# Supplementary material for: A beneficial adaptive role for CHOP in driving cell fate selection during ER stress
Source: EMBO Rep. 2024 Jan 2;25(1):228–53. doi: 10.1038/s44319-023-00026-0 (PMC10897205; doi:10.1038/s44319-023-00026-0)
Supplement: Supplementary file 2 — Dataset EV1 [file 44319_2023_26_MOESM2_ESM.xlsx]

## Sheet: Sheet 1 - Dataset EV1 Top DEGs 
Dataset EV1 Upregulated genes in each cluster
	p_val	avg_log2FC	pct.1	pct.2	p_val_adj	cluster	gene
1	1.11e-233	1.6779	0.997	0.484	2.65e-229	0	Pclaf
2	5.75e-209	1.56722	0.972	0.494	1.37e-204	0	Ube2c
3	2.39e-217	1.31598	0.984	0.607	5.69e-213	0	Cdk1
4	1.31e-187	1.30807	0.993	0.658	3.12e-183	0	Stmn1
5	3.16e-180	1.25073	0.965	0.491	7.51e-176	0	Top2a
6	1.96e-257	1.24496	0.903	0.267	4.66e-253	0	Fbxo5
7	4.48e-198	1.18822	0.897	0.337	1.07e-193	0	Prc1
8	1.11e-229	1.12298	0.97	0.423	2.63e-225	0	Rrm2
9	1.98e-173	1.08255	0.986	0.649	4.72e-169	0	Hmgb2
10	5.33e-150	0.930338	0.969	0.685	1.27e-145	0	Cks2
11	7.11e-154	0.908535	0.923	0.379	1.69e-149	0	Birc5
12	2.31e-171	0.905169	0.977	0.638	5.5e-167	0	Ezh2
13	9.11e-154	0.900016	0.988	0.597	2.17e-149	0	Smc2
14	3.83e-157	0.89685	0.774	0.244	9.12e-153	0	Cenpf
15	1.81e-172	0.836245	0.854	0.278	4.3e-168	0	Mki67
16	5.59e-113	0.835272	0.963	0.809	1.33e-108	0	Tubb4b
17	1.16e-165	0.833205	0.814	0.295	2.75e-161	0	Cdca3
18	7.44e-94	0.819818	0.988	0.768	1.77e-89	0	Cdkn1a
19	1.26e-131	0.81652	0.991	0.874	2.99e-127	0	Tuba1b
20	1.39e-73	0.815964	0.97	0.851	3.3e-69	0	Arl6ip1
21	9.03e-149	0.78782	0.998	0.977	2.15e-144	0	H2afz
22	1.69e-132	0.78014	0.887	0.389	4.01e-128	0	Diaph3
23	2.37e-126	0.779392	0.948	0.568	5.64e-122	0	Tpx2
24	1.61e-120	0.777369	1	0.975	3.83e-116	0	Tubb5
25	1.18e-123	0.773003	0.889	0.377	2.81e-119	0	Hist1h1b
26	8.84e-109	0.766757	0.997	0.948	2.1e-104	0	Ube2s
27	6.28e-115	0.754095	0.941	0.666	1.49e-110	0	Tubb6
28	2.38e-134	0.750678	0.979	0.773	5.65e-130	0	Tmpo
29	7.92e-126	0.744159	0.983	0.731	1.88e-121	0	Smc4
30	2.06e-132	0.738427	0.786	0.296	4.9e-128	0	Cenpe
31	6.23e-135	0.735263	0.753	0.25	1.48e-130	0	Hmmr
32	8.3e-193	0.729487	0.828	0.272	1.97e-188	0	Spc25
33	4.51e-123	0.725424	0.939	0.524	1.07e-118	0	Tyms
34	1.36e-137	0.72152	0.897	0.459	3.24e-133	0	Dnajc9
35	2.44e-110	0.711384	0.939	0.578	5.81e-106	0	Atad2
36	4.67e-121	0.707885	0.997	0.861	1.11e-116	0	Dek
37	6.91e-110	0.704414	0.819	0.381	1.65e-105	0	Cdc20
38	1.7e-84	0.702202	0.983	0.876	4.03e-80	0	Phlda3
39	2.42e-142	0.678256	0.915	0.384	5.76e-138	0	Cdca8
40	1.43e-205	0.677463	0.819	0.229	3.4e-201	0	Rad51ap1
41	6.17e-153	0.676043	0.913	0.411	1.47e-148	0	Rrm1
42	3.55e-158	0.672794	0.852	0.334	8.45e-154	0	Cenph
43	1.01e-63	0.670345	1	0.955	2.39e-59	0	Igfbp2
44	1.81e-144	0.663196	0.923	0.452	4.32e-140	0	Gmnn
45	3.48e-112	0.655339	0.927	0.556	8.29e-108	0	Cenpw
46	7.89e-144	0.649411	0.741	0.24	1.88e-139	0	Ccnb1
47	1.43e-162	0.647335	0.83	0.272	3.41e-158	0	Clspn
48	8.14e-145	0.63878	0.817	0.321	1.94e-140	0	Prim1
49	2.73e-93	0.638731	0.957	0.665	6.49e-89	0	Selenoh
50	1.16e-114	0.624455	0.998	0.948	2.75e-110	0	Nucks1
51	8.41e-108	0.623564	0.993	0.906	2e-103	0	Cks1b
52	2.44e-90	0.620116	0.816	0.383	5.82e-86	0	Hist1h2ap
53	7.19e-95	0.618314	0.99	0.879	1.71e-90	0	Siva1
54	4.31e-180	0.609462	0.748	0.201	1.02e-175	0	Pbk
55	3.26e-110	0.607651	0.941	0.49	7.75e-106	0	Hells
56	2.26e-173	0.606756	0.751	0.213	5.39e-169	0	Aurkb
57	9.48e-61	0.602628	0.944	0.793	2.25e-56	0	Mdm2
58	6.57e-158	0.598874	0.8	0.255	1.56e-153	0	Ccna2
59	3.25e-104	0.592539	0.92	0.592	7.73e-100	0	Lsm3
60	5.21e-157	0.590943	0.817	0.288	1.24e-152	0	Spc24
61	5.43e-126	0.579071	0.843	0.382	1.29e-121	0	Cenpm
62	1.38e-39	0.577831	0.922	0.798	3.28e-35	0	Exoc4
63	1.65e-132	0.573096	0.642	0.182	3.92e-128	0	Nusap1
64	1.43e-147	0.564106	0.75	0.233	3.4e-143	0	Tk1
65	1.91e-129	0.559425	0.788	0.295	4.55e-125	0	Incenp
66	9.44e-78	0.557503	0.988	0.896	2.25e-73	0	1810037I17Rik
67	1.87e-111	0.554635	0.798	0.352	4.46e-107	0	Anln
68	5.01e-91	0.552251	0.892	0.549	1.19e-86	0	Dbf4
69	4.33e-80	0.551369	0.917	0.654	1.03e-75	0	Pcna
70	2.68e-141	0.549312	0.826	0.331	6.38e-137	0	Mad2l1
71	7.01e-118	0.54756	0.793	0.314	1.67e-113	0	Dhfr
72	1.31e-109	0.54744	0.882	0.42	3.13e-105	0	Mcm3
73	5.22e-89	0.543101	0.997	0.946	1.24e-84	0	Cdk4
74	5.16e-88	0.543083	0.943	0.628	1.23e-83	0	Ccdc34
75	1.61e-91	0.536804	0.998	0.934	3.83e-87	0	Sf3b5
76	3.42e-100	0.533412	0.941	0.57	8.14e-96	0	Hat1
77	8.31e-94	0.531939	1	0.953	1.98e-89	0	Ckap4
78	5.24e-109	0.53106	0.783	0.357	1.25e-104	0	Cenpk
79	5.7e-96	0.517509	0.929	0.578	1.36e-91	0	Tipin
80	4.56e-85	0.514462	0.882	0.553	1.09e-80	0	Hmgn2
81	1.27e-117	0.513546	0.861	0.355	3.03e-113	0	Sgo1
82	1.2e-81	0.512874	0.976	0.828	2.85e-77	0	Lsm5
83	1.7e-67	0.509019	0.943	0.748	4.04e-63	0	Dctpp1
84	8.8e-131	0.50436	0.777	0.277	2.09e-126	0	Rad51
85	2.11e-151	0.497929	0.699	0.197	5.03e-147	0	Sgo2a
86	5.14e-119	0.49393	0.673	0.228	1.22e-114	0	Ckap2
87	3.85e-124	0.493749	0.783	0.322	9.15e-120	0	Rad18
88	4.03e-58	0.49208	0.977	0.831	9.59e-54	0	Dut
89	2.46e-78	0.49145	0.995	0.945	5.86e-74	0	Hmgb1
90	1.56e-96	0.490815	0.852	0.465	3.71e-92	0	Hjurp
91	5.55e-69	0.4899	0.927	0.714	1.32e-64	0	2810025M15Rik
92	3.04e-139	0.485609	0.678	0.204	7.24e-135	0	Cdca2
93	4.13e-58	0.484607	0.701	0.352	9.82e-54	0	Cenpa
94	5.21e-135	0.483799	0.595	0.15	1.24e-130	0	Plk1
95	1.41e-134	0.477581	0.657	0.189	3.35e-130	0	Ckap2l
96	1.18e-94	0.475577	0.583	0.2	2.82e-90	0	Aurka
97	5.61e-87	0.472695	0.763	0.347	1.34e-82	0	Fam111a
98	4.4e-60	0.472109	0.704	0.401	1.05e-55	0	Ccne1
99	7.26e-110	0.471059	0.647	0.215	1.73e-105	0	Kif23
100	5.45e-110	0.470317	0.73	0.288	1.3e-105	0	Tacc3
101	5.81e-84	0.460739	0.857	0.476	1.38e-79	0	Gins2
102	2.07e-106	0.4601	0.769	0.32	4.93e-102	0	Trip13
103	1.13e-106	0.459249	0.814	0.345	2.69e-102	0	Mcm5
104	1.76e-74	0.457294	0.868	0.551	4.18e-70	0	Nup43
105	1.08e-59	0.456578	1	0.957	2.56e-55	0	Marcks
106	2.23e-82	0.455355	0.797	0.438	5.3e-78	0	2810408I11Rik
107	1.92e-68	0.451605	0.963	0.766	4.57e-64	0	Usp1
108	2.05e-122	0.450915	0.624	0.18	4.89e-118	0	Kif11
109	2.71e-82	0.446286	0.859	0.485	6.46e-78	0	Topbp1
110	4.36e-137	0.446156	0.696	0.204	1.04e-132	0	Knl1
111	7.48e-74	0.445277	0.725	0.366	1.78e-69	0	Lmnb1
112	3.32e-101	0.445212	0.706	0.281	7.9e-97	0	Cdc45
113	5.1e-89	0.441714	0.786	0.376	1.21e-84	0	Rfc4
114	2.46e-118	0.439641	0.598	0.178	5.85e-114	0	Mis18bp1
115	8.68e-94	0.435046	0.755	0.34	2.06e-89	0	Fen1
116	6.98e-131	0.434523	0.626	0.172	1.66e-126	0	Pimreg
117	4.54e-108	0.429038	0.704	0.253	1.08e-103	0	Kif20b
118	1.87e-74	0.428134	0.452	0.138	4.44e-70	0	Gdf15
119	4.84e-117	0.425038	0.673	0.23	1.15e-112	0	Ncapd2
120	4.09e-63	0.423418	0.939	0.754	9.73e-59	0	Lsm8
121	1.35e-82	0.422565	0.609	0.23	3.2e-78	0	Lockd
122	1.8e-76	0.419123	0.864	0.483	4.29e-72	0	Rfc3
123	1.62e-112	0.417999	0.628	0.202	3.85e-108	0	Dlgap5
124	3.24e-76	0.416712	0.722	0.334	7.7e-72	0	Lig1
125	8.54e-61	0.416286	0.906	0.614	2.03e-56	0	Mcm7
126	6.09e-138	0.414915	0.631	0.164	1.45e-133	0	Esco2
127	2.31e-85	0.411879	0.666	0.27	5.5e-81	0	Cdc6
128	2.73e-80	0.409899	0.61	0.236	6.49e-76	0	Ccnb2
129	4.48e-120	0.408479	0.626	0.188	1.07e-115	0	Ska1
130	2.14e-45	0.40835	0.983	0.847	5.1e-41	0	Ddah1
131	2.59e-50	0.406845	0.532	0.258	6.16e-46	0	Crip2
132	4.13e-43	0.405225	0.875	0.697	9.82e-39	0	Tuba1c
133	1.92e-61	0.404554	0.991	0.878	4.58e-57	0	Smc6
134	6.59e-41	0.404086	0.969	0.868	1.57e-36	0	Jpt1
135	3.92e-99	0.401847	0.696	0.266	9.33e-95	0	Asf1b
136	1.41e-72	0.400327	1	0.994	3.36e-68	0	Ptma
137	1.73e-118	0.398345	0.638	0.195	4.12e-114	0	Aunip
138	1.4e-57	0.398005	0.993	0.953	3.33e-53	0	Cycs
139	3.5e-57	0.396709	0.903	0.632	8.32e-53	0	Orc6
140	5.02e-45	0.396629	0.913	0.73	1.19e-40	0	Ubald2
141	1.6e-54	0.396082	0.976	0.833	3.8e-50	0	Dtymk
142	2.13e-57	0.39541	0.97	0.727	5.07e-53	0	Nasp
143	2.37e-99	0.394866	0.652	0.231	5.64e-95	0	Ect2
144	1.38e-23	0.3929	0.936	0.851	3.28e-19	0	Snhg5
145	1.72e-53	0.392876	0.998	0.986	4.09e-49	0	Tmsb10
146	1.61e-52	0.39103	0.993	0.925	3.83e-48	0	Ndufa5
147	4.66e-61	0.391017	1	0.967	1.11e-56	0	Ranbp1
148	7.02e-46	0.389188	0.92	0.712	1.67e-41	0	Gask1b
149	2.09e-67	0.388662	0.723	0.388	4.97e-63	0	Mcm2
150	8.94e-46	0.388101	1	0.976	2.13e-41	0	Mif
151	3.86e-73	0.387858	0.772	0.407	9.19e-69	0	Rpa2
152	9.7e-57	0.386753	0.984	0.777	2.31e-52	0	Trp53
153	2.07e-34	0.38675	0.92	0.699	4.92e-30	0	Cryab
154	2.7e-67	0.383884	0.81	0.445	6.43e-63	0	Dnmt1
155	1.07e-79	0.381251	0.616	0.244	2.55e-75	0	Knstrn
156	1.06e-61	0.380151	0.758	0.413	2.53e-57	0	Mcm4
157	1.13e-100	0.378983	0.713	0.282	2.68e-96	0	Plk4
158	2.12e-49	0.377423	0.777	0.495	5.05e-45	0	Trim59
159	2.36e-59	0.377218	1	0.95	5.62e-55	0	Snrpe
160	2.76e-28	0.377203	0.786	0.575	6.56e-24	0	Nav2
161	2.44e-32	0.37709	1	0.964	5.82e-28	0	Tpm2
162	5.19e-57	0.375989	0.998	0.97	1.23e-52	0	Bsg
163	1.59e-54	0.375707	0.962	0.824	3.77e-50	0	Wbp11
164	6.51e-56	0.37545	0.997	0.956	1.55e-51	0	Snrpg
165	4.63e-68	0.373529	0.739	0.388	1.1e-63	0	Pmf1
166	5.45e-60	0.373178	0.997	0.963	1.3e-55	0	Nap1l1
167	3.46e-46	0.372373	0.903	0.698	8.24e-42	0	Rad50
168	9.86e-83	0.371935	0.525	0.179	2.35e-78	0	Syce2
169	1.38e-81	0.371096	0.659	0.275	3.28e-77	0	Dtl
170	5.96e-61	0.37016	0.828	0.545	1.42e-56	0	Pop4
171	3.57e-77	0.368937	0.753	0.384	8.5e-73	0	Tex30
172	2.77e-101	0.368517	0.64	0.216	6.59e-97	0	Ncapg2
173	6.25e-87	0.368516	0.677	0.277	1.49e-82	0	Spdl1
174	1.89e-50	0.368076	0.99	0.938	4.51e-46	0	Pa2g4
175	8.61e-110	0.366998	0.602	0.186	2.05e-105	0	Exo1
176	8.55e-104	0.366352	0.614	0.196	2.03e-99	0	Kif4
177	1.13e-40	0.365685	0.643	0.353	2.69e-36	0	Hist1h2ae
178	1.45e-132	0.365483	0.544	0.127	3.44e-128	0	Mybl1
179	5.31e-84	0.36411	0.729	0.315	1.26e-79	0	Uhrf1
180	1.62e-22	0.36337	0.957	0.839	3.87e-18	0	Gadd45b
181	3.96e-94	0.360557	0.668	0.241	9.43e-90	0	Psrc1
182	1.78e-71	0.359878	0.699	0.341	4.23e-67	0	Haus4
183	2.61e-48	0.359033	0.84	0.537	6.2e-44	0	Mcm6
184	2.31e-106	0.358497	0.635	0.211	5.5e-102	0	Mybl2
185	1.72e-52	0.357535	1	0.97	4.08e-48	0	Hnrnpf
186	8.22e-79	0.356273	0.75	0.344	1.96e-74	0	Racgap1
187	3.33e-83	0.354323	0.616	0.235	7.92e-79	0	Cenpp
188	6.5e-54	0.352135	0.803	0.496	1.55e-49	0	Rnaseh2a
189	1.6e-94	0.35045	0.563	0.186	3.81e-90	0	Kif22
190	1.66e-107	0.350271	0.529	0.146	3.95e-103	0	Cep55
191	5.45e-25	0.34984	0.993	0.945	1.3e-20	0	Tagln2
192	3.17e-29	0.348611	0.957	0.861	7.55e-25	0	Cnn2
193	6.51e-42	0.347753	0.97	0.899	1.55e-37	0	Gna11
194	7.68e-80	0.346967	0.643	0.253	1.83e-75	0	Brca1
195	9.6e-35	0.346762	0.849	0.667	2.28e-30	0	Sox11
196	1.66e-45	0.34541	0.944	0.765	3.96e-41	0	Ccng1
197	6.61e-61	0.342937	0.717	0.353	1.57e-56	0	Hoxa7
198	6.42e-27	0.340594	0.87	0.695	1.53e-22	0	Ccn2
199	2.5e-72	0.340129	0.572	0.224	5.94e-68	0	Chaf1b
200	4.06e-55	0.337278	0.737	0.437	9.65e-51	0	Nup37
201	2.15e-147	1.81647	0.944	0.683	5.11e-143	1	Ddit3
202	2.22e-22	0.939163	0.924	0.898	5.27e-18	1	Acta2
203	1.21e-42	0.853791	0.756	0.534	2.87e-38	1	Myl9
204	4.9e-29	0.662598	0.868	0.713	1.17e-24	1	Cryab
205	4.52e-13	0.650109	0.919	0.893	1.07e-08	1	Tagln
206	1.21e-40	0.629384	1	0.957	2.89e-36	1	Igfbp2
207	2.56e-25	0.628017	0.994	0.985	6.09e-21	1	Tmsb4x
208	7.26e-43	0.584695	0.857	0.69	1.73e-38	1	Akap12
209	8.25e-20	0.583198	0.952	0.924	1.96e-15	1	Hmox1
210	7.29e-08	0.55988	0.595	0.553	0.00173463	1	Cnn1
211	3.95e-56	0.557966	0.992	0.981	9.4e-52	1	Pdia4
212	3.48e-29	0.551707	0.988	0.967	8.29e-25	1	Tpm2
213	3.49e-41	0.536668	0.998	0.982	8.3e-37	1	Myl6
214	1.21e-119	0.533376	1	0.991	2.87e-115	1	Rps26
215	4.17e-50	0.522334	0.996	0.97	9.91e-46	1	Ctsl
216	6.03e-77	0.519612	0.998	0.982	1.44e-72	1	Cd63
217	9.38e-72	0.51012	1	0.999	2.23e-67	1	Hsp90b1
218	6.11e-69	0.502408	0.996	0.978	1.45e-64	1	Mif
219	2.66e-11	0.495144	0.979	0.967	6.34e-07	1	Mt1
220	8.18e-45	0.483559	0.884	0.751	1.95e-40	1	Ppp1r15a
221	1.72e-28	0.481875	0.837	0.77	4.09e-24	1	Meis2
222	8.34e-26	0.470513	0.855	0.802	1.98e-21	1	Cdh11
223	1.31e-20	0.461555	0.795	0.737	3.11e-16	1	Magi1
224	1.38e-29	0.458739	0.967	0.945	3.28e-25	1	Sqstm1
225	2.21e-83	0.457794	1	0.989	5.25e-79	1	Rps15
226	4.42e-39	0.447129	0.998	0.992	1.05e-34	1	Cald1
227	2.98e-29	0.440871	0.667	0.458	7.09e-25	1	Timp3
228	2.36e-53	0.438854	0.403	0.138	5.62e-49	1	Pcdh11x
229	2.59e-57	0.434868	0.998	0.97	6.17e-53	1	Bsg
230	8.73e-22	0.432947	0.897	0.872	2.08e-17	1	Cnn2
231	6.88e-33	0.432215	0.839	0.741	1.64e-28	1	Sash1
232	3.57e-31	0.429473	0.566	0.361	8.5e-27	1	Cnksr3
233	1.34e-40	0.426627	0.959	0.937	3.18e-36	1	Nucb2
234	2.89e-17	0.424514	0.917	0.876	6.88e-13	1	Mt2
235	9.18e-38	0.419909	0.69	0.457	2.19e-33	1	Foxp2
236	1.59e-38	0.419045	0.971	0.954	3.79e-34	1	1810058I24Rik
237	3.73e-20	0.41736	0.61	0.465	8.87e-16	1	Psd3
238	3.8e-77	0.412751	1	0.994	9.05e-73	1	Rpl41
239	9.05e-34	0.411253	0.88	0.769	2.15e-29	1	Emp2
240	2.46e-44	0.409963	0.955	0.902	5.86e-40	1	Tes
241	1.47e-48	0.409732	0.99	0.966	3.5e-44	1	Atp5d
242	8.55e-17	0.406624	0.645	0.566	2.03e-12	1	Lurap1l
243	1.34e-32	0.400931	0.86	0.817	3.19e-28	1	Tspan31
244	1.22e-39	0.398226	0.843	0.732	2.91e-35	1	Rbms2
245	2.06e-12	0.396243	0.909	0.896	4.89e-08	1	Ctsd
246	1.59e-21	0.396221	0.748	0.589	3.77e-17	1	Ank3
247	5.95e-15	0.392618	0.855	0.851	1.42e-10	1	Atxn1
248	3.61e-47	0.392259	0.99	0.964	8.58e-43	1	Uqcr11
249	3.72e-19	0.391591	0.926	0.856	8.86e-15	1	Hspb1
250	1.49e-32	0.391026	0.977	0.954	3.53e-28	1	Mfge8
251	8.99e-42	0.387379	0.643	0.374	2.14e-37	1	Hoxa7
252	5.78e-29	0.384295	0.862	0.811	1.37e-24	1	Os9
253	6.27e-30	0.379717	0.961	0.953	1.49e-25	1	Atxn7l3b
254	2.18e-44	0.377793	0.996	0.975	5.18e-40	1	Gm10076
255	2.58e-29	0.377206	0.963	0.927	6.15e-25	1	Tle5
256	1.94e-18	0.370133	0.752	0.685	4.61e-14	1	Ifi27
257	1.07e-24	0.367193	0.965	0.944	2.55e-20	1	Abracl
258	4.35e-28	0.363367	0.905	0.869	1.04e-23	1	Taldo1
259	3.99e-21	0.358548	0.69	0.536	9.5e-17	1	Htra1
260	6.34e-29	0.352935	0.971	0.962	1.51e-24	1	Marcks
261	1.12e-33	0.352129	0.624	0.421	2.66e-29	1	Stbd1
262	4.06e-20	0.34882	0.893	0.889	9.66e-16	1	Ormdl2
263	2.3e-34	0.348749	0.977	0.942	5.48e-30	1	Snx3
264	4.65e-34	0.348199	0.558	0.308	1.11e-29	1	Fam129a
265	7.76e-28	0.348027	0.988	0.967	1.85e-23	1	Rhoc
266	2.53e-86	0.347374	1	0.999	6.02e-82	1	Rps12
267	7.81e-24	0.347269	0.812	0.764	1.86e-19	1	Il6st
268	1.87e-30	0.346895	0.967	0.947	4.45e-26	1	Cpe
269	8.4e-24	0.346614	0.936	0.914	2e-19	1	Akr1b3
270	8.48e-35	0.345966	0.99	0.97	2.02e-30	1	Gpx4
271	6.12e-10	0.343785	0.61	0.558	1.46e-05	1	Epha4
272	9.1e-16	0.340234	0.779	0.743	2.16e-11	1	Syne1
273	3.8e-25	0.338589	0.789	0.695	9.05e-21	1	Serf1
274	7.96e-47	0.337191	1	0.979	1.89e-42	1	Naca
275	8.37e-18	0.3361	0.711	0.6	1.99e-13	1	Pde1a
276	1.2e-30	0.332228	0.99	0.986	2.86e-26	1	Fn1
277	5.71e-32	0.329156	0.994	0.972	1.36e-27	1	Oaz1
278	2.73e-13	0.328837	0.771	0.732	6.5e-09	1	Glis3
279	1.46e-29	0.327023	0.971	0.945	3.47e-25	1	Llph
280	2.28e-22	0.326003	0.769	0.684	5.43e-18	1	Itpr2
281	1.42e-18	0.325976	0.795	0.733	3.38e-14	1	Tex264
282	2.01e-43	0.325939	0.994	0.974	4.77e-39	1	Ndufa4
283	6.99e-31	0.325084	0.971	0.953	1.66e-26	1	Sec63
284	1.16e-31	0.323897	0.957	0.924	2.77e-27	1	Mrpl42
285	1.01e-23	0.322912	0.928	0.907	2.4e-19	1	Aplp2
286	4e-24	0.320711	0.946	0.915	9.51e-20	1	Gsto1
287	2.89e-30	0.320527	0.913	0.867	6.89e-26	1	Med21
288	5.57e-24	0.319611	0.934	0.881	1.33e-19	1	Nfu1
289	3.08e-34	0.317922	0.983	0.945	7.33e-30	1	Sarnp
290	2.54e-22	0.317351	0.977	0.951	6.05e-18	1	Mlf2
291	2.17e-07	0.315425	0.601	0.56	0.00517355	1	Mid1
292	6.03e-36	0.314582	0.998	0.976	1.43e-31	1	Sem1
293	1.38e-79	0.31421	1	0.997	3.29e-75	1	Rpl32
294	5.36e-28	0.307484	0.965	0.948	1.28e-23	1	Map2k2
295	9.62e-21	0.305842	0.955	0.935	2.29e-16	1	Atp6v1f
296	2.66e-32	0.305171	1	0.986	6.33e-28	1	Gapdh
297	5.49e-30	0.302837	0.998	0.979	1.31e-25	1	Atp5b
298	5.65e-25	0.30139	0.998	0.982	1.34e-20	1	Rpl37a
299	1.82e-26	0.300996	0.975	0.939	4.33e-22	1	Gng12
300	1.08e-18	0.299489	0.87	0.782	2.57e-14	1	Tnc
301	1.57e-27	0.297999	0.994	0.98	3.72e-23	1	Ccnd2
302	1.13e-19	0.297743	0.986	0.98	2.7e-15	1	Col1a2
303	1.81e-18	0.297003	0.463	0.294	4.31e-14	1	Alkal1
304	3.2e-18	0.295365	0.69	0.584	7.61e-14	1	Ldhb
305	7.35e-30	0.294259	0.959	0.929	1.75e-25	1	Ghitm
306	2.46e-26	0.293246	0.994	0.967	5.84e-22	1	Psmd8
307	1.77e-17	0.292841	0.525	0.385	4.22e-13	1	Maf
308	9.31e-19	0.291777	0.876	0.872	2.21e-14	1	Nus1
309	2.68e-25	0.290769	0.539	0.356	6.38e-21	1	Pitx2
310	7.49e-22	0.289093	0.926	0.887	1.78e-17	1	Pttg1ip
311	2.21e-16	0.288724	0.955	0.921	5.25e-12	1	Sh3bgrl3
312	8.17e-20	0.288351	0.711	0.63	1.94e-15	1	Tmem45a
313	1.03e-26	0.288144	0.936	0.913	2.45e-22	1	Leprotl1
314	1.48e-23	0.287831	0.99	0.971	3.53e-19	1	Anxa5
315	5.45e-14	0.287478	0.975	0.939	1.3e-09	1	Cst3
316	2.45e-08	0.287459	0.688	0.675	0.000583487	1	Fhl1
317	3.35e-19	0.286381	0.773	0.723	7.97e-15	1	Cfap36
318	3.27e-27	0.286296	0.983	0.968	7.77e-23	1	Metap2
319	3.46e-24	0.282986	0.919	0.887	8.23e-20	1	Ndufb2
320	1.3e-34	0.28283	0.996	0.987	3.08e-30	1	Eef2
321	1.02e-14	0.282451	0.459	0.332	2.43e-10	1	Srgap3
322	5.56e-22	0.282321	0.983	0.959	1.32e-17	1	Laptm4a
323	3.81e-25	0.282061	0.467	0.27	9.06e-21	1	Pax8
324	9.57e-16	0.281656	0.888	0.862	2.28e-11	1	Atp6v1e1
325	0.00037096	0.281597	0.709	0.723	1	1	Ccn2
326	2.38e-19	0.280759	0.835	0.83	5.67e-15	1	Gfpt1
327	2.24e-20	0.28038	0.971	0.95	5.32e-16	1	Rabac1
328	1.44e-19	0.280146	0.884	0.875	3.44e-15	1	Tmbim4
329	3.55e-28	0.27886	0.992	0.978	8.45e-24	1	Slc25a3
330	2.31e-19	0.276701	0.814	0.779	5.51e-15	1	Tab2
331	4.77e-24	0.275618	0.971	0.952	1.14e-19	1	Brk1
332	1.13e-23	0.274577	0.932	0.908	2.69e-19	1	Serinc1
333	7.53e-19	0.273375	0.952	0.927	1.79e-14	1	Sel1l
334	8.02e-15	0.273295	0.979	0.925	1.91e-10	1	Serpinf1
335	4.8e-21	0.273142	0.963	0.939	1.14e-16	1	Sar1a
336	3.17e-11	0.272793	0.884	0.849	7.55e-07	1	Gadd45a
337	5.62e-19	0.271068	0.998	0.986	1.34e-14	1	Tmsb10
338	5.44e-32	0.270663	0.998	0.985	1.29e-27	1	Serpinh1
339	6.92e-14	0.269046	0.76	0.695	1.65e-09	1	Agap1
340	2e-27	0.266356	0.992	0.98	4.76e-23	1	Ybx3
341	8.31e-07	0.266287	0.566	0.506	0.0197666	1	Postn
342	2.24e-24	0.265726	0.971	0.952	5.33e-20	1	Arl1
343	0.00014948	0.265333	0.719	0.758	1	1	Csrp1
344	1.78e-21	0.26443	0.969	0.954	4.24e-17	1	Dynlrb1
345	7.38e-17	0.264388	0.831	0.806	1.76e-12	1	Xpot
346	2.28e-13	0.26436	0.744	0.723	5.42e-09	1	Camk1
347	4.79e-15	0.264315	0.959	0.954	1.14e-10	1	Prdx5
348	8.02e-17	0.263407	0.663	0.567	1.91e-12	1	Chpt1
349	5.25e-11	0.262057	0.824	0.81	1.25e-06	1	Arhgap10
350	1.77e-19	0.259723	0.969	0.95	4.21e-15	1	Snrpd3
351	6.12e-18	0.259525	0.971	0.938	1.46e-13	1	Ptms
352	2.38e-17	0.258749	0.913	0.894	5.65e-13	1	Cyb5r1
353	5.26e-16	0.257921	0.924	0.911	1.25e-11	1	Nenf
354	2.02e-12	0.256593	0.903	0.845	4.81e-08	1	Cav1
355	1.48e-17	0.255555	0.994	0.967	3.53e-13	1	Dad1
356	1.59e-15	0.255201	0.965	0.957	3.77e-11	1	Mtpn
357	2.82e-21	0.254869	0.977	0.95	6.71e-17	1	Cdk4
358	2.53e-15	0.253519	0.812	0.786	6.02e-11	1	P4ha1
359	1.85e-08	0.251947	0.475	0.418	0.000441151	1	Gm15050
360	1.81e-18	0.251779	0.936	0.904	4.31e-14	1	Rxylt1
361	1.56e-12	0.251236	0.705	0.651	3.7e-08	1	Msrb3
362	6.25e-27	0.250249	0.998	0.98	1.49e-22	1	Rps27
363	5.87e-86	1.00324	0.983	0.685	1.4e-81	2	Ddit3
364	6.65e-111	0.964719	1	0.922	1.58e-106	2	Sel1l
365	2.11e-65	0.961916	0.804	0.451	5.03e-61	2	Ankrd1
366	3.56e-115	0.900812	0.851	0.398	8.47e-111	2	Col4a1
367	2.53e-63	0.892228	0.96	0.797	6.03e-59	2	Meg3
368	5.32e-97	0.840482	0.891	0.516	1.27e-92	2	Htra1
369	6.95e-73	0.839819	1	0.962	1.65e-68	2	Col5a2
370	4.77e-76	0.831836	1	0.986	1.14e-71	2	Sparc
371	3.18e-98	0.828969	0.839	0.424	7.57e-94	2	Col4a2
372	2.72e-100	0.778744	0.993	0.911	6.47e-96	2	Gsto1
373	1.24e-45	0.745894	0.53	0.253	2.95e-41	2	S100a4
374	8.84e-73	0.736539	0.941	0.768	2.1e-68	2	Fbn1
375	4.12e-37	0.701567	0.824	0.607	9.8e-33	2	Ptx3
376	1.06e-87	0.669453	0.616	0.192	2.53e-83	2	Tenm4
377	1.02e-66	0.663496	0.965	0.761	2.42e-62	2	Emp2
378	1.86e-43	0.663265	0.978	0.932	4.43e-39	2	Sox4
379	2.34e-54	0.62736	1	0.976	5.57e-50	2	Prdx1
380	1.46e-56	0.62057	0.928	0.749	3.48e-52	2	Ppp1r15a
381	3.36e-33	0.595402	0.842	0.653	8e-29	2	Rora
382	3.68e-69	0.595047	1	0.96	8.75e-65	2	Rpl22l1
383	7.68e-38	0.591092	0.95	0.887	1.83e-33	2	Col5a1
384	6.01e-95	0.588719	0.765	0.289	1.43e-90	2	Fam129a
385	1.23e-26	0.582558	0.73	0.537	2.92e-22	2	Slit2
386	1.27e-61	0.567693	0.797	0.469	3.01e-57	2	Rian
387	2.68e-37	0.562526	1	0.971	6.39e-33	2	Col1a1
388	8.26e-58	0.554076	0.436	0.15	1.97e-53	2	Hoxb9
389	8.73e-58	0.53838	0.47	0.166	2.08e-53	2	Auts2
390	5.73e-43	0.536194	0.809	0.55	1.36e-38	2	Col6a3
391	2.97e-60	0.53259	1	0.984	7.06e-56	2	Dnajc3
392	4.29e-31	0.527795	0.993	0.938	1.02e-26	2	Igfbp7
393	2.36e-34	0.527292	0.901	0.733	5.63e-30	2	Ccn4
394	9.26e-41	0.517383	0.928	0.781	2.2e-36	2	Map3k20
395	2.35e-83	0.514893	1	0.985	5.58e-79	2	Rps4x
396	7.91e-43	0.5122	0.983	0.898	1.88e-38	2	Map1b
397	2.17e-58	0.508214	0.985	0.886	5.16e-54	2	Cyb5r1
398	1.13e-25	0.50731	0.995	0.965	2.68e-21	2	Lox
399	1.2e-53	0.503278	0.995	0.945	2.86e-49	2	Uqcrh
400	1.98e-17	0.495533	0.827	0.686	4.71e-13	2	Fbxl7
401	2.93e-66	0.494554	1	1	6.96e-62	2	Hspa5
402	9.77e-51	0.487727	0.933	0.741	2.33e-46	2	Pla2g12a
403	1.41e-37	0.480485	0.995	0.955	3.35e-33	2	Emp3
404	3.1e-51	0.472922	0.649	0.298	7.38e-47	2	Igfbp4
405	5.34e-43	0.472038	0.978	0.921	1.27e-38	2	Selenom
406	2.59e-58	0.462208	1	0.982	6.17e-54	2	Rpl37a
407	8.53e-57	0.46147	1	0.968	2.03e-52	2	Akr1a1
408	1.47e-38	0.460873	0.896	0.776	3.49e-34	2	Gm49708
409	1.81e-17	0.460375	0.804	0.684	4.32e-13	2	Fmr1
410	1.3e-38	0.458221	0.975	0.875	3.09e-34	2	Macf1
411	1.62e-49	0.454159	0.908	0.685	3.85e-45	2	Kdm5b
412	1.1e-33	0.452849	0.938	0.861	2.62e-29	2	Far1
413	1.6e-33	0.450852	0.906	0.779	3.8e-29	2	Scd2
414	4.58e-29	0.446433	0.681	0.461	1.09e-24	2	Loxl2
415	7.61e-38	0.443274	0.864	0.727	1.81e-33	2	Tex264
416	8.31e-21	0.443247	0.8	0.611	1.98e-16	2	Ptgs2
417	1.28e-30	0.440072	0.851	0.674	3.04e-26	2	Pcdh19
418	3.76e-29	0.439853	0.874	0.72	8.94e-25	2	Dip2c
419	8.7e-71	0.439531	1	0.995	2.07e-66	2	Rps8
420	3.84e-40	0.43248	0.998	0.97	9.13e-36	2	Ctsl
421	1.77e-45	0.431239	0.995	0.958	4.22e-41	2	Laptm4a
422	5.45e-29	0.428163	0.837	0.651	1.3e-24	2	Pla2g4a
423	1.36e-45	0.428045	0.903	0.724	3.23e-41	2	P3h1
424	4.39e-72	0.42749	1	0.98	1.04e-67	2	Rps27
425	1.36e-41	0.427267	0.871	0.697	3.23e-37	2	Itgb5
426	1.44e-36	0.425567	0.946	0.855	3.43e-32	2	Rbpj
427	1.53e-34	0.423476	0.993	0.942	3.65e-30	2	Sqstm1
428	3.94e-45	0.42344	0.983	0.922	9.38e-41	2	Npc2
429	8.44e-27	0.419682	0.661	0.423	2.01e-22	2	Thsd7a
430	4.91e-33	0.412202	0.995	0.951	1.17e-28	2	Mbnl2
431	7.14e-52	0.41027	0.686	0.354	1.7e-47	2	Nectin2
432	1.1e-29	0.409843	0.995	0.972	2.61e-25	2	Creld2
433	2.15e-35	0.405052	0.913	0.797	5.11e-31	2	Atf5
434	7.14e-27	0.395972	0.963	0.865	1.7e-22	2	Dst
435	9.08e-44	0.395	0.988	0.96	2.16e-39	2	Atp2a2
436	9.26e-35	0.394767	0.923	0.776	2.2e-30	2	Ccng1
437	1.54e-19	0.393038	0.785	0.653	3.65e-15	2	Fdps
438	1.56e-31	0.392914	0.985	0.934	3.72e-27	2	Nucb2
439	4.54e-21	0.388784	0.973	0.913	1.08e-16	2	Tcf4
440	4.44e-47	0.386722	0.995	0.975	1.06e-42	2	Rpl36a
441	3.44e-34	0.385546	0.864	0.667	8.17e-30	2	Nbas
442	1.3e-54	0.383718	1	0.978	3.09e-50	2	Rps25
443	1.78e-30	0.381477	0.8	0.593	4.23e-26	2	Zfhx4
444	2.45e-41	0.380512	0.998	0.972	5.84e-37	2	Selenok
445	6.32e-38	0.37291	0.968	0.858	1.5e-33	2	Sf3b6
446	7.79e-30	0.368299	0.797	0.622	1.85e-25	2	Tmem45a
447	3.33e-21	0.367847	1	0.978	7.92e-17	2	Col1a2
448	5.59e-11	0.367781	0.933	0.898	1.33e-06	2	Acta2
449	3.98e-34	0.367754	0.975	0.916	9.48e-30	2	Gsk3b
450	2.05e-53	0.364004	0.552	0.222	4.87e-49	2	Angptl6
451	9.08e-25	0.361173	0.634	0.406	2.16e-20	2	Glis1
452	3.65e-19	0.361077	0.988	0.953	8.68e-15	2	Ahnak
453	4.83e-11	0.358277	0.849	0.802	1.15e-06	2	Csf1
454	1.03e-26	0.355893	0.827	0.658	2.45e-22	2	Pdcd4
455	4.87e-28	0.353943	0.775	0.561	1.16e-23	2	Ptgis
456	4.27e-38	0.353499	0.97	0.928	1.02e-33	2	Ghitm
457	3.13e-28	0.353147	0.884	0.787	7.44e-24	2	Pmm1
458	2.26e-07	0.351732	0.683	0.601	0.0053882	2	Rcan1
459	1.21e-20	0.351185	0.762	0.634	2.87e-16	2	Rras2
460	3.8e-58	0.350924	1	0.996	9.05e-54	2	Eef1a1
461	1.42e-34	0.350342	0.995	0.959	3.38e-30	2	Tmed10
462	2.56e-31	0.347559	0.696	0.424	6.09e-27	2	Stox2
463	6.63e-17	0.346203	0.943	0.841	1.58e-12	2	mt-Co1
464	3.12e-57	0.346066	1	0.988	7.43e-53	2	Eef1b2
465	5.67e-22	0.345658	0.95	0.904	1.35e-17	2	Ppic
466	5.33e-54	0.343788	1	0.994	1.27e-49	2	Rpl39
467	4.34e-57	0.343624	1	0.989	1.03e-52	2	Rps3
468	6.38e-29	0.342232	0.983	0.922	1.52e-24	2	Atp6v0b
469	8.79e-16	0.341135	0.995	0.963	2.09e-11	2	mt-Nd1
470	3.55e-24	0.339821	1	0.975	8.45e-20	2	Bgn
471	1.67e-19	0.338915	0.814	0.716	3.96e-15	2	Suco
472	1.56e-14	0.337685	0.983	0.966	3.72e-10	2	Dstn
473	5.38e-15	0.337371	1	0.998	1.28e-10	2	S100a6
474	2.17e-26	0.336985	0.998	0.976	5.16e-22	2	Ubc
475	5.9e-23	0.335392	0.884	0.785	1.4e-18	2	Ero1l
476	4.74e-28	0.333683	0.78	0.536	1.13e-23	2	Unc5b
477	3.86e-30	0.332848	0.946	0.867	9.2e-26	2	Imp3
478	1.62e-28	0.331409	0.671	0.467	3.85e-24	2	Tfpi
479	4.61e-42	0.329732	0.483	0.194	1.1e-37	2	Chchd10
480	1.17e-18	0.32931	0.968	0.926	2.78e-14	2	Dnajb9
481	2.74e-26	0.328845	0.765	0.564	6.53e-22	2	Fkbp7
482	6.68e-21	0.326966	0.604	0.433	1.59e-16	2	Isg20
483	2.11e-32	0.32689	0.998	0.967	5.01e-28	2	Eprs
484	1.58e-23	0.324839	0.911	0.842	3.77e-19	2	Dync1h1
485	2.63e-31	0.324586	0.713	0.512	6.27e-27	2	Lipa
486	6.41e-26	0.324167	0.916	0.813	1.52e-21	2	AC149090.1
487	2.83e-26	0.323953	0.98	0.9	6.74e-22	2	Tes
488	1.64e-21	0.323606	0.854	0.718	3.89e-17	2	Zmiz1
489	1.87e-21	0.321475	0.926	0.857	4.45e-17	2	Iqgap1
490	2.56e-47	0.320745	0.5	0.206	6.1e-43	2	Emx2
491	4.56e-25	0.317922	0.849	0.696	1.08e-20	2	Rhoq
492	3.51e-15	0.316681	0.938	0.838	8.35e-11	2	Flnb
493	3.08e-38	0.315915	1	0.985	7.32e-34	2	Ppib
494	2.71e-09	0.3158	0.76	0.663	6.45e-05	2	Kcnq1ot1
495	9.4e-18	0.31535	0.743	0.579	2.24e-13	2	Ahnak2
496	1.89e-18	0.315164	0.941	0.784	4.51e-14	2	Cdkn1a
497	2.52e-23	0.313525	0.822	0.694	6e-19	2	Ebp
498	1.27e-25	0.312715	0.824	0.69	3.02e-21	2	Prnp
499	2.66e-25	0.312712	0.752	0.59	6.33e-21	2	Syvn1
500	8.71e-24	0.311957	0.854	0.685	2.07e-19	2	Agap1
501	4.41e-11	0.311827	0.641	0.527	1.05e-06	2	Gm41724
502	2.22e-59	0.311457	1	0.99	5.27e-55	2	Rps15a
503	1.31e-74	0.310418	0.475	0.128	3.11e-70	2	Arap2
504	3.48e-23	0.310234	0.938	0.869	8.28e-19	2	Mia3
505	4.92e-31	0.308945	0.661	0.404	1.17e-26	2	Bmyc
506	9.21e-27	0.308842	1	0.972	2.19e-22	2	Selenos
507	3.08e-29	0.307773	0.891	0.745	7.32e-25	2	Utp14a
508	1.14e-13	0.307194	0.998	0.985	2.7e-09	2	Tmsb4x
509	4e-27	0.306819	0.973	0.903	9.51e-23	2	Hyou1
510	3.44e-22	0.306052	0.928	0.841	8.18e-18	2	Cast
511	9.89e-13	0.30446	0.926	0.862	2.35e-08	2	mt-Rnr1
512	1.3e-23	0.303735	0.765	0.594	3.09e-19	2	Sat1
513	1.05e-47	0.302151	1	0.992	2.49e-43	2	Rps29
514	2.28e-21	0.301744	0.807	0.629	5.42e-17	2	Runx1t1
515	8.62e-25	0.301466	0.829	0.66	2.05e-20	2	Afap1
516	5.56e-22	0.300301	0.908	0.807	1.32e-17	2	Alg5
517	6.6e-63	0.29983	1	0.996	1.57e-58	2	Rps24
518	1.84e-17	0.299018	0.936	0.884	4.38e-13	2	Ormdl2
519	3.41e-15	0.298914	0.636	0.468	8.13e-11	2	Btg2
520	2.48e-23	0.29844	0.943	0.867	5.9e-19	2	Wls
521	1.95e-09	0.298245	0.874	0.806	4.63e-05	2	Crim1
522	7.05e-25	0.29781	0.611	0.397	1.68e-20	2	Zfp945
523	8.93e-42	0.295451	1	0.988	2.13e-37	2	Rps28
524	6.14e-18	0.295079	0.849	0.759	1.46e-13	2	Ss18l2
525	1.99e-23	0.295016	0.889	0.744	4.73e-19	2	Sec24d
526	7.69e-19	0.294217	1	0.97	1.83e-14	2	Herpud1
527	4.16e-06	0.294095	0.723	0.666	0.0990377	2	Maml2
528	8.24e-51	0.293039	1	0.994	1.96e-46	2	Rps14
529	2.06e-30	0.292597	1	0.988	4.91e-26	2	Pdia3
530	9.51e-37	0.292442	1	0.994	2.26e-32	2	Calr
531	2.63e-21	0.29238	0.983	0.942	6.26e-17	2	Mdh1
532	6.83e-21	0.292179	0.988	0.947	1.63e-16	2	Fndc3b
533	3.1e-28	0.291974	0.723	0.528	7.38e-24	2	Fam32a
534	2.01e-17	0.290511	0.884	0.782	4.78e-13	2	Zfand6
535	7.25e-27	0.290275	0.733	0.534	1.72e-22	2	Ascc2
536	5.73e-36	0.289601	1	0.975	1.36e-31	2	Rpl31
537	1.12e-39	0.288966	0.998	0.984	2.67e-35	2	Rpl21
538	1.73e-45	0.287729	0.998	0.984	4.12e-41	2	Rps13
539	1.13e-16	0.287722	0.998	0.98	2.69e-12	2	Pdia4
540	4.23e-19	0.285381	0.691	0.523	1.01e-14	2	Zyg11b
541	6.28e-25	0.284965	0.76	0.606	1.5e-20	2	Mxd4
542	2.5e-24	0.284597	1	0.961	5.95e-20	2	Lman1
543	5.33e-20	0.284038	0.817	0.68	1.27e-15	2	Pdlim1
544	4.1e-23	0.283113	0.842	0.704	9.75e-19	2	Flnc
545	7.68e-39	0.282624	1	0.986	1.83e-34	2	Rpl9
546	1.45e-28	0.282036	0.547	0.293	3.44e-24	2	Trp53inp1
547	7.38e-52	0.281269	0.495	0.185	1.75e-47	2	Rab38
548	4.8e-30	0.28111	1	0.987	1.14e-25	2	Manf
549	1.33e-12	0.280959	0.933	0.891	3.17e-08	2	Fndc3a
550	4.65e-18	0.278028	0.943	0.881	1.11e-13	2	Pabpc4
551	4.9e-16	0.277653	0.668	0.508	1.17e-11	2	Jade1
552	5.2e-18	0.276659	0.787	0.682	1.24e-13	2	Wipi1
553	6.54e-20	0.276389	0.978	0.924	1.56e-15	2	Micos13
554	1e-59	0.27589	0.416	0.121	2.38e-55	2	Gm42047
555	5.26e-23	0.274734	0.993	0.957	1.25e-18	2	Cox6b1
556	0.00173835	0.274298	0.743	0.719	1	2	Mgp
557	8.43e-19	0.274168	0.975	0.919	2.01e-14	2	Itm2b
558	3.2e-36	0.272239	1	0.983	7.6e-32	2	Rpl17
559	8.51e-16	0.271852	0.535	0.366	2.02e-11	2	Abcc4
560	4.38e-43	0.271537	1	0.985	1.04e-38	2	Rps17
561	2e-45	0.27062	1	0.991	4.76e-41	2	Rps21
562	4.03e-28	0.269102	0.319	0.121	9.6e-24	2	Rps4l
563	5.52e-122	1.46633	0.979	0.843	1.31e-117	3	Gadd45b
564	2.31e-53	1.19318	0.889	0.702	5.5e-49	3	Ccn2
565	3.49e-87	1.1723	0.966	0.833	8.31e-83	3	Phlda1
566	4.36e-130	0.982836	0.921	0.424	1.04e-125	3	GFP
567	9.63e-93	0.960878	0.763	0.349	2.29e-88	3	Gjb2
568	1.01e-41	0.917898	0.874	0.7	2.41e-37	3	Gadd45g
569	9.02e-64	0.826161	1	0.979	2.15e-59	3	Nupr1
570	3.79e-64	0.799846	0.953	0.858	9.03e-60	3	Ddah1
571	1.03e-30	0.788697	0.832	0.688	2.45e-26	3	Cdc42ep3
572	9.42e-25	0.786702	0.937	0.892	2.24e-20	3	Tagln
573	3.03e-81	0.736643	0.979	0.883	7.2e-77	3	Pttg1ip
574	1.46e-41	0.731585	0.939	0.868	3.47e-37	3	Cnn2
575	5.22e-26	0.725806	0.755	0.618	1.24e-21	3	Hist1h1c
576	7.74e-46	0.724541	1	0.958	1.84e-41	3	Igfbp2
577	3.47e-16	0.722872	0.729	0.622	8.26e-12	3	Hist1h2bc
578	4.38e-34	0.715898	0.537	0.291	1.04e-29	3	Alkal1
579	1.66e-108	0.712974	1	0.982	3.95e-104	3	Cd63
580	4.46e-35	0.711207	0.85	0.729	1.06e-30	3	Ccn1
581	5.87e-56	0.704533	0.913	0.775	1.4e-51	3	Ier5
582	1.82e-53	0.696768	0.984	0.926	4.32e-49	3	Fermt2
583	4.91e-38	0.69219	0.945	0.863	1.17e-33	3	Plpp1
584	4.61e-61	0.68632	1	0.968	1.1e-56	3	Snhg1
585	1.5e-51	0.673214	0.976	0.924	3.58e-47	3	Actn1
586	5.61e-33	0.657857	0.789	0.665	1.33e-28	3	Fhl1
587	6.74e-88	0.650572	0.992	0.951	1.6e-83	3	Arl1
588	2.56e-71	0.64957	0.979	0.917	6.09e-67	3	Arl6ip5
589	2.38e-55	0.63856	0.971	0.933	5.66e-51	3	Lrrfip1
590	2.17e-49	0.634811	0.905	0.734	5.16e-45	3	Snai2
591	4.77e-93	0.633401	1	0.969	1.14e-88	3	Asns
592	1.89e-62	0.625804	1	0.982	4.49e-58	3	Myl6
593	3.19e-35	0.612515	0.863	0.728	7.58e-31	3	Serpine1
594	8.58e-25	0.601463	0.979	0.922	2.04e-20	3	Hmox1
595	6.39e-42	0.599398	0.884	0.692	1.52e-37	3	Akap12
596	3.89e-55	0.594679	0.987	0.931	9.26e-51	3	Rap1b
597	3.88e-33	0.588505	0.782	0.538	9.23e-29	3	Myl9
598	1.08e-29	0.587103	0.916	0.832	2.58e-25	3	Hbegf
599	3.97e-44	0.581936	0.987	0.924	9.44e-40	3	Dnajb9
600	9.16e-64	0.576156	1	0.967	2.18e-59	3	Psmd8
601	6.86e-69	0.563032	0.992	0.937	1.63e-64	3	Sar1a
602	4.77e-47	0.559958	0.974	0.824	1.14e-42	3	Snhg15
603	5.65e-61	0.55757	1	0.973	1.34e-56	3	Anxa2
604	3.16e-43	0.551548	1	0.992	7.51e-39	3	Cald1
605	4.48e-63	0.550555	1	0.993	1.07e-58	3	Vim
606	1.5e-41	0.545264	0.858	0.68	3.56e-37	3	Snhg17
607	1.42e-35	0.545246	0.908	0.713	3.38e-31	3	Cryab
608	1.18e-68	0.535579	0.997	0.967	2.81e-64	3	Metap2
609	1.39e-60	0.529682	0.997	0.941	3.3e-56	3	Snx3
610	1.52e-35	0.520639	0.995	0.955	3.62e-31	3	Txnrd1
611	2.1e-54	0.520474	0.992	0.939	4.99e-50	3	Gng12
612	6.14e-38	0.519202	0.705	0.484	1.46e-33	3	Atp1b1
613	4.39e-48	0.506792	0.997	0.94	1.05e-43	3	Cthrc1
614	1.08e-42	0.498925	0.953	0.89	2.56e-38	3	Krcc1
615	2.04e-39	0.498364	0.989	0.91	4.84e-35	3	Arid5b
616	6.43e-32	0.494429	0.937	0.857	1.53e-27	3	Hspb1
617	1.43e-34	0.48426	0.903	0.794	3.4e-30	3	Hk2
618	3.89e-67	0.482168	1	0.994	9.26e-63	3	Gas5
619	3.87e-27	0.476657	0.929	0.845	9.2e-23	3	Gadd45a
620	3.56e-50	0.476601	0.989	0.952	8.46e-46	3	Sec63
621	9.07e-62	0.475049	1	0.972	2.16e-57	3	Hnrnpf
622	2.6e-39	0.47479	0.697	0.455	6.19e-35	3	Klhdc8a
623	5.44e-48	0.473495	0.971	0.901	1.3e-43	3	Rxylt1
624	2.72e-88	0.472134	1	0.992	6.46e-84	3	Rps26
625	2.53e-34	0.468786	0.905	0.82	6.02e-30	3	Pdlim7
626	6.61e-46	0.468761	1	0.959	1.57e-41	3	Cstb
627	7.54e-36	0.468177	0.989	0.887	1.79e-31	3	5430416N02Rik
628	6.89e-39	0.467938	0.989	0.954	1.64e-34	3	Mtpn
629	3.34e-33	0.465986	0.992	0.958	7.95e-29	3	Snhg12
630	1.54e-60	0.461751	1	0.979	3.66e-56	3	Serp1
631	5.12e-29	0.458387	0.987	0.967	1.22e-24	3	Tpm2
632	2.7e-25	0.455662	0.921	0.868	6.42e-21	3	Fhl2
633	1.47e-31	0.455123	0.971	0.908	3.49e-27	3	Bdnf
634	6.43e-21	0.452395	0.995	0.973	1.53e-16	3	Timp1
635	5.81e-32	0.442223	0.821	0.688	1.38e-27	3	Tgfb1i1
636	1.09e-59	0.44066	1	0.992	2.6e-55	3	Eif1
637	1e-40	0.437238	0.729	0.524	2.38e-36	3	Rab11fip5
638	2.47e-28	0.434523	0.992	0.953	5.87e-24	3	Pmepa1
639	1.23e-19	0.43359	0.461	0.287	2.93e-15	3	Tgfb3
640	2.15e-42	0.433302	0.961	0.882	5.12e-38	3	Anapc16
641	1.69e-34	0.432369	0.921	0.785	4.01e-30	3	Rassf1
642	1.91e-44	0.432239	0.989	0.957	4.55e-40	3	Ube2d3
643	3.26e-29	0.429928	0.992	0.954	7.76e-25	3	Denr
644	8.82e-19	0.429137	0.705	0.543	2.1e-14	3	Cnn1
645	1.73e-16	0.428407	0.866	0.788	4.11e-12	3	Ncam1
646	1.76e-26	0.428297	0.968	0.943	4.18e-22	3	Lpp
647	1.47e-30	0.4279	0.974	0.883	3.49e-26	3	Phlda3
648	2.43e-35	0.424647	0.958	0.903	5.78e-31	3	Ppp1r12a
649	1.4e-45	0.424227	1	0.974	3.33e-41	3	Arpc2
650	2.44e-47	0.423798	1	0.986	5.8e-43	3	Tmsb10
651	2.88e-33	0.41835	0.642	0.405	6.86e-29	3	Nuak1
652	1.17e-21	0.418116	0.839	0.796	2.78e-17	3	Plin2
653	1.5e-23	0.417497	0.85	0.77	3.56e-19	3	Enah
654	2.95e-47	0.414418	0.997	0.966	7.02e-43	3	Atp5d
655	2.2e-42	0.414312	0.982	0.929	5.23e-38	3	Kcmf1
656	1.68e-35	0.411746	1	0.952	4e-31	3	Mfge8
657	8.74e-24	0.411314	0.455	0.239	2.08e-19	3	Lmod1
658	3.15e-35	0.410627	0.997	0.96	7.5e-31	3	Marcks
659	1.35e-43	0.40985	0.997	0.958	3.2e-39	3	Ppa1
660	4.05e-32	0.409074	0.908	0.84	9.62e-28	3	Dusp11
661	1.37e-32	0.408482	0.979	0.896	3.27e-28	3	Epb41l4aos
662	1.01e-42	0.403843	1	0.979	2.41e-38	3	Atp5b
663	6.38e-41	0.402375	0.995	0.947	1.52e-36	3	Strap
664	1.49e-45	0.402093	0.997	0.971	3.55e-41	3	Arf4
665	2.36e-27	0.400661	0.939	0.881	5.61e-23	3	Eea1
666	7.01e-27	0.398232	0.832	0.707	1.67e-22	3	Frmd6
667	7.68e-31	0.391631	0.782	0.64	1.83e-26	3	Fam129b
668	1.64e-33	0.390932	1	0.98	3.9e-29	3	Pdia4
669	3.9e-40	0.39086	0.984	0.878	9.28e-36	3	Uba5
670	5.33e-39	0.390725	0.989	0.967	1.27e-34	3	Cdv3
671	3.45e-19	0.390604	0.989	0.935	8.2e-15	3	Cited2
672	7.67e-16	0.38992	0.995	0.984	1.83e-11	3	Actg1
673	2.13e-08	0.389253	0.926	0.899	0.00050624	3	Acta2
674	1.02e-36	0.384799	0.947	0.888	2.42e-32	3	Ufm1
675	1.55e-33	0.384665	0.987	0.923	3.68e-29	3	Ddx50
676	3.42e-30	0.384115	0.592	0.347	8.13e-26	3	Fst
677	6.91e-36	0.383918	0.892	0.774	1.64e-31	3	Tmem263
678	4.4e-15	0.382713	0.445	0.281	1.05e-10	3	Tll1
679	4.23e-09	0.381608	0.976	0.949	0.00010058	3	Tagln2
680	4.12e-34	0.381176	0.971	0.924	9.81e-30	3	Ube2n
681	4.58e-25	0.378724	0.882	0.806	1.09e-20	3	Klf6
682	6e-19	0.377394	0.771	0.726	1.43e-14	3	Ilk
683	1.1e-31	0.377278	0.879	0.737	2.63e-27	3	Ccdc174
684	6.86e-32	0.376919	0.997	0.97	1.63e-27	3	Zfas1
685	2.24e-11	0.376587	0.945	0.918	5.32e-07	3	Hmga2
686	6.43e-30	0.376174	0.845	0.745	1.53e-25	3	Tmem70
687	1.06e-33	0.372916	0.997	0.954	2.52e-29	3	Eif1a
688	2.53e-18	0.372325	0.897	0.79	6.02e-14	3	Thbs1
689	1.33e-35	0.371794	0.995	0.948	3.15e-31	3	Pcbp1
690	3.33e-37	0.37045	0.992	0.964	7.92e-33	3	Rwdd1
691	4.22e-49	0.369296	1	0.976	1.01e-44	3	Sem1
692	6.63e-33	0.366286	1	0.979	1.58e-28	3	Ccnd2
693	3.8e-24	0.366276	0.661	0.502	9.05e-20	3	Ajuba
694	2.27e-24	0.36599	0.85	0.684	5.4e-20	3	Chac1
695	4.45e-33	0.364036	1	0.957	1.06e-28	3	Sh3glb1
696	1.49e-32	0.361935	0.963	0.901	3.53e-28	3	Mgat2
697	2.16e-29	0.361862	0.834	0.721	5.14e-25	3	Stx7
698	2.96e-19	0.359032	0.858	0.807	7.04e-15	3	Arhgap10
699	4.03e-22	0.358559	0.821	0.761	9.59e-18	3	Ikbip
700	7.97e-32	0.357528	0.558	0.305	1.9e-27	3	S100a16
701	2.51e-31	0.356864	0.992	0.947	5.97e-27	3	Tax1bp1
702	1.42e-18	0.356574	0.945	0.895	3.39e-14	3	Phldb2
703	9.9e-33	0.355228	0.989	0.957	2.36e-28	3	Ckap4
704	1.74e-37	0.354064	0.992	0.971	4.15e-33	3	Rhoa
705	2.96e-22	0.353787	0.926	0.858	7.04e-18	3	Dlc1
706	1.36e-27	0.353217	0.861	0.75	3.24e-23	3	Phc2
707	1.17e-29	0.352933	0.911	0.856	2.78e-25	3	Ppp4r2
708	6.08e-30	0.352842	0.963	0.913	1.45e-25	3	Rab7
709	2.48e-17	0.351287	0.737	0.617	5.91e-13	3	Hes1
710	3.88e-34	0.350388	1	0.978	9.22e-30	3	Rtn4
711	2e-24	0.35023	0.924	0.814	4.75e-20	3	Sdc4
712	1.89e-26	0.349951	0.987	0.953	4.51e-22	3	1810058I24Rik
713	8.25e-19	0.347765	0.958	0.913	1.96e-14	3	Utrn
714	3.33e-31	0.346999	0.816	0.679	7.93e-27	3	Hibadh
715	9.08e-25	0.345711	0.842	0.737	2.16e-20	3	Rrp8
716	1.5e-25	0.345699	0.876	0.756	3.57e-21	3	Mettl1
717	7.19e-33	0.345172	0.997	0.976	1.71e-28	3	Cct2
718	8.96e-21	0.344643	0.947	0.9	2.13e-16	3	Sap18
719	7.03e-29	0.344146	0.976	0.913	1.67e-24	3	Bcat1
720	4.83e-11	0.342351	0.882	0.792	1.15e-06	3	Sgk1
721	9.95e-25	0.341256	0.995	0.964	2.37e-20	3	Rheb
722	1.12e-26	0.340503	0.997	0.971	2.66e-22	3	Txndc17
723	2.17e-25	0.340371	0.989	0.95	5.16e-21	3	Atxn7l3b
724	7.43e-16	0.3402	0.855	0.742	1.77e-11	3	Txnip
725	1.81e-17	0.339471	0.866	0.786	4.3e-13	3	Rgs17
726	4.41e-26	0.338496	0.842	0.757	1.05e-21	3	Zfp637
727	2.33e-15	0.337992	0.626	0.485	5.55e-11	3	Plpp3
728	1.08e-33	0.337568	0.997	0.967	2.56e-29	3	Kif5b
729	5.03e-16	0.335924	0.742	0.653	1.2e-11	3	Morrbid
730	2.69e-30	0.335492	0.995	0.967	6.4e-26	3	Cct7
731	3.6e-28	0.332882	0.982	0.923	8.57e-24	3	Rala
732	9e-23	0.332723	0.789	0.673	2.14e-18	3	Lemd2
733	4e-08	0.332042	0.426	0.324	0.000952069	3	Il1rl1
734	1.25e-24	0.331401	0.718	0.558	2.96e-20	3	Efnb2
735	2.27e-25	0.330324	0.763	0.622	5.39e-21	3	Rnf146
736	3.04e-07	0.330322	0.439	0.372	0.00722505	3	F3
737	1.09e-19	0.330155	0.908	0.842	2.6e-15	3	Vgll3
738	2.16e-20	0.329839	0.661	0.517	5.15e-16	3	Nfkbia
739	1.64e-33	0.329028	1	0.979	3.9e-29	3	Eif4ebp1
740	3.62e-28	0.328863	0.997	0.943	8.62e-24	3	Llph
741	2.22e-15	0.32865	0.75	0.594	5.29e-11	3	Ank3
742	1.13e-19	0.328635	0.868	0.806	2.68e-15	3	Pycr2
743	4.23e-28	0.328579	1	0.97	1.01e-23	3	Anxa5
744	1.56e-23	0.328129	0.753	0.605	3.72e-19	3	Shisa4
745	1.34e-15	0.32789	0.763	0.683	3.2e-11	3	Trabd
746	4.3e-30	0.3273	0.992	0.955	1.02e-25	3	Eif6
747	2.22e-36	0.327065	1	0.979	5.29e-32	3	Ybx3
748	3.43e-24	0.326514	0.663	0.509	8.15e-20	3	Dyrk2
749	8.03e-21	0.326067	0.795	0.697	1.91e-16	3	Ppp1r12c
750	3.66e-31	0.325921	1	0.971	8.72e-27	3	Gars
751	1.09e-23	0.325915	0.989	0.927	2.58e-19	3	Ifrd1
752	1.29e-29	0.325046	0.992	0.955	3.07e-25	3	Cycs
753	1.04e-33	0.324011	1	0.999	2.46e-29	3	Hsp90b1
754	5.69e-23	0.323603	0.963	0.926	1.35e-18	3	Ddx21
755	1.58e-21	0.323467	0.997	0.95	3.76e-17	3	Prdx5
756	5.3e-27	0.323206	1	0.978	1.26e-22	3	Col1a2
757	1.59e-21	0.322851	0.942	0.882	3.78e-17	3	Nfu1
758	9.14e-23	0.322186	1	0.979	2.17e-18	3	Phgdh
759	5.44e-30	0.321984	0.995	0.97	1.29e-25	3	Cnbp
760	1.11e-19	0.32137	0.663	0.529	2.65e-15	3	Spty2d1
761	2.28e-25	0.321051	0.639	0.473	5.44e-21	3	Tysnd1
762	1.44e-25	0.320379	0.995	0.957	3.43e-21	3	Spcs1
763	1.23e-123	1.44541	1	0.972	2.92e-119	4	1110038B12Rik
764	4.97e-103	1.34335	0.993	0.73	1.18e-98	4	Lgals3
765	1.07e-108	1.32361	1	0.971	2.54e-104	4	Zfas1
766	7.39e-107	1.18964	0.954	0.549	1.76e-102	4	H2-K1
767	1.57e-65	1.14255	0.929	0.611	3.75e-61	4	Sema3a
768	3.96e-119	1.12826	0.993	0.901	9.42e-115	4	Phf10
769	3.71e-48	1.04405	0.993	0.954	8.82e-44	4	mt-Rnr2
770	1.27e-63	1.03928	0.965	0.749	3.02e-59	4	Cyp1b1
771	1.34e-93	1.02664	0.961	0.553	3.19e-89	4	Hcfc1r1
772	1.95e-86	1.0096	0.958	0.478	4.63e-82	4	Rbp1
773	9.49e-112	0.987472	1	0.993	2.26e-107	4	2410006H16Rik
774	1.03e-60	0.980608	0.993	0.936	2.46e-56	4	Cited2
775	8.13e-80	0.976656	0.965	0.681	1.93e-75	4	Snhg16
776	8.51e-81	0.969964	0.989	0.678	2.03e-76	4	Chac1
777	2.14e-115	0.929762	0.926	0.364	5.08e-111	4	Nnmt
778	7.53e-72	0.915251	1	0.969	1.79e-67	4	Snhg1
779	1.76e-155	0.902487	0.855	0.189	4.19e-151	4	Cd34
780	1.56e-72	0.889573	0.996	0.826	3.72e-68	4	Snhg15
781	2.06e-143	0.885862	1	0.995	4.9e-139	4	Rps18
782	3.55e-63	0.867713	0.813	0.404	8.45e-59	4	Flrt2
783	8.63e-56	0.846554	0.958	0.778	2.05e-51	4	Zfp36l2
784	8.77e-54	0.798337	0.982	0.828	2.09e-49	4	Klf4
785	7.01e-90	0.788258	0.993	0.92	1.67e-85	4	Pfdn6
786	6.5e-68	0.786131	0.986	0.884	1.55e-63	4	Cebpb
787	5.27e-94	0.776973	0.993	0.888	1.25e-89	4	Clpp
788	1.4e-76	0.763165	0.996	0.938	3.33e-72	4	Rars
789	6.1e-113	0.754255	0.336	0.029	1.45e-108	4	Pdzrn4
790	6.85e-90	0.752801	1	0.988	1.63e-85	4	H3f3b
791	9.52e-49	0.752325	0.975	0.787	2.26e-44	4	Sgk1
792	6.81e-84	0.731735	0.996	0.957	1.62e-79	4	Cox7a2l
793	8.59e-63	0.726578	0.989	0.897	2.04e-58	4	Epb41l4aos
794	2.36e-76	0.72031	0.975	0.74	5.61e-72	4	Tsr3
795	2.22e-96	0.72029	0.855	0.308	5.29e-92	4	Cdkn2b
796	1.08e-78	0.718006	0.996	0.846	2.56e-74	4	Mea1
797	6.2e-88	0.706174	1	0.997	1.48e-83	4	Rps2
798	4.21e-90	0.703991	0.922	0.408	1e-85	4	Adm2
799	4.64e-54	0.703016	0.848	0.477	1.1e-49	4	Dusp1
800	2.71e-71	0.702482	0.986	0.88	6.46e-67	4	Mrps18b
801	2.63e-72	0.698372	0.947	0.674	6.26e-68	4	Eci1
802	3.8e-78	0.697295	1	0.994	9.04e-74	4	Npm1
803	3.95e-76	0.694853	0.982	0.906	9.4e-72	4	Ppp1r11
804	2.69e-70	0.69295	0.986	0.901	6.4e-66	4	Csnk2b
805	1.24e-68	0.690263	1	0.995	2.94e-64	4	Hsp90ab1
806	2.1e-73	0.675529	0.972	0.731	5e-69	4	Mrps10
807	3.42e-39	0.671952	0.979	0.797	8.15e-35	4	Ier2
808	9.45e-37	0.665624	0.947	0.685	2.25e-32	4	H1f0
809	9.07e-69	0.660013	0.979	0.675	2.16e-64	4	1110008P14Rik
810	1.11e-76	0.659577	0.996	0.931	2.64e-72	4	Stub1
811	1.18e-73	0.655359	0.996	0.914	2.8e-69	4	Ndufv2
812	3.34e-107	0.652772	0.707	0.18	7.95e-103	4	Ablim1
813	1.23e-71	0.64909	0.739	0.267	2.92e-67	4	Anxa8
814	1.54e-56	0.647792	0.996	0.956	3.65e-52	4	Eif6
815	4.77e-72	0.646819	0.979	0.792	1.13e-67	4	Mrpl2
816	1.47e-75	0.640662	0.989	0.965	3.49e-71	4	Uqcc2
817	2.52e-64	0.635572	0.982	0.901	6e-60	4	Cuta
818	3.69e-82	0.635451	1	0.961	8.79e-78	4	Psmb1
819	4.52e-82	0.634637	0.993	0.973	1.08e-77	4	Ndufa7
820	1.97e-42	0.629712	0.915	0.654	4.69e-38	4	Gxylt2
821	6.6e-67	0.628822	0.951	0.689	1.57e-62	4	Mrps34
822	3.5e-65	0.627799	0.922	0.59	8.33e-61	4	Pdcd2
823	5.98e-61	0.624077	0.979	0.833	1.42e-56	4	Cebpz
824	1.17e-63	0.623778	0.986	0.856	2.78e-59	4	Gfer
825	4.56e-72	0.622671	0.996	0.966	1.09e-67	4	Lrrc59
826	2.45e-58	0.619233	0.989	0.923	5.84e-54	4	Cdk2ap2
827	8.36e-67	0.618659	0.989	0.925	1.99e-62	4	Eif3m
828	2.26e-81	0.617623	1	0.981	5.38e-77	4	Rpl10a
829	5.4e-68	0.615506	0.961	0.693	1.28e-63	4	BC003965
830	3.05e-49	0.614504	0.996	0.889	7.26e-45	4	5430416N02Rik
831	2.82e-29	0.611624	0.887	0.689	6.72e-25	4	Trps1
832	1.07e-25	0.611607	0.862	0.599	2.55e-21	4	Mir99ahg
833	4.16e-40	0.611343	0.972	0.801	9.89e-36	4	Filip1l
834	1.17e-63	0.609104	0.986	0.885	2.79e-59	4	Snrpc
835	3.46e-76	0.609052	0.947	0.587	8.24e-72	4	Stk19
836	3.7e-94	0.605958	0.703	0.194	8.8e-90	4	Ptpn22
837	4.08e-74	0.605733	0.993	0.972	9.7e-70	4	Eif3h
838	1.29e-56	0.601959	0.982	0.889	3.08e-52	4	Nop14
839	1.08e-36	0.600023	0.724	0.406	2.57e-32	4	Tmeff2
840	7.66e-30	0.591085	0.982	0.962	1.82e-25	4	mt-Nd2
841	7.41e-65	0.590781	1	0.96	1.76e-60	4	Psmb6
842	1.17e-57	0.587031	0.968	0.778	2.79e-53	4	Mrps18a
843	2.27e-95	0.583498	1	0.987	5.4e-91	4	Rpl36
844	4.56e-54	0.581996	0.993	0.897	1.09e-49	4	U2af1
845	3.87e-68	0.578171	0.989	0.963	9.21e-64	4	Vapa
846	1.45e-36	0.577057	0.951	0.859	3.44e-32	4	Nop56
847	2.25e-45	0.576556	1	0.992	5.35e-41	4	Fth1
848	1.31e-40	0.574395	0.859	0.573	3.12e-36	4	Tiam2
849	7.15e-62	0.571733	1	0.925	1.7e-57	4	Eif3d
850	1.09e-56	0.570339	0.922	0.539	2.59e-52	4	Epb41l3
851	5.08e-55	0.568542	0.965	0.784	1.21e-50	4	Gtf2f1
852	1.01e-45	0.568302	0.996	0.938	2.39e-41	4	Tspo
853	2.3e-47	0.561883	0.996	0.977	5.47e-43	4	Slc3a2
854	3.92e-39	0.559632	0.996	0.947	9.34e-35	4	Tnfrsf12a
855	2.47e-50	0.559257	0.989	0.87	5.88e-46	4	Ralbp1
856	1.86e-49	0.558537	0.972	0.731	4.43e-45	4	Cdkn2a
857	1.17e-43	0.557545	0.986	0.971	2.79e-39	4	mt-Nd4
858	2.12e-63	0.556473	0.993	0.964	5.05e-59	4	Rps10
859	1.03e-22	0.554936	0.986	0.964	2.46e-18	4	mt-Nd1
860	7.32e-57	0.554542	0.996	0.964	1.74e-52	4	Atp6v0c
861	1.05e-36	0.554118	0.933	0.75	2.5e-32	4	Avpi1
862	8.34e-61	0.55153	0.996	0.968	1.98e-56	4	Eif3e
863	8.82e-27	0.551506	0.936	0.782	2.1e-22	4	mt-Nd3
864	3.16e-42	0.545018	0.94	0.679	7.52e-38	4	Snhg17
865	6.13e-32	0.543932	0.975	0.855	1.46e-27	4	Ier3
866	1.71e-45	0.54221	1	0.973	4.07e-41	4	Fkbp11
867	3.85e-48	0.541578	0.989	0.946	9.16e-44	4	Psph
868	5.87e-47	0.540928	0.982	0.875	1.4e-42	4	Mcfd2
869	2.07e-57	0.537347	0.982	0.848	4.92e-53	4	Rpl7l1
870	9.47e-51	0.53729	0.516	0.163	2.25e-46	4	Slit3
871	9.24e-50	0.531478	0.989	0.921	2.2e-45	4	Tars
872	2.13e-66	0.52901	0.809	0.365	5.08e-62	4	Flot1
873	1.04e-65	0.527005	1	0.992	2.48e-61	4	Eif1
874	2.27e-92	0.526403	1	0.994	5.4e-88	4	Rack1
875	5.16e-70	0.524886	0.629	0.191	1.23e-65	4	Pde8b
876	5.3e-43	0.524072	0.951	0.781	1.26e-38	4	Dnajc21
877	4.24e-46	0.523519	0.94	0.685	1.01e-41	4	Polr1c
878	2.04e-54	0.52245	0.89	0.525	4.84e-50	4	2310039H08Rik
879	2.33e-35	0.520173	0.968	0.792	5.55e-31	4	Prrx2
880	4.05e-61	0.516205	0.993	0.956	9.63e-57	4	Tcp1
881	1.24e-46	0.515519	0.993	0.83	2.95e-42	4	Mrpl14
882	1.45e-55	0.514365	0.996	0.966	3.44e-51	4	Cct5
883	5.72e-42	0.513515	0.975	0.863	1.36e-37	4	Zfand3
884	1.21e-29	0.512966	0.339	0.112	2.87e-25	4	Ccl7
885	5.42e-41	0.51036	0.986	0.902	1.29e-36	4	Wdr43
886	2.74e-149	0.510078	0.527	0.062	6.51e-145	4	Kcnj2
887	4.34e-52	0.505357	0.993	0.943	1.03e-47	4	Ndufa11
888	1.25e-50	0.505165	0.989	0.958	2.96e-46	4	Cct4
889	1.69e-44	0.503473	0.996	0.877	4.02e-40	4	Ssu72
890	3.53e-54	0.501442	0.996	0.966	8.41e-50	4	Ndufb9
891	8.72e-42	0.49884	0.975	0.867	2.08e-37	4	Ift20
892	3.31e-29	0.498489	0.936	0.684	7.88e-25	4	Cdc42ep3
893	2.2e-45	0.495284	0.972	0.767	5.24e-41	4	Rae1
894	1.17e-42	0.493309	0.901	0.694	2.78e-38	4	Plin3
895	4.89e-37	0.492951	0.982	0.797	1.16e-32	4	Cth
896	1.15e-41	0.491053	0.965	0.78	2.73e-37	4	Luc7l
897	5.69e-49	0.488614	0.993	0.961	1.35e-44	4	Ube2i
898	3.47e-37	0.486886	0.996	0.94	8.25e-33	4	Srm
899	3.72e-43	0.485414	0.986	0.857	8.84e-39	4	Mrpl28
900	1.89e-43	0.485208	0.943	0.685	4.49e-39	4	Hagh
901	1.39e-21	0.483995	0.968	0.837	3.31e-17	4	Phlda1
902	6.55e-45	0.483736	0.968	0.756	1.56e-40	4	Cdc5l
903	3.37e-70	0.482942	1	0.99	8.03e-66	4	Rpl8
904	5.3e-48	0.482884	0.958	0.788	1.26e-43	4	Ergic1
905	6.16e-17	0.482607	0.696	0.484	1.46e-12	4	Robo1
906	3.25e-63	0.481862	0.537	0.148	7.73e-59	4	Slc24a3
907	3.46e-41	0.481491	0.989	0.888	8.23e-37	4	Cyc1
908	1.58e-44	0.480603	0.965	0.799	3.76e-40	4	Rab5a
909	2.5e-47	0.480403	0.993	0.913	5.94e-43	4	Brd2
910	5.74e-34	0.480102	0.986	0.928	1.37e-29	4	Grb10
911	8.17e-42	0.480027	0.901	0.658	1.94e-37	4	Afdn
912	2.96e-50	0.479537	0.94	0.603	7.04e-46	4	Nfkbil1
913	1.24e-88	0.478942	0.739	0.224	2.95e-84	4	Ptges
914	7.86e-76	0.474747	0.763	0.276	1.87e-71	4	H2-M3
915	3.28e-50	0.470391	0.993	0.932	7.81e-46	4	Mydgf
916	5.35e-41	0.47007	0.951	0.706	1.27e-36	4	Ttc1
917	3.54e-85	0.469765	1	0.997	8.43e-81	4	Rpl12
918	3.89e-42	0.467218	0.965	0.767	9.25e-38	4	Gm47283
919	2.65e-27	0.464588	0.975	0.899	6.3e-23	4	Ltbp1
920	3.82e-24	0.46384	0.975	0.917	9.09e-20	4	Asap1
921	4.37e-51	0.463419	1	0.979	1.04e-46	4	Eif4ebp1
922	7.86e-27	0.462606	1	0.959	1.87e-22	4	Snhg12
923	1.66e-35	0.461347	0.866	0.528	3.94e-31	4	Ccdc85b
924	1.08e-54	0.460613	0.869	0.485	2.58e-50	4	Zfp598
925	5.15e-21	0.460136	0.979	0.904	1.22e-16	4	Cavin2
926	1.56e-38	0.459167	0.777	0.371	3.72e-34	4	Actg2
927	9.46e-39	0.457344	0.965	0.819	2.25e-34	4	Rps19bp1
928	6.83e-23	0.457013	0.951	0.755	1.62e-18	4	Lbh
929	6.93e-49	0.456516	0.756	0.34	1.65e-44	4	Ndrg1
930	5.72e-39	0.456047	0.965	0.841	1.36e-34	4	Ddx27
931	1.06e-22	0.454032	0.848	0.647	2.51e-18	4	Efna5
932	1.61e-26	0.453937	0.968	0.856	3.84e-22	4	Rbpj
933	1.65e-40	0.453787	0.986	0.859	3.93e-36	4	Ggnbp2
934	2.56e-31	0.452743	0.742	0.406	6.09e-27	4	Tox
935	7.03e-28	0.452658	0.689	0.386	1.67e-23	4	Zfpm2
936	1.82e-45	0.451595	0.908	0.653	4.32e-41	4	Wdr46
937	6.29e-36	0.450818	0.922	0.695	1.5e-31	4	Fez2
938	1.58e-71	0.450776	0.735	0.258	3.77e-67	4	Adgrg6
939	1.46e-42	0.449898	0.7	0.318	3.47e-38	4	Plcb1
940	7.48e-38	0.448257	0.996	0.963	1.78e-33	4	Atf4
941	6.2e-34	0.44821	0.972	0.885	1.48e-29	4	Esf1
942	2.51e-51	0.44803	0.876	0.503	5.98e-47	4	Gps2
943	1.14e-34	0.44593	0.968	0.782	2.71e-30	4	Eif1ad
944	1.85e-40	0.443698	0.922	0.627	4.4e-36	4	Prpsap1
945	3.45e-38	0.443546	0.996	0.977	8.2e-34	4	Rbm39
946	2.22e-38	0.442526	0.89	0.609	5.28e-34	4	Trmt61b
947	2.64e-41	0.442189	0.915	0.672	6.28e-37	4	Znrd1
948	3.03e-35	0.442085	0.961	0.837	7.21e-31	4	Brix1
949	4.72e-51	0.442073	1	0.986	1.12e-46	4	Eif2s2
950	2.86e-77	0.442035	1	0.993	6.81e-73	4	Rpl19
951	6.75e-42	0.439788	0.982	0.861	1.61e-37	4	Rnps1
952	1.22e-49	0.439351	0.859	0.463	2.91e-45	4	Cpne8
953	6.64e-33	0.43539	0.993	0.976	1.58e-28	4	mt-Cytb
954	8.54e-36	0.434671	0.989	0.948	2.03e-31	4	Srp19
955	4.48e-38	0.43408	0.989	0.927	1.07e-33	4	Psmd11
956	1.86e-71	0.43102	1	0.993	4.43e-67	4	Rps27a
957	1.2e-36	0.429365	1	0.975	2.85e-32	4	Ubb
958	2.8e-37	0.428431	0.961	0.826	6.67e-33	4	Brd4
959	1.83e-42	0.428218	1	0.974	4.36e-38	4	Psma7
960	3.16e-41	0.426595	0.993	0.965	7.51e-37	4	Ssr2
961	3.86e-30	0.426318	0.954	0.779	9.19e-26	4	Slc48a1
962	3.01e-48	0.423891	0.664	0.267	7.15e-44	4	Kcnt2
963	1.53e-31	1.79931	0.865	0.712	3.65e-27	5	Mgp
964	8.37e-83	1.43272	0.955	0.727	1.99e-78	5	Fbln2
965	1.18e-56	1.41787	0.971	0.789	2.8e-52	5	Thbs1
966	5.51e-30	1.27569	0.465	0.202	1.31e-25	5	Cemip
967	5.57e-48	1.16821	0.906	0.701	1.32e-43	5	Ank
968	1.97e-70	1.16744	0.535	0.141	4.69e-66	5	Ccn5
969	2.26e-34	1.16243	0.731	0.468	5.37e-30	5	Timp3
970	2.68e-37	1.16222	0.755	0.507	6.37e-33	5	Prkg1
971	6.32e-26	1.15406	0.51	0.278	1.5e-21	5	Gas1
972	3.37e-40	1.15046	0.808	0.607	8.01e-36	5	Setbp1
973	2.72e-66	1.14812	0.841	0.463	6.48e-62	5	Foxp2
974	5.68e-43	1.06948	0.882	0.735	1.35e-38	5	Magi1
975	3.37e-14	1.05679	1	0.996	8.03e-10	5	Malat1
976	2.47e-34	1.04323	0.898	0.81	5.87e-30	5	Hs6st2
977	1.42e-26	1.02336	0.771	0.603	3.37e-22	5	Pde1a
978	4.17e-27	1.01703	0.673	0.445	9.92e-23	5	Rspo2
979	2.81e-36	1.01106	0.739	0.484	6.69e-32	5	Dmd
980	8.55e-31	1.0052	0.845	0.734	2.03e-26	5	Serpine1
981	1.53e-66	1.00037	0.996	0.986	3.63e-62	5	Fn1
982	1.12e-36	0.992402	0.857	0.701	2.66e-32	5	Akap12
983	3.32e-57	0.977086	0.69	0.287	7.9e-53	5	Abi3bp
984	1.9e-37	0.953553	0.882	0.727	4.53e-33	5	Glis3
985	1.8e-31	0.952605	0.686	0.413	4.28e-27	5	Tox
986	4.41e-34	0.949344	0.898	0.721	1.05e-29	5	Cryab
987	5.85e-46	0.93429	0.841	0.592	1.39e-41	5	Plxdc2
988	2.54e-35	0.929167	0.873	0.71	6.05e-31	5	Eya4
989	2.17e-32	0.913625	0.739	0.498	5.16e-28	5	Postn
990	2.05e-48	0.908129	0.91	0.819	4.89e-44	5	Sdc4
991	2.35e-26	0.901548	0.865	0.792	5.58e-22	5	Vcl
992	6.51e-27	0.900571	0.755	0.552	1.55e-22	5	Mid1
993	0.00369379	0.859273	0.6	0.591	1	5	Spp1
994	1.3e-48	0.84745	0.996	0.98	3.1e-44	5	Tpm1
995	3.4e-32	0.831481	0.918	0.847	8.09e-28	5	Pdlim5
996	4.88e-34	0.826334	0.98	0.919	1.16e-29	5	Ext1
997	1.23e-45	0.803124	0.922	0.912	2.92e-41	5	Msn
998	2.57e-28	0.792594	0.8	0.614	6.1e-24	5	Mecom
999	4.54e-34	0.79173	0.796	0.649	1.08e-29	5	Msrb3
1000	1.46e-29	0.789692	0.886	0.71	3.48e-25	5	Ccn2
1001	2.08e-28	0.77388	0.898	0.786	4.95e-24	5	Tnc
1002	5.51e-48	0.756813	0.963	0.94	1.31e-43	5	Ptms
1003	2.45e-36	0.743154	0.984	0.936	5.83e-32	5	Myh9
1004	8.44e-28	0.740821	0.882	0.777	2.01e-23	5	Rbms3
1005	1.15e-24	0.740773	0.894	0.812	2.73e-20	5	Exoc4
1006	4.87e-42	0.740553	0.457	0.156	1.16e-37	5	Ror1
1007	4.43e-28	0.740262	0.604	0.356	1.05e-23	5	Fst
1008	1.76e-42	0.739292	0.984	0.914	4.19e-38	5	Arid5b
1009	1.84e-32	0.730912	0.947	0.897	4.38e-28	5	Phldb2
1010	5.19e-16	0.729927	0.796	0.733	1.23e-11	5	Arl15
1011	3.13e-26	0.717549	0.686	0.506	7.44e-22	5	Antxr1
1012	5.4e-27	0.71262	0.788	0.597	1.29e-22	5	Ank3
1013	7.74e-30	0.708519	0.971	0.944	1.84e-25	5	Lpp
1014	3.07e-27	0.706656	0.861	0.749	7.3e-23	5	Sulf1
1015	5.2e-21	0.706475	0.792	0.664	1.24e-16	5	Maml2
1016	3.41e-28	0.700525	0.596	0.361	8.11e-24	5	St5
1017	1.43e-29	0.697595	0.89	0.73	3.4e-25	5	Ccn1
1018	5.13e-16	0.697095	0.718	0.613	1.22e-11	5	Csrp2
1019	2.01e-35	0.695252	0.918	0.822	4.79e-31	5	Aopep
1020	2.47e-21	0.687516	0.559	0.372	5.87e-17	5	Kcnk2
1021	1.6e-26	0.68646	0.992	0.96	3.8e-22	5	Igfbp2
1022	4.67e-27	0.679838	0.869	0.78	1.11e-22	5	Palld
1023	1.64e-27	0.675735	0.351	0.127	3.91e-23	5	Tmtc1
1024	1.38e-19	0.674803	0.743	0.592	3.29e-15	5	Col3a1
1025	6.61e-49	0.671083	0.31	0.062	1.57e-44	5	Wnt16
1026	1.6e-33	0.66964	0.959	0.914	3.8e-29	5	Utrn
1027	3.17e-36	0.668854	0.955	0.881	7.53e-32	5	Igf1r
1028	1.85e-24	0.667138	0.869	0.791	4.41e-20	5	Peak1
1029	6.96e-59	0.660948	0.996	0.999	1.66e-54	5	Hsp90b1
1030	1.23e-46	0.660585	1	0.992	2.93e-42	5	Cald1
1031	1.54e-23	0.659641	0.731	0.605	3.65e-19	5	Dclk1
1032	8.92e-22	0.659202	0.861	0.82	2.12e-17	5	Nxn
1033	2.22e-37	0.65174	0.49	0.195	5.28e-33	5	Ogn
1034	2.51e-27	0.648467	0.89	0.799	5.96e-23	5	Prrx2
1035	2.75e-35	0.644426	0.98	0.951	6.55e-31	5	Aebp1
1036	1.39e-21	0.642724	0.824	0.748	3.31e-17	5	Rasal2
1037	5.39e-27	0.637962	0.878	0.807	1.28e-22	5	Fat1
1038	1.61e-21	0.637164	0.922	0.861	3.83e-17	5	Ifitm3
1039	6.17e-21	0.636379	0.82	0.737	1.47e-16	5	Pbx1
1040	1.28e-26	0.633186	0.735	0.59	3.04e-22	5	Lrp1
1041	2.23e-18	0.63063	0.563	0.375	5.3e-14	5	Cnksr3
1042	4.06e-23	0.624799	0.38	0.168	9.66e-19	5	Tgfbi
1043	2.02e-18	0.624795	0.914	0.848	4.82e-14	5	Atxn1
1044	2.2e-16	0.621962	0.918	0.895	5.24e-12	5	Tagln
1045	3.99e-22	0.620209	0.673	0.487	9.49e-18	5	Plpp3
1046	5.17e-25	0.619683	0.633	0.415	1.23e-20	5	Nuak1
1047	2.04e-16	0.615743	0.465	0.28	4.86e-12	5	Peg3
1048	9.71e-17	0.614514	0.702	0.6	2.31e-12	5	Nav2
1049	2.71e-14	0.611202	0.882	0.81	6.45e-10	5	Meg3
1050	8.31e-27	0.610132	0.922	0.861	1.98e-22	5	Dlc1
1051	1.11e-35	0.609924	0.976	0.966	2.63e-31	5	11-Sep
1052	6.85e-30	0.606739	0.943	0.906	1.63e-25	5	Ppp1r12a
1053	1.01e-18	0.605529	0.547	0.341	2.4e-14	5	Ntrk3
1054	1.99e-18	0.60274	0.816	0.726	4.73e-14	5	Ldlrad4
1055	1.72e-22	0.602736	0.873	0.83	4.1e-18	5	Camk2d
1056	2.95e-24	0.602189	0.857	0.725	7.03e-20	5	Nfat5
1057	2.8e-20	0.590024	0.706	0.555	6.66e-16	5	Nfia
1058	3.99e-17	0.57896	0.98	0.973	9.5e-13	5	Ctsl
1059	4.32e-15	0.576611	0.8	0.734	1.03e-10	5	Zswim6
1060	1.76e-34	0.576366	0.996	0.981	4.18e-30	5	Pdia4
1061	6.92e-17	0.574244	0.518	0.364	1.65e-12	5	Gulp1
1062	8.08e-20	0.572024	0.812	0.743	1.92e-15	5	Syne1
1063	3.08e-17	0.567615	0.98	0.981	7.32e-13	5	Nupr1
1064	3.73e-18	0.566783	0.698	0.56	8.86e-14	5	Col11a1
1065	7.28e-29	0.565529	0.996	0.979	1.73e-24	5	Col1a2
1066	2.1e-17	0.565393	0.62	0.49	5e-13	5	Fmnl2
1067	7.45e-25	0.564427	0.416	0.188	1.77e-20	5	Rnf150
1068	2.09e-24	0.559787	0.894	0.858	4.97e-20	5	Wwc2
1069	1.77e-22	0.559656	0.8	0.703	4.21e-18	5	Plod2
1070	1.81e-18	0.558693	0.739	0.55	4.3e-14	5	Myl9
1071	1.78e-20	0.556633	0.465	0.266	4.24e-16	5	Sh3rf3
1072	2.99e-14	0.556589	0.62	0.474	7.11e-10	5	Psd3
1073	8.1e-32	0.555266	0.424	0.169	1.93e-27	5	Pid1
1074	1.08e-27	0.554923	0.935	0.908	2.56e-23	5	Aplp2
1075	1e-22	0.548638	0.82	0.728	2.39e-18	5	Lima1
1076	6.18e-15	0.547142	0.882	0.814	1.47e-10	5	Prkca
1077	6.92e-25	0.546806	0.898	0.805	1.65e-20	5	Ccdc80
1078	1.12e-23	0.544722	0.833	0.765	2.67e-19	5	Il6st
1079	1.68e-20	0.540163	0.633	0.471	4e-16	5	Osbpl3
1080	3.6e-24	0.540116	0.767	0.662	8.56e-20	5	Ube2h
1081	1.45e-16	0.5384	0.441	0.253	3.46e-12	5	Piezo2
1082	1.39e-21	0.537305	0.465	0.247	3.31e-17	5	Svep1
1083	5.52e-22	0.536635	0.878	0.859	1.31e-17	5	Ppfibp1
1084	8.2e-24	0.536581	0.992	0.986	1.95e-19	5	Tmsb4x
1085	5.13e-13	0.535339	0.706	0.651	1.22e-08	5	Aff1
1086	7.2e-09	0.533423	0.616	0.541	0.000171341	5	Egr1
1087	1.21e-20	0.533375	0.784	0.69	2.89e-16	5	Exoc6b
1088	1.55e-63	0.531204	0.992	0.995	3.68e-59	5	Rpl41
1089	4.45e-30	0.531159	0.988	0.984	1.06e-25	5	Myl6
1090	1.81e-33	0.529718	0.984	0.956	4.3e-29	5	App
1091	1.52e-13	0.524425	0.743	0.664	3.62e-09	5	Ltbp2
1092	7.45e-20	0.522261	0.845	0.773	1.77e-15	5	Enah
1093	2.46e-29	0.520087	0.984	0.972	5.86e-25	5	Itgb1
1094	3.75e-19	0.519861	0.947	0.918	8.93e-15	5	Tcf4
1095	2.88e-15	0.519436	0.886	0.843	6.85e-11	5	Samd4
1096	4.89e-11	0.51678	0.514	0.428	1.16e-06	5	Osmr
1097	3.32e-14	0.515407	0.984	0.975	7.89e-10	5	Timp1
1098	2.59e-21	0.51188	0.657	0.476	6.17e-17	5	Mical2
1099	2.45e-12	0.509786	0.629	0.529	5.83e-08	5	Kalrn
1100	1.52e-09	0.508432	0.58	0.494	3.62e-05	5	Cacna1c
1101	1.74e-15	0.506197	0.971	0.938	4.14e-11	5	Id3
1102	1.65e-08	0.505443	0.771	0.724	0.000393043	5	Gpc6
1103	2.01e-16	0.502721	0.771	0.688	4.78e-12	5	Ifi27
1104	5.98e-18	0.502321	0.935	0.885	1.42e-13	5	Farp1
1105	1.02e-40	0.500464	0.98	0.977	2.42e-36	5	Gm10076
1106	1.69e-18	0.498732	0.939	0.913	4.01e-14	5	Tead1
1107	3.15e-19	0.497263	0.461	0.247	7.5e-15	5	Lmod1
1108	5.09e-15	0.496196	0.89	0.875	1.21e-10	5	Zbtb20
1109	2.73e-11	0.494585	0.845	0.821	6.5e-07	5	Large1
1110	9.18e-17	0.493701	0.788	0.694	2.18e-12	5	Ttc28
1111	2.43e-15	0.491736	0.743	0.661	5.77e-11	5	Etv6
1112	8.22e-18	0.488775	0.429	0.235	1.96e-13	5	Ankrd44
1113	5.81e-15	0.487406	0.878	0.879	1.38e-10	5	Lhfp
1114	9.29e-12	0.487264	0.714	0.654	2.21e-07	5	Ptprk
1115	1.78e-20	0.484114	0.482	0.277	4.24e-16	5	Lrch1
1116	2.31e-19	0.483738	0.902	0.802	5.5e-15	5	Cdh11
1117	9.23e-13	0.482729	0.335	0.183	2.2e-08	5	Slc1a3
1118	1.26e-20	0.482288	0.702	0.54	2.99e-16	5	Tmem176a
1119	6.36e-16	0.48079	0.727	0.687	1.51e-11	5	Tmcc1
1120	2.66e-13	0.479271	0.841	0.822	6.32e-09	5	Tbx15
1121	6.52e-06	0.47875	0.58	0.559	0.155203	5	Sorbs1
1122	2.52e-11	0.477935	0.682	0.6	6e-07	5	Egfr
1123	1.65e-10	0.477469	0.669	0.626	3.93e-06	5	Hes1
1124	2.28e-25	0.474376	0.743	0.568	5.43e-21	5	Chpt1
1125	1.63e-20	0.473673	0.612	0.438	3.88e-16	5	Bicc1
1126	3.56e-12	0.473189	0.482	0.336	8.48e-08	5	Npr3
1127	3.35e-14	0.472296	0.645	0.514	7.96e-10	5	Tgfb2
1128	2.89e-08	0.471908	0.698	0.632	0.000687477	5	Magi2
1129	1.08e-12	0.470958	0.665	0.555	2.58e-08	5	Id1
1130	5.76e-15	0.470888	0.824	0.788	1.37e-10	5	Hif1a
1131	1.64e-14	0.469769	0.645	0.549	3.91e-10	5	Pls3
1132	7.67e-14	0.468943	0.931	0.893	1.83e-09	5	Fndc3a
1133	1.04e-18	0.468879	0.433	0.227	2.48e-14	5	Greb1l
1134	2.17e-20	0.468152	0.665	0.521	5.16e-16	5	Stat3
1135	5.09e-18	0.467893	0.902	0.863	1.21e-13	5	Hspb1
1136	4.95e-18	0.466786	0.992	0.966	1.18e-13	5	Lox
1137	2.99e-16	0.464948	0.58	0.423	7.11e-12	5	Gria3
1138	8.84e-12	0.464546	0.714	0.662	2.1e-07	5	Mllt3
1139	2.84e-14	0.464338	0.694	0.591	6.75e-10	5	Ldhb
1140	3.5e-17	0.464194	0.82	0.758	8.33e-13	5	Cux1
1141	2.22e-11	0.462428	0.743	0.737	5.28e-07	5	Cers6
1142	2.49e-12	0.459568	0.531	0.394	5.93e-08	5	Adam12
1143	1.15e-11	0.459146	0.722	0.698	2.74e-07	5	Ypel3
1144	5.15e-20	0.458231	0.755	0.697	1.22e-15	5	R3hdm2
1145	2.87e-15	0.457551	0.649	0.545	6.84e-11	5	Slc6a6
1146	2.33e-16	0.454655	0.69	0.57	5.54e-12	5	Mxra8
1147	9.35e-08	0.454153	0.731	0.737	0.00222554	5	Pawr
1148	7.49e-28	0.453383	0.763	0.593	1.78e-23	5	Ctdsp2
1149	3.67e-17	0.451622	0.776	0.689	8.73e-13	5	Itpr2
1150	5.11e-09	0.451426	0.469	0.359	0.000121551	5	Naaladl2
1151	3.69e-07	0.450103	0.6	0.59	0.00879103	5	Celf2
1152	4.46e-19	0.446635	0.763	0.657	1.06e-14	5	Mmp2
1153	3.85e-18	0.446283	0.784	0.677	9.15e-14	5	Braf
1154	3.95e-14	0.446256	0.604	0.496	9.4e-10	5	Itpr1
1155	1.44e-12	0.446067	0.718	0.677	3.44e-08	5	Erc1
1156	1.15e-10	0.445141	0.506	0.376	2.73e-06	5	Arhgap24
1157	9.77e-08	0.44274	0.547	0.467	0.00232401	5	Adamts6
1158	5.75e-13	0.441767	0.514	0.348	1.37e-08	5	Col2a1
1159	4.96e-11	0.441562	0.555	0.461	1.18e-06	5	Map4k3
1160	3.43e-13	0.441534	0.971	0.955	8.16e-09	5	Foxp1
1161	2.58e-15	0.440934	0.539	0.365	6.15e-11	5	Tnfrsf11b
1162	2.48e-14	0.440869	0.584	0.442	5.91e-10	5	Myo1e
1163	2.43e-154	2.00872	0.978	0.32	5.79e-150	6	Dlk1
1164	1.3e-86	1.74884	0.991	0.697	3.1e-82	6	Ank
1165	1.16e-121	1.69443	0.991	0.733	2.75e-117	6	Cdkn2a
1166	5.57e-149	1.52372	0.852	0.181	1.33e-144	6	Nkain2
1167	0	1.51572	0.798	0.054	0	6	Ccbe1
1168	3.18e-82	1.42906	0.933	0.539	7.57e-78	6	Id1
1169	1.32e-82	1.39168	0.982	0.686	3.15e-78	6	Trps1
1170	5.93e-121	1.36686	0.942	0.341	1.41e-116	6	Tnfrsf11b
1171	5.55e-97	1.3264	0.982	0.734	1.32e-92	6	Apbb2
1172	1.26e-113	1.31833	0.955	0.399	2.99e-109	6	Rad51b
1173	9.86e-189	1.3108	0.834	0.128	2.35e-184	6	Adgrl3
1174	2.96e-97	1.25466	0.991	0.665	7.03e-93	6	Myo10
1175	7.26e-87	1.24467	1	0.992	1.73e-82	6	Fth1
1176	2.04e-175	1.23331	0.901	0.184	4.86e-171	6	Grem2
1177	3.76e-57	1.23023	0.839	0.431	8.95e-53	6	Hist1h1b
1178	5.04e-174	1.19029	0.722	0.096	1.2e-169	6	Ptn
1179	8.15e-97	1.10979	0.964	0.547	1.94e-92	6	Sh3kbp1
1180	2.07e-140	1.10712	0.937	0.272	4.93e-136	6	Nrn1
1181	3.99e-145	1.10427	0.821	0.159	9.49e-141	6	Sox5
1182	1.04e-115	1.09381	0.892	0.3	2.47e-111	6	Prkg2
1183	1.72e-77	1.0928	0.964	0.571	4.1e-73	6	Tiam2
1184	4.16e-65	1.08963	1	0.919	9.9e-61	6	Ext1
1185	6.58e-121	1.07724	0.942	0.357	1.57e-116	6	Oaf
1186	4.01e-48	1.06952	0.906	0.541	9.55e-44	6	Top2a
1187	1.38e-49	1.04715	0.96	0.742	3.29e-45	6	Grem1
1188	2.96e-103	1.01726	1	0.965	7.04e-99	6	Arpc1b
1189	5.72e-57	1.0127	0.964	0.728	1.36e-52	6	Pbx1
1190	4.34e-70	1.00319	0.978	0.702	1.03e-65	6	Uchl1
1191	6.82e-75	0.998468	0.946	0.571	1.62e-70	6	Snhg3
1192	3.09e-76	0.988665	0.982	0.692	7.35e-72	6	H2afv
1193	1.31e-70	0.973811	0.964	0.648	3.12e-66	6	Ugdh
1194	3.73e-57	0.965141	0.982	0.808	8.88e-53	6	Prkca
1195	2.78e-74	0.96062	0.96	0.542	6.62e-70	6	Gm49890
1196	8.25e-80	0.959265	0.937	0.552	1.96e-75	6	Ly6e
1197	1.38e-64	0.959188	0.928	0.571	3.28e-60	6	Pcdh7
1198	2.64e-54	0.95206	0.996	0.964	6.29e-50	6	mt-Nd1
1199	1.45e-66	0.924089	0.987	0.75	3.46e-62	6	Nasp
1200	1.7e-75	0.922078	0.852	0.382	4.05e-71	6	Fam111a
1201	1.11e-42	0.917169	0.776	0.462	2.63e-38	6	Ggct
1202	3.84e-70	0.887941	0.969	0.763	9.14e-66	6	Cbx5
1203	2.69e-53	0.880744	0.996	0.962	6.4e-49	6	mt-Nd2
1204	1.17e-62	0.875521	0.915	0.56	2.79e-58	6	Wwp2
1205	3.03e-74	0.875387	1	0.949	7.21e-70	6	Timp2
1206	7.81e-73	0.874858	0.834	0.345	1.86e-68	6	Id2
1207	3.21e-54	0.872301	1	0.937	7.63e-50	6	Id3
1208	3.63e-43	0.870664	0.812	0.426	8.64e-39	6	Hist1h2ap
1209	6.02e-61	0.856704	0.83	0.377	1.43e-56	6	Adam12
1210	1.46e-63	0.855372	0.987	0.726	3.48e-59	6	Fbln2
1211	3.89e-71	0.84488	0.982	0.749	9.26e-67	6	Cux1
1212	2.51e-42	0.843395	0.83	0.438	5.96e-38	6	Birc5
1213	5.35e-70	0.842892	0.807	0.328	1.27e-65	6	Clspn
1214	6.09e-58	0.833363	0.964	0.653	1.45e-53	6	Pla2g4a
1215	6.97e-66	0.8312	0.937	0.561	1.66e-61	6	Hcfc1r1
1216	6.27e-92	0.829237	0.879	0.315	1.49e-87	6	Cdkn2b
1217	8.17e-65	0.828823	0.973	0.722	1.94e-60	6	Sfpq
1218	5.22e-56	0.827688	1	0.899	1.24e-51	6	Ltbp1
1219	5.33e-70	0.825386	0.978	0.645	1.27e-65	6	Mir100hg
1220	2.35e-74	0.817884	1	0.967	5.58e-70	6	Pkm
1221	6.21e-60	0.813953	0.296	0.041	1.48e-55	6	Csmd1
1222	1.26e-110	0.813628	0.874	0.264	2.99e-106	6	Wincr1
1223	1.79e-58	0.81314	0.987	0.908	4.26e-54	6	Msn
1224	7.38e-68	0.81229	0.888	0.397	1.76e-63	6	Tenm3
1225	5.2e-178	0.812287	0.87	0.154	1.24e-173	6	Clmp
1226	5.32e-54	0.80768	0.987	0.77	1.27e-49	6	Lsm2
1227	2.66e-69	0.807615	0.87	0.38	6.34e-65	6	Zfpm2
1228	3.84e-75	0.805232	0.951	0.556	9.13e-71	6	Tnfaip8
1229	5.94e-68	0.804599	0.996	0.894	1.41e-63	6	Dap
1230	8.21e-119	0.802186	0.587	0.084	1.95e-114	6	Stmn2
1231	3.5e-138	0.801775	0.807	0.17	8.32e-134	6	Tgfbr3
1232	2.13e-91	0.801732	0.915	0.391	5.06e-87	6	Hip1
1233	2.37e-105	0.794498	0.883	0.291	5.63e-101	6	Lpar1
1234	3.33e-48	0.786851	0.942	0.719	7.91e-44	6	Ldlrad4
1235	8.14e-56	0.784024	0.937	0.6	1.94e-51	6	Csrp2
1236	4.91e-51	0.783678	0.91	0.489	1.17e-46	6	Rbp1
1237	1.41e-54	0.781378	1	0.95	3.36e-50	6	Aebp1
1238	8.33e-87	0.781287	0.996	0.979	1.98e-82	6	Chchd2
1239	5.3e-88	0.775167	1	0.982	1.26e-83	6	Txn1
1240	1.82e-53	0.774561	1	0.98	4.34e-49	6	Tpm1
1241	4.75e-100	0.763392	0.794	0.225	1.13e-95	6	Ctnnd2
1242	8.73e-156	0.762732	0.619	0.075	2.08e-151	6	Ly6a
1243	1.94e-90	0.756151	1	0.981	4.61e-86	6	Hint1
1244	5.75e-50	0.753243	0.955	0.69	1.37e-45	6	Mast4
1245	1.75e-23	0.74587	0.848	0.586	4.17e-19	6	Col3a1
1246	5.58e-74	0.745326	0.973	0.747	1.33e-69	6	Arpc1a
1247	1.92e-38	0.744715	0.933	0.616	4.56e-34	6	Sema3a
1248	1.27e-46	0.743035	0.834	0.441	3.03e-42	6	Diaph3
1249	6.43e-33	0.741103	0.937	0.694	1.53e-28	6	Stmn1
1250	3.35e-66	0.740401	0.996	0.911	7.98e-62	6	Vmp1
1251	2.66e-65	0.737302	0.892	0.463	6.33e-61	6	Runx2
1252	1e-65	0.731209	1	0.973	2.38e-61	6	Hspa8
1253	2.04e-42	0.731164	0.915	0.601	4.85e-38	6	Tanc2
1254	4.62e-81	0.728219	0.91	0.41	1.1e-76	6	Gng11
1255	3.08e-48	0.717856	0.987	0.774	7.33e-44	6	Palld
1256	6.67e-205	0.716694	0.709	0.073	1.59e-200	6	Tafa5
1257	2.15e-54	0.716212	0.852	0.404	5.11e-50	6	Glis1
1258	6.15e-82	0.715716	0.7	0.194	1.46e-77	6	Pdzrn3
1259	2.18e-76	0.704138	1	0.981	5.19e-72	6	Rpl11
1260	2.32e-69	0.703287	0.83	0.363	5.52e-65	6	Dpy19l1
1261	9.32e-60	0.700793	0.973	0.83	2.22e-55	6	Mrpl18
1262	2.07e-58	0.698748	0.996	0.971	4.91e-54	6	mt-Nd4
1263	2.01e-95	0.698745	1	0.997	4.79e-91	6	Rplp0
1264	3.31e-66	0.696418	0.919	0.474	7.89e-62	6	Dnmt1
1265	8.59e-50	0.691461	0.946	0.723	2.04e-45	6	Nsd2
1266	1.97e-38	0.677964	0.901	0.615	4.69e-34	6	Atad2
1267	1.84e-33	0.675593	0.843	0.489	4.37e-29	6	Kcnq5
1268	3.14e-51	0.668085	0.978	0.818	7.47e-47	6	Mtch1
1269	1.02e-45	0.66708	1	0.977	2.42e-41	6	Bgn
1270	1.16e-261	0.666595	0.641	0.036	2.75e-257	6	Galnt13
1271	3.58e-58	0.666016	0.973	0.682	8.52e-54	6	Pgd
1272	4.72e-58	0.665831	0.991	0.89	1.12e-53	6	Dnaja1
1273	6.99e-56	0.662861	0.789	0.357	1.66e-51	6	Pola1
1274	7.06e-51	0.661481	0.991	0.869	1.68e-46	6	Timm8b
1275	2.05e-60	0.660026	0.973	0.719	4.89e-56	6	Anapc5
1276	3.31e-58	0.658524	0.937	0.544	7.88e-54	6	Epb41l3
1277	3.4e-53	0.658068	1	0.947	8.08e-49	6	Uqcrh
1278	4.09e-71	0.657009	1	0.996	9.74e-67	6	Hsp90ab1
1279	1.33e-52	0.656334	0.933	0.587	3.17e-48	6	Rnaseh2c
1280	3.98e-44	0.654971	0.906	0.618	9.46e-40	6	Rangap1
1281	1.46e-47	0.650572	0.821	0.405	3.47e-43	6	Tmeff2
1282	2.69e-78	0.649671	1	0.986	6.4e-74	6	Rpl22
1283	2.03e-41	0.648934	0.883	0.518	4.82e-37	6	Gm41724
1284	3.29e-39	0.646091	0.928	0.607	7.83e-35	6	Mecom
1285	7.11e-165	0.645566	0.655	0.079	1.69e-160	6	Lrrc4c
1286	1.95e-49	0.644809	0.879	0.522	4.64e-45	6	Sgms1
1287	3.65e-63	0.641153	0.915	0.533	8.7e-59	6	1500011B03Rik
1288	2.64e-65	0.639947	0.749	0.259	6.27e-61	6	Lockd
1289	3.82e-61	0.63625	0.767	0.321	9.08e-57	6	Mms22l
1290	3.88e-37	0.635963	0.978	0.844	9.24e-33	6	mt-Co1
1291	1.93e-31	0.635637	0.879	0.621	4.59e-27	6	Fgf7
1292	3.06e-79	0.633931	0.749	0.225	7.29e-75	6	Cyp7b1
1293	5.3e-50	0.631298	0.991	0.788	1.26e-45	6	Rfc1
1294	7.08e-45	0.631101	0.987	0.834	1.69e-40	6	Ccdc88a
1295	2.96e-55	0.630857	0.987	0.867	7.05e-51	6	Cyb5r3
1296	6.36e-52	0.629335	0.996	0.959	1.51e-47	6	Rbm3
1297	3e-58	0.624655	1	0.951	7.15e-54	6	Pomp
1298	4.82e-39	0.624403	0.991	0.866	1.15e-34	6	Anxa1
1299	2.51e-36	0.619672	0.978	0.813	5.98e-32	6	Large1
1300	4.66e-47	0.619353	0.987	0.825	1.11e-42	6	Psip1
1301	3.59e-39	0.617218	0.888	0.538	8.53e-35	6	Hells
1302	4.91e-32	0.616542	0.919	0.639	1.17e-27	6	Smc2
1303	6.13e-62	0.615792	0.901	0.464	1.46e-57	6	Pds5b
1304	2.46e-47	0.615422	0.946	0.648	5.86e-43	6	Mrtfa
1305	6.75e-29	0.613228	0.892	0.615	1.61e-24	6	Ptgs2
1306	1.83e-52	0.613189	0.798	0.369	4.36e-48	6	Bnc2
1307	5.92e-61	0.610005	1	0.972	1.41e-56	6	Pdap1
1308	1.21e-43	0.609206	0.883	0.516	2.88e-39	6	Snhg4
1309	1.21e-70	0.6088	0.762	0.263	2.88e-66	6	Col6a1
1310	1.41e-167	0.607036	0.695	0.092	3.35e-163	6	Glipr1
1311	3.86e-28	0.605143	0.996	0.955	9.17e-24	6	mt-Rnr2
1312	4.97e-48	0.603793	0.919	0.562	1.18e-43	6	Mcm6
1313	1.3e-62	0.603259	0.857	0.374	3.09e-58	6	Chaf1a
1314	2.01e-22	0.597191	0.901	0.687	4.77e-18	6	Hmgb2
1315	1.14e-57	0.594821	1	0.969	2.7e-53	6	Sumo2
1316	9.4e-55	0.59377	0.731	0.285	2.24e-50	6	Tk1
1317	1.02e-44	0.588627	0.978	0.794	2.44e-40	6	Mtap
1318	2.21e-50	0.587556	0.982	0.936	5.25e-46	6	Atp5k
1319	1.72e-42	0.587172	1	0.894	4.09e-38	6	Usp34
1320	5.36e-36	0.58647	0.955	0.705	1.27e-31	6	Airn
1321	3.35e-38	0.577848	0.996	0.95	7.96e-34	6	Hmgb1
1322	2.71e-22	0.574657	0.996	0.915	6.44e-18	6	Cxcl12
1323	2.69e-20	0.574298	0.996	0.985	6.4e-16	6	Actg1
1324	6.38e-51	0.573934	0.892	0.477	1.52e-46	6	Pdpn
1325	1.69e-31	0.573793	0.987	0.905	4.01e-27	6	Cd44
1326	3.33e-41	0.573416	0.874	0.517	7.93e-37	6	Cacna2d1
1327	1.21e-60	0.572655	0.888	0.441	2.89e-56	6	Mthfd2l
1328	5.77e-46	0.572485	0.955	0.766	1.37e-41	6	Ubap2
1329	3.45e-107	0.571479	0.601	0.103	8.21e-103	6	Adamtsl1
1330	9.91e-27	0.570442	0.879	0.542	2.36e-22	6	Pclaf
1331	6.4e-105	0.569897	0.417	0.045	1.52e-100	6	Gm32647
1332	2.92e-49	0.569214	0.996	0.947	6.95e-45	6	Smdt1
1333	4.74e-33	0.568646	0.982	0.804	1.13e-28	6	Meg3
1334	2.2e-52	0.564866	1	0.981	5.25e-48	6	Ran
1335	1.1e-45	0.564344	0.937	0.67	2.63e-41	6	Gtf3a
1336	2.31e-88	0.562341	0.641	0.142	5.5e-84	6	Edil3
1337	3.24e-56	0.561616	1	0.965	7.7e-52	6	Atp5j2
1338	2.19e-32	0.559459	0.857	0.57	5.22e-28	6	Tyms
1339	1.13e-42	0.557902	0.861	0.521	2.69e-38	6	Topbp1
1340	6.17e-37	0.557384	0.996	0.939	1.47e-32	6	Tspo
1341	4.88e-39	0.557251	0.91	0.615	1.16e-34	6	Nf1
1342	6.69e-33	0.55363	0.906	0.689	1.59e-28	6	Slbp
1343	1.18e-47	0.553614	0.996	0.95	2.81e-43	6	Micos10
1344	1.74e-34	0.550472	0.865	0.553	4.14e-30	6	Cdk14
1345	7.93e-51	0.550264	1	0.962	1.89e-46	6	Pcbp2
1346	2.37e-74	0.550192	0.753	0.25	5.64e-70	6	Dynlt1f
1347	1.59e-46	0.549848	0.744	0.321	3.78e-42	6	Scx
1348	4.15e-31	0.549618	0.951	0.757	9.89e-27	6	mt-Nd5
1349	2.17e-43	0.549358	0.955	0.787	5.16e-39	6	Lsm6
1350	2.52e-29	0.548352	0.951	0.81	5.99e-25	6	Mbnl1
1351	2.21e-47	0.548028	0.937	0.641	5.25e-43	6	Pnisr
1352	2.24e-17	0.547894	0.964	0.858	5.32e-13	6	Ier3
1353	5.65e-29	0.547295	0.987	0.902	1.35e-24	6	Xist
1354	5e-76	0.547164	0.803	0.276	1.19e-71	6	St3gal5
1355	1.75e-59	0.546757	0.865	0.394	4.17e-55	6	Limd2
1356	7.72e-148	0.546538	0.534	0.055	1.84e-143	6	Smoc2
1357	2.21e-42	0.545687	0.812	0.429	5.25e-38	6	Myo1e
1358	3.1e-49	0.542632	0.794	0.367	7.37e-45	6	Lig1
1359	1.22e-53	0.541562	0.879	0.492	2.91e-49	6	Trappc1
1360	1.82e-33	0.540781	0.937	0.69	4.33e-29	6	Fbxl17
1361	5.85e-26	0.539877	0.933	0.774	1.39e-21	6	Zeb1
1362	1.07e-40	0.539525	0.96	0.8	2.55e-36	6	Lamtor4
1363	6.08e-83	1.30179	1	0.971	1.45e-78	7	Zfas1
1364	1.1e-94	1.2197	0.996	0.553	2.63e-90	7	H2-K1
1365	3.24e-79	1.18276	1	0.972	7.72e-75	7	1110038B12Rik
1366	1.55e-155	1.11388	0.91	0.197	3.7e-151	7	Cd34
1367	9.92e-98	1.05941	1	0.769	2.36e-93	7	Lsm2
1368	1.1e-91	1.05649	1	0.902	2.61e-87	7	Phf10
1369	8.35e-36	1.05104	0.996	0.955	1.99e-31	7	mt-Rnr2
1370	1.21e-69	1.01864	1	0.969	2.88e-65	7	Snhg1
1371	1.56e-109	1.01355	0.978	0.397	3.72e-105	7	Sgo1
1372	1.59e-73	0.990922	0.933	0.404	3.78e-69	7	Flrt2
1373	1.93e-93	0.970753	1	0.921	4.6e-89	7	Pfdn6
1374	3.6e-67	0.935961	0.991	0.684	8.58e-63	7	Snhg16
1375	2.03e-70	0.935521	0.955	0.431	4.83e-66	7	Birc5
1376	2.88e-83	0.926372	1	0.858	6.84e-79	7	Nop56
1377	2.9e-56	0.895789	0.996	0.734	6.9e-52	7	Lgals3
1378	3.18e-77	0.877409	1	0.939	7.57e-73	7	Rars
1379	8.86e-64	0.867689	0.561	0.136	2.11e-59	7	Ccl2
1380	5.57e-92	0.863542	1	0.996	1.33e-87	7	Hsp90ab1
1381	4.81e-100	0.849408	1	0.997	1.14e-95	7	Rps2
1382	2.44e-89	0.828892	1	0.994	5.81e-85	7	Npm1
1383	7.39e-70	0.813812	1	0.993	1.76e-65	7	2410006H16Rik
1384	8.9e-44	0.80215	1	0.978	2.12e-39	7	Tubb5
1385	6.13e-81	0.800877	1	0.603	1.46e-76	7	Hat1
1386	8.57e-73	0.778914	1	0.889	2.04e-68	7	Nop14
1387	7.82e-64	0.778581	1	0.979	1.86e-59	7	H2afz
1388	1.31e-87	0.768745	0.973	0.371	3.12e-83	7	Nnmt
1389	9.69e-49	0.748456	0.996	0.829	2.3e-44	7	Snhg15
1390	1.34e-70	0.744851	0.987	0.743	3.19e-66	7	Tsr3
1391	2.39e-42	0.74426	0.969	0.613	5.68e-38	7	Sema3a
1392	1.14e-57	0.739816	1	0.634	2.72e-53	7	Smc2
1393	3.03e-69	0.738051	0.996	0.882	7.2e-65	7	Mrps18b
1394	1.82e-63	0.73331	1	0.946	4.33e-59	7	Psph
1395	1.47e-98	0.730445	1	0.996	3.5e-94	7	Rps18
1396	1.43e-50	0.729912	0.996	0.751	3.4e-46	7	Cyp1b1
1397	8.43e-63	0.722694	1	0.956	2.01e-58	7	Eif6
1398	2.38e-45	0.719989	0.982	0.541	5.67e-41	7	Ube2c
1399	3.59e-24	0.715317	0.888	0.602	8.54e-20	7	Mir99ahg
1400	5.12e-65	0.71529	1	0.882	1.22e-60	7	Phf5a
1401	6.71e-72	0.715191	1	0.932	1.6e-67	7	Stub1
1402	1.35e-73	0.713762	1	0.859	3.22e-69	7	Mrpl28
1403	9.68e-55	0.70717	0.978	0.559	2.3e-50	7	Hcfc1r1
1404	5.02e-63	0.707019	1	0.832	1.19e-58	7	Mrpl14
1405	6.71e-66	0.6972	1	0.906	1.6e-61	7	Ppp1r11
1406	2.88e-108	0.695918	0.807	0.196	6.85e-104	7	Ptpn22
1407	8.42e-57	0.693316	0.996	0.903	2e-52	7	Wdr43
1408	2.39e-48	0.68882	0.996	0.681	5.69e-44	7	Hmgb2
1409	8.79e-60	0.687246	1	0.911	2.09e-55	7	Ssrp1
1410	2.04e-69	0.685518	1	0.966	4.85e-65	7	Lrrc59
1411	1.14e-41	0.677527	0.991	0.855	2.7e-37	7	Snhg5
1412	8.71e-66	0.670276	0.996	0.794	2.07e-61	7	Mrpl2
1413	1.19e-57	0.668417	0.982	0.532	2.84e-53	7	Hells
1414	6.3e-57	0.668403	0.991	0.82	1.5e-52	7	Tcof1
1415	1.76e-36	0.668202	0.919	0.687	4.2e-32	7	Chac1
1416	3.86e-41	0.66335	1	0.789	9.19e-37	7	Sgk1
1417	8.94e-72	0.662785	1	0.961	2.13e-67	7	Ube2i
1418	2.42e-46	0.660504	0.996	0.891	5.75e-42	7	5430416N02Rik
1419	2.3e-59	0.659713	0.996	0.841	5.48e-55	7	Ddx27
1420	9.23e-57	0.659082	1	0.885	2.2e-52	7	Esf1
1421	5.23e-57	0.656677	1	0.914	1.24e-52	7	Cks1b
1422	9e-57	0.654365	0.475	0.107	2.14e-52	7	Ccl7
1423	2.12e-63	0.653768	1	0.857	5.04e-59	7	Gfer
1424	4.59e-76	0.653627	1	0.956	1.09e-71	7	Tcp1
1425	1.45e-58	0.651768	1	0.834	3.44e-54	7	Cebpz
1426	4.37e-62	0.646103	1	0.927	1.04e-57	7	Eif3d
1427	3.01e-61	0.641939	1	0.889	7.16e-57	7	Cyc1
1428	1.29e-78	0.638842	0.933	0.417	3.06e-74	7	Dnph1
1429	4.86e-59	0.638711	1	0.898	1.16e-54	7	U2af1
1430	5.88e-40	0.638193	0.865	0.421	1.4e-35	7	Cdc20
1431	2.3e-47	0.638065	0.978	0.611	5.47e-43	7	Atad2
1432	3.2e-21	0.637002	1	0.937	7.62e-17	7	Cited2
1433	1.49e-61	0.636024	1	0.862	3.54e-57	7	Rnps1
1434	2.73e-59	0.635328	0.996	0.902	6.51e-55	7	Csnk2b
1435	1.12e-58	0.634648	1	0.889	2.66e-54	7	Clpp
1436	2.59e-65	0.630796	0.982	0.734	6.17e-61	7	Mrps10
1437	4.27e-73	0.618753	0.951	0.415	1.02e-68	7	Adm2
1438	2.68e-44	0.616298	0.987	0.675	6.38e-40	7	Pcna
1439	4.95e-61	0.612883	0.996	0.849	1.18e-56	7	Rpl7l1
1440	2.32e-59	0.609988	0.987	0.696	5.52e-55	7	BC003965
1441	2.97e-48	0.6098	0.996	0.784	7.07e-44	7	Eif1ad
1442	1.84e-64	0.609298	0.937	0.487	4.37e-60	7	Zfp598
1443	2.69e-59	0.60897	1	0.926	6.4e-55	7	Ppig
1444	9.08e-65	0.606348	0.982	0.568	2.16e-60	7	Ppil1
1445	3.92e-49	0.605964	0.978	0.562	9.32e-45	7	Tyms
1446	5.73e-52	0.605531	0.991	0.857	1.36e-47	7	Anapc11
1447	1.7e-46	0.593764	0.996	0.755	4.04e-42	7	Smc4
1448	1.92e-49	0.584626	1	0.941	4.57e-45	7	Srsf7
1449	1.39e-43	0.584272	1	0.691	3.31e-39	7	Selenoh
1450	6.48e-61	0.581155	1	0.886	1.54e-56	7	Snrpc
1451	2.57e-81	0.580749	0.874	0.295	6.12e-77	7	Ndc80
1452	1.19e-51	0.58035	0.991	0.781	2.83e-47	7	Luc7l
1453	5.45e-50	0.579449	1	0.898	1.3e-45	7	Mybbp1a
1454	1.24e-49	0.578943	1	0.926	2.96e-45	7	Eif3m
1455	4.89e-52	0.577868	0.942	0.544	1.16e-47	7	Epb41l3
1456	3.42e-56	0.576389	0.969	0.432	8.13e-52	7	Cdca8
1457	4.81e-19	0.576143	1	0.964	1.14e-14	7	mt-Nd1
1458	2.04e-55	0.575413	1	0.796	4.85e-51	7	Vars
1459	8.58e-36	0.573926	0.996	0.778	2.04e-31	7	Zfp36l2
1460	1e-46	0.572208	0.937	0.487	2.39e-42	7	Rbp1
1461	1.6e-56	0.57109	1	0.957	3.81e-52	7	Cct4
1462	4.37e-76	0.567593	0.937	0.369	1.04e-71	7	Chaf1a
1463	3.38e-47	0.562193	0.987	0.793	8.05e-43	7	Smchd1
1464	2.61e-48	0.561785	0.964	0.646	6.22e-44	7	Rif1
1465	7.79e-49	0.558308	0.991	0.758	1.85e-44	7	Cdc5l
1466	7.23e-51	0.557068	0.987	0.78	1.72e-46	7	Mrps18a
1467	9.3e-58	0.556579	1	0.989	2.21e-53	7	Eif5a
1468	1.69e-46	0.555987	1	0.837	4.03e-42	7	Lyar
1469	9.43e-43	0.555538	1	0.768	2.24e-38	7	Gm47283
1470	6.11e-52	0.555441	0.996	0.785	1.45e-47	7	Gtf2f1
1471	1.54e-54	0.55512	0.978	0.691	3.67e-50	7	Mrps34
1472	3.57e-62	0.554903	1	0.966	8.49e-58	7	Srrm2
1473	2.75e-76	0.548842	1	0.987	6.55e-72	7	Rpl36
1474	3.41e-49	0.548128	1	0.655	8.11e-45	7	Ccdc34
1475	1.47e-23	0.547782	0.973	0.783	3.49e-19	7	mt-Nd3
1476	5.7e-55	0.547007	1	0.967	1.36e-50	7	Srsf3
1477	2.94e-46	0.544622	0.996	0.848	7e-42	7	Alyref
1478	4e-79	0.541712	0.906	0.318	9.52e-75	7	Rad51
1479	1.23e-56	0.541538	0.973	0.591	2.93e-52	7	Stk19
1480	2.34e-48	0.539153	0.996	0.871	5.58e-44	7	Ralbp1
1481	2.52e-36	0.538955	1	0.947	6e-32	7	Tnfrsf12a
1482	3.24e-41	0.538071	1	0.885	7.71e-37	7	Cebpb
1483	1.54e-52	0.534821	1	0.975	3.67e-48	7	Psma7
1484	1.54e-54	0.533151	0.991	0.702	3.66e-50	7	Nelfe
1485	1.15e-40	0.533099	0.982	0.68	2.73e-36	7	Snhg17
1486	3.96e-45	0.531935	0.897	0.421	9.43e-41	7	Hist1h2ap
1487	6.49e-50	0.531831	1	0.957	1.54e-45	7	Cox7a2l
1488	2.42e-49	0.53136	1	0.966	5.77e-45	7	Cct5
1489	8.92e-28	0.530929	1	0.959	2.12e-23	7	Snhg12
1490	1.92e-60	0.526911	0.978	0.528	4.57e-56	7	Gemin6
1491	1.19e-83	0.526823	1	0.997	2.84e-79	7	Rpl12
1492	5.37e-42	0.5266	1	0.94	1.28e-37	7	Nhp2
1493	3.27e-71	0.526385	1	0.99	7.78e-67	7	Rpl8
1494	4.72e-33	0.521548	0.969	0.751	1.12e-28	7	Fabp5
1495	3.89e-34	0.518649	1	0.977	9.25e-30	7	Slc3a2
1496	7.66e-46	0.517685	0.951	0.61	1.82e-41	7	Rrp1b
1497	3.98e-50	0.517315	0.96	0.593	9.46e-46	7	Pdcd2
1498	3.72e-44	0.516096	0.991	0.821	8.84e-40	7	Gps1
1499	1.61e-47	0.515481	1	0.904	3.84e-43	7	Mrpl12
1500	6.72e-48	0.514696	0.996	0.86	1.6e-43	7	Ggnbp2
1501	1.53e-43	0.5117	1	0.965	3.65e-39	7	Uqcc2
1502	1.12e-48	0.509443	1	0.992	2.68e-44	7	Eif1
1503	6.57e-54	0.50885	0.87	0.356	1.56e-49	7	Dhfr
1504	1.8e-34	0.508478	0.942	0.539	4.28e-30	7	Top2a
1505	3.63e-45	0.504098	1	0.79	8.63e-41	7	Dpy30
1506	8.94e-19	0.500815	1	0.962	2.13e-14	7	mt-Nd2
1507	3.27e-43	0.499531	0.978	0.676	7.78e-39	7	Eci1
1508	1.36e-43	0.497447	1	0.868	3.23e-39	7	Srsf10
1509	1.38e-46	0.496716	0.978	0.628	3.29e-42	7	Slc29a1
1510	3.38e-28	0.494574	0.982	0.723	8.03e-24	7	Tank
1511	8.15e-33	0.493928	0.996	0.8	1.94e-28	7	Cth
1512	3.85e-59	0.491734	0.897	0.407	9.17e-55	7	Cenpq
1513	6.21e-50	0.491516	0.96	0.576	1.48e-45	7	Nup43
1514	2.02e-29	0.490614	0.996	0.885	4.79e-25	7	Tuba1b
1515	3.44e-51	0.490306	0.987	0.652	8.19e-47	7	Wdr46
1516	4.12e-43	0.490064	1	0.914	9.81e-39	7	Brd2
1517	1.1e-43	0.489979	1	0.915	2.62e-39	7	Ndufv2
1518	1.14e-44	0.48914	1	0.933	2.71e-40	7	Mydgf
1519	5.54e-36	0.488287	1	0.941	1.32e-31	7	Srm
1520	4.43e-44	0.488198	1	0.826	1.05e-39	7	Brd4
1521	9.74e-52	0.486794	1	0.972	2.32e-47	7	Eif3h
1522	1.98e-42	0.486754	0.991	0.838	4.7e-38	7	Brix1
1523	7.72e-50	0.48585	1	0.987	1.84e-45	7	Eif2s2
1524	2.26e-40	0.48495	0.991	0.849	5.39e-36	7	Mea1
1525	9.53e-49	0.48481	1	0.962	2.27e-44	7	Ssb
1526	5.24e-49	0.483052	1	0.973	1.25e-44	7	Ndufa7
1527	1.59e-39	0.481684	0.996	0.842	3.78e-35	7	Ppid
1528	3.01e-65	0.481628	0.839	0.298	7.17e-61	7	Cdc6
1529	2.97e-46	0.481515	0.973	0.658	7.06e-42	7	Afdn
1530	2.79e-50	0.481074	1	0.964	6.63e-46	7	Rps10
1531	6.94e-24	0.479824	0.991	0.856	1.65e-19	7	Ier3
1532	2.62e-16	0.4789	1	0.901	6.24e-12	7	Zyx
1533	2.2e-42	0.477316	0.991	0.738	5.23e-38	7	Med19
1534	3.8e-40	0.47731	0.991	0.852	9.03e-36	7	Tra2b
1535	8.61e-24	0.475922	0.996	0.916	2.05e-19	7	Taf1d
1536	1.98e-52	0.473556	0.933	0.506	4.71e-48	7	Gps2
1537	3.26e-33	0.473097	1	0.981	7.76e-29	7	Esd
1538	1.59e-38	0.472616	0.996	0.869	3.79e-34	7	Srpk1
1539	5.67e-31	0.469537	0.996	0.845	1.35e-26	7	Timm8a1
1540	4.69e-40	0.468134	1	0.96	1.12e-35	7	Psmb6
1541	6.47e-36	0.465558	0.991	0.781	1.54e-31	7	Dnajc21
1542	9.75e-39	0.46541	0.991	0.824	2.32e-34	7	Psip1
1543	6.01e-39	0.46445	0.991	0.869	1.43e-34	7	Mrpl13
1544	5.85e-31	0.463622	0.991	0.866	1.39e-26	7	Nfib
1545	2.86e-54	0.46257	0.892	0.375	6.81e-50	7	Racgap1
1546	3.08e-39	0.462062	0.982	0.683	7.34e-35	7	Exosc8
1547	3.46e-38	0.46149	0.991	0.77	8.24e-34	7	Rae1
1548	8.41e-41	0.461129	0.839	0.382	2e-36	7	Zfpm2
1549	1.07e-62	0.460836	1	0.994	2.54e-58	7	Rack1
1550	2.17e-37	0.459632	0.969	0.639	5.16e-33	7	Mcm7
1551	7.93e-40	0.458977	0.969	0.688	1.89e-35	7	Hspa14
1552	5.97e-37	0.458852	0.996	0.863	1.42e-32	7	Zfand3
1553	4.22e-42	0.458386	0.964	0.688	1e-37	7	Polr1c
1554	1.5e-41	0.458171	1	0.968	3.56e-37	7	Hnrnpab
1555	8.97e-60	0.457127	0.87	0.357	2.14e-55	7	Trip13
1556	5.75e-41	0.455608	1	0.953	1.37e-36	7	C1qbp
1557	2.06e-22	0.454127	0.919	0.646	4.9e-18	7	Efna5
1558	1.05e-35	0.451835	1	0.915	2.51e-31	7	Dnajc2
1559	5.68e-53	0.45172	0.843	0.349	1.35e-48	7	Uhrf1
1560	6.19e-51	0.451283	0.552	0.154	1.47e-46	7	Slc24a3
1561	7.58e-31	0.450288	0.937	0.594	1.8e-26	7	Slc7a11
1562	2.63e-32	0.448312	1	0.96	6.26e-28	7	Psmb3
1563	4.7e-82	1.47615	0.995	0.535	1.12e-77	8	Pclaf
1564	1.38e-61	1.28729	0.917	0.541	3.29e-57	8	Top2a
1565	1.14e-65	1.20423	0.968	0.542	2.72e-61	8	Ube2c
1566	2.62e-05	1.11069	0.696	0.574	0.624508	8	Gm26917
1567	4.92e-73	1.01205	0.82	0.294	1.17e-68	8	Cenpf
1568	4.18e-62	1.01064	0.889	0.42	9.95e-58	8	Cdc20
1569	1.91e-50	0.967872	0.848	0.424	4.55e-46	8	Hist1h2ap
1570	6.68e-62	0.942543	0.995	0.749	1.59e-57	8	Nasp
1571	1.14e-42	0.937495	0.834	0.431	2.72e-38	8	Hist1h1b
1572	6.08e-60	0.936643	0.968	0.713	1.45e-55	8	Cks2
1573	2.58e-77	0.927818	0.88	0.334	6.13e-73	8	Mki67
1574	1.75e-58	0.926014	0.945	0.606	4.17e-54	8	Tpx2
1575	2.5e-72	0.905846	0.857	0.34	5.96e-68	8	Cenpe
1576	7.44e-59	0.883005	0.871	0.394	1.77e-54	8	Prc1
1577	2.01e-72	0.878427	0.829	0.296	4.79e-68	8	Hmmr
1578	2.31e-49	0.845098	0.968	0.684	5.5e-45	8	Hmgb2
1579	5.8e-59	0.832591	0.945	0.432	1.38e-54	8	Birc5
1580	2.89e-29	0.824874	0.949	0.864	6.87e-25	8	Arl6ip1
1581	2.88e-56	0.824749	0.995	0.77	6.85e-52	8	Emp2
1582	2.34e-34	0.819262	0.894	0.614	5.57e-30	8	Ptx3
1583	1.69e-62	0.808865	0.949	0.479	4.03e-58	8	Rrm2
1584	3.36e-53	0.774972	0.972	0.637	8e-49	8	Smc2
1585	1.14e-41	0.765023	0.931	0.648	2.7e-37	8	Cdk1
1586	1.18e-36	0.759647	0.968	0.824	2.8e-32	8	Tubb4b
1587	7.31e-52	0.745161	1	0.953	1.74e-47	8	Ube2s
1588	3.17e-59	0.739493	0.926	0.436	7.55e-55	8	Cdca8
1589	1.98e-53	0.719078	0.793	0.337	4.71e-49	8	Fbxo5
1590	8.17e-35	0.697507	0.751	0.384	1.94e-30	8	Cenpa
1591	1.37e-41	0.681737	0.982	0.692	3.25e-37	8	Stmn1
1592	1.08e-54	0.681288	0.742	0.29	2.58e-50	8	Ccnb1
1593	4.99e-31	0.679642	0.94	0.753	1.19e-26	8	Fabp5
1594	3.08e-58	0.678906	0.926	0.436	7.33e-54	8	Diaph3
1595	1.44e-36	0.678662	0.853	0.466	3.43e-32	8	Ankrd1
1596	3.75e-54	0.677599	1	0.953	8.93e-50	8	Nucks1
1597	6.84e-45	0.669374	0.811	0.424	1.63e-40	8	Col4a1
1598	1.79e-48	0.662219	0.995	0.915	4.26e-44	8	Cks1b
1599	2.18e-37	0.649924	0.742	0.376	5.2e-33	8	Hist1h2ae
1600	4.58e-44	0.642944	0.995	0.875	1.09e-39	8	Dek
1601	6.81e-59	0.630979	0.806	0.343	1.62e-54	8	Incenp
1602	1.02e-39	0.628006	0.829	0.504	2.42e-35	8	Hjurp
1603	8.3e-43	0.618564	0.995	0.915	1.97e-38	8	Gsto1
1604	3.69e-51	0.614985	0.894	0.462	8.79e-47	8	Rrm1
1605	1.67e-44	0.611478	0.995	0.979	3.96e-40	8	H2afz
1606	6.26e-25	0.610149	0.912	0.684	1.49e-20	8	Fmr1
1607	8.51e-53	0.603818	0.848	0.393	2.03e-48	8	Anln
1608	9.19e-62	0.603293	0.816	0.308	2.19e-57	8	Ccna2
1609	3.46e-42	0.598375	0.963	0.786	8.23e-38	8	Usp1
1610	4.55e-23	0.593785	0.816	0.542	1.08e-18	8	Slit2
1611	9.53e-43	0.590546	0.94	0.58	2.27e-38	8	Dbf4
1612	6.47e-34	0.589594	0.977	0.846	1.54e-29	8	Dut
1613	1.99e-54	0.58369	0.581	0.175	4.74e-50	8	Auts2
1614	1.27e-33	0.5772	0.917	0.615	3.03e-29	8	Atad2
1615	2.26e-50	0.575743	0.659	0.227	5.38e-46	8	Nusap1
1616	3.23e-38	0.571741	0.995	0.978	7.69e-34	8	Prdx1
1617	5.13e-39	0.562532	0.829	0.446	1.22e-34	8	Col4a2
1618	2.51e-37	0.560431	0.995	0.927	5.97e-33	8	Sel1l
1619	2.72e-33	0.557886	0.862	0.537	6.47e-29	8	Htra1
1620	1e-38	0.557674	0.922	0.681	2.39e-34	8	Pdlim1
1621	7.77e-33	0.55657	0.968	0.693	1.85e-28	8	Selenoh
1622	2.15e-39	0.553118	0.876	0.501	5.12e-35	8	Gmnn
1623	2.9e-38	0.54702	0.949	0.659	6.89e-34	8	Ccdc34
1624	8.88e-34	0.542305	0.949	0.787	2.11e-29	8	Map3k20
1625	2.27e-34	0.541234	0.747	0.389	5.39e-30	8	Fam111a
1626	5.86e-36	0.538609	0.982	0.756	1.4e-31	8	Smc4
1627	3.75e-38	0.538542	0.995	0.891	8.91e-34	8	Cyb5r1
1628	2.61e-59	0.535832	0.751	0.272	6.2e-55	8	Knstrn
1629	4.58e-54	0.52674	0.641	0.216	1.09e-49	8	Pimreg
1630	2.95e-52	0.526722	0.608	0.194	7.03e-48	8	Plk1
1631	4.99e-32	0.522806	0.894	0.538	1.19e-27	8	Hells
1632	2.42e-26	0.516654	1	0.978	5.77e-22	8	Tubb5
1633	7.37e-30	0.511422	0.995	0.962	1.75e-25	8	Rpl22l1
1634	1.05e-50	0.509317	0.691	0.256	2.5e-46	8	Kif23
1635	2.61e-37	0.508534	0.751	0.35	6.2e-33	8	Cdca3
1636	1.01e-43	0.507921	0.839	0.407	2.41e-39	8	Sgo1
1637	6.76e-31	0.50704	0.986	0.857	1.61e-26	8	Rbpj
1638	4.2e-48	0.497579	0.7	0.271	9.99e-44	8	Ckap2
1639	1e-31	0.497491	1	0.95	2.39e-27	8	Hmgb1
1640	7.79e-39	0.494443	0.724	0.311	1.85e-34	8	Igfbp4
1641	2.48e-43	0.492639	0.705	0.297	5.89e-39	8	Kif20b
1642	8.74e-45	0.489196	0.756	0.332	2.08e-40	8	Spc25
1643	7.8e-40	0.485696	0.797	0.414	1.86e-35	8	Cenpq
1644	3.54e-23	0.48549	0.553	0.266	8.41e-19	8	S100a4
1645	4.68e-34	0.485035	0.977	0.798	1.11e-29	8	Trp53
1646	1.18e-53	0.483437	0.544	0.158	2.8e-49	8	Hoxb9
1647	3.6e-31	0.480854	0.949	0.674	8.57e-27	8	Ezh2
1648	6.05e-45	0.479893	0.636	0.237	1.44e-40	8	Ckap2l
1649	9.94e-19	0.475022	0.972	0.791	2.36e-14	8	Cdkn1a
1650	2.82e-41	0.4744	0.848	0.427	6.7e-37	8	Cenpm
1651	3.73e-27	0.474249	0.986	0.886	8.88e-23	8	Tuba1b
1652	1.31e-44	0.473752	0.687	0.271	3.11e-40	8	Aurkb
1653	4.35e-31	0.470294	0.829	0.52	1.04e-26	8	Trim59
1654	8.44e-31	0.468511	0.82	0.469	2.01e-26	8	Mcm3
1655	1.28e-30	0.465949	0.848	0.523	3.05e-26	8	Topbp1
1656	1.53e-40	0.464874	1	0.992	3.63e-36	8	Ybx1
1657	7.09e-55	0.464743	0.668	0.221	1.69e-50	8	Kif11
1658	1.46e-28	0.464301	0.931	0.768	3.48e-24	8	Dctpp1
1659	6.51e-33	0.461898	0.641	0.294	1.55e-28	8	Klra4
1660	1.04e-41	0.457608	0.618	0.236	2.47e-37	8	Aurka
1661	6.38e-21	0.45331	0.912	0.748	1.52e-16	8	Ubald2
1662	4.83e-57	0.451466	0.724	0.246	1.15e-52	8	Sgo2a
1663	3.31e-42	0.449734	0.747	0.331	7.87e-38	8	Tacc3
1664	5.44e-56	0.448098	0.585	0.171	1.3e-51	8	Kif2c
1665	5.06e-27	0.446659	0.816	0.492	1.2e-22	8	Hist1h1e
1666	1.67e-36	0.445306	0.641	0.271	3.98e-32	8	Ccnb2
1667	2.76e-52	0.443275	0.724	0.268	6.56e-48	8	Ect2
1668	1.93e-49	0.442884	0.668	0.242	4.6e-45	8	Dlgap5
1669	5.13e-23	0.438544	0.982	0.88	1.22e-18	8	Macf1
1670	1.57e-51	0.437603	0.696	0.253	3.75e-47	8	Knl1
1671	3.38e-37	0.434731	0.802	0.388	8.05e-33	8	Cenph
1672	3.36e-27	0.431122	0.991	0.89	8e-23	8	Siva1
1673	3.12e-26	0.430794	0.88	0.56	7.42e-22	8	Col6a3
1674	3.59e-26	0.430453	0.876	0.569	8.54e-22	8	Tyms
1675	6.81e-32	0.427927	0.995	0.973	1.62e-27	8	Hspd1
1676	3.55e-37	0.426433	0.618	0.255	8.45e-33	8	Cdca2
1677	8.2e-28	0.426148	0.88	0.615	1.95e-23	8	Tipin
1678	4.25e-26	0.42611	0.903	0.618	1.01e-21	8	Rangap1
1679	6.5e-34	0.424206	0.995	0.956	1.55e-29	8	Snrpe
1680	6.93e-15	0.423487	1	0.964	1.65e-10	8	mt-Nd1
1681	2.94e-22	0.421627	0.908	0.681	6.99e-18	8	Pcna
1682	9.15e-30	0.414898	0.991	0.944	2.18e-25	8	Cnih4
1683	2.11e-25	0.411206	0.945	0.77	5.02e-21	8	Anp32e
1684	7.4e-55	0.411158	0.654	0.209	1.76e-50	8	Esco2
1685	1.56e-18	0.40975	0.899	0.682	3.71e-14	8	Sox11
1686	9.38e-35	0.408238	1	0.986	2.23e-30	8	Rps4x
1687	1.08e-25	0.406531	0.954	0.824	2.58e-21	8	Thyn1
1688	1.25e-25	0.404315	0.995	0.974	2.98e-21	8	Hspa8
1689	2.77e-26	0.403959	0.982	0.847	6.59e-22	8	B230219D22Rik
1690	8.8e-24	0.40314	0.903	0.656	2.09e-19	8	Rad21
1691	2.57e-26	0.403097	0.972	0.877	6.11e-22	8	Jpt1
1692	8.05e-25	0.399689	0.912	0.594	1.92e-20	8	Cenpw
1693	2.11e-35	0.399418	0.797	0.397	5.02e-31	8	Lmnb1
1694	3.17e-34	0.397675	1	0.994	7.54e-30	8	Ptma
1695	7.05e-28	0.39731	0.829	0.507	1.68e-23	8	Dnajc9
1696	2.65e-50	0.393986	0.677	0.234	6.3e-46	8	Kif4
1697	4.51e-23	0.391645	0.889	0.644	1.07e-18	8	Mcm7
1698	1.5e-39	0.3904	0.447	0.124	3.57e-35	8	Rps4l
1699	7.46e-18	0.39039	0.645	0.364	1.78e-13	8	Tm4sf1
1700	2.07e-35	0.390172	0.705	0.323	4.92e-31	8	Cdc45
1701	1.57e-21	0.390085	0.917	0.696	3.74e-17	8	H2afv
1702	1.58e-25	0.389304	0.949	0.764	3.77e-21	8	Cbx5
1703	2.1e-32	0.389289	0.765	0.401	5e-28	8	Cenpk
1704	6.98e-35	0.388217	0.645	0.266	1.66e-30	8	Lockd
1705	4.63e-34	0.380343	0.774	0.383	1.1e-29	8	Racgap1
1706	2.98e-44	0.380265	0.691	0.272	7.09e-40	8	Ncapd2
1707	1.22e-77	0.378379	0.581	0.127	2.91e-73	8	Gm42047
1708	4.03e-39	0.377549	1	0.995	9.58e-35	8	Rps8
1709	6.38e-13	0.375463	0.876	0.746	1.52e-08	8	H2afx
1710	2.12e-26	0.374849	0.811	0.481	5.05e-22	8	Dnmt1
1711	6.15e-12	0.373014	0.945	0.808	1.46e-07	8	Mdm2
1712	2.83e-29	0.372761	0.783	0.468	6.74e-25	8	Ppih
1713	9.72e-25	0.371896	0.636	0.311	2.31e-20	8	Cdc6
1714	6.98e-23	0.370995	0.972	0.847	1.66e-18	8	Dtymk
1715	9.67e-44	0.370736	0.691	0.259	2.3e-39	8	Pbk
1716	1.51e-17	0.366796	0.825	0.637	3.6e-13	8	Rras2
1717	5.61e-47	0.364921	0.502	0.144	1.34e-42	8	Aspm
1718	3.93e-19	0.360703	0.871	0.656	9.36e-15	8	Ckap5
1719	2.35e-29	0.359173	0.558	0.217	5.6e-25	8	Tenm4
1720	2.4e-39	0.356808	0.71	0.287	5.7e-35	8	Tk1
1721	1.3e-18	0.356727	0.917	0.781	3.08e-14	8	Bub3
1722	1.09e-24	0.355503	0.922	0.608	2.59e-20	8	Hat1
1723	1.41e-20	0.352988	0.894	0.657	3.36e-16	8	Pla2g4a
1724	1.88e-20	0.349481	0.945	0.757	4.47e-16	8	Ppp1r15a
1725	1.12e-15	0.348477	0.982	0.902	2.66e-11	8	Map1b
1726	2.05e-32	0.348208	0.742	0.345	4.87e-28	8	Spc24
1727	2.98e-20	0.346712	0.922	0.69	7.09e-16	8	Agap1
1728	3e-24	0.346684	1	0.975	7.13e-20	8	Rpl36a
1729	1.02e-31	0.346155	0.627	0.272	2.44e-27	8	Cenpp
1730	1.65e-08	0.34614	0.972	0.903	0.000392296	8	Xist
1731	5.58e-19	0.345845	0.866	0.625	1.33e-14	8	Nt5dc2
1732	1.67e-36	0.344742	0.558	0.206	3.97e-32	8	Kif20a
1733	9.08e-33	0.34425	0.599	0.257	2.16e-28	8	Chaf1b
1734	3.21e-20	0.342473	0.926	0.687	7.64e-16	8	Exosc8
1735	6.49e-18	0.339922	0.959	0.827	1.54e-13	8	Bzw2
1736	2.55e-25	0.338819	1	0.969	6.06e-21	8	Eprs
1737	3.24e-28	0.337179	0.636	0.292	7.7e-24	8	Brca1
1738	2.26e-41	0.336626	0.618	0.226	5.38e-37	8	Exo1
1739	6.19e-20	0.335795	0.972	0.771	1.47e-15	8	Lsm2
1740	4.87e-18	0.335377	0.899	0.753	1.16e-13	8	Pla2g12a
1741	5.13e-22	0.334447	0.995	0.983	1.22e-17	8	Rpl37a
1742	2.03e-26	0.334311	0.77	0.418	4.84e-22	8	Rfc4
1743	3.37e-37	0.333119	0.608	0.233	8.01e-33	8	Ska1
1744	1.08e-31	0.332773	0.673	0.31	2.57e-27	8	Asf1b
1745	4.69e-17	0.330507	0.811	0.57	1.11e-12	8	Ptgis
1746	3.76e-31	0.33045	0.714	0.317	8.94e-27	8	Fam129a
1747	1.73e-08	0.326286	1	0.998	0.000412269	8	S100a6
1748	1.84e-43	0.325766	0.581	0.199	4.37e-39	8	Mastl
1749	1.43e-24	0.325609	0.687	0.372	3.41e-20	8	Nectin2
1750	2.48e-14	0.32523	0.912	0.779	5.91e-10	8	Fbn1
1751	1.47e-35	0.323614	0.627	0.256	3.49e-31	8	Arhgap11a
1752	4.72e-22	0.321814	0.774	0.475	1.12e-17	8	2810408I11Rik
1753	7.9e-37	0.320929	0.581	0.222	1.88e-32	8	Kif22
1754	8.61e-17	0.319901	0.963	0.824	2.05e-12	8	Smc1a
1755	2.34e-32	0.319684	0.691	0.326	5.56e-28	8	Plk4
1756	7.34e-32	0.318711	0.608	0.26	1.75e-27	8	Ncapg2
1757	1.26e-32	0.317265	0.548	0.213	3e-28	8	Fam171b
1758	3.64e-23	0.316102	0.705	0.373	8.65e-19	8	Lig1
1759	2.83e-19	0.31591	0.765	0.511	6.73e-15	8	Jade1
1760	4.48e-29	0.314625	0.613	0.283	1.07e-24	8	9230114K14Rik
1761	8.23e-11	0.312065	0.991	0.915	1.96e-06	8	Tcf4
1762	1.38e-20	0.311284	0.885	0.651	3.29e-16	8	Nsmce4a
1763	1.37e-56	1.57024	0.951	0.617	3.25e-52	9	Hist1h2bc
1764	3.01e-64	1.47063	1	0.98	7.15e-60	9	Nupr1
1765	1.02e-52	1.25838	0.929	0.617	2.43e-48	9	Hist1h1c
1766	6.82e-44	1.13429	0.35	0.069	1.62e-39	9	Crct1
1767	1.42e-59	1.01969	1	0.987	3.38e-55	9	Sparc
1768	7e-33	0.994016	0.918	0.708	1.67e-28	9	Gadd45g
1769	2.11e-48	0.969532	1	0.966	5.03e-44	9	Lox
1770	1.74e-54	0.922365	0.995	0.923	4.13e-50	9	Plec
1771	1.2e-48	0.904198	1	0.927	2.86e-44	9	Dnajb9
1772	2.76e-24	0.873292	0.825	0.599	6.57e-20	9	Rcan1
1773	8.4e-41	0.861238	0.989	0.889	2e-36	9	Col5a1
1774	1.67e-52	0.860324	0.891	0.447	3.97e-48	9	Col4a2
1775	2.22e-55	0.850308	0.929	0.45	5.28e-51	9	GFP
1776	1.31e-34	0.828488	1	0.941	3.12e-30	9	Igfbp7
1777	5.15e-26	0.81772	0.885	0.644	1.23e-21	9	Prss23
1778	1.03e-33	0.792866	0.995	0.867	2.46e-29	9	Anxa1
1779	1.85e-42	0.775605	1	0.973	4.41e-38	9	Col1a1
1780	3.03e-34	0.775095	0.913	0.655	7.2e-30	9	Tubb3
1781	2.54e-47	0.771646	1	0.971	6.05e-43	9	Herpud1
1782	4.81e-23	0.744014	0.956	0.804	1.14e-18	9	Ccdc80
1783	8.05e-52	0.740773	1	0.962	1.92e-47	9	H13
1784	2.91e-33	0.73952	0.995	0.959	6.92e-29	9	S100a10
1785	1.59e-23	0.736846	0.989	0.865	3.79e-19	9	Plpp1
1786	1.51e-29	0.731977	1	0.998	3.6e-25	9	S100a6
1787	9.13e-41	0.711523	0.842	0.426	2.17e-36	9	Col4a1
1788	7.04e-22	0.709621	0.536	0.27	1.67e-17	9	S100a4
1789	2.29e-05	0.701115	0.809	0.717	0.544184	9	Mgp
1790	1.78e-26	0.693265	0.913	0.718	4.24e-22	9	Tinagl1
1791	1.47e-30	0.674367	0.787	0.469	3.51e-26	9	Loxl2
1792	3.67e-15	0.671856	1	0.96	8.72e-11	9	Igfbp2
1793	1.64e-29	0.661247	0.962	0.784	3.91e-25	9	Scd2
1794	8.19e-25	0.656074	0.989	0.832	1.95e-20	9	Klf4
1795	1.32e-40	0.654517	0.989	0.89	3.14e-36	9	Gsn
1796	3.1e-31	0.641323	0.967	0.764	7.37e-27	9	Tnfaip2
1797	2.01e-29	0.631034	0.869	0.583	4.79e-25	9	Ahnak2
1798	2.73e-23	0.627789	0.776	0.491	6.5e-19	9	Dusp1
1799	4.06e-20	0.617597	0.978	0.929	9.66e-16	9	Fermt2
1800	7.85e-19	0.610666	0.929	0.764	1.87e-14	9	Ccnd1
1801	5.6e-17	0.597167	0.852	0.589	1.33e-12	9	Col3a1
1802	3.55e-32	0.589226	1	0.964	8.44e-28	9	Col5a2
1803	1.05e-35	0.589167	0.978	0.941	2.49e-31	9	Snhg6
1804	3.4e-30	0.582796	1	0.965	8.1e-26	9	Rheb
1805	1.67e-08	0.580801	0.667	0.479	0.000397324	9	Ankrd1
1806	7.49e-18	0.580206	0.869	0.657	1.78e-13	9	Itga5
1807	1.05e-05	0.57495	0.514	0.396	0.250766	9	Actg2
1808	3.01e-32	0.572773	0.995	0.802	7.16e-28	9	Cth
1809	2.09e-22	0.57029	1	0.955	4.97e-18	9	Pmepa1
1810	1.4e-21	0.567549	0.995	0.791	3.32e-17	9	Cdkn1a
1811	7.54e-16	0.561308	0.989	0.975	1.79e-11	9	Timp1
1812	8.95e-29	0.553881	0.978	0.833	2.13e-24	9	Fxyd5
1813	1.5e-41	0.553347	1	0.994	3.57e-37	9	Gas5
1814	1.16e-28	0.551574	1	0.979	2.75e-24	9	Col1a2
1815	1.69e-20	0.549445	0.836	0.661	4.02e-16	9	Ltbp2
1816	7.15e-29	0.533189	1	0.977	1.7e-24	9	Bgn
1817	2.59e-26	0.523235	1	0.98	6.17e-22	9	Phgdh
1818	1.4e-27	0.518384	0.989	0.905	3.33e-23	9	Ppic
1819	1.18e-23	0.515661	1	0.943	2.8e-19	9	Cthrc1
1820	4.93e-30	0.514999	1	0.972	1.17e-25	9	Anxa5
1821	6.95e-11	0.513703	0.907	0.837	1.65e-06	9	Hbegf
1822	6.15e-35	0.509603	0.699	0.304	1.46e-30	9	Col5a3
1823	2.02e-28	0.509246	1	0.975	4.81e-24	9	Anxa2
1824	2.6e-27	0.499574	1	0.968	6.18e-23	9	Sdf2l1
1825	3.97e-22	0.498718	1	0.955	9.45e-18	9	Ahnak
1826	6.23e-23	0.492377	0.896	0.655	1.48e-18	9	Fdps
1827	2.59e-10	0.492025	0.907	0.724	6.16e-06	9	Cryab
1828	8.03e-26	0.491836	0.923	0.655	1.91e-21	9	2200002D01Rik
1829	3.16e-34	0.481739	1	0.974	7.52e-30	9	Selenos
1830	6.02e-32	0.481437	0.94	0.718	1.43e-27	9	Ehd2
1831	4.8e-24	0.473611	0.929	0.756	1.14e-19	9	Hspg2
1832	1.17e-30	0.473552	1	0.955	2.79e-26	9	Selenow
1833	0.00175585	0.468262	0.896	0.896	1	9	Tagln
1834	3.78e-11	0.465756	0.984	0.906	8.98e-07	9	Cd44
1835	8.57e-27	0.462708	1	0.985	2.04e-22	9	Dnajc3
1836	8.06e-09	0.461804	0.978	0.906	0.000191749	9	Cavin2
1837	8.45e-13	0.461577	0.88	0.734	2.01e-08	9	Serpine1
1838	1.9e-24	0.459075	0.978	0.904	4.52e-20	9	Mgat2
1839	3.31e-29	0.452375	1	0.973	7.88e-25	9	Selenok
1840	7.06e-20	0.451291	1	0.973	1.68e-15	9	Creld2
1841	8.09e-22	0.449443	0.995	0.955	1.93e-17	9	Mfge8
1842	5.6e-25	0.447945	0.995	0.891	1.33e-20	9	Rnh1
1843	1.11e-21	0.447834	0.809	0.521	2.65e-17	9	Cspg4
1844	0.00189455	0.446431	0.874	0.797	1	9	Thbs1
1845	1.58e-26	0.444351	1	0.993	3.76e-22	9	Vim
1846	3.11e-19	0.444268	0.787	0.526	7.4e-15	9	Gm41724
1847	3.02e-31	0.437882	1	0.97	7.18e-27	9	Srp9
1848	2.81e-08	0.436526	0.902	0.802	0.000667439	9	Csf1
1849	9.12e-16	0.436419	1	0.96	2.17e-11	9	Snhg12
1850	7.07e-19	0.433679	0.869	0.653	1.68e-14	9	Mmp2
1851	4.79e-27	0.433607	0.945	0.706	1.14e-22	9	Klf13
1852	6.28e-20	0.433201	0.978	0.924	1.49e-15	9	Selenom
1853	2.09e-36	0.429479	1	0.986	4.98e-32	9	Serpinh1
1854	4.11e-31	0.423368	1	0.985	9.79e-27	9	Calm1
1855	8.56e-29	0.422886	1	0.975	2.04e-24	9	Arpc2
1856	1.69e-19	0.420153	0.951	0.732	4.03e-15	9	Dhrs7
1857	3.32e-27	0.4169	0.781	0.422	7.89e-23	9	Cdc42ep5
1858	3.79e-20	0.416488	0.973	0.85	9.03e-16	9	Smim14
1859	2.02e-27	0.41599	0.858	0.533	4.81e-23	9	Tmbim1
1860	5.05e-24	0.414284	0.989	0.934	1.2e-19	9	Smap1
1861	2.6e-22	0.413764	1	0.969	6.18e-18	9	Crlf1
1862	1.11e-22	0.413286	0.989	0.951	2.65e-18	9	Rabac1
1863	1.18e-15	0.413007	0.913	0.743	2.81e-11	9	Ccn4
1864	5.89e-26	0.412739	0.907	0.653	1.4e-21	9	Rras
1865	1.88e-22	0.408866	1	0.979	4.47e-18	9	Hdlbp
1866	1.58e-11	0.408464	0.995	0.958	3.77e-07	9	Emp3
1867	5.21e-18	0.407863	0.918	0.69	1.24e-13	9	Chac1
1868	2.12e-17	0.407842	0.973	0.868	5.04e-13	9	Cyb5a
1869	2.44e-20	0.405727	0.984	0.913	5.8e-16	9	Trappc4
1870	9.74e-20	0.398555	1	0.974	2.32e-15	9	Lmna
1871	2.23e-16	0.397228	0.814	0.62	5.3e-12	9	Eva1b
1872	1.87e-27	0.396873	1	0.971	4.44e-23	9	Ostc
1873	7.55e-23	0.391607	0.995	0.969	1.8e-18	9	Dad1
1874	7.27e-16	0.387718	0.842	0.618	1.73e-11	9	Hes1
1875	1.22e-13	0.385791	0.973	0.803	2.9e-09	9	Ier2
1876	3.88e-19	0.383732	1	0.944	9.24e-15	9	Fstl1
1877	1.23e-20	0.383206	1	0.976	2.92e-16	9	Gabarap
1878	3.55e-17	0.381713	1	0.955	8.45e-13	9	App
1879	5.4e-25	0.379805	0.47	0.177	1.29e-20	9	Srpx2
1880	1.67e-13	0.379784	0.945	0.737	3.96e-09	9	Klf9
1881	1.35e-16	0.378725	0.923	0.764	3.22e-12	9	Iah1
1882	1.74e-19	0.378061	0.601	0.328	4.15e-15	9	Zfp469
1883	3.39e-13	0.376015	0.951	0.847	8.08e-09	9	Cav1
1884	3.71e-19	0.375405	0.995	0.979	8.82e-15	9	Rtn4
1885	1.79e-14	0.372599	0.951	0.793	4.26e-10	9	Slc20a1
1886	1.05e-12	0.371772	0.656	0.422	2.5e-08	9	Grk5
1887	4.05e-16	0.3712	0.989	0.886	9.63e-12	9	Snhg18
1888	1.05e-14	0.370924	0.984	0.893	2.49e-10	9	Dpysl3
1889	3.08e-19	0.368435	1	0.976	7.32e-15	9	Gng5
1890	9.3e-11	0.364936	0.765	0.568	2.21e-06	9	Ckb
1891	1e-19	0.364727	0.984	0.949	2.38e-15	9	Srp19
1892	8.69e-22	0.361773	0.995	0.957	2.07e-17	9	Eif1a
1893	1.14e-21	0.361534	0.995	0.965	2.7e-17	9	Tmem167
1894	1.93e-27	0.360059	0.672	0.313	4.6e-23	9	S100a16
1895	2.17e-10	0.356821	0.945	0.863	5.17e-06	9	Ddah1
1896	4.55e-15	0.356457	0.333	0.134	1.08e-10	9	Rgs16
1897	1.69e-14	0.356397	1	0.982	4.03e-10	9	Dynll1
1898	3.56e-10	0.354979	0.71	0.513	8.48e-06	9	Tgfb2
1899	3.15e-16	0.35463	0.956	0.871	7.51e-12	9	Ift20
1900	2.78e-11	0.354288	0.814	0.65	6.61e-07	9	Lgalsl
1901	5.16e-20	0.354233	1	0.96	1.23e-15	9	Erp29
1902	7.18e-13	0.350723	1	0.949	1.71e-08	9	Timp2
1903	2.84e-14	0.348331	1	0.968	6.76e-10	9	Rhoc
1904	3.47e-08	0.347631	0.962	0.928	0.000825333	9	Actn1
1905	1.2e-16	0.34567	0.967	0.842	2.85e-12	9	Desi2
1906	4.54e-17	0.344939	0.814	0.579	1.08e-12	9	Creb3
1907	1.48e-12	0.343423	1	0.978	3.52e-08	9	Slc3a2
1908	3.27e-15	0.342914	1	0.974	7.77e-11	9	Fkbp11
1909	1.27e-12	0.342468	0.973	0.911	3.03e-08	9	Bdnf
1910	9.66e-11	0.341121	0.705	0.532	2.3e-06	9	Cltb
1911	3.84e-14	0.338513	0.902	0.777	9.15e-10	9	Ehd1
1912	2.56e-16	0.337788	0.94	0.745	6.1e-12	9	Chchd7
1913	2.34e-12	0.337194	0.852	0.703	5.57e-08	9	Nrp1
1914	6.05e-20	0.335925	1	0.97	1.44e-15	9	Tmed9
1915	2.41e-09	0.334993	0.891	0.747	5.73e-05	9	Txnip
1916	0.00014326	0.333618	0.672	0.576	1	9	Cdh13
1917	1.69e-17	0.333413	0.984	0.921	4.01e-13	9	Rcn3
1918	3.77e-15	0.333203	0.995	0.969	8.96e-11	9	Psmd8
1919	3.22e-11	0.332206	0.995	0.966	7.65e-07	9	Dstn
1920	1.29e-15	0.332136	0.956	0.85	3.06e-11	9	Atp6v0d1
1921	1.66e-21	0.330023	1	0.972	3.94e-17	9	Arf4
1922	1.36e-14	0.328948	0.77	0.513	3.24e-10	9	Rbm15b
1923	1.18e-19	0.328893	0.836	0.527	2.8e-15	9	Spty2d1
1924	2.14e-15	0.328801	0.869	0.713	5.1e-11	9	Pgm3
1925	5.2e-20	0.327108	1	0.98	1.24e-15	9	Serp1
1926	3.3e-19	0.326615	0.82	0.49	7.84e-15	9	Atp1b1
1927	4.11e-15	0.32551	0.973	0.91	9.79e-11	9	Cops9
1928	1.01e-21	0.324977	1	0.998	2.41e-17	9	Lgals1
1929	1.5e-13	0.323644	0.934	0.839	3.57e-09	9	Kdelr3
1930	7.91e-13	0.32246	0.995	0.97	1.88e-08	9	Serf2
1931	1.25e-13	0.322083	0.88	0.698	2.97e-09	9	Ppp1r12c
1932	6.82e-15	0.321729	0.962	0.847	1.62e-10	9	Rab11a
1933	2.13e-17	0.320022	1	1	5.06e-13	9	Hspa5
1934	2.09e-11	0.318993	0.967	0.894	4.97e-07	9	Ctsd
1935	1.1e-14	0.318932	0.945	0.819	2.62e-10	9	Copz2
1936	5.05e-23	0.316905	0.497	0.195	1.2e-18	9	Slc9a9
1937	5.06e-15	0.316308	0.995	0.958	1.2e-10	9	Srp14
1938	1.19e-29	0.314968	0.437	0.138	2.84e-25	9	Twist2
1939	3.56e-16	0.314584	0.995	0.966	8.48e-12	9	Sec11a
1940	2.59e-13	0.31387	0.88	0.719	6.17e-09	9	Suco
1941	1.89e-08	0.312236	0.809	0.648	0.000450223	9	Cavin3
1942	3.88e-18	0.311917	0.863	0.551	9.22e-14	9	Ctsh
1943	1.78e-09	0.311147	0.989	0.958	4.23e-05	9	S100a11
1944	9.74e-10	0.309564	0.945	0.869	2.32e-05	9	Fhl2
1945	1.84e-19	0.309103	1	0.979	4.37e-15	9	P4hb
1946	5.58e-12	0.308177	0.989	0.922	1.33e-07	9	Sh3bgrl3
1947	2.86e-15	0.307202	0.874	0.701	6.8e-11	9	Sec23a
1948	1.97e-10	0.305763	0.984	0.925	4.68e-06	9	Cdk2ap2
1949	2.52e-13	0.303379	0.94	0.816	5.99e-09	9	Yif1a
1950	4.81e-17	0.303157	0.984	0.901	1.14e-12	9	Kdelr1
1951	6.37e-16	0.302393	0.727	0.458	1.52e-11	9	Fam214b
1952	2.63e-14	0.302287	0.995	0.942	6.26e-10	9	Tmed3
1953	8.97e-12	0.301479	0.896	0.728	2.14e-07	9	Prr13
1954	5.38e-13	0.300369	0.918	0.778	1.28e-08	9	Myo1c
1955	1.53e-12	0.300059	0.727	0.497	3.65e-08	9	Tubb2b
1956	1.46e-13	0.299993	0.989	0.884	3.47e-09	9	Uba5
1957	7.59e-15	0.299666	0.978	0.868	1.81e-10	9	Degs1
1958	3.71e-12	0.297146	0.776	0.556	8.82e-08	9	Cttnbp2nl
1959	6.91e-12	0.29636	0.918	0.784	1.64e-07	9	Zbtb38
1960	1.1e-07	0.294789	0.869	0.72	0.00262593	9	Junb
1961	1.51e-10	0.294215	0.995	0.943	3.58e-06	9	Atp6v0e
1962	3.26e-13	0.294162	0.984	0.93	7.76e-09	9	Ubxn4
1963	4.39e-36	1.26969	0.95	0.747	1.05e-31	10	Grem1
1964	9.02e-105	1.22204	0.875	0.192	2.14e-100	10	Nkain2
1965	6.21e-292	1.04336	0.719	0.03	1.48e-287	10	Sgcz
1966	3.6e-73	0.998274	0.931	0.346	8.56e-69	10	Ndrg1
1967	1.14e-265	0.950494	0.869	0.063	2.71e-261	10	Foxg1
1968	3.9e-52	0.919672	1	0.993	9.29e-48	10	2410006H16Rik
1969	7.86e-35	0.914672	0.975	0.736	1.87e-30	10	Pde4d
1970	1.91e-50	0.902892	1	0.738	4.54e-46	10	Cdkn2a
1971	2.43e-64	0.874263	0.938	0.383	5.78e-60	10	Nnmt
1972	3.7e-40	0.849443	1	0.96	8.81e-36	10	Snhg12
1973	2.88e-48	0.847233	0.988	0.956	6.85e-44	10	Denr
1974	2.44e-36	0.846107	1	0.972	5.81e-32	10	Zfas1
1975	3.65e-21	0.825079	1	0.967	8.68e-17	10	Mt1
1976	1.05e-49	0.799258	0.988	0.966	2.51e-45	10	Rheb
1977	7.13e-35	0.787818	0.975	0.707	1.7e-30	10	Uchl1
1978	1.16e-47	0.769429	0.988	0.892	2.75e-43	10	Nop14
1979	2.52e-48	0.761208	0.938	0.482	6e-44	10	Pdpn
1980	5.53e-33	0.759216	1	0.993	1.32e-28	10	Fth1
1981	3.4e-49	0.748334	0.988	0.948	8.09e-45	10	Psph
1982	7.39e-53	0.738989	1	0.98	1.76e-48	10	Anp32b
1983	1e-31	0.72767	1	0.973	2.39e-27	10	1110038B12Rik
1984	1.68e-22	0.680314	0.981	0.833	4e-18	10	Snhg15
1985	8.53e-29	0.679061	0.988	0.893	2.03e-24	10	5430416N02Rik
1986	1.43e-35	0.677623	0.988	0.848	3.4e-31	10	Timm8a1
1987	2.71e-37	0.661415	0.981	0.878	6.45e-33	10	Kmt5a
1988	6.06e-55	0.661182	0.925	0.334	1.44e-50	10	Dlk1
1989	2.94e-31	0.655895	0.994	0.925	6.99e-27	10	Atp6v0b
1990	2.44e-19	0.655827	1	0.97	5.8e-15	10	Snhg1
1991	3.85e-36	0.650632	0.988	0.84	9.17e-32	10	Lyar
1992	1.78e-37	0.64692	0.919	0.579	4.23e-33	10	Snhg3
1993	6.92e-32	0.638083	0.981	0.773	1.65e-27	10	Gm47283
1994	2.96e-35	0.634944	0.994	0.803	7.05e-31	10	Cth
1995	3.6e-53	0.634394	0.488	0.097	8.57e-49	10	Stmn2
1996	1.07e-34	0.627753	1	0.94	2.56e-30	10	Rars
1997	2.82e-49	0.627656	0.912	0.427	6.7e-45	10	Runx3
1998	2.9e-62	0.625431	1	0.997	6.9e-58	10	Rplp0
[truncated: 964 more rows]

## Sheet: Legend
Dataset EV1
The 200-most highly upregulated genes from each scRNA-seq cluster are shown, except cluster 1 for which only the indicated genes exceeded a threshold of log(2) FC > 0.25
