# Supplementary material for: A beneficial adaptive role for CHOP in driving cell fate selection during ER stress
Source: EMBO Rep. 2024 Jan 2;25(1):228–53. doi: 10.1038/s44319-023-00026-0 (PMC10897205; doi:10.1038/s44319-023-00026-0)
Supplement: Supplementary file 3 — Dataset EV2 [file 44319_2023_26_MOESM3_ESM.xlsx]

## Sheet: Sheet 1 - Dataset EV2 gene corr
Dataset EV2 gene correlations
Table EV2: scRNA-seq gene correlations with Ddit3 and nLuc, where Ddit3-nLuc >0.2
Gene	r2 (Ddit3)	r2 (nLuc)	DTT-nLuc
Ddit3	1	-0.345982	1.34598
Pcdh11x	0.190253	-0.267408	0.45766
Emp2	0.117371	-0.315411	0.432782
Pnrc2	0.198692	-0.210639	0.409331
Fam129a	0.117557	-0.272597	0.390154
Rpl22	0.220589	-0.142669	0.363258
Angptl6	0.139975	-0.219078	0.359053
Psd3	0.207682	-0.144699	0.352381
Acot2	0.112418	-0.235217	0.347635
Rpl11	0.132738	-0.210693	0.343431
Cdsn	0.145605	-0.196212	0.341817
Sash1	0.231458	-0.10972	0.341178
Lonp1	0.142085	-0.197175	0.33926
Fgf7	0.116492	-0.219363	0.335855
Agap1	0.0765361	-0.254981	0.331517
Igfbp4	0.0372766	-0.29387	0.331147
Ptp4a2	0.180418	-0.147513	0.32793
Fn1	0.249076	-0.0778229	0.326899
Ppp1r15a	0.247393	-0.0793949	0.326788
Mcm2	-0.0255825	-0.348546	0.322963
Car6	0.0776554	-0.243844	0.321499
Stbd1	0.183582	-0.137126	0.320708
Ghitm	0.221688	-0.0964417	0.31813
Dut	-0.0591875	-0.376748	0.31756
Gdf15	0.0952519	-0.214605	0.309857
Fibin	0.107188	-0.201784	0.308973
Hmgn2	-0.0287188	-0.333061	0.304342
Arpc5l	0.160079	-0.13678	0.296859
Hdac8	0.110887	-0.182868	0.293755
Mecom	0.0671202	-0.225915	0.293035
Steap1	0.150568	-0.141477	0.292044
Calr	0.314551	0.0250695	0.289482
Sqstm1	0.281628	-0.00643903	0.288067
Isoc1	0.0370311	-0.250507	0.287538
Chchd10	0.0684552	-0.217255	0.285711
Abcc4	0.0960131	-0.188397	0.28441
Leprotl1	0.194634	-0.0896083	0.284242
Dnajc8	0.136598	-0.147386	0.283984
Rcc2	0.119132	-0.164504	0.283635
Foxp1	0.0575549	-0.225827	0.283381
Pdia4	0.461205	0.18018	0.281025
Mif	0.197497	-0.0818563	0.279354
Cyb5r1	0.168222	-0.108536	0.276758
Grem2	0.0301733	-0.242078	0.272252
Sytl2	0.168929	-0.101778	0.270707
Stmn1	-0.171107	-0.440957	0.26985
Htra1	0.0707932	-0.196313	0.267106
Snrnp40	0.117772	-0.148497	0.266269
Akr1b3	0.166882	-0.0962294	0.263111
Srrm1	0.087455	-0.175063	0.262518
Zfp945	0.11851	-0.142949	0.261459
mt-Cytb	0.0465919	-0.214863	0.261455
Syne1	0.105459	-0.15574	0.261199
Rbbp4	0.0881952	-0.172845	0.26104
Ddost	0.257212	-0.0037817	0.260993
Slc25a13	0.0943302	-0.1654	0.25973
Tex264	0.241939	-0.0174206	0.25936
Id3	0.201882	-0.0573638	0.259246
Tenm4	0.0408046	-0.21786	0.258665
Meis2	0.116751	-0.1411	0.257851
Scpep1	0.0841881	-0.17142	0.255608
Cxadr	0.0795936	-0.173642	0.253236
Dnmt3l	0.0998974	-0.152581	0.252478
Dynll2	0.158081	-0.0942666	0.252347
Nudc	0.11841	-0.133485	0.251895
Ascc2	0.123684	-0.127968	0.251652
Timp3	0.0563504	-0.193796	0.250147
Pappa	0.0812732	-0.168817	0.250091
Hnrnpr	0.0491135	-0.200403	0.249516
Htatip2	0.128171	-0.120991	0.249162
Rpa3	0.0221894	-0.226584	0.248774
Maf	0.184893	-0.0635339	0.248427
Cyba	0.12204	-0.12503	0.24707
Fbn2	0.0634227	-0.18206	0.245482
Pop5	0.0454011	-0.198767	0.244168
Cyp1b1	0.200911	-0.0425787	0.243489
Dek	-0.118256	-0.361545	0.243289
Ccbe1	0.0234632	-0.218894	0.242357
Atpif1	0.134897	-0.107123	0.24202
Alcam	0.0295448	-0.212149	0.241694
Hsph1	0.0136673	-0.227651	0.241318
Tipin	-0.103791	-0.345018	0.241227
Vmp1	0.0562534	-0.184835	0.241088
Ptprk	0.0660263	-0.174994	0.24102
Hsp90b1	0.452554	0.21214	0.240414
Calm2	0.106295	-0.133451	0.239746
Cdk1	-0.110373	-0.348531	0.238157
Ica1	0.21717	-0.0200977	0.237268
Xist	-0.0231302	-0.259335	0.236205
Rad18	-0.062996	-0.299169	0.236173
Mt1	0.350747	0.115213	0.235534
Rere	0.104004	-0.130932	0.234937
Trps1	0.0392852	-0.195513	0.234798
St3gal5	0.00288751	-0.231394	0.234282
Stau2	0.0503445	-0.183425	0.23377
Park7	0.145947	-0.0876447	0.233592
Serpinf1	0.324295	0.0907927	0.233502
Tmem50a	0.181035	-0.0524391	0.233474
Zcchc17	0.155786	-0.0775962	0.233382
Lsm8	0.0368109	-0.195266	0.232077
Cyp7b1	0.0379919	-0.193597	0.231589
Emb	0.0930756	-0.137618	0.230694
Tfdp2	0.0746279	-0.152967	0.227595
Bsg	0.269779	0.0423965	0.227382
Fads3	0.187647	-0.0396531	0.2273
Adamtsl3	-0.00223719	-0.229215	0.226978
Foxp2	0.178313	-0.0477338	0.226047
Eif3i	0.166484	-0.058297	0.224781
Ndufa4	0.148693	-0.0752074	0.223901
Tmem234	0.113824	-0.109942	0.223766
Pola1	-0.11414	-0.337488	0.223348
Clspn	-0.170869	-0.394137	0.223268
Nrip2	0.0719986	-0.151095	0.223093
Ak2	0.0512644	-0.171444	0.222708
Srgap3	0.0974978	-0.125156	0.222653
Lsm3	-0.0268538	-0.249183	0.22233
Cdkn2a	0.088036	-0.134214	0.22225
Lsm2	-0.109455	-0.330409	0.220954
Dgkh	0.0912841	-0.129661	0.220945
Fbxo7	0.143837	-0.0764595	0.220297
Dlg2	0.080875	-0.139296	0.220171
Ptrh2	0.0533414	-0.166697	0.220039
Chka	0.046388	-0.173024	0.219412
Plac8	0.14342	-0.074734	0.218154
Ciapin1	0.0812834	-0.136406	0.217689
Smim20	0.157297	-0.0600563	0.217353
Mmp23	0.0844342	-0.132879	0.217313
Gmnn	-0.140268	-0.356901	0.216633
Ccdc47	0.147463	-0.068415	0.215878
Srsf10	0.129162	-0.0864543	0.215617
Psap	0.16065	-0.0549097	0.215559
Mcm5	-0.126184	-0.341521	0.215337
Atad2	-0.167244	-0.382316	0.215072
Atp6v1g1	0.215746	0.000865306	0.21488
Ptprg	0.112908	-0.101558	0.214465
mt-Nd4	0.0241407	-0.189762	0.213902
Rsrp1	0.187595	-0.0253261	0.212921
Grn	0.0413065	-0.171265	0.212572
Clstn1	0.106464	-0.106081	0.212544
Sin3a	0.0699487	-0.141827	0.211776
Hells	-0.166894	-0.378655	0.211761
Phactr2	0.141599	-0.0695549	0.211154
Topbp1	-0.124589	-0.33537	0.210781
Atad5	-0.0731106	-0.283541	0.21043
Micos10	0.163312	-0.0458652	0.209177
Siva1	-0.00945392	-0.217381	0.207927
Mcm6	-0.153893	-0.361402	0.207509
Micos13	0.098271	-0.108064	0.206335
Dennd4a	0.018255	-0.187669	0.205924
Sh3tc2	0.0689871	-0.136845	0.205833
Top2a	-0.22467	-0.429832	0.205162
Tmeff1	0.0436626	-0.161369	0.205032
Bckdhb	0.0489842	-0.155744	0.204728
Fuca1	0.105678	-0.0982187	0.203897
Rpa2	0.0362463	-0.167492	0.203738
Rad50	-0.0219378	-0.225476	0.203538
Tnfrsf11b	-0.0101348	-0.213566	0.203431
Cenps	-0.0467707	-0.250151	0.20338
Ezh2	-0.137873	-0.341202	0.203329
Tpi1	0.0815635	-0.121026	0.202589
Pcna	-0.102804	-0.305301	0.202497
Mdh1	0.144392	-0.0579467	0.202338
Mbnl2	0.20873	0.00650988	0.20222
Got1	0.241548	0.0396056	0.201943
Nckap5	0.0931725	-0.108313	0.201486
Cdkn2b	0.124518	-0.0763103	0.200828
Snrpg	-0.0339201	-0.234459	0.200539
Mns1	-0.0981886	-0.298462	0.200274
Pde3b	0.0394997	-0.160563	0.200063

## Sheet: Legend
Dataset EV2
A list of genes with the greatest difference in correlation between Chop/Ddit3 and nLuc is shown
