# Supplementary material for: A beneficial adaptive role for CHOP in driving cell fate selection during ER stress
Source: EMBO Rep. 2024 Jan 2;25(1):228–53. doi: 10.1038/s44319-023-00026-0 (PMC10897205; doi:10.1038/s44319-023-00026-0)
Supplement: Supplementary file 4 — Source Data Fig. 1 [file 44319_2023_26_MOESM4_ESM.zip]

Archive with 82 entries (77 files):
- Figure 1 source data/
- __MACOSX/._Figure 1 source data
- Figure 1 source data/.DS_Store
- __MACOSX/Figure 1 source data/._.DS_Store
- Figure 1 source data/Figure 1C source data/
- __MACOSX/Figure 1 source data/._Figure 1C source data
- Figure 1 source data/Figure 1B source data/
- __MACOSX/Figure 1 source data/._Figure 1B source data
- Figure 1 source data/Figure 1D source data/
- __MACOSX/Figure 1 source data/._Figure 1D source data
- Figure 1 source data/Figure 1A source data/
- __MACOSX/Figure 1 source data/._Figure 1A source data
- Figure 1 source data/Figure 1C source data/Figure 1C source data.xlsx
- __MACOSX/Figure 1 source data/Figure 1C source data/._Figure 1C source data.xlsx
- Figure 1 source data/Figure 1B source data/Figure 1B source data.xlsx
- __MACOSX/Figure 1 source data/Figure 1B source data/._Figure 1B source data.xlsx
- Figure 1 source data/Figure 1D source data/Figure 1D source data.xlsx
- __MACOSX/Figure 1 source data/Figure 1D source data/._Figure 1D source data.xlsx
- Figure 1 source data/Figure 1A source data/191220_KO 1 50-1_027.fcs
- __MACOSX/Figure 1 source data/Figure 1A source data/._191220_KO 1 50-1_027.fcs
- Figure 1 source data/Figure 1A source data/191220_KO 2 50-1_029.fcs
- __MACOSX/Figure 1 source data/Figure 1A source data/._191220_KO 2 50-1_029.fcs
- Figure 1 source data/Figure 1A source data/191220_KO 2 2,2f,5-1_021.fcs
- __MACOSX/Figure 1 source data/Figure 1A source data/._191220_KO 2 2,2f,5-1_021.fcs
- Figure 1 source data/Figure 1A source data/191220_WT starve_003.fcs
- __MACOSX/Figure 1 source data/Figure 1A source data/._191220_WT starve_003.fcs
- Figure 1 source data/Figure 1A source data/191220_WT 2 50-2_026.fcs
- __MACOSX/Figure 1 source data/Figure 1A source data/._191220_WT 2 50-2_026.fcs
- Figure 1 source data/Figure 1A source data/191220_WT 1 0-1_007.fcs
- __MACOSX/Figure 1 source data/Figure 1A source data/._191220_WT 1 0-1_007.fcs
- Figure 1 source data/Figure 1A source data/191220_WT 2 0-2_010.fcs
- __MACOSX/Figure 1 source data/Figure 1A source data/._191220_WT 2 0-2_010.fcs
- Figure 1 source data/Figure 1A source data/191220_KO 2 2,2f,5-2_022.fcs
- __MACOSX/Figure 1 source data/Figure 1A source data/._191220_KO 2 2,2f,5-2_022.fcs
- Figure 1 source data/Figure 1A source data/191220_WT 2 50-1_025.fcs
- __MACOSX/Figure 1 source data/Figure 1A source data/._191220_WT 2 50-1_025.fcs
- Figure 1 source data/Figure 1A source data/191220_WT 2 2,2f,5-1_017.fcs
- __MACOSX/Figure 1 source data/Figure 1A source data/._191220_WT 2 2,2f,5-1_017.fcs
- Figure 1 source data/Figure 1A source data/191220_KO 2 50-2_030.fcs
- __MACOSX/Figure 1 source data/Figure 1A source data/._191220_KO 2 50-2_030.fcs
- Figure 1 source data/Figure 1A source data/new gating-20191227.wsp
- __MACOSX/Figure 1 source data/Figure 1A source data/._new gating-20191227.wsp
- Figure 1 source data/Figure 1A source data/191220_KO 1 0-2_012.fcs
- __MACOSX/Figure 1 source data/Figure 1A source data/._191220_KO 1 0-2_012.fcs
- Figure 1 source data/Figure 1A source data/191220_WT 1 50-1_023.fcs
- __MACOSX/Figure 1 source data/Figure 1A source data/._191220_WT 1 50-1_023.fcs
- Figure 1 source data/Figure 1A source data/191220_KO 2nd_002.fcs
- __MACOSX/Figure 1 source data/Figure 1A source data/._191220_KO 2nd_002.fcs
- Figure 1 source data/Figure 1A source data/191220_KO starve-2_006.fcs
- __MACOSX/Figure 1 source data/Figure 1A source data/._191220_KO starve-2_006.fcs
- Figure 1 source data/Figure 1A source data/191220_WT 1 2,2f,5-1_015.fcs
- __MACOSX/Figure 1 source data/Figure 1A source data/._191220_WT 1 2,2f,5-1_015.fcs
- Figure 1 source data/Figure 1A source data/191220_KO 2 0-1_013.fcs
- __MACOSX/Figure 1 source data/Figure 1A source data/._191220_KO 2 0-1_013.fcs
- Figure 1 source data/Figure 1A source data/README.rtf
- __MACOSX/Figure 1 source data/Figure 1A source data/._README.rtf
- Figure 1 source data/Figure 1A source data/191220_KO starve_005.fcs
- __MACOSX/Figure 1 source data/Figure 1A source data/._191220_KO starve_005.fcs
- Figure 1 source data/Figure 1A source data/191220_KO 1 2,2f,5-2_020.fcs
- __MACOSX/Figure 1 source data/Figure 1A source data/._191220_KO 1 2,2f,5-2_020.fcs
- Figure 1 source data/Figure 1A source data/191220_KO 1 50-2_028.fcs
- __MACOSX/Figure 1 source data/Figure 1A source data/._191220_KO 1 50-2_028.fcs
- Figure 1 source data/Figure 1A source data/191220_WT 2 2,2f,5-2_018.fcs
- __MACOSX/Figure 1 source data/Figure 1A source data/._191220_WT 2 2,2f,5-2_018.fcs
- Figure 1 source data/Figure 1A source data/191220_WT 2 0-1_009.fcs
- __MACOSX/Figure 1 source data/Figure 1A source data/._191220_WT 2 0-1_009.fcs
- Figure 1 source data/Figure 1A source data/191220_KO 2 0-2_014.fcs
- __MACOSX/Figure 1 source data/Figure 1A source data/._191220_KO 2 0-2_014.fcs
- Figure 1 source data/Figure 1A source data/191220_KO 1 0-1_011.fcs
- __MACOSX/Figure 1 source data/Figure 1A source data/._191220_KO 1 0-1_011.fcs
- Figure 1 source data/Figure 1A source data/191220_WT 2nd_001.fcs
- __MACOSX/Figure 1 source data/Figure 1A source data/._191220_WT 2nd_001.fcs
- Figure 1 source data/Figure 1A source data/191220_WT starve-2_004.fcs
- __MACOSX/Figure 1 source data/Figure 1A source data/._191220_WT starve-2_004.fcs
- Figure 1 source data/Figure 1A source data/191220_KO 1 2,2f,5-1_019.fcs
- __MACOSX/Figure 1 source data/Figure 1A source data/._191220_KO 1 2,2f,5-1_019.fcs
- Figure 1 source data/Figure 1A source data/191220_WT 1 0-2_008.fcs
- __MACOSX/Figure 1 source data/Figure 1A source data/._191220_WT 1 0-2_008.fcs
- Figure 1 source data/Figure 1A source data/191220_WT 1 50-2_024.fcs
- __MACOSX/Figure 1 source data/Figure 1A source data/._191220_WT 1 50-2_024.fcs
- Figure 1 source data/Figure 1A source data/191220_WT 1 2,2f,5-2_016.fcs
- __MACOSX/Figure 1 source data/Figure 1A source data/._191220_WT 1 2,2f,5-2_016.fcs
