# Supplementary material for: A beneficial adaptive role for CHOP in driving cell fate selection during ER stress
Source: EMBO Rep. 2024 Jan 2;25(1):228–53. doi: 10.1038/s44319-023-00026-0 (PMC10897205; doi:10.1038/s44319-023-00026-0)
Supplement: Supplementary file 4 — Source Data Fig. 1 [file 44319_2023_26_MOESM4_ESM.zip › Figure 1 source data/Figure 1C source data/Figure 1C source data.xlsx]

## Sheet: Data
Raw percent EdU+ cells
		wt	wt	Chop KO	Chop KO
		NT	500 ng/ml TM	NT	500 ng/ml TM
Exp. 1	Line 1-BRA	11.4	4.14	15.2	0.87
	Line 1-BRB	10	3.37	16.2	0.77
	Line 2-BRA	11.3	1.98	11.2	1.54
	Line 2-BRB	10.7	1.63	9.72	0.8
Normalized against NT
		wt	wt	Chop KO	Chop KO
		NT	500 ng/ml TM	NT	500 ng/ml TM
Exp. 1	Line 1-BRA	106.542	38.6916	96.8153	5.5414
	Line 1-BRB	93.4579	31.4953	103.185	4.90446
	Line 2-BRA	102.727	18	107.075	14.7228
	Line 2-BRB	97.2727	14.8182	92.9254	7.64818

## Sheet: Metadata
Experimental Conditions
wild-type lines	265-1, 265-3, passage 4
KO lines	265-4, 265-8, passage 4
number of independent experiments shown	1
biological replicates/line/experiment	2
plating density	0.7*10^6/60mm dish
serum starvation	no
stressor used	TM
concentrations used	0, 500 ng/ml
treatment time	24 hr
EdU time	6 hr
