# Supplementary material for: A beneficial adaptive role for CHOP in driving cell fate selection during ER stress
Source: EMBO Rep. 2024 Jan 2;25(1):228–53. doi: 10.1038/s44319-023-00026-0 (PMC10897205; doi:10.1038/s44319-023-00026-0)
Supplement: Supplementary file 4 — Source Data Fig. 1 [file 44319_2023_26_MOESM4_ESM.zip › Figure 1 source data/Figure 1B source data/Figure 1B source data.xlsx]

## Sheet: Data
Raw percent EdU+ cells
		wt	wt	wt	Chop KO	Chop KO	Chop KO
		NT	2.5 nM TG	50 nM TG	NT	2.5 nM TG	50 nM TG
Exp. 1	Line 1-BRA	39.7	34.5	10.3	48.1	35.2	0.31
	Line 1-BRB	43.9	32.4	12.4	54.8	42.4	0.31
	Line 2-BRA	54.7	53.4	6.93	46.8	37.7	0.65
	Line 2-BRB	57.7	57	4.17	43.5	43	0.41
Exp. 2	Line 1-BRA	43.8	36	9.08	27.6	19.6	0.23
	Line 1-BRB	42	35.3	9.92		19.3	0.87
	Line 2-BRA	45.8	54.5	3.51	35.2	34.1	0.21
	Line 2-BRB	44.8	50.6	4.14	36.5	35.1	0.07
Exp. 3	Line 1-BRA	35.5	44.5	5.26	34.1	19.2	0.14
	Line 1-BRB	38.9	46.6	4.81	36.8	18.3	0.31
Normalized against NT
		wt	wt	wt	Chop KO	Chop KO	Chop KO
		NT	2.5 nM TG	50 nM TG	NT	2.5 nM TG	50 nM TG
Exp. 1	Line 1-BRA	94.9761	82.5359	24.6411	93.4888	68.4159	0.602527
	Line 1-BRB	105.024	77.512	29.6651	106.511	82.4101	0.602527
	Line 2-BRA	97.331	95.0178	12.331	103.654	83.4994	1.43965
	Line 2-BRB	102.669	101.423	7.41993	96.3455	95.2381	0.908084
Exp. 2	Line 1-BRA	102.098	83.9161	21.1655	100	71.0145	0.833333
	Line 1-BRB	97.9021	82.2844	23.1235		69.9275	3.15217
	Line 2-BRA	101.104	120.309	7.74834	98.1869	95.1185	0.585774
	Line 2-BRB	98.8962	111.7	9.13907	101.813	97.9079	0.195258
Exp. 3	Line 1-BRA	95.4301	119.624	14.1398	96.1918	54.1608	0.394922
	Line 1-BRB	104.57	125.269	12.9301	103.808	51.622	0.874471

## Sheet: Metadata
Experimental Conditions
wild-type lines	265-1, 265-3, passage 3
KO lines	265-4, 265-8, passage 3
number of independent experiments shown	3
biological replicates/line/experiment	2
plating density	1*10^6/60mm dish
serum starvation	yes, 48h
stressor used	TG
concentrations used	0, 2.5 nM, 50 nM
treatment time	24 hr
EdU time	6 hr
