# Supplementary material for: A beneficial adaptive role for CHOP in driving cell fate selection during ER stress
Source: EMBO Rep. 2024 Jan 2;25(1):228–53. doi: 10.1038/s44319-023-00026-0 (PMC10897205; doi:10.1038/s44319-023-00026-0)
Supplement: Supplementary file 4 — Source Data Fig. 1 [file 44319_2023_26_MOESM4_ESM.zip › Figure 1 source data/Figure 1D source data/Figure 1D source data.xlsx]

## Sheet: Data
Raw percent EdU+
	Ctrl 1	Ctrl 2	Ctrl 3	KO 1	KO 2
NT	54.5	66.8	56	43.7	57.7
	57.9	67.8	55.3	43.9	56.4
	54.6	68.2	55.8	44.6	56.4
TG	25.2	20.4	26.1	6.76	2.83
	24.5	21	27.5	6.89	2.78
	25.3	20.1	27.9		3.04
Normalized against genotype NT
	Ctrl 1	Ctrl 2	Ctrl 3	KO 1	KO 2
NT	0.913578	1.11976	0.938722	0.866204	1.14371
	0.970572	1.13652	0.926988	0.870168	1.11794
	0.915254	1.14323	0.93537	0.884044	1.11794
TG	0.422425	0.341963	0.437512	0.133994	0.0560951
	0.410691	0.352021	0.46098	0.136571	0.0551041
	0.424101	0.336934	0.467685		0.0602577
NT	93.3135	113.317	93.3693	87.3472	112.653
TG	41.9072	34.3639	45.5392	13.5282	5.71523

## Sheet: Metadata
Experimental Conditions
wild-type lines	G5, B10, B2
KO lines	H7, G4
number of independent experiments shown	1
biological replicates/line/experiment	3
plating density	0.7*10^6/60mm dish
serum starvation	no
stressor used	TG
concentrations used	0, 50 nM
treatment time	24 hr
EdU time	4 hr
Each data point is average value per cell line
