# Supplementary material for: A beneficial adaptive role for CHOP in driving cell fate selection during ER stress
Source: EMBO Rep. 2024 Jan 2;25(1):228–53. doi: 10.1038/s44319-023-00026-0 (PMC10897205; doi:10.1038/s44319-023-00026-0)
Supplement: Supplementary file 4 — Source Data Fig. 1 [file 44319_2023_26_MOESM4_ESM.zip › Figure 1 source data/Figure 1A source data/new gating-20191227.wsp]

<?xml version="1.0" encoding="UTF-8"?>
 <Workspace version="20.0"  modDate="Sun Sep 17 18:12:54 CST 2023"  clientTimestamp="1694945574196"  flowJoVersion="10.8.1"  drawRowBorders="1"  drawColumnBorders="1"  hideCompNodes="1"  curGroup="All Samples"  groupPaneHeight="80"  xmlns:xsi="http://www.w3.org/2001/XMLSchema-instance"  xmlns:gating="http://www.isac-net.org/std/Gating-ML/v2.0/gating"  xmlns:transforms="http://www.isac-net.org/std/Gating-ML/v2.0/transformations"  xmlns:data-type="http://www.isac-net.org/std/Gating-ML/v2.0/datatypes"  xsi:schemaLocation="http://www.isac-net.org/std/Gating-ML/v2.0/gating http://www.isac-net.org/std/Gating-ML/v2.0/gating/Gating-ML.v2.0.xsd http://www.isac-net.org/std/Gating-ML/v2.0/transformations http://www.isac-net.org/std/Gating-ML/v2.0/gating/Transformations.v2.0.xsd http://www.isac-net.org/std/Gating-ML/v2.0/datatypes http://www.isac-net.org/std/Gating-ML/v2.0/gating/DataTypes.v2.0.xsd "  nonAutoSaveFileName="file:/C:/Users/lecap/OneDrive/桌面/new%20gating-20191227.wsp" >
   <WindowPosition x="32"  y="11"  width="600"  height="720"  displayed="1"  panelState="" />
   <TextTraits font="SansSerif"  size="11"  name=""  style="plain"  color="#000000"  background="#00ffffff"  just="left" />
   <Columns>
     <TColumn width="295" >
       <Property key="fj.appnode.prop.name" />
     </TColumn>
     <TColumn width="135" >
       <Property key="fj.appnode.prop.statistic" />
     </TColumn>
     <TColumn width="135" >
       <Property key="fj.appnode.prop.ncells" />
     </TColumn>
   </Columns>
   <Matrices>
     <transforms:spilloverMatrix spectral="0"  prefix="Comp-"  name="Acquisition-defined"  editable="0"  color="#c0c0c0"  version="FlowJo-10.8.1"  status="FINALIZED"  transforms:id="36e7834f-0d47-420b-992a-ec9ed7db33fa"  suffix="" >
       <data-type:parameters>
         <data-type:parameter data-type:name="Alexa Fluor 488-A"  userProvidedCompInfix="Comp-Alexa Fluor 488-A" />
         <data-type:parameter data-type:name="PerCP-A"  userProvidedCompInfix="Comp-PerCP-A" />
       </data-type:parameters>
       <transforms:spillover data-type:parameter="Alexa Fluor 488-A"  userProvidedCompInfix="Comp-Alexa Fluor 488-A" >
         <transforms:coefficient data-type:parameter="Alexa Fluor 488-A"  transforms:value="1" />
         <transforms:coefficient data-type:parameter="PerCP-A"  transforms:value="0" />
       </transforms:spillover>
       <transforms:spillover data-type:parameter="PerCP-A"  userProvidedCompInfix="Comp-PerCP-A" >
         <transforms:coefficient data-type:parameter="Alexa Fluor 488-A"  transforms:value="0.1299999952" />
         <transforms:coefficient data-type:parameter="PerCP-A"  transforms:value="1" />
       </transforms:spillover>
     </transforms:spilloverMatrix>
   </Matrices>
   <Cytometers>
     <Cytometer name="DIVA"  cyt="LSRII"  useFCS3="1"  extraNegs="0"  widthBasis="-100"  linMin="0"  logMin="3"  linMax="262144"  logMax="262144"  linearRescale="1"  logRescale="1"  linFromKW="1"  logFromKW="1"  useGain="0"  useTransform="1"  transformType="BIEX"  manufacturer=""  serialnumber=""  homepage="workspaces-and-samples/flowjo-and-your-cytometer/ws-cytometer-bd/"  icon="bd.PNG" >
       <LinParams>
         <Param>time</Param>
       </LinParams>
       <LogParams/>
       <FilterParams/>
       <TransformStore>
         <MatrixID matrixId="36e7834f-0d47-420b-992a-ec9ed7db33fa" >
           <Transforms>
             <transforms:linear transforms:minRange="0"  transforms:maxRange="262144"  gain="1" >
               <data-type:parameter data-type:name="FSC-W" />
             </transforms:linear>
             <transforms:biex transforms:length="256"  transforms:maxRange="262144"  transforms:neg="0"  transforms:width="-100"  transforms:pos="4.418539922" >
               <data-type:parameter data-type:name="FSC-A" />
             </transforms:biex>
             <transforms:biex transforms:length="256"  transforms:maxRange="262144"  transforms:neg="0"  transforms:width="-100"  transforms:pos="4.418539922" >
               <data-type:parameter data-type:name="PerCP-A" />
             </transforms:biex>
             <transforms:biex transforms:length="256"  transforms:maxRange="262144"  transforms:neg="0"  transforms:width="-100"  transforms:pos="4.418539922" >
               <data-type:parameter data-type:name="Alexa Fluor 488-A" />
             </transforms:biex>
             <transforms:biex transforms:length="256"  transforms:maxRange="262144"  transforms:neg="0"  transforms:width="-100"  transforms:pos="4.418539922" >
               <data-type:parameter data-type:name="SSC-A" />
             </transforms:biex>
           </Transforms>
         </MatrixID>
       </TransformStore>
     </Cytometer>
   </Cytometers>
   <Groups>
     <GroupNode name="All Samples"  annotation=""  owningGroup="All Samples"  expanded="1"  sortPriority="10"  count="-1" >
       <Graph smoothing="0"  backColor="#ffffff"  foreColor="#000000"  type="Pseudocolor"  fast="1" >
         <Axis dimension="x"  name=""  label=""  auto="auto" />
         <Axis dimension="y"  name=""  label=""  auto="auto" />
         <GraphSettings level="5%"  smoothingHighResolution="1"  contourHighResolution="1"  histogramSmoothingCount="0"  graphResolution="256"  showOutliers="0"  drawLargeDots="0"  dotsToDraw="8000"  tint="le.chartfill.tinted.40"  lineWeight="le.lineweight.normal"  lineStyle="le.linestyle.solid" />
         <GraphEnvironment showGrid="0"  showAxes="tnlTNL"  showGates="1"  showFreqOnPlots="1"  showGateNameOnPlots="1"  showMedians="0"  showUncomped="0"  addEventParam="0"  lastYAxisName="" >
           <TextTraits font="SansSerif"  size="11"  name="Labels"  style="plain"  color="#000000"  background="#00ffffff"  just="left" />
           <TextTraits font="SansSerif"  size="11"  name="LayoutGates"  style="plain"  color="#000000"  background="#00ffffff"  just="left" />
           <TextTraits font="SansSerif"  size="9"  name="Numbers"  style="plain"  color="#000000"  background="#00ffffff"  just="left" />
           <TextTraits font="SansSerif"  size="9"  name="Legend"  style="plain"  color="#000000"  background="#00ffffff"  just="left" />
         </GraphEnvironment>
       </Graph>
       <Subpopulations>
         <Population name="cells"  annotation=""  owningGroup="All Samples"  expanded="1"  sortPriority="10"  count="13893" >
           <Graph smoothing="0"  backColor="#ffffff"  foreColor="#000000"  heatMapStatParameter="Comp-Alexa Fluor 488-A"  type="Pseudocolor"  fast="1" >
             <Axis dimension="x"  name="FSC-A"  label=""  auto="auto" />
             <Axis dimension="y"  name="SSC-A"  label=""  auto="auto" />
             <GraphSettings level="5%"  smoothingHighResolution="1"  contourHighResolution="1"  histogramSmoothingCount="0"  graphResolution="256"  showOutliers="0"  drawLargeDots="0"  dotsToDraw="8000"  tint="le.chartfill.tinted.40"  lineWeight="le.lineweight.normal"  lineStyle="le.linestyle.solid" />
             <GraphEnvironment showGrid="0"  showAxes="tnlTNL"  showGates="1"  showFreqOnPlots="1"  showGateNameOnPlots="1"  showMedians="0"  showUncomped="0"  addEventParam="0"  lastYAxisName="" >
               <TextTraits font="SansSerif"  size="11"  name="Labels"  style="plain"  color="#000000"  background="#00ffffff"  just="left" />
               <TextTraits font="SansSerif"  size="11"  name="LayoutGates"  style="plain"  color="#000000"  background="#00ffffff"  just="left" />
               <TextTraits font="SansSerif"  size="9"  name="Numbers"  style="plain"  color="#000000"  background="#00ffffff"  just="left" />
               <TextTraits font="SansSerif"  size="9"  name="Legend"  style="plain"  color="#000000"  background="#00ffffff"  just="left" />
               <WindowPosition x="0"  y="0"  width="392"  height="584"  displayed="1"  panelState="---" />
             </GraphEnvironment>
           </Graph>
           <Gate gating:id="ID2036856722" >
             <gating:PolygonGate eventsInside="1"  annoOffsetX="-108"  annoOffsetY="-44"  tint="#000000"  isTinted="0"  lineWeight="Normal"  userDefined="1"  quadId="-1"  gateResolution="256" >
               <gating:dimension>
                 <data-type:fcs-dimension data-type:name="FSC-A" />
               </gating:dimension>
               <gating:dimension>
                 <data-type:fcs-dimension data-type:name="SSC-A" />
               </gating:dimension>
               <gating:vertex>
                 <gating:coordinate data-type:value="15478.255313482" />
                 <gating:coordinate data-type:value="114389.3912834591" />
               </gating:vertex>
               <gating:vertex>
                 <gating:coordinate data-type:value="824.4365916766" />
                 <gating:coordinate data-type:value="3280.7353817608" />
               </gating:vertex>
               <gating:vertex>
                 <gating:coordinate data-type:value="1051.2435973222" />
                 <gating:coordinate data-type:value="1380.0264113522" />
               </gating:vertex>
               <gating:vertex>
                 <gating:coordinate data-type:value="2596.8772233894" />
                 <gating:coordinate data-type:value="753.8940871221" />
               </gating:vertex>
               <gating:vertex>
                 <gating:coordinate data-type:value="10896.5310807347" />
                 <gating:coordinate data-type:value="957.6739156069" />
               </gating:vertex>
               <gating:vertex>
                 <gating:coordinate data-type:value="89071.0891350257" />
                 <gating:coordinate data-type:value="8194.4485057422" />
               </gating:vertex>
               <gating:vertex>
                 <gating:coordinate data-type:value="124229.1009180165" />
                 <gating:coordinate data-type:value="33233.0154321581" />
               </gating:vertex>
               <gating:vertex>
                 <gating:coordinate data-type:value="129514.5456247073" />
                 <gating:coordinate data-type:value="190377.1578541703" />
               </gating:vertex>
               <gating:vertex>
                 <gating:coordinate data-type:value="81979.0254440807" />
                 <gating:coordinate data-type:value="240121.9767487241" />
               </gating:vertex>
             </gating:PolygonGate>
           </Gate>
           <Subpopulations>
             <Population name="Single Cells"  annotation=""  owningGroup="All Samples"  expanded="1"  sortPriority="10"  count="3201" >
               <Graph smoothing="0"  backColor="#ffffff"  foreColor="#000000"  heatMapStatParameter="Comp-Alexa Fluor 488-A"  type="Pseudocolor"  fast="1" >
                 <Axis dimension="x"  name="FSC-A"  label=""  auto="auto" />
                 <Axis dimension="y"  name="Comp-Alexa Fluor 488-A"  label=""  auto="auto" />
                 <GraphSettings level="5%"  smoothingHighResolution="1"  contourHighResolution="1"  histogramSmoothingCount="0"  graphResolution="256"  showOutliers="0"  drawLargeDots="0"  dotsToDraw="8000"  tint="le.chartfill.tinted.40"  lineWeight="le.lineweight.normal"  lineStyle="le.linestyle.solid" />
                 <GraphEnvironment showGrid="0"  showAxes="tnlTNL"  showGates="1"  showFreqOnPlots="1"  showGateNameOnPlots="1"  showMedians="0"  showUncomped="0"  addEventParam="0"  lastYAxisName="" >
                   <TextTraits font="SansSerif"  size="11"  name="Labels"  style="plain"  color="#000000"  background="#00ffffff"  just="left" />
                   <TextTraits font="SansSerif"  size="11"  name="LayoutGates"  style="plain"  color="#000000"  background="#00ffffff"  just="left" />
                   <TextTraits font="SansSerif"  size="9"  name="Numbers"  style="plain"  color="#000000"  background="#00ffffff"  just="left" />
                   <TextTraits font="SansSerif"  size="9"  name="Legend"  style="plain"  color="#000000"  background="#00ffffff"  just="left" />
                   <WindowPosition x="0"  y="0"  width="392"  height="584"  displayed="0"  panelState="---" />
                 </GraphEnvironment>
               </Graph>
               <Gate gating:id="ID89220967"  gating:parent_id="ID2036856722" >
                 <gating:PolygonGate eventsInside="1"  annoOffsetX="-109"  annoOffsetY="-95"  tint="#000000"  isTinted="0"  lineWeight="Normal"  userDefined="1"  quadId="-1"  gateResolution="256" >
                   <gating:dimension>
                     <data-type:fcs-dimension data-type:name="FSC-A" />
                   </gating:dimension>
                   <gating:dimension>
                     <data-type:fcs-dimension data-type:name="FSC-W" />
                   </gating:dimension>
                   <gating:vertex>
                     <gating:coordinate data-type:value="5167.6638467554" />
                     <gating:coordinate data-type:value="158729.3944954129" />
                   </gating:vertex>
                   <gating:vertex>
                     <gating:coordinate data-type:value="1818.643327187" />
                     <gating:coordinate data-type:value="153919.4128440367" />
                   </gating:vertex>
                   <gating:vertex>
                     <gating:coordinate data-type:value="1160.8794560026" />
                     <gating:coordinate data-type:value="134679.4862385321" />
                   </gating:vertex>
                   <gating:vertex>
                     <gating:coordinate data-type:value="885.6205000319" />
                     <gating:coordinate data-type:value="102212.1100917431" />
                   </gating:vertex>
                   <gating:vertex>
                     <gating:coordinate data-type:value="1550.6703962636" />
                     <gating:coordinate data-type:value="73352.2201834862" />
                   </gating:vertex>
                   <gating:vertex>
                     <gating:coordinate data-type:value="3395.2964378029" />
                     <gating:coordinate data-type:value="66137.247706422" />
                   </gating:vertex>
                   <gating:vertex>
                     <gating:coordinate data-type:value="7181.9588994999" />
                     <gating:coordinate data-type:value="75757.2110091743" />
                   </gating:vertex>
                   <gating:vertex>
                     <gating:coordinate data-type:value="12723.6334384321" />
                     <gating:coordinate data-type:value="94997.1376146789" />
                   </gating:vertex>
                   <gating:vertex>
                     <gating:coordinate data-type:value="17428.0861205916" />
                     <gating:coordinate data-type:value="126262.0183486239" />
                   </gating:vertex>
                   <gating:vertex>
                     <gating:coordinate data-type:value="6427.4318595329" />
                     <gating:coordinate data-type:value="159931.8899082569" />
                   </gating:vertex>
                 </gating:PolygonGate>
               </Gate>
               <Subpopulations>
                 <Population name="Edu+"  annotation=""  owningGroup="All Samples"  expanded="1"  sortPriority="10"  count="96" >
                   <Graph smoothing="0"  backColor="#ffffff"  foreColor="#000000"  heatMapStatParameter="Comp-Alexa Fluor 488-A"  type="Pseudocolor"  fast="1" >
                     <Axis dimension="x"  name="FSC-A"  label=""  auto="auto" />
                     <Axis dimension="y"  name="Comp-Alexa Fluor 488-A"  label=""  auto="auto" />
                     <GraphSettings level="5%"  smoothingHighResolution="1"  contourHighResolution="1"  histogramSmoothingCount="0"  graphResolution="256"  showOutliers="0"  drawLargeDots="0"  dotsToDraw="8000"  tint="le.chartfill.tinted.40"  lineWeight="le.lineweight.normal"  lineStyle="le.linestyle.solid" />
                     <GraphEnvironment showGrid="0"  showAxes="tnlTNL"  showGates="1"  showFreqOnPlots="1"  showGateNameOnPlots="1"  showMedians="0"  showUncomped="0"  addEventParam="0"  lastYAxisName="" >
                       <TextTraits font="SansSerif"  size="11"  name="Labels"  style="plain"  color="#000000"  background="#00ffffff"  just="left" />
                       <TextTraits font="SansSerif"  size="11"  name="LayoutGates"  style="plain"  color="#000000"  background="#00ffffff"  just="left" />
                       <TextTraits font="SansSerif"  size="9"  name="Numbers"  style="plain"  color="#000000"  background="#00ffffff"  just="left" />
                       <TextTraits font="SansSerif"  size="9"  name="Legend"  style="plain"  color="#000000"  background="#00ffffff"  just="left" />
                       <WindowPosition x="0"  y="0"  width="392"  height="584"  displayed="1"  panelState="---" />
                     </GraphEnvironment>
                   </Graph>
                   <Gate gating:id="ID297228101"  gating:parent_id="ID89220967" >
                     <gating:RectangleGate eventsInside="1"  annoOffsetX="0"  annoOffsetY="0"  tint="#000000"  isTinted="0"  lineWeight="Normal"  userDefined="1"  percentX="0"  percentY="0" >
                       <gating:dimension gating:min="-930.7088856906585"  gating:max="276767.12973693834" >
                         <data-type:fcs-dimension data-type:name="FSC-A" />
                       </gating:dimension>
                       <gating:dimension gating:min="284.16234920408084"  gating:max="208893.72088943122" >
                         <data-type:fcs-dimension data-type:name="Comp-Alexa Fluor 488-A" />
                       </gating:dimension>
                     </gating:RectangleGate>
                   </Gate>
                 </Population>
               </Subpopulations>
             </Population>
           </Subpopulations>
         </Population>
       </Subpopulations>
       <Group name="All Samples"  live="1"  role="ws.group.dlog.test"  key=""  synchronized="0"  foreground="#000000"  fontStyle="bold" >
         <Criteria/>
         <BlacklistedSamples>
           <SampleRef sampleID="2" />
           <SampleRef sampleID="3" />
           <SampleRef sampleID="17" />
           <SampleRef sampleID="18" />
         </BlacklistedSamples>
         <SampleRefs>
           <SampleRef sampleID="4" />
           <SampleRef sampleID="5" />
           <SampleRef sampleID="6" />
           <SampleRef sampleID="7" />
           <SampleRef sampleID="8" />
           <SampleRef sampleID="9" />
           <SampleRef sampleID="10" />
           <SampleRef sampleID="11" />
           <SampleRef sampleID="12" />
           <SampleRef sampleID="13" />
           <SampleRef sampleID="14" />
           <SampleRef sampleID="15" />
           <SampleRef sampleID="16" />
           <SampleRef sampleID="19" />
           <SampleRef sampleID="20" />
           <SampleRef sampleID="21" />
           <SampleRef sampleID="22" />
           <SampleRef sampleID="23" />
           <SampleRef sampleID="24" />
           <SampleRef sampleID="25" />
           <SampleRef sampleID="26" />
           <SampleRef sampleID="27" />
           <SampleRef sampleID="28" />
           <SampleRef sampleID="29" />
           <SampleRef sampleID="30" />
           <SampleRef sampleID="1" />
         </SampleRefs>
         <Keywords/>
       </Group>
     </GroupNode>
     <GroupNode name="Compensation"  annotation=""  owningGroup="Compensation"  expanded="1"  sortPriority="10"  count="-1" >
       <Graph smoothing="0"  backColor="#ffffff"  foreColor="#000000"  type="Pseudocolor"  fast="1" >
         <Axis dimension="x"  name=""  label=""  auto="auto" />
         <Axis dimension="y"  name=""  label=""  auto="auto" />
         <GraphSettings level="5%"  smoothingHighResolution="1"  contourHighResolution="1"  histogramSmoothingCount="0"  graphResolution="256"  showOutliers="0"  drawLargeDots="0"  dotsToDraw="8000"  tint="le.chartfill.tinted.40"  lineWeight="le.lineweight.normal"  lineStyle="le.linestyle.solid" />
         <GraphEnvironment showGrid="0"  showAxes="tnlTNL"  showGates="1"  showFreqOnPlots="1"  showGateNameOnPlots="1"  showMedians="0"  showUncomped="0"  addEventParam="0"  lastYAxisName="" >
           <TextTraits font="SansSerif"  size="11"  name="Labels"  style="plain"  color="#000000"  background="#00ffffff"  just="left" />
           <TextTraits font="SansSerif"  size="11"  name="LayoutGates"  style="plain"  color="#000000"  background="#00ffffff"  just="left" />
           <TextTraits font="SansSerif"  size="9"  name="Numbers"  style="plain"  color="#000000"  background="#00ffffff"  just="left" />
           <TextTraits font="SansSerif"  size="9"  name="Legend"  style="plain"  color="#000000"  background="#00ffffff"  just="left" />
         </GraphEnvironment>
       </Graph>
       <Group name="Compensation"  live="1"  role="ws.group.dlog.compensation"  key=""  synchronized="0"  foreground="#bc1900"  fontStyle="bold" >
         <Criteria>
           <Criterion connector="And"  keyword="$FIL"  function="Contains"  value="comp" />
           <Criterion connector="Or"  keyword="$FIL"  function="Contains"  value="unstained" />
         </Criteria>
         <Keywords/>
       </Group>
     </GroupNode>
   </Groups>
   <SampleList>
     <Sample>
       <DataSet uri="file:/C:/Users/lecap/OneDrive/桌面/Revision%20data/20191227%20CHOP%20WT%20vs%20KO%20MEF%20Edu%20assay/191220_WT%201%202,2f,5-2_016.fcs"  sampleID="22" />
       <transforms:spilloverMatrix spectral="0"  prefix="Comp-"  name="Acquisition-defined"  editable="0"  color="#c0c0c0"  version="FlowJo-10.8.1"  status="FINALIZED"  transforms:id="36e7834f-0d47-420b-992a-ec9ed7db33fa"  suffix="" >
         <data-type:parameters>
           <data-type:parameter data-type:name="Alexa Fluor 488-A"  userProvidedCompInfix="Comp-Alexa Fluor 488-A" />
           <data-type:parameter data-type:name="PerCP-A"  userProvidedCompInfix="Comp-PerCP-A" />
         </data-type:parameters>
         <transforms:spillover data-type:parameter="Alexa Fluor 488-A"  userProvidedCompInfix="Comp-Alexa Fluor 488-A" >
           <transforms:coefficient data-type:parameter="Alexa Fluor 488-A"  transforms:value="1" />
           <transforms:coefficient data-type:parameter="PerCP-A"  transforms:value="0" />
         </transforms:spillover>
         <transforms:spillover data-type:parameter="PerCP-A"  userProvidedCompInfix="Comp-PerCP-A" >
           <transforms:coefficient data-type:parameter="Alexa Fluor 488-A"  transforms:value="0.1299999952" />
           <transforms:coefficient data-type:parameter="PerCP-A"  transforms:value="1" />
         </transforms:spillover>
       </transforms:spilloverMatrix>
       <Transformations>
         <transforms:biex transforms:length="256"  transforms:maxRange="262144"  transforms:neg="0"  transforms:width="-100"  transforms:pos="4.418539922" >
           <data-type:parameter data-type:name="FSC-A" />
         </transforms:biex>
         <transforms:linear transforms:minRange="0"  transforms:maxRange="262144"  gain="1" >
           <data-type:parameter data-type:name="FSC-W" />
         </transforms:linear>
         <transforms:biex transforms:length="256"  transforms:maxRange="262144"  transforms:neg="0"  transforms:width="-100"  transforms:pos="4.418539922" >
           <data-type:parameter data-type:name="SSC-A" />
         </transforms:biex>
         <transforms:biex transforms:length="256"  transforms:maxRange="262144"  transforms:neg="0"  transforms:width="-100"  transforms:pos="4.418539922" >
           <data-type:parameter data-type:name="Alexa Fluor 488-A" />
         </transforms:biex>
         <transforms:biex transforms:length="256"  transforms:maxRange="262144"  transforms:neg="0"  transforms:width="-100"  transforms:pos="4.418539922" >
           <data-type:parameter data-type:name="PerCP-A" />
         </transforms:biex>
         <transforms:linear transforms:minRange="0.409"  transforms:maxRange="78"  gain="1" >
           <data-type:parameter data-type:name="Time" />
         </transforms:linear>
         <transforms:biex transforms:length="256"  transforms:maxRange="262144"  transforms:neg="0"  transforms:width="-100"  transforms:pos="4.418539922" >
           <data-type:parameter data-type:name="Comp-Alexa Fluor 488-A" />
         </transforms:biex>
         <transforms:biex transforms:length="256"  transforms:maxRange="262144"  transforms:neg="0"  transforms:width="-100"  transforms:pos="4.418539922" >
           <data-type:parameter data-type:name="Comp-PerCP-A" />
         </transforms:biex>
       </Transformations>
       <Keywords>
         <Keyword name="FJ_FCS_VERSION"  value="3" />
         <Keyword name="$BEGINANALYSIS"  value="0" />
         <Keyword name="$ENDANALYSIS"  value="0" />
         <Keyword name="$BEGINSTEXT"  value="0" />
         <Keyword name="$ENDSTEXT"  value="0" />
         <Keyword name="$BEGINDATA"  value="1927" />
         <Keyword name="$ENDDATA"  value="309942             " />
         <Keyword name="$FIL"  value="191220_WT 1 2,2f,5-2_016.fcs" />
         <Keyword name="$SYS"  value="Windows 7 6.1" />
         <Keyword name="$TOT"  value="12834              " />
         <Keyword name="$PAR"  value="6" />
         <Keyword name="$MODE"  value="L" />
         <Keyword name="$BYTEORD"  value="4,3,2,1" />
         <Keyword name="$DATATYPE"  value="F" />
         <Keyword name="$NEXTDATA"  value="0" />
         <Keyword name="CREATOR"  value="BD FACSDiva Software Version 8.0.1" />
         <Keyword name="TUBE NAME"  value="WT 1 2_5-2" />
         <Keyword name="$SRC"  value="191220" />
         <Keyword name="EXPERIMENT NAME"  value="191221" />
         <Keyword name="GUID"  value="0f7ed369-9db4-4e98-9654-a02d93e747b0" />
         <Keyword name="$DATE"  value="21-DEC-2019" />
         <Keyword name="$BTIM"  value="00:26:22" />
         <Keyword name="$ETIM"  value="00:27:40" />
         <Keyword name="$CYT"  value="LSRII" />
         <Keyword name="SETTINGS"  value="Cytometer" />
         <Keyword name="CYTNUM"  value="1" />
         <Keyword name="WINDOW EXTENSION"  value="10.00" />
         <Keyword name="EXPORT USER NAME"  value="Rutkowski" />
         <Keyword name="EXPORT TIME"  value="21-DEC-2019-01:08:56" />
         <Keyword name="$OP"  value="Rutkowski" />
         <Keyword name="FSC ASF"  value="0.76" />
         <Keyword name="AUTOBS"  value="TRUE" />
         <Keyword name="$INST"  value=" " />
         <Keyword name="LASER1NAME"  value="Blue" />
         <Keyword name="LASER1DELAY"  value="0.00" />
         <Keyword name="LASER1ASF"  value="0.97" />
         <Keyword name="LASER2NAME"  value="Red" />
         <Keyword name="LASER2DELAY"  value="64.39" />
         <Keyword name="LASER2ASF"  value="0.87" />
         <Keyword name="$TIMESTEP"  value="0.01" />
         <Keyword name="SPILL"  value="2,Alexa Fluor 488-A,PerCP-A,1,0,0.13,1" />
         <Keyword name="APPLY COMPENSATION"  value="TRUE" />
         <Keyword name="THRESHOLD"  value="FSC,600" />
         <Keyword name="$P1N"  value="FSC-A" />
         <Keyword name="$P1R"  value="262144" />
         <Keyword name="$P1B"  value="32" />
         <Keyword name="$P1E"  value="0,0" />
         <Keyword name="$P1V"  value="0" />
         <Keyword name="$P1G"  value="1.0" />
         <Keyword name="P1DISPLAY"  value="LOG" />
         <Keyword name="P1BS"  value="0" />
         <Keyword name="P1MS"  value="0" />
         <Keyword name="$P2N"  value="FSC-W" />
         <Keyword name="$P2R"  value="262144" />
         <Keyword name="$P2B"  value="32" />
         <Keyword name="$P2E"  value="0,0" />
         <Keyword name="$P2V"  value="0" />
         <Keyword name="$P2G"  value="1.0" />
         <Keyword name="P2BS"  value="-1" />
         <Keyword name="P2MS"  value="0" />
         <Keyword name="$P3N"  value="SSC-A" />
         <Keyword name="$P3R"  value="262144" />
         <Keyword name="$P3B"  value="32" />
         <Keyword name="$P3E"  value="0,0" />
         <Keyword name="$P3V"  value="183" />
         <Keyword name="$P3G"  value="1.0" />
         <Keyword name="P3DISPLAY"  value="LOG" />
         <Keyword name="P3BS"  value="0" />
         <Keyword name="P3MS"  value="0" />
         <Keyword name="$P4N"  value="Alexa Fluor 488-A" />
         <Keyword name="$P4R"  value="262144" />
         <Keyword name="$P4B"  value="32" />
         <Keyword name="$P4E"  value="0,0" />
         <Keyword name="$P4V"  value="280" />
         <Keyword name="$P4G"  value="1.0" />
         <Keyword name="P4DISPLAY"  value="LOG" />
         <Keyword name="P4BS"  value="3215" />
         <Keyword name="P4MS"  value="0" />
         <Keyword name="$P5N"  value="PerCP-A" />
         <Keyword name="$P5R"  value="262144" />
         <Keyword name="$P5B"  value="32" />
         <Keyword name="$P5E"  value="0,0" />
         <Keyword name="$P5V"  value="610" />
         <Keyword name="$P5G"  value="1.0" />
         <Keyword name="P5DISPLAY"  value="LOG" />
         <Keyword name="P5BS"  value="191" />
         <Keyword name="P5MS"  value="0" />
         <Keyword name="$P6N"  value="Time" />
         <Keyword name="$P6R"  value="262144" />
         <Keyword name="$P6B"  value="32" />
         <Keyword name="$P6E"  value="0,0" />
         <Keyword name="$P6G"  value="0.01" />
         <Keyword name="P6BS"  value="0" />
         <Keyword name="P6MS"  value="0" />
         <Keyword name="CST SETUP STATUS"  value="SUCCESS WITH WARNING" />
         <Keyword name="CST BEADS LOT ID"  value="91145" />
         <Keyword name="CYTOMETER CONFIG NAME"  value="Copy of U of IA Custom LSRII Config" />
         <Keyword name="CYTOMETER CONFIG CREATE DATE"  value="2016-08-17T09:40:15-05:00" />
         <Keyword name="CST SETUP DATE"  value="2018-11-27T08:47:38-06:00" />
         <Keyword name="CST BASELINE DATE"  value="2018-10-03T08:46:21-05:00" />
         <Keyword name="CST BEADS EXPIRED"  value="False" />
         <Keyword name="CST PERFORMANCE EXPIRED"  value="2018-11-28T08:47:38-06:00" />
         <Keyword name="CST REGULATORY STATUS"  value="RUO Performance Check" />
         <Keyword name="$P1S"  value="" />
         <Keyword name="$P2S"  value="" />
         <Keyword name="$P3S"  value="" />
         <Keyword name="$P4S"  value="" />
         <Keyword name="$P5S"  value="" />
         <Keyword name="$P6S"  value="" />
         <Keyword name="$P7N"  value="Comp-Alexa Fluor 488-A" />
         <Keyword name="$P7S"  value="" />
         <Keyword name="$P7R"  value="262144" />
         <Keyword name="$P8N"  value="Comp-PerCP-A" />
         <Keyword name="$P8S"  value="" />
         <Keyword name="$P8R"  value="262144" />
       </Keywords>
       <SampleNode name="191220_WT 1 2,2f,5-2_016.fcs"  annotation=""  owningGroup=""  expanded="1"  sortPriority="10"  count="12834"  sampleID="22" >
         <Graph smoothing="0"  backColor="#ffffff"  foreColor="#000000"  type="Pseudocolor"  fast="1" >
           <Axis dimension="x"  name="FSC-A"  label=""  auto="auto" />
           <Axis dimension="y"  name="SSC-A"  label=""  auto="auto" />
           <GraphSettings level="5%"  smoothingHighResolution="1"  contourHighResolution="1"  histogramSmoothingCount="0"  graphResolution="256"  showOutliers="0"  drawLargeDots="0"  dotsToDraw="8000"  tint="le.chartfill.tinted.40"  lineWeight="le.lineweight.normal"  lineStyle="le.linestyle.solid" />
           <GraphEnvironment showGrid="0"  showAxes="tnlTNL"  showGates="1"  showFreqOnPlots="1"  showGateNameOnPlots="1"  showMedians="0"  showUncomped="0"  addEventParam="0"  lastYAxisName="" >
             <TextTraits font="SansSerif"  size="11"  name="Labels"  style="plain"  color="#000000"  background="#00ffffff"  just="left" />
             <TextTraits font="SansSerif"  size="11"  name="LayoutGates"  style="plain"  color="#000000"  background="#00ffffff"  just="left" />
             <TextTraits font="SansSerif"  size="9"  name="Numbers"  style="plain"  color="#000000"  background="#00ffffff"  just="left" />
             <TextTraits font="SansSerif"  size="9"  name="Legend"  style="plain"  color="#000000"  background="#00ffffff"  just="left" />
             <WindowPosition x="0"  y="0"  width="0"  height="0"  displayed="0"  panelState="" />
           </GraphEnvironment>
         </Graph>
         <Subpopulations>
           <Population name="cells"  annotation=""  owningGroup="All Samples"  expanded="1"  sortPriority="10"  count="6922" >
             <Graph smoothing="0"  backColor="#ffffff"  foreColor="#000000"  heatMapStatParameter="Comp-Alexa Fluor 488-A"  type="Pseudocolor"  fast="1" >
               <Axis dimension="x"  name="FSC-A"  label=""  auto="auto" />
               <Axis dimension="y"  name="SSC-A"  label=""  auto="auto" />
               <GraphSettings level="5%"  smoothingHighResolution="1"  contourHighResolution="1"  histogramSmoothingCount="0"  graphResolution="256"  showOutliers="0"  drawLargeDots="0"  dotsToDraw="8000"  tint="le.chartfill.tinted.40"  lineWeight="le.lineweight.normal"  lineStyle="le.linestyle.solid" />
               <GraphEnvironment showGrid="0"  showAxes="tnlTNL"  showGates="1"  showFreqOnPlots="1"  showGateNameOnPlots="1"  showMedians="0"  showUncomped="0"  addEventParam="0"  lastYAxisName="" >
                 <TextTraits font="SansSerif"  size="11"  name="Labels"  style="plain"  color="#000000"  background="#00ffffff"  just="left" />
                 <TextTraits font="SansSerif"  size="11"  name="LayoutGates"  style="plain"  color="#000000"  background="#00ffffff"  just="left" />
                 <TextTraits font="SansSerif"  size="9"  name="Numbers"  style="plain"  color="#000000"  background="#00ffffff"  just="left" />
                 <TextTraits font="SansSerif"  size="9"  name="Legend"  style="plain"  color="#000000"  background="#00ffffff"  just="left" />
                 <WindowPosition x="0"  y="0"  width="392"  height="584"  displayed="1"  panelState="---" />
               </GraphEnvironment>
             </Graph>
             <Gate gating:id="ID576473354" >
               <gating:PolygonGate eventsInside="1"  annoOffsetX="-108"  annoOffsetY="-44"  tint="#000000"  isTinted="0"  lineWeight="Normal"  userDefined="1"  quadId="-1"  gateResolution="256" >
                 <gating:dimension>
                   <data-type:fcs-dimension data-type:name="FSC-A" />
                 </gating:dimension>
                 <gating:dimension>
                   <data-type:fcs-dimension data-type:name="SSC-A" />
                 </gating:dimension>
                 <gating:vertex>
                   <gating:coordinate data-type:value="15478.255313482" />
                   <gating:coordinate data-type:value="114389.3912834591" />
                 </gating:vertex>
                 <gating:vertex>
                   <gating:coordinate data-type:value="824.4365916766" />
                   <gating:coordinate data-type:value="3280.7353817608" />
                 </gating:vertex>
                 <gating:vertex>
                   <gating:coordinate data-type:value="1051.2435973222" />
                   <gating:coordinate data-type:value="1380.0264113522" />
                 </gating:vertex>
                 <gating:vertex>
                   <gating:coordinate data-type:value="2596.8772233894" />
                   <gating:coordinate data-type:value="753.8940871221" />
                 </gating:vertex>
                 <gating:vertex>
                   <gating:coordinate data-type:value="10896.5310807347" />
                   <gating:coordinate data-type:value="957.6739156069" />
                 </gating:vertex>
                 <gating:vertex>
                   <gating:coordinate data-type:value="89071.0891350257" />
                   <gating:coordinate data-type:value="8194.4485057422" />
                 </gating:vertex>
                 <gating:vertex>
                   <gating:coordinate data-type:value="124229.1009180165" />
                   <gating:coordinate data-type:value="33233.0154321581" />
                 </gating:vertex>
                 <gating:vertex>
                   <gating:coordinate data-type:value="129514.5456247073" />
                   <gating:coordinate data-type:value="190377.1578541703" />
                 </gating:vertex>
                 <gating:vertex>
                   <gating:coordinate data-type:value="81979.0254440807" />
                   <gating:coordinate data-type:value="240121.9767487241" />
                 </gating:vertex>
               </gating:PolygonGate>
             </Gate>
             <Subpopulations>
               <Population name="Single Cells"  annotation=""  owningGroup="All Samples"  expanded="1"  sortPriority="10"  count="4956" >
                 <Graph smoothing="0"  backColor="#ffffff"  foreColor="#000000"  heatMapStatParameter="Comp-Alexa Fluor 488-A"  type="Pseudocolor"  fast="1" >
                   <Axis dimension="x"  name="FSC-A"  label=""  auto="auto" />
                   <Axis dimension="y"  name="Comp-Alexa Fluor 488-A"  label=""  auto="auto" />
                   <GraphSettings level="5%"  smoothingHighResolution="1"  contourHighResolution="1"  histogramSmoothingCount="0"  graphResolution="256"  showOutliers="0"  drawLargeDots="0"  dotsToDraw="8000"  tint="le.chartfill.tinted.40"  lineWeight="le.lineweight.normal"  lineStyle="le.linestyle.solid" />
                   <GraphEnvironment showGrid="0"  showAxes="tnlTNL"  showGates="1"  showFreqOnPlots="1"  showGateNameOnPlots="1"  showMedians="0"  showUncomped="0"  addEventParam="0"  lastYAxisName="" >
                     <TextTraits font="SansSerif"  size="11"  name="Labels"  style="plain"  color="#000000"  background="#00ffffff"  just="left" />
                     <TextTraits font="SansSerif"  size="11"  name="LayoutGates"  style="plain"  color="#000000"  background="#00ffffff"  just="left" />
                     <TextTraits font="SansSerif"  size="9"  name="Numbers"  style="plain"  color="#000000"  background="#00ffffff"  just="left" />
                     <TextTraits font="SansSerif"  size="9"  name="Legend"  style="plain"  color="#000000"  background="#00ffffff"  just="left" />
                     <WindowPosition x="0"  y="0"  width="392"  height="584"  displayed="0"  panelState="---" />
                   </GraphEnvironment>
                 </Graph>
                 <Gate gating:id="ID429868173"  gating:parent_id="ID576473354" >
                   <gating:PolygonGate eventsInside="1"  annoOffsetX="-109"  annoOffsetY="-95"  tint="#000000"  isTinted="0"  lineWeight="Normal"  userDefined="1"  quadId="-1"  gateResolution="256" >
                     <gating:dimension>
                       <data-type:fcs-dimension data-type:name="FSC-A" />
                     </gating:dimension>
                     <gating:dimension>
                       <data-type:fcs-dimension data-type:name="FSC-W" />
                     </gating:dimension>
                     <gating:vertex>
                       <gating:coordinate data-type:value="5167.6638467554" />
                       <gating:coordinate data-type:value="158729.3944954129" />
                     </gating:vertex>
                     <gating:vertex>
                       <gating:coordinate data-type:value="1818.643327187" />
                       <gating:coordinate data-type:value="153919.4128440367" />
                     </gating:vertex>
                     <gating:vertex>
                       <gating:coordinate data-type:value="1160.8794560026" />
                       <gating:coordinate data-type:value="134679.4862385321" />
                     </gating:vertex>
                     <gating:vertex>
                       <gating:coordinate data-type:value="885.6205000319" />
                       <gating:coordinate data-type:value="102212.1100917431" />
                     </gating:vertex>
                     <gating:vertex>
                       <gating:coordinate data-type:value="1550.6703962636" />
                       <gating:coordinate data-type:value="73352.2201834862" />
                     </gating:vertex>
                     <gating:vertex>
                       <gating:coordinate data-type:value="3395.2964378029" />
                       <gating:coordinate data-type:value="66137.247706422" />
                     </gating:vertex>
                     <gating:vertex>
                       <gating:coordinate data-type:value="7181.9588994999" />
                       <gating:coordinate data-type:value="75757.2110091743" />
                     </gating:vertex>
                     <gating:vertex>
                       <gating:coordinate data-type:value="12723.6334384321" />
                       <gating:coordinate data-type:value="94997.1376146789" />
                     </gating:vertex>
                     <gating:vertex>
                       <gating:coordinate data-type:value="17428.0861205916" />
                       <gating:coordinate data-type:value="126262.0183486239" />
                     </gating:vertex>
                     <gating:vertex>
                       <gating:coordinate data-type:value="6427.4318595329" />
                       <gating:coordinate data-type:value="159931.8899082569" />
                     </gating:vertex>
                   </gating:PolygonGate>
                 </Gate>
                 <Subpopulations>
                   <Population name="Edu+"  annotation=""  owningGroup="All Samples"  expanded="1"  sortPriority="10"  count="802" >
                     <Graph smoothing="0"  backColor="#ffffff"  foreColor="#000000"  heatMapStatParameter="Comp-Alexa Fluor 488-A"  type="Pseudocolor"  fast="1" >
                       <Axis dimension="x"  name="FSC-A"  label=""  auto="auto" />
                       <Axis dimension="y"  name="Comp-Alexa Fluor 488-A"  label=""  auto="auto" />
                       <GraphSettings level="5%"  smoothingHighResolution="1"  contourHighResolution="1"  histogramSmoothingCount="0"  graphResolution="256"  showOutliers="0"  drawLargeDots="0"  dotsToDraw="8000"  tint="le.chartfill.tinted.40"  lineWeight="le.lineweight.normal"  lineStyle="le.linestyle.solid" />
                       <GraphEnvironment showGrid="0"  showAxes="tnlTNL"  showGates="1"  showFreqOnPlots="1"  showGateNameOnPlots="1"  showMedians="0"  showUncomped="0"  addEventParam="0"  lastYAxisName="" >
                         <TextTraits font="SansSerif"  size="11"  name="Labels"  style="plain"  color="#000000"  background="#00ffffff"  just="left" />
                         <TextTraits font="SansSerif"  size="11"  name="LayoutGates"  style="plain"  color="#000000"  background="#00ffffff"  just="left" />
                         <TextTraits font="SansSerif"  size="9"  name="Numbers"  style="plain"  color="#000000"  background="#00ffffff"  just="left" />
                         <TextTraits font="SansSerif"  size="9"  name="Legend"  style="plain"  color="#000000"  background="#00ffffff"  just="left" />
                         <WindowPosition x="0"  y="0"  width="392"  height="584"  displayed="1"  panelState="---" />
                       </GraphEnvironment>
                     </Graph>
                     <Gate gating:id="ID1895422139"  gating:parent_id="ID429868173" >
                       <gating:RectangleGate eventsInside="1"  annoOffsetX="0"  annoOffsetY="0"  tint="#000000"  isTinted="0"  lineWeight="Normal"  userDefined="1"  percentX="0"  percentY="0" >
                         <gating:dimension gating:min="-930.7088856906585"  gating:max="276767.12973693834" >
                           <data-type:fcs-dimension data-type:name="FSC-A" />
                         </gating:dimension>
                         <gating:dimension gating:min="284.16234920408084"  gating:max="208893.72088943122" >
                           <data-type:fcs-dimension data-type:name="Comp-Alexa Fluor 488-A" />
                         </gating:dimension>
                       </gating:RectangleGate>
                     </Gate>
                   </Population>
                 </Subpopulations>
               </Population>
             </Subpopulations>
           </Population>
         </Subpopulations>
       </SampleNode>
     </Sample>
     <Sample>
       <DataSet uri="file:/C:/Users/lecap/OneDrive/桌面/Revision%20data/20191227%20CHOP%20WT%20vs%20KO%20MEF%20Edu%20assay/191220_WT%201%2050-1_023.fcs"  sampleID="23" />
       <transforms:spilloverMatrix spectral="0"  prefix="Comp-"  name="Acquisition-defined"  editable="0"  color="#c0c0c0"  version="FlowJo-10.8.1"  status="FINALIZED"  transforms:id="36e7834f-0d47-420b-992a-ec9ed7db33fa"  suffix="" >
         <data-type:parameters>
           <data-type:parameter data-type:name="Alexa Fluor 488-A"  userProvidedCompInfix="Comp-Alexa Fluor 488-A" />
           <data-type:parameter data-type:name="PerCP-A"  userProvidedCompInfix="Comp-PerCP-A" />
         </data-type:parameters>
         <transforms:spillover data-type:parameter="Alexa Fluor 488-A"  userProvidedCompInfix="Comp-Alexa Fluor 488-A" >
           <transforms:coefficient data-type:parameter="Alexa Fluor 488-A"  transforms:value="1" />
           <transforms:coefficient data-type:parameter="PerCP-A"  transforms:value="0" />
         </transforms:spillover>
         <transforms:spillover data-type:parameter="PerCP-A"  userProvidedCompInfix="Comp-PerCP-A" >
           <transforms:coefficient data-type:parameter="Alexa Fluor 488-A"  transforms:value="0.1299999952" />
           <transforms:coefficient data-type:parameter="PerCP-A"  transforms:value="1" />
         </transforms:spillover>
       </transforms:spilloverMatrix>
       <Transformations>
         <transforms:biex transforms:length="256"  transforms:maxRange="262144"  transforms:neg="0"  transforms:width="-100"  transforms:pos="4.418539922" >
           <data-type:parameter data-type:name="FSC-A" />
         </transforms:biex>
         <transforms:linear transforms:minRange="0"  transforms:maxRange="262144"  gain="1" >
           <data-type:parameter data-type:name="FSC-W" />
         </transforms:linear>
         <transforms:biex transforms:length="256"  transforms:maxRange="262144"  transforms:neg="0"  transforms:width="-100"  transforms:pos="4.418539922" >
           <data-type:parameter data-type:name="SSC-A" />
         </transforms:biex>
         <transforms:biex transforms:length="256"  transforms:maxRange="262144"  transforms:neg="0"  transforms:width="-100"  transforms:pos="4.418539922" >
           <data-type:parameter data-type:name="Alexa Fluor 488-A" />
         </transforms:biex>
         <transforms:biex transforms:length="256"  transforms:maxRange="262144"  transforms:neg="0"  transforms:width="-100"  transforms:pos="4.418539922" >
           <data-type:parameter data-type:name="PerCP-A" />
         </transforms:biex>
         <transforms:linear transforms:minRange="0.52"  transforms:maxRange="176"  gain="1" >
           <data-type:parameter data-type:name="Time" />
         </transforms:linear>
         <transforms:biex transforms:length="256"  transforms:maxRange="262144"  transforms:neg="0"  transforms:width="-100"  transforms:pos="4.418539922" >
           <data-type:parameter data-type:name="Comp-Alexa Fluor 488-A" />
         </transforms:biex>
         <transforms:biex transforms:length="256"  transforms:maxRange="262144"  transforms:neg="0"  transforms:width="-100"  transforms:pos="4.418539922" >
           <data-type:parameter data-type:name="Comp-PerCP-A" />
         </transforms:biex>
       </Transformations>
       <Keywords>
         <Keyword name="FJ_FCS_VERSION"  value="3" />
         <Keyword name="$BEGINANALYSIS"  value="0" />
         <Keyword name="$ENDANALYSIS"  value="0" />
         <Keyword name="$BEGINSTEXT"  value="0" />
         <Keyword name="$ENDSTEXT"  value="0" />
         <Keyword name="$BEGINDATA"  value="1922" />
         <Keyword name="$ENDDATA"  value="683689             " />
         <Keyword name="$FIL"  value="191220_WT 1 50-1_023.fcs" />
         <Keyword name="$SYS"  value="Windows 7 6.1" />
         <Keyword name="$TOT"  value="28407              " />
         <Keyword name="$PAR"  value="6" />
         <Keyword name="$MODE"  value="L" />
         <Keyword name="$BYTEORD"  value="4,3,2,1" />
         <Keyword name="$DATATYPE"  value="F" />
         <Keyword name="$NEXTDATA"  value="0" />
         <Keyword name="CREATOR"  value="BD FACSDiva Software Version 8.0.1" />
         <Keyword name="TUBE NAME"  value="WT 1 50-1" />
         <Keyword name="$SRC"  value="191220" />
         <Keyword name="EXPERIMENT NAME"  value="191221" />
         <Keyword name="GUID"  value="d607da58-0536-4515-86d8-6574dc2af6f4" />
         <Keyword name="$DATE"  value="21-DEC-2019" />
         <Keyword name="$BTIM"  value="00:45:22" />
         <Keyword name="$ETIM"  value="00:48:18" />
         <Keyword name="$CYT"  value="LSRII" />
         <Keyword name="SETTINGS"  value="Cytometer" />
         <Keyword name="CYTNUM"  value="1" />
         <Keyword name="WINDOW EXTENSION"  value="10.00" />
         <Keyword name="EXPORT USER NAME"  value="Rutkowski" />
         <Keyword name="EXPORT TIME"  value="21-DEC-2019-01:08:56" />
         <Keyword name="$OP"  value="Rutkowski" />
         <Keyword name="FSC ASF"  value="0.76" />
         <Keyword name="AUTOBS"  value="TRUE" />
         <Keyword name="$INST"  value=" " />
         <Keyword name="LASER1NAME"  value="Blue" />
         <Keyword name="LASER1DELAY"  value="0.00" />
         <Keyword name="LASER1ASF"  value="0.97" />
         <Keyword name="LASER2NAME"  value="Red" />
         <Keyword name="LASER2DELAY"  value="64.39" />
         <Keyword name="LASER2ASF"  value="0.87" />
         <Keyword name="$TIMESTEP"  value="0.01" />
         <Keyword name="SPILL"  value="2,Alexa Fluor 488-A,PerCP-A,1,0,0.13,1" />
         <Keyword name="APPLY COMPENSATION"  value="TRUE" />
         <Keyword name="THRESHOLD"  value="FSC,600" />
         <Keyword name="$P1N"  value="FSC-A" />
         <Keyword name="$P1R"  value="262144" />
         <Keyword name="$P1B"  value="32" />
         <Keyword name="$P1E"  value="0,0" />
         <Keyword name="$P1V"  value="0" />
         <Keyword name="$P1G"  value="1.0" />
         <Keyword name="P1DISPLAY"  value="LOG" />
         <Keyword name="P1BS"  value="0" />
         <Keyword name="P1MS"  value="0" />
         <Keyword name="$P2N"  value="FSC-W" />
         <Keyword name="$P2R"  value="262144" />
         <Keyword name="$P2B"  value="32" />
         <Keyword name="$P2E"  value="0,0" />
         <Keyword name="$P2V"  value="0" />
         <Keyword name="$P2G"  value="1.0" />
         <Keyword name="P2BS"  value="-1" />
         <Keyword name="P2MS"  value="0" />
         <Keyword name="$P3N"  value="SSC-A" />
         <Keyword name="$P3R"  value="262144" />
         <Keyword name="$P3B"  value="32" />
         <Keyword name="$P3E"  value="0,0" />
         <Keyword name="$P3V"  value="183" />
         <Keyword name="$P3G"  value="1.0" />
         <Keyword name="P3DISPLAY"  value="LOG" />
         <Keyword name="P3BS"  value="0" />
         <Keyword name="P3MS"  value="0" />
         <Keyword name="$P4N"  value="Alexa Fluor 488-A" />
         <Keyword name="$P4R"  value="262144" />
         <Keyword name="$P4B"  value="32" />
         <Keyword name="$P4E"  value="0,0" />
         <Keyword name="$P4V"  value="280" />
         <Keyword name="$P4G"  value="1.0" />
         <Keyword name="P4DISPLAY"  value="LOG" />
         <Keyword name="P4BS"  value="3749" />
         <Keyword name="P4MS"  value="0" />
         <Keyword name="$P5N"  value="PerCP-A" />
         <Keyword name="$P5R"  value="262144" />
         <Keyword name="$P5B"  value="32" />
         <Keyword name="$P5E"  value="0,0" />
         <Keyword name="$P5V"  value="610" />
         <Keyword name="$P5G"  value="1.0" />
         <Keyword name="P5DISPLAY"  value="LOG" />
         <Keyword name="P5BS"  value="165" />
         <Keyword name="P5MS"  value="0" />
         <Keyword name="$P6N"  value="Time" />
         <Keyword name="$P6R"  value="262144" />
         <Keyword name="$P6B"  value="32" />
         <Keyword name="$P6E"  value="0,0" />
         <Keyword name="$P6G"  value="0.01" />
         <Keyword name="P6BS"  value="0" />
         <Keyword name="P6MS"  value="0" />
         <Keyword name="CST SETUP STATUS"  value="SUCCESS WITH WARNING" />
         <Keyword name="CST BEADS LOT ID"  value="91145" />
         <Keyword name="CYTOMETER CONFIG NAME"  value="Copy of U of IA Custom LSRII Config" />
         <Keyword name="CYTOMETER CONFIG CREATE DATE"  value="2016-08-17T09:40:15-05:00" />
         <Keyword name="CST SETUP DATE"  value="2018-11-27T08:47:38-06:00" />
         <Keyword name="CST BASELINE DATE"  value="2018-10-03T08:46:21-05:00" />
         <Keyword name="CST BEADS EXPIRED"  value="False" />
         <Keyword name="CST PERFORMANCE EXPIRED"  value="2018-11-28T08:47:38-06:00" />
         <Keyword name="CST REGULATORY STATUS"  value="RUO Performance Check" />
         <Keyword name="$P1S"  value="" />
         <Keyword name="$P2S"  value="" />
         <Keyword name="$P3S"  value="" />
         <Keyword name="$P4S"  value="" />
         <Keyword name="$P5S"  value="" />
         <Keyword name="$P6S"  value="" />
         <Keyword name="$P7N"  value="Comp-Alexa Fluor 488-A" />
         <Keyword name="$P7S"  value="" />
         <Keyword name="$P7R"  value="262144" />
         <Keyword name="$P8N"  value="Comp-PerCP-A" />
         <Keyword name="$P8S"  value="" />
         <Keyword name="$P8R"  value="262144" />
       </Keywords>
       <SampleNode name="191220_WT 1 50-1_023.fcs"  annotation=""  owningGroup=""  expanded="1"  sortPriority="10"  count="28407"  sampleID="23" >
         <Graph smoothing="0"  backColor="#ffffff"  foreColor="#000000"  type="Pseudocolor"  fast="1" >
           <Axis dimension="x"  name="FSC-A"  label=""  auto="auto" />
           <Axis dimension="y"  name="SSC-A"  label=""  auto="auto" />
           <GraphSettings level="5%"  smoothingHighResolution="1"  contourHighResolution="1"  histogramSmoothingCount="0"  graphResolution="256"  showOutliers="0"  drawLargeDots="0"  dotsToDraw="8000"  tint="le.chartfill.tinted.40"  lineWeight="le.lineweight.normal"  lineStyle="le.linestyle.solid" />
           <GraphEnvironment showGrid="0"  showAxes="tnlTNL"  showGates="1"  showFreqOnPlots="1"  showGateNameOnPlots="1"  showMedians="0"  showUncomped="0"  addEventParam="0"  lastYAxisName="" >
             <TextTraits font="SansSerif"  size="11"  name="Labels"  style="plain"  color="#000000"  background="#00ffffff"  just="left" />
             <TextTraits font="SansSerif"  size="11"  name="LayoutGates"  style="plain"  color="#000000"  background="#00ffffff"  just="left" />
             <TextTraits font="SansSerif"  size="9"  name="Numbers"  style="plain"  color="#000000"  background="#00ffffff"  just="left" />
             <TextTraits font="SansSerif"  size="9"  name="Legend"  style="plain"  color="#000000"  background="#00ffffff"  just="left" />
             <WindowPosition x="0"  y="0"  width="0"  height="0"  displayed="0"  panelState="" />
           </GraphEnvironment>
         </Graph>
         <Subpopulations>
           <Population name="cells"  annotation=""  owningGroup="All Samples"  expanded="1"  sortPriority="10"  count="14267" >
             <Graph smoothing="0"  backColor="#ffffff"  foreColor="#000000"  heatMapStatParameter="Comp-Alexa Fluor 488-A"  type="Pseudocolor"  fast="1" >
               <Axis dimension="x"  name="FSC-A"  label=""  auto="auto" />
               <Axis dimension="y"  name="FSC-W"  label=""  auto="auto" />
               <GraphSettings level="5%"  smoothingHighResolution="1"  contourHighResolution="1"  histogramSmoothingCount="0"  graphResolution="256"  showOutliers="0"  drawLargeDots="0"  dotsToDraw="8000"  tint="le.chartfill.tinted.40"  lineWeight="le.lineweight.normal"  lineStyle="le.linestyle.solid" />
               <GraphEnvironment showGrid="0"  showAxes="tnlTNL"  showGates="1"  showFreqOnPlots="1"  showGateNameOnPlots="1"  showMedians="0"  showUncomped="0"  addEventParam="0"  lastYAxisName="" >
                 <TextTraits font="SansSerif"  size="11"  name="Labels"  style="plain"  color="#000000"  background="#00ffffff"  just="left" />
                 <TextTraits font="SansSerif"  size="11"  name="LayoutGates"  style="plain"  color="#000000"  background="#00ffffff"  just="left" />
                 <TextTraits font="SansSerif"  size="9"  name="Numbers"  style="plain"  color="#000000"  background="#00ffffff"  just="left" />
                 <TextTraits font="SansSerif"  size="9"  name="Legend"  style="plain"  color="#000000"  background="#00ffffff"  just="left" />
                 <WindowPosition x="0"  y="0"  width="392"  height="584"  displayed="0"  panelState="---" />
               </GraphEnvironment>
             </Graph>
             <Gate gating:id="ID1553846650" >
               <gating:PolygonGate eventsInside="1"  annoOffsetX="-108"  annoOffsetY="-44"  tint="#000000"  isTinted="0"  lineWeight="Normal"  userDefined="1"  quadId="-1"  gateResolution="256" >
                 <gating:dimension>
                   <data-type:fcs-dimension data-type:name="FSC-A" />
                 </gating:dimension>
                 <gating:dimension>
                   <data-type:fcs-dimension data-type:name="SSC-A" />
                 </gating:dimension>
                 <gating:vertex>
                   <gating:coordinate data-type:value="15478.255313482" />
                   <gating:coordinate data-type:value="114389.3912834591" />
                 </gating:vertex>
                 <gating:vertex>
                   <gating:coordinate data-type:value="824.4365916766" />
                   <gating:coordinate data-type:value="3280.7353817608" />
                 </gating:vertex>
                 <gating:vertex>
                   <gating:coordinate data-type:value="1051.2435973222" />
                   <gating:coordinate data-type:value="1380.0264113522" />
                 </gating:vertex>
                 <gating:vertex>
                   <gating:coordinate data-type:value="2596.8772233894" />
                   <gating:coordinate data-type:value="753.8940871221" />
                 </gating:vertex>
                 <gating:vertex>
                   <gating:coordinate data-type:value="10896.5310807347" />
                   <gating:coordinate data-type:value="957.6739156069" />
                 </gating:vertex>
                 <gating:vertex>
                   <gating:coordinate data-type:value="89071.0891350257" />
                   <gating:coordinate data-type:value="8194.4485057422" />
                 </gating:vertex>
                 <gating:vertex>
                   <gating:coordinate data-type:value="124229.1009180165" />
                   <gating:coordinate data-type:value="33233.0154321581" />
                 </gating:vertex>
                 <gating:vertex>
                   <gating:coordinate data-type:value="129514.5456247073" />
                   <gating:coordinate data-type:value="190377.1578541703" />
                 </gating:vertex>
                 <gating:vertex>
                   <gating:coordinate data-type:value="81979.0254440807" />
                   <gating:coordinate data-type:value="240121.9767487241" />
                 </gating:vertex>
               </gating:PolygonGate>
             </Gate>
             <Subpopulations>
               <Population name="Single Cells"  annotation=""  owningGroup="All Samples"  expanded="1"  sortPriority="10"  count="10294" >
                 <Graph smoothing="0"  backColor="#ffffff"  foreColor="#000000"  heatMapStatParameter="Comp-Alexa Fluor 488-A"  type="Pseudocolor"  fast="1" >
                   <Axis dimension="x"  name="FSC-A"  label=""  auto="auto" />
                   <Axis dimension="y"  name="Comp-Alexa Fluor 488-A"  label=""  auto="auto" />
                   <GraphSettings level="5%"  smoothingHighResolution="1"  contourHighResolution="1"  histogramSmoothingCount="0"  graphResolution="256"  showOutliers="0"  drawLargeDots="0"  dotsToDraw="8000"  tint="le.chartfill.tinted.40"  lineWeight="le.lineweight.normal"  lineStyle="le.linestyle.solid" />
                   <GraphEnvironment showGrid="0"  showAxes="tnlTNL"  showGates="1"  showFreqOnPlots="1"  showGateNameOnPlots="1"  showMedians="0"  showUncomped="0"  addEventParam="0"  lastYAxisName="" >
                     <TextTraits font="SansSerif"  size="11"  name="Labels"  style="plain"  color="#000000"  background="#00ffffff"  just="left" />
                     <TextTraits font="SansSerif"  size="11"  name="LayoutGates"  style="plain"  color="#000000"  background="#00ffffff"  just="left" />
                     <TextTraits font="SansSerif"  size="9"  name="Numbers"  style="plain"  color="#000000"  background="#00ffffff"  just="left" />
                     <TextTraits font="SansSerif"  size="9"  name="Legend"  style="plain"  color="#000000"  background="#00ffffff"  just="left" />
                     <WindowPosition x="0"  y="0"  width="392"  height="584"  displayed="0"  panelState="---" />
                   </GraphEnvironment>
                 </Graph>
                 <Gate gating:id="ID48340063"  gating:parent_id="ID1553846650" >
                   <gating:PolygonGate eventsInside="1"  annoOffsetX="-109"  annoOffsetY="-95"  tint="#000000"  isTinted="0"  lineWeight="Normal"  userDefined="1"  quadId="-1"  gateResolution="256" >
                     <gating:dimension>
                       <data-type:fcs-dimension data-type:name="FSC-A" />
                     </gating:dimension>
                     <gating:dimension>
                       <data-type:fcs-dimension data-type:name="FSC-W" />
                     </gating:dimension>
                     <gating:vertex>
                       <gating:coordinate data-type:value="5167.6638467554" />
                       <gating:coordinate data-type:value="158729.3944954129" />
                     </gating:vertex>
                     <gating:vertex>
                       <gating:coordinate data-type:value="1818.643327187" />
                       <gating:coordinate data-type:value="153919.4128440367" />
                     </gating:vertex>
                     <gating:vertex>
                       <gating:coordinate data-type:value="1160.8794560026" />
                       <gating:coordinate data-type:value="134679.4862385321" />
                     </gating:vertex>
                     <gating:vertex>
                       <gating:coordinate data-type:value="885.6205000319" />
                       <gating:coordinate data-type:value="102212.1100917431" />
                     </gating:vertex>
                     <gating:vertex>
                       <gating:coordinate data-type:value="1550.6703962636" />
                       <gating:coordinate data-type:value="73352.2201834862" />
                     </gating:vertex>
                     <gating:vertex>
                       <gating:coordinate data-type:value="3395.2964378029" />
                       <gating:coordinate data-type:value="66137.247706422" />
                     </gating:vertex>
                     <gating:vertex>
                       <gating:coordinate data-type:value="7181.9588994999" />
                       <gating:coordinate data-type:value="75757.2110091743" />
                     </gating:vertex>
                     <gating:vertex>
                       <gating:coordinate data-type:value="12723.6334384321" />
                       <gating:coordinate data-type:value="94997.1376146789" />
                     </gating:vertex>
                     <gating:vertex>
                       <gating:coordinate data-type:value="17428.0861205916" />
                       <gating:coordinate data-type:value="126262.0183486239" />
                     </gating:vertex>
                     <gating:vertex>
                       <gating:coordinate data-type:value="6427.4318595329" />
                       <gating:coordinate data-type:value="159931.8899082569" />
                     </gating:vertex>
                   </gating:PolygonGate>
                 </Gate>
                 <Subpopulations>
                   <Population name="Edu+"  annotation=""  owningGroup="All Samples"  expanded="1"  sortPriority="10"  count="402" >
                     <Graph smoothing="0"  backColor="#ffffff"  foreColor="#000000"  heatMapStatParameter="Comp-Alexa Fluor 488-A"  type="Pseudocolor"  fast="1" >
                       <Axis dimension="x"  name="FSC-A"  label=""  auto="auto" />
                       <Axis dimension="y"  name="Comp-Alexa Fluor 488-A"  label=""  auto="auto" />
                       <GraphSettings level="5%"  smoothingHighResolution="1"  contourHighResolution="1"  histogramSmoothingCount="0"  graphResolution="256"  showOutliers="0"  drawLargeDots="0"  dotsToDraw="8000"  tint="le.chartfill.tinted.40"  lineWeight="le.lineweight.normal"  lineStyle="le.linestyle.solid" />
                       <GraphEnvironment showGrid="0"  showAxes="tnlTNL"  showGates="1"  showFreqOnPlots="1"  showGateNameOnPlots="1"  showMedians="0"  showUncomped="0"  addEventParam="0"  lastYAxisName="" >
                         <TextTraits font="SansSerif"  size="11"  name="Labels"  style="plain"  color="#000000"  background="#00ffffff"  just="left" />
                         <TextTraits font="SansSerif"  size="11"  name="LayoutGates"  style="plain"  color="#000000"  background="#00ffffff"  just="left" />
                         <TextTraits font="SansSerif"  size="9"  name="Numbers"  style="plain"  color="#000000"  background="#00ffffff"  just="left" />
                         <TextTraits font="SansSerif"  size="9"  name="Legend"  style="plain"  color="#000000"  background="#00ffffff"  just="left" />
                         <WindowPosition x="0"  y="0"  width="392"  height="584"  displayed="1"  panelState="---" />
                       </GraphEnvironment>
                     </Graph>
                     <Gate gating:id="ID1491316811"  gating:parent_id="ID48340063" >
                       <gating:RectangleGate eventsInside="1"  annoOffsetX="0"  annoOffsetY="0"  tint="#000000"  isTinted="0"  lineWeight="Normal"  userDefined="1"  percentX="0"  percentY="0" >
                         <gating:dimension gating:min="-930.7088856906585"  gating:max="276767.12973693834" >
                           <data-type:fcs-dimension data-type:name="FSC-A" />
                         </gating:dimension>
                         <gating:dimension gating:min="284.16234920408084"  gating:max="208893.72088943122" >
                           <data-type:fcs-dimension data-type:name="Comp-Alexa Fluor 488-A" />
                         </gating:dimension>
                       </gating:RectangleGate>
                     </Gate>
                   </Population>
                 </Subpopulations>
               </Population>
             </Subpopulations>
           </Population>
         </Subpopulations>
       </SampleNode>
     </Sample>
     <Sample>
       <DataSet uri="file:/C:/Users/lecap/OneDrive/桌面/Revision%20data/20191227%20CHOP%20WT%20vs%20KO%20MEF%20Edu%20assay/191220_WT%201%2050-2_024.fcs"  sampleID="24" />
       <transforms:spilloverMatrix spectral="0"  prefix="Comp-"  name="Acquisition-defined"  editable="0"  color="#c0c0c0"  version="FlowJo-10.8.1"  status="FINALIZED"  transforms:id="36e7834f-0d47-420b-992a-ec9ed7db33fa"  suffix="" >
         <data-type:parameters>
           <data-type:parameter data-type:name="Alexa Fluor 488-A"  userProvidedCompInfix="Comp-Alexa Fluor 488-A" />
           <data-type:parameter data-type:name="PerCP-A"  userProvidedCompInfix="Comp-PerCP-A" />
         </data-type:parameters>
         <transforms:spillover data-type:parameter="Alexa Fluor 488-A"  userProvidedCompInfix="Comp-Alexa Fluor 488-A" >
           <transforms:coefficient data-type:parameter="Alexa Fluor 488-A"  transforms:value="1" />
           <transforms:coefficient data-type:parameter="PerCP-A"  transforms:value="0" />
         </transforms:spillover>
         <transforms:spillover data-type:parameter="PerCP-A"  userProvidedCompInfix="Comp-PerCP-A" >
           <transforms:coefficient data-type:parameter="Alexa Fluor 488-A"  transforms:value="0.1299999952" />
           <transforms:coefficient data-type:parameter="PerCP-A"  transforms:value="1" />
         </transforms:spillover>
       </transforms:spilloverMatrix>
       <Transformations>
         <transforms:biex transforms:length="256"  transforms:maxRange="262144"  transforms:neg="0"  transforms:width="-100"  transforms:pos="4.418539922" >
           <data-type:parameter data-type:name="FSC-A" />
         </transforms:biex>
         <transforms:linear transforms:minRange="0"  transforms:maxRange="262144"  gain="1" >
           <data-type:parameter data-type:name="FSC-W" />
         </transforms:linear>
         <transforms:biex transforms:length="256"  transforms:maxRange="262144"  transforms:neg="0"  transforms:width="-100"  transforms:pos="4.418539922" >
           <data-type:parameter data-type:name="SSC-A" />
         </transforms:biex>
         <transforms:biex transforms:length="256"  transforms:maxRange="262144"  transforms:neg="0"  transforms:width="-100"  transforms:pos="4.418539922" >
           <data-type:parameter data-type:name="Alexa Fluor 488-A" />
         </transforms:biex>
         <transforms:biex transforms:length="256"  transforms:maxRange="262144"  transforms:neg="0"  transforms:width="-100"  transforms:pos="4.418539922" >
           <data-type:parameter data-type:name="PerCP-A" />
         </transforms:biex>
         <transforms:linear transforms:minRange="0.506"  transforms:maxRange="150"  gain="1" >
           <data-type:parameter data-type:name="Time" />
         </transforms:linear>
         <transforms:biex transforms:length="256"  transforms:maxRange="262144"  transforms:neg="0"  transforms:width="-100"  transforms:pos="4.418539922" >
           <data-type:parameter data-type:name="Comp-Alexa Fluor 488-A" />
         </transforms:biex>
         <transforms:biex transforms:length="256"  transforms:maxRange="262144"  transforms:neg="0"  transforms:width="-100"  transforms:pos="4.418539922" >
           <data-type:parameter data-type:name="Comp-PerCP-A" />
         </transforms:biex>
       </Transformations>
       <Keywords>
         <Keyword name="FJ_FCS_VERSION"  value="3" />
         <Keyword name="$BEGINANALYSIS"  value="0" />
         <Keyword name="$ENDANALYSIS"  value="0" />
         <Keyword name="$BEGINSTEXT"  value="0" />
         <Keyword name="$ENDSTEXT"  value="0" />
         <Keyword name="$BEGINDATA"  value="1922" />
         <Keyword name="$ENDDATA"  value="439561             " />
         <Keyword name="$FIL"  value="191220_WT 1 50-2_024.fcs" />
         <Keyword name="$SYS"  value="Windows 7 6.1" />
         <Keyword name="$TOT"  value="18235              " />
         <Keyword name="$PAR"  value="6" />
         <Keyword name="$MODE"  value="L" />
         <Keyword name="$BYTEORD"  value="4,3,2,1" />
         <Keyword name="$DATATYPE"  value="F" />
         <Keyword name="$NEXTDATA"  value="0" />
         <Keyword name="CREATOR"  value="BD FACSDiva Software Version 8.0.1" />
         <Keyword name="TUBE NAME"  value="WT 1 50-2" />
         <Keyword name="$SRC"  value="191220" />
         <Keyword name="EXPERIMENT NAME"  value="191221" />
         <Keyword name="GUID"  value="75a01971-9982-4027-9ea4-5ba89655e77c" />
         <Keyword name="$DATE"  value="21-DEC-2019" />
         <Keyword name="$BTIM"  value="00:48:33" />
         <Keyword name="$ETIM"  value="00:51:03" />
         <Keyword name="$CYT"  value="LSRII" />
         <Keyword name="SETTINGS"  value="Cytometer" />
         <Keyword name="CYTNUM"  value="1" />
         <Keyword name="WINDOW EXTENSION"  value="10.00" />
         <Keyword name="EXPORT USER NAME"  value="Rutkowski" />
         <Keyword name="EXPORT TIME"  value="21-DEC-2019-01:08:56" />
         <Keyword name="$OP"  value="Rutkowski" />
         <Keyword name="FSC ASF"  value="0.76" />
         <Keyword name="AUTOBS"  value="TRUE" />
         <Keyword name="$INST"  value=" " />
         <Keyword name="LASER1NAME"  value="Blue" />
         <Keyword name="LASER1DELAY"  value="0.00" />
         <Keyword name="LASER1ASF"  value="0.97" />
         <Keyword name="LASER2NAME"  value="Red" />
         <Keyword name="LASER2DELAY"  value="64.39" />
         <Keyword name="LASER2ASF"  value="0.87" />
         <Keyword name="$TIMESTEP"  value="0.01" />
         <Keyword name="SPILL"  value="2,Alexa Fluor 488-A,PerCP-A,1,0,0.13,1" />
         <Keyword name="APPLY COMPENSATION"  value="TRUE" />
         <Keyword name="THRESHOLD"  value="FSC,600" />
         <Keyword name="$P1N"  value="FSC-A" />
         <Keyword name="$P1R"  value="262144" />
         <Keyword name="$P1B"  value="32" />
         <Keyword name="$P1E"  value="0,0" />
         <Keyword name="$P1V"  value="0" />
         <Keyword name="$P1G"  value="1.0" />
         <Keyword name="P1DISPLAY"  value="LOG" />
         <Keyword name="P1BS"  value="0" />
         <Keyword name="P1MS"  value="0" />
         <Keyword name="$P2N"  value="FSC-W" />
         <Keyword name="$P2R"  value="262144" />
         <Keyword name="$P2B"  value="32" />
         <Keyword name="$P2E"  value="0,0" />
         <Keyword name="$P2V"  value="0" />
         <Keyword name="$P2G"  value="1.0" />
         <Keyword name="P2BS"  value="-1" />
         <Keyword name="P2MS"  value="0" />
         <Keyword name="$P3N"  value="SSC-A" />
         <Keyword name="$P3R"  value="262144" />
         <Keyword name="$P3B"  value="32" />
         <Keyword name="$P3E"  value="0,0" />
         <Keyword name="$P3V"  value="183" />
         <Keyword name="$P3G"  value="1.0" />
         <Keyword name="P3DISPLAY"  value="LOG" />
         <Keyword name="P3BS"  value="0" />
         <Keyword name="P3MS"  value="0" />
         <Keyword name="$P4N"  value="Alexa Fluor 488-A" />
         <Keyword name="$P4R"  value="262144" />
         <Keyword name="$P4B"  value="32" />
         <Keyword name="$P4E"  value="0,0" />
         <Keyword name="$P4V"  value="280" />
         <Keyword name="$P4G"  value="1.0" />
         <Keyword name="P4DISPLAY"  value="LOG" />
         <Keyword name="P4BS"  value="2906" />
         <Keyword name="P4MS"  value="0" />
         <Keyword name="$P5N"  value="PerCP-A" />
         <Keyword name="$P5R"  value="262144" />
         <Keyword name="$P5B"  value="32" />
         <Keyword name="$P5E"  value="0,0" />
         <Keyword name="$P5V"  value="610" />
         <Keyword name="$P5G"  value="1.0" />
         <Keyword name="P5DISPLAY"  value="LOG" />
         <Keyword name="P5BS"  value="162" />
         <Keyword name="P5MS"  value="0" />
         <Keyword name="$P6N"  value="Time" />
         <Keyword name="$P6R"  value="262144" />
         <Keyword name="$P6B"  value="32" />
         <Keyword name="$P6E"  value="0,0" />
         <Keyword name="$P6G"  value="0.01" />
         <Keyword name="P6BS"  value="0" />
         <Keyword name="P6MS"  value="0" />
         <Keyword name="CST SETUP STATUS"  value="SUCCESS WITH WARNING" />
         <Keyword name="CST BEADS LOT ID"  value="91145" />
         <Keyword name="CYTOMETER CONFIG NAME"  value="Copy of U of IA Custom LSRII Config" />
         <Keyword name="CYTOMETER CONFIG CREATE DATE"  value="2016-08-17T09:40:15-05:00" />
         <Keyword name="CST SETUP DATE"  value="2018-11-27T08:47:38-06:00" />
         <Keyword name="CST BASELINE DATE"  value="2018-10-03T08:46:21-05:00" />
         <Keyword name="CST BEADS EXPIRED"  value="False" />
         <Keyword name="CST PERFORMANCE EXPIRED"  value="2018-11-28T08:47:38-06:00" />
         <Keyword name="CST REGULATORY STATUS"  value="RUO Performance Check" />
         <Keyword name="$P1S"  value="" />
         <Keyword name="$P2S"  value="" />
         <Keyword name="$P3S"  value="" />
         <Keyword name="$P4S"  value="" />
         <Keyword name="$P5S"  value="" />
         <Keyword name="$P6S"  value="" />
         <Keyword name="$P7N"  value="Comp-Alexa Fluor 488-A" />
         <Keyword name="$P7S"  value="" />
         <Keyword name="$P7R"  value="262144" />
         <Keyword name="$P8N"  value="Comp-PerCP-A" />
         <Keyword name="$P8S"  value="" />
         <Keyword name="$P8R"  value="262144" />
       </Keywords>
       <SampleNode name="191220_WT 1 50-2_024.fcs"  annotation=""  owningGroup=""  expanded="1"  sortPriority="10"  count="18235"  sampleID="24" >
         <Graph smoothing="0"  backColor="#ffffff"  foreColor="#000000"  type="Pseudocolor"  fast="1" >
           <Axis dimension="x"  name="FSC-A"  label=""  auto="auto" />
           <Axis dimension="y"  name="SSC-A"  label=""  auto="auto" />
           <GraphSettings level="5%"  smoothingHighResolution="1"  contourHighResolution="1"  histogramSmoothingCount="0"  graphResolution="256"  showOutliers="0"  drawLargeDots="0"  dotsToDraw="8000"  tint="le.chartfill.tinted.40"  lineWeight="le.lineweight.normal"  lineStyle="le.linestyle.solid" />
           <GraphEnvironment showGrid="0"  showAxes="tnlTNL"  showGates="1"  showFreqOnPlots="1"  showGateNameOnPlots="1"  showMedians="0"  showUncomped="0"  addEventParam="0"  lastYAxisName="" >
             <TextTraits font="SansSerif"  size="11"  name="Labels"  style="plain"  color="#000000"  background="#00ffffff"  just="left" />
             <TextTraits font="SansSerif"  size="11"  name="LayoutGates"  style="plain"  color="#000000"  background="#00ffffff"  just="left" />
             <TextTraits font="SansSerif"  size="9"  name="Numbers"  style="plain"  color="#000000"  background="#00ffffff"  just="left" />
             <TextTraits font="SansSerif"  size="9"  name="Legend"  style="plain"  color="#000000"  background="#00ffffff"  just="left" />
             <WindowPosition x="0"  y="0"  width="0"  height="0"  displayed="0"  panelState="" />
           </GraphEnvironment>
         </Graph>
         <Subpopulations>
           <Population name="cells"  annotation=""  owningGroup="All Samples"  expanded="1"  sortPriority="10"  count="8959" >
             <Graph smoothing="0"  backColor="#ffffff"  foreColor="#000000"  heatMapStatParameter="Comp-Alexa Fluor 488-A"  type="Pseudocolor"  fast="1" >
               <Axis dimension="x"  name="FSC-A"  label=""  auto="auto" />
               <Axis dimension="y"  name="SSC-A"  label=""  auto="auto" />
               <GraphSettings level="5%"  smoothingHighResolution="1"  contourHighResolution="1"  histogramSmoothingCount="0"  graphResolution="256"  showOutliers="0"  drawLargeDots="0"  dotsToDraw="8000"  tint="le.chartfill.tinted.40"  lineWeight="le.lineweight.normal"  lineStyle="le.linestyle.solid" />
               <GraphEnvironment showGrid="0"  showAxes="tnlTNL"  showGates="1"  showFreqOnPlots="1"  showGateNameOnPlots="1"  showMedians="0"  showUncomped="0"  addEventParam="0"  lastYAxisName="" >
                 <TextTraits font="SansSerif"  size="11"  name="Labels"  style="plain"  color="#000000"  background="#00ffffff"  just="left" />
                 <TextTraits font="SansSerif"  size="11"  name="LayoutGates"  style="plain"  color="#000000"  background="#00ffffff"  just="left" />
                 <TextTraits font="SansSerif"  size="9"  name="Numbers"  style="plain"  color="#000000"  background="#00ffffff"  just="left" />
                 <TextTraits font="SansSerif"  size="9"  name="Legend"  style="plain"  color="#000000"  background="#00ffffff"  just="left" />
                 <WindowPosition x="0"  y="0"  width="392"  height="584"  displayed="1"  panelState="---" />
               </GraphEnvironment>
             </Graph>
             <Gate gating:id="ID407037096" >
               <gating:PolygonGate eventsInside="1"  annoOffsetX="-108"  annoOffsetY="-44"  tint="#000000"  isTinted="0"  lineWeight="Normal"  userDefined="1"  quadId="-1"  gateResolution="256" >
                 <gating:dimension>
                   <data-type:fcs-dimension data-type:name="FSC-A" />
                 </gating:dimension>
                 <gating:dimension>
                   <data-type:fcs-dimension data-type:name="SSC-A" />
                 </gating:dimension>
                 <gating:vertex>
                   <gating:coordinate data-type:value="15478.255313482" />
                   <gating:coordinate data-type:value="114389.3912834591" />
                 </gating:vertex>
                 <gating:vertex>
                   <gating:coordinate data-type:value="824.4365916766" />
                   <gating:coordinate data-type:value="3280.7353817608" />
                 </gating:vertex>
                 <gating:vertex>
                   <gating:coordinate data-type:value="1051.2435973222" />
                   <gating:coordinate data-type:value="1380.0264113522" />
                 </gating:vertex>
                 <gating:vertex>
                   <gating:coordinate data-type:value="2596.8772233894" />
                   <gating:coordinate data-type:value="753.8940871221" />
                 </gating:vertex>
                 <gating:vertex>
                   <gating:coordinate data-type:value="10896.5310807347" />
                   <gating:coordinate data-type:value="957.6739156069" />
                 </gating:vertex>
                 <gating:vertex>
                   <gating:coordinate data-type:value="89071.0891350257" />
                   <gating:coordinate data-type:value="8194.4485057422" />
                 </gating:vertex>
                 <gating:vertex>
                   <gating:coordinate data-type:value="124229.1009180165" />
                   <gating:coordinate data-type:value="33233.0154321581" />
                 </gating:vertex>
                 <gating:vertex>
                   <gating:coordinate data-type:value="129514.5456247073" />
                   <gating:coordinate data-type:value="190377.1578541703" />
                 </gating:vertex>
                 <gating:vertex>
                   <gating:coordinate data-type:value="81979.0254440807" />
                   <gating:coordinate data-type:value="240121.9767487241" />
                 </gating:vertex>
               </gating:PolygonGate>
             </Gate>
             <Subpopulations>
               <Population name="Single Cells"  annotation=""  owningGroup="All Samples"  expanded="1"  sortPriority="10"  count="6208" >
                 <Graph smoothing="0"  backColor="#ffffff"  foreColor="#000000"  heatMapStatParameter="Comp-Alexa Fluor 488-A"  type="Pseudocolor"  fast="1" >
                   <Axis dimension="x"  name="FSC-A"  label=""  auto="auto" />
                   <Axis dimension="y"  name="Comp-Alexa Fluor 488-A"  label=""  auto="auto" />
                   <GraphSettings level="5%"  smoothingHighResolution="1"  contourHighResolution="1"  histogramSmoothingCount="0"  graphResolution="256"  showOutliers="0"  drawLargeDots="0"  dotsToDraw="8000"  tint="le.chartfill.tinted.40"  lineWeight="le.lineweight.normal"  lineStyle="le.linestyle.solid" />
                   <GraphEnvironment showGrid="0"  showAxes="tnlTNL"  showGates="1"  showFreqOnPlots="1"  showGateNameOnPlots="1"  showMedians="0"  showUncomped="0"  addEventParam="0"  lastYAxisName="" >
                     <TextTraits font="SansSerif"  size="11"  name="Labels"  style="plain"  color="#000000"  background="#00ffffff"  just="left" />
                     <TextTraits font="SansSerif"  size="11"  name="LayoutGates"  style="plain"  color="#000000"  background="#00ffffff"  just="left" />
                     <TextTraits font="SansSerif"  size="9"  name="Numbers"  style="plain"  color="#000000"  background="#00ffffff"  just="left" />
                     <TextTraits font="SansSerif"  size="9"  name="Legend"  style="plain"  color="#000000"  background="#00ffffff"  just="left" />
                     <WindowPosition x="0"  y="0"  width="392"  height="584"  displayed="0"  panelState="---" />
                   </GraphEnvironment>
                 </Graph>
                 <Gate gating:id="ID253380491"  gating:parent_id="ID407037096" >
                   <gating:PolygonGate eventsInside="1"  annoOffsetX="-109"  annoOffsetY="-95"  tint="#000000"  isTinted="0"  lineWeight="Normal"  userDefined="1"  quadId="-1"  gateResolution="256" >
                     <gating:dimension>
                       <data-type:fcs-dimension data-type:name="FSC-A" />
                     </gating:dimension>
                     <gating:dimension>
                       <data-type:fcs-dimension data-type:name="FSC-W" />
                     </gating:dimension>
                     <gating:vertex>
                       <gating:coordinate data-type:value="5167.6638467554" />
                       <gating:coordinate data-type:value="158729.3944954129" />
                     </gating:vertex>
                     <gating:vertex>
                       <gating:coordinate data-type:value="1818.643327187" />
                       <gating:coordinate data-type:value="153919.4128440367" />
                     </gating:vertex>
                     <gating:vertex>
                       <gating:coordinate data-type:value="1160.8794560026" />
                       <gating:coordinate data-type:value="134679.4862385321" />
                     </gating:vertex>
                     <gating:vertex>
                       <gating:coordinate data-type:value="885.6205000319" />
                       <gating:coordinate data-type:value="102212.1100917431" />
                     </gating:vertex>
                     <gating:vertex>
                       <gating:coordinate data-type:value="1550.6703962636" />
                       <gating:coordinate data-type:value="73352.2201834862" />
                     </gating:vertex>
                     <gating:vertex>
                       <gating:coordinate data-type:value="3395.2964378029" />
                       <gating:coordinate data-type:value="66137.247706422" />
                     </gating:vertex>
                     <gating:vertex>
                       <gating:coordinate data-type:value="7181.9588994999" />
                       <gating:coordinate data-type:value="75757.2110091743" />
                     </gating:vertex>
                     <gating:vertex>
                       <gating:coordinate data-type:value="12723.6334384321" />
                       <gating:coordinate data-type:value="94997.1376146789" />
                     </gating:vertex>
                     <gating:vertex>
                       <gating:coordinate data-type:value="17428.0861205916" />
                       <gating:coordinate data-type:value="126262.0183486239" />
                     </gating:vertex>
                     <gating:vertex>
                       <gating:coordinate data-type:value="6427.4318595329" />
                       <gating:coordinate data-type:value="159931.8899082569" />
                     </gating:vertex>
                   </gating:PolygonGate>
                 </Gate>
                 <Subpopulations>
                   <Population name="Edu+"  annotation=""  owningGroup="All Samples"  expanded="1"  sortPriority="10"  count="265" >
                     <Graph smoothing="0"  backColor="#ffffff"  foreColor="#000000"  heatMapStatParameter="Comp-Alexa Fluor 488-A"  type="Pseudocolor"  fast="1" >
                       <Axis dimension="x"  name="FSC-A"  label=""  auto="auto" />
                       <Axis dimension="y"  name="Comp-Alexa Fluor 488-A"  label=""  auto="auto" />
                       <GraphSettings level="5%"  smoothingHighResolution="1"  contourHighResolution="1"  histogramSmoothingCount="0"  graphResolution="256"  showOutliers="0"  drawLargeDots="0"  dotsToDraw="8000"  tint="le.chartfill.tinted.40"  lineWeight="le.lineweight.normal"  lineStyle="le.linestyle.solid" />
                       <GraphEnvironment showGrid="0"  showAxes="tnlTNL"  showGates="1"  showFreqOnPlots="1"  showGateNameOnPlots="1"  showMedians="0"  showUncomped="0"  addEventParam="0"  lastYAxisName="" >
                         <TextTraits font="SansSerif"  size="11"  name="Labels"  style="plain"  color="#000000"  background="#00ffffff"  just="left" />
                         <TextTraits font="SansSerif"  size="11"  name="LayoutGates"  style="plain"  color="#000000"  background="#00ffffff"  just="left" />
                         <TextTraits font="SansSerif"  size="9"  name="Numbers"  style="plain"  color="#000000"  background="#00ffffff"  just="left" />
                         <TextTraits font="SansSerif"  size="9"  name="Legend"  style="plain"  color="#000000"  background="#00ffffff"  just="left" />
                         <WindowPosition x="0"  y="0"  width="392"  height="584"  displayed="1"  panelState="---" />
                       </GraphEnvironment>
                     </Graph>
                     <Gate gating:id="ID440622649"  gating:parent_id="ID253380491" >
                       <gating:RectangleGate eventsInside="1"  annoOffsetX="0"  annoOffsetY="0"  tint="#000000"  isTinted="0"  lineWeight="Normal"  userDefined="1"  percentX="0"  percentY="0" >
                         <gating:dimension gating:min="-930.7088856906585"  gating:max="276767.12973693834" >
                           <data-type:fcs-dimension data-type:name="FSC-A" />
                         </gating:dimension>
                         <gating:dimension gating:min="284.16234920408084"  gating:max="208893.72088943122" >
                           <data-type:fcs-dimension data-type:name="Comp-Alexa Fluor 488-A" />
                         </gating:dimension>
                       </gating:RectangleGate>
                     </Gate>
                   </Population>
                 </Subpopulations>
               </Population>
             </Subpopulations>
           </Population>
         </Subpopulations>
       </SampleNode>
     </Sample>
     <Sample>
       <DataSet uri="file:/C:/Users/lecap/OneDrive/桌面/Revision%20data/20191227%20CHOP%20WT%20vs%20KO%20MEF%20Edu%20assay/191220_WT%202%200-1_009.fcs"  sampleID="25" />
       <transforms:spilloverMatrix spectral="0"  prefix="Comp-"  name="Acquisition-defined"  editable="0"  color="#c0c0c0"  version="FlowJo-10.8.1"  status="FINALIZED"  transforms:id="36e7834f-0d47-420b-992a-ec9ed7db33fa"  suffix="" >
         <data-type:parameters>
           <data-type:parameter data-type:name="Alexa Fluor 488-A"  userProvidedCompInfix="Comp-Alexa Fluor 488-A" />
           <data-type:parameter data-type:name="PerCP-A"  userProvidedCompInfix="Comp-PerCP-A" />
         </data-type:parameters>
         <transforms:spillover data-type:parameter="Alexa Fluor 488-A"  userProvidedCompInfix="Comp-Alexa Fluor 488-A" >
           <transforms:coefficient data-type:parameter="Alexa Fluor 488-A"  transforms:value="1" />
           <transforms:coefficient data-type:parameter="PerCP-A"  transforms:value="0" />
         </transforms:spillover>
         <transforms:spillover data-type:parameter="PerCP-A"  userProvidedCompInfix="Comp-PerCP-A" >
           <transforms:coefficient data-type:parameter="Alexa Fluor 488-A"  transforms:value="0.1299999952" />
           <transforms:coefficient data-type:parameter="PerCP-A"  transforms:value="1" />
         </transforms:spillover>
       </transforms:spilloverMatrix>
       <Transformations>
         <transforms:biex transforms:length="256"  transforms:maxRange="262144"  transforms:neg="0"  transforms:width="-100"  transforms:pos="4.418539922" >
           <data-type:parameter data-type:name="FSC-A" />
         </transforms:biex>
         <transforms:linear transforms:minRange="0"  transforms:maxRange="262144"  gain="1" >
           <data-type:parameter data-type:name="FSC-W" />
         </transforms:linear>
         <transforms:biex transforms:length="256"  transforms:maxRange="262144"  transforms:neg="0"  transforms:width="-100"  transforms:pos="4.418539922" >
           <data-type:parameter data-type:name="SSC-A" />
         </transforms:biex>
         <transforms:biex transforms:length="256"  transforms:maxRange="262144"  transforms:neg="0"  transforms:width="-100"  transforms:pos="4.418539922" >
           <data-type:parameter data-type:name="Alexa Fluor 488-A" />
         </transforms:biex>
         <transforms:biex transforms:length="256"  transforms:maxRange="262144"  transforms:neg="0"  transforms:width="-100"  transforms:pos="4.418539922" >
           <data-type:parameter data-type:name="PerCP-A" />
         </transforms:biex>
         <transforms:linear transforms:minRange="0.505"  transforms:maxRange="59"  gain="1" >
           <data-type:parameter data-type:name="Time" />
         </transforms:linear>
         <transforms:biex transforms:length="256"  transforms:maxRange="262144"  transforms:neg="0"  transforms:width="-100"  transforms:pos="4.418539922" >
           <data-type:parameter data-type:name="Comp-Alexa Fluor 488-A" />
         </transforms:biex>
         <transforms:biex transforms:length="256"  transforms:maxRange="262144"  transforms:neg="0"  transforms:width="-100"  transforms:pos="4.418539922" >
           <data-type:parameter data-type:name="Comp-PerCP-A" />
         </transforms:biex>
       </Transformations>
       <Keywords>
         <Keyword name="FJ_FCS_VERSION"  value="3" />
         <Keyword name="$BEGINANALYSIS"  value="0" />
         <Keyword name="$ENDANALYSIS"  value="0" />
         <Keyword name="$BEGINSTEXT"  value="0" />
         <Keyword name="$ENDSTEXT"  value="0" />
         <Keyword name="$BEGINDATA"  value="1920" />
         <Keyword name="$ENDDATA"  value="545447             " />
         <Keyword name="$FIL"  value="191220_WT 2 0-1_009.fcs" />
         <Keyword name="$SYS"  value="Windows 7 6.1" />
         <Keyword name="$TOT"  value="22647              " />
         <Keyword name="$PAR"  value="6" />
         <Keyword name="$MODE"  value="L" />
         <Keyword name="$BYTEORD"  value="4,3,2,1" />
         <Keyword name="$DATATYPE"  value="F" />
         <Keyword name="$NEXTDATA"  value="0" />
         <Keyword name="CREATOR"  value="BD FACSDiva Software Version 8.0.1" />
         <Keyword name="TUBE NAME"  value="WT 2 0-1" />
         <Keyword name="$SRC"  value="191220" />
         <Keyword name="EXPERIMENT NAME"  value="191221" />
         <Keyword name="GUID"  value="292e6391-98c5-4663-831b-7c2585cc880c" />
         <Keyword name="$DATE"  value="21-DEC-2019" />
         <Keyword name="$BTIM"  value="00:07:40" />
         <Keyword name="$ETIM"  value="00:08:39" />
         <Keyword name="$CYT"  value="LSRII" />
         <Keyword name="SETTINGS"  value="Cytometer" />
         <Keyword name="CYTNUM"  value="1" />
         <Keyword name="WINDOW EXTENSION"  value="10.00" />
         <Keyword name="EXPORT USER NAME"  value="Rutkowski" />
         <Keyword name="EXPORT TIME"  value="21-DEC-2019-01:08:56" />
         <Keyword name="$OP"  value="Rutkowski" />
         <Keyword name="FSC ASF"  value="0.76" />
         <Keyword name="AUTOBS"  value="TRUE" />
         <Keyword name="$INST"  value=" " />
         <Keyword name="LASER1NAME"  value="Blue" />
         <Keyword name="LASER1DELAY"  value="0.00" />
         <Keyword name="LASER1ASF"  value="0.97" />
         <Keyword name="LASER2NAME"  value="Red" />
         <Keyword name="LASER2DELAY"  value="64.39" />
         <Keyword name="LASER2ASF"  value="0.87" />
         <Keyword name="$TIMESTEP"  value="0.01" />
         <Keyword name="SPILL"  value="2,Alexa Fluor 488-A,PerCP-A,1,0,0.13,1" />
         <Keyword name="APPLY COMPENSATION"  value="TRUE" />
         <Keyword name="THRESHOLD"  value="FSC,600" />
         <Keyword name="$P1N"  value="FSC-A" />
         <Keyword name="$P1R"  value="262144" />
         <Keyword name="$P1B"  value="32" />
         <Keyword name="$P1E"  value="0,0" />
         <Keyword name="$P1V"  value="0" />
         <Keyword name="$P1G"  value="1.0" />
         <Keyword name="P1DISPLAY"  value="LOG" />
         <Keyword name="P1BS"  value="0" />
         <Keyword name="P1MS"  value="0" />
         <Keyword name="$P2N"  value="FSC-W" />
         <Keyword name="$P2R"  value="262144" />
         <Keyword name="$P2B"  value="32" />
         <Keyword name="$P2E"  value="0,0" />
         <Keyword name="$P2V"  value="0" />
         <Keyword name="$P2G"  value="1.0" />
         <Keyword name="P2BS"  value="-1" />
         <Keyword name="P2MS"  value="0" />
         <Keyword name="$P3N"  value="SSC-A" />
         <Keyword name="$P3R"  value="262144" />
         <Keyword name="$P3B"  value="32" />
         <Keyword name="$P3E"  value="0,0" />
         <Keyword name="$P3V"  value="183" />
         <Keyword name="$P3G"  value="1.0" />
         <Keyword name="P3DISPLAY"  value="LOG" />
         <Keyword name="P3BS"  value="0" />
         <Keyword name="P3MS"  value="0" />
         <Keyword name="$P4N"  value="Alexa Fluor 488-A" />
         <Keyword name="$P4R"  value="262144" />
         <Keyword name="$P4B"  value="32" />
         <Keyword name="$P4E"  value="0,0" />
         <Keyword name="$P4V"  value="280" />
         <Keyword name="$P4G"  value="1.0" />
         <Keyword name="P4DISPLAY"  value="LOG" />
         <Keyword name="P4BS"  value="3520" />
         <Keyword name="P4MS"  value="0" />
         <Keyword name="$P5N"  value="PerCP-A" />
         <Keyword name="$P5R"  value="262144" />
         <Keyword name="$P5B"  value="32" />
         <Keyword name="$P5E"  value="0,0" />
         <Keyword name="$P5V"  value="610" />
         <Keyword name="$P5G"  value="1.0" />
         <Keyword name="P5DISPLAY"  value="LOG" />
         <Keyword name="P5BS"  value="221" />
         <Keyword name="P5MS"  value="0" />
         <Keyword name="$P6N"  value="Time" />
         <Keyword name="$P6R"  value="262144" />
         <Keyword name="$P6B"  value="32" />
         <Keyword name="$P6E"  value="0,0" />
         <Keyword name="$P6G"  value="0.01" />
         <Keyword name="P6BS"  value="0" />
         <Keyword name="P6MS"  value="0" />
         <Keyword name="CST SETUP STATUS"  value="SUCCESS WITH WARNING" />
         <Keyword name="CST BEADS LOT ID"  value="91145" />
         <Keyword name="CYTOMETER CONFIG NAME"  value="Copy of U of IA Custom LSRII Config" />
         <Keyword name="CYTOMETER CONFIG CREATE DATE"  value="2016-08-17T09:40:15-05:00" />
         <Keyword name="CST SETUP DATE"  value="2018-11-27T08:47:38-06:00" />
         <Keyword name="CST BASELINE DATE"  value="2018-10-03T08:46:21-05:00" />
         <Keyword name="CST BEADS EXPIRED"  value="False" />
         <Keyword name="CST PERFORMANCE EXPIRED"  value="2018-11-28T08:47:38-06:00" />
         <Keyword name="CST REGULATORY STATUS"  value="RUO Performance Check" />
         <Keyword name="$P1S"  value="" />
         <Keyword name="$P2S"  value="" />
         <Keyword name="$P3S"  value="" />
         <Keyword name="$P4S"  value="" />
         <Keyword name="$P5S"  value="" />
         <Keyword name="$P6S"  value="" />
         <Keyword name="$P7N"  value="Comp-Alexa Fluor 488-A" />
         <Keyword name="$P7S"  value="" />
         <Keyword name="$P7R"  value="262144" />
         <Keyword name="$P8N"  value="Comp-PerCP-A" />
         <Keyword name="$P8S"  value="" />
         <Keyword name="$P8R"  value="262144" />
       </Keywords>
       <SampleNode name="191220_WT 2 0-1_009.fcs"  annotation=""  owningGroup=""  expanded="1"  sortPriority="10"  count="22647"  sampleID="25" >
         <Graph smoothing="0"  backColor="#ffffff"  foreColor="#000000"  type="Pseudocolor"  fast="1" >
           <Axis dimension="x"  name="FSC-A"  label=""  auto="auto" />
           <Axis dimension="y"  name="SSC-A"  label=""  auto="auto" />
           <GraphSettings level="5%"  smoothingHighResolution="1"  contourHighResolution="1"  histogramSmoothingCount="0"  graphResolution="256"  showOutliers="0"  drawLargeDots="0"  dotsToDraw="8000"  tint="le.chartfill.tinted.40"  lineWeight="le.lineweight.normal"  lineStyle="le.linestyle.solid" />
           <GraphEnvironment showGrid="0"  showAxes="tnlTNL"  showGates="1"  showFreqOnPlots="1"  showGateNameOnPlots="1"  showMedians="0"  showUncomped="0"  addEventParam="0"  lastYAxisName="" >
             <TextTraits font="SansSerif"  size="11"  name="Labels"  style="plain"  color="#000000"  background="#00ffffff"  just="left" />
             <TextTraits font="SansSerif"  size="11"  name="LayoutGates"  style="plain"  color="#000000"  background="#00ffffff"  just="left" />
             <TextTraits font="SansSerif"  size="9"  name="Numbers"  style="plain"  color="#000000"  background="#00ffffff"  just="left" />
             <TextTraits font="SansSerif"  size="9"  name="Legend"  style="plain"  color="#000000"  background="#00ffffff"  just="left" />
             <WindowPosition x="0"  y="0"  width="0"  height="0"  displayed="0"  panelState="" />
           </GraphEnvironment>
         </Graph>
         <Subpopulations>
           <Population name="cells"  annotation=""  owningGroup="All Samples"  expanded="1"  sortPriority="10"  count="14181" >
             <Graph smoothing="0"  backColor="#ffffff"  foreColor="#000000"  heatMapStatParameter="Comp-Alexa Fluor 488-A"  type="Pseudocolor"  fast="1" >
               <Axis dimension="x"  name="FSC-A"  label=""  auto="auto" />
               <Axis dimension="y"  name="SSC-A"  label=""  auto="auto" />
               <GraphSettings level="5%"  smoothingHighResolution="1"  contourHighResolution="1"  histogramSmoothingCount="0"  graphResolution="256"  showOutliers="0"  drawLargeDots="0"  dotsToDraw="8000"  tint="le.chartfill.tinted.40"  lineWeight="le.lineweight.normal"  lineStyle="le.linestyle.solid" />
               <GraphEnvironment showGrid="0"  showAxes="tnlTNL"  showGates="1"  showFreqOnPlots="1"  showGateNameOnPlots="1"  showMedians="0"  showUncomped="0"  addEventParam="0"  lastYAxisName="" >
                 <TextTraits font="SansSerif"  size="11"  name="Labels"  style="plain"  color="#000000"  background="#00ffffff"  just="left" />
                 <TextTraits font="SansSerif"  size="11"  name="LayoutGates"  style="plain"  color="#000000"  background="#00ffffff"  just="left" />
                 <TextTraits font="SansSerif"  size="9"  name="Numbers"  style="plain"  color="#000000"  background="#00ffffff"  just="left" />
                 <TextTraits font="SansSerif"  size="9"  name="Legend"  style="plain"  color="#000000"  background="#00ffffff"  just="left" />
                 <WindowPosition x="0"  y="0"  width="392"  height="584"  displayed="1"  panelState="---" />
               </GraphEnvironment>
             </Graph>
             <Gate gating:id="ID63503650" >
               <gating:PolygonGate eventsInside="1"  annoOffsetX="-108"  annoOffsetY="-44"  tint="#000000"  isTinted="0"  lineWeight="Normal"  userDefined="1"  quadId="-1"  gateResolution="256" >
                 <gating:dimension>
                   <data-type:fcs-dimension data-type:name="FSC-A" />
                 </gating:dimension>
                 <gating:dimension>
                   <data-type:fcs-dimension data-type:name="SSC-A" />
                 </gating:dimension>
                 <gating:vertex>
                   <gating:coordinate data-type:value="15478.255313482" />
                   <gating:coordinate data-type:value="114389.3912834591" />
                 </gating:vertex>
                 <gating:vertex>
                   <gating:coordinate data-type:value="824.4365916766" />
                   <gating:coordinate data-type:value="3280.7353817608" />
                 </gating:vertex>
                 <gating:vertex>
                   <gating:coordinate data-type:value="1051.2435973222" />
                   <gating:coordinate data-type:value="1380.0264113522" />
                 </gating:vertex>
                 <gating:vertex>
                   <gating:coordinate data-type:value="2596.8772233894" />
                   <gating:coordinate data-type:value="753.8940871221" />
                 </gating:vertex>
                 <gating:vertex>
                   <gating:coordinate data-type:value="10896.5310807347" />
                   <gating:coordinate data-type:value="957.6739156069" />
                 </gating:vertex>
                 <gating:vertex>
                   <gating:coordinate data-type:value="89071.0891350257" />
                   <gating:coordinate data-type:value="8194.4485057422" />
                 </gating:vertex>
                 <gating:vertex>
                   <gating:coordinate data-type:value="124229.1009180165" />
                   <gating:coordinate data-type:value="33233.0154321581" />
                 </gating:vertex>
                 <gating:vertex>
                   <gating:coordinate data-type:value="129514.5456247073" />
                   <gating:coordinate data-type:value="190377.1578541703" />
                 </gating:vertex>
                 <gating:vertex>
                   <gating:coordinate data-type:value="81979.0254440807" />
                   <gating:coordinate data-type:value="240121.9767487241" />
                 </gating:vertex>
               </gating:PolygonGate>
             </Gate>
             <Subpopulations>
               <Population name="Single Cells"  annotation=""  owningGroup="All Samples"  expanded="1"  sortPriority="10"  count="9635" >
                 <Graph smoothing="0"  backColor="#ffffff"  foreColor="#000000"  heatMapStatParameter="Comp-Alexa Fluor 488-A"  type="Pseudocolor"  fast="1" >
                   <Axis dimension="x"  name="FSC-A"  label=""  auto="auto" />
                   <Axis dimension="y"  name="Comp-Alexa Fluor 488-A"  label=""  auto="auto" />
                   <GraphSettings level="5%"  smoothingHighResolution="1"  contourHighResolution="1"  histogramSmoothingCount="0"  graphResolution="256"  showOutliers="0"  drawLargeDots="0"  dotsToDraw="8000"  tint="le.chartfill.tinted.40"  lineWeight="le.lineweight.normal"  lineStyle="le.linestyle.solid" />
                   <GraphEnvironment showGrid="0"  showAxes="tnlTNL"  showGates="1"  showFreqOnPlots="1"  showGateNameOnPlots="1"  showMedians="0"  showUncomped="0"  addEventParam="0"  lastYAxisName="" >
                     <TextTraits font="SansSerif"  size="11"  name="Labels"  style="plain"  color="#000000"  background="#00ffffff"  just="left" />
                     <TextTraits font="SansSerif"  size="11"  name="LayoutGates"  style="plain"  color="#000000"  background="#00ffffff"  just="left" />
                     <TextTraits font="SansSerif"  size="9"  name="Numbers"  style="plain"  color="#000000"  background="#00ffffff"  just="left" />
                     <TextTraits font="SansSerif"  size="9"  name="Legend"  style="plain"  color="#000000"  background="#00ffffff"  just="left" />
                     <WindowPosition x="0"  y="0"  width="392"  height="584"  displayed="0"  panelState="---" />
                   </GraphEnvironment>
                 </Graph>
                 <Gate gating:id="ID1503135994"  gating:parent_id="ID63503650" >
                   <gating:PolygonGate eventsInside="1"  annoOffsetX="-109"  annoOffsetY="-95"  tint="#000000"  isTinted="0"  lineWeight="Normal"  userDefined="1"  quadId="-1"  gateResolution="256" >
                     <gating:dimension>
                       <data-type:fcs-dimension data-type:name="FSC-A" />
                     </gating:dimension>
                     <gating:dimension>
                       <data-type:fcs-dimension data-type:name="FSC-W" />
                     </gating:dimension>
                     <gating:vertex>
                       <gating:coordinate data-type:value="5167.6638467554" />
                       <gating:coordinate data-type:value="158729.3944954129" />
                     </gating:vertex>
                     <gating:vertex>
                       <gating:coordinate data-type:value="1818.643327187" />
                       <gating:coordinate data-type:value="153919.4128440367" />
                     </gating:vertex>
                     <gating:vertex>
                       <gating:coordinate data-type:value="1160.8794560026" />
                       <gating:coordinate data-type:value="134679.4862385321" />
                     </gating:vertex>
                     <gating:vertex>
                       <gating:coordinate data-type:value="885.6205000319" />
                       <gating:coordinate data-type:value="102212.1100917431" />
                     </gating:vertex>
                     <gating:vertex>
                       <gating:coordinate data-type:value="1550.6703962636" />
                       <gating:coordinate data-type:value="73352.2201834862" />
                     </gating:vertex>
                     <gating:vertex>
                       <gating:coordinate data-type:value="3395.2964378029" />
                       <gating:coordinate data-type:value="66137.247706422" />
                     </gating:vertex>
                     <gating:vertex>
                       <gating:coordinate data-type:value="7181.9588994999" />
                       <gating:coordinate data-type:value="75757.2110091743" />
                     </gating:vertex>
                     <gating:vertex>
                       <gating:coordinate data-type:value="12723.6334384321" />
                       <gating:coordinate data-type:value="94997.1376146789" />
                     </gating:vertex>
                     <gating:vertex>
                       <gating:coordinate data-type:value="17428.0861205916" />
                       <gating:coordinate data-type:value="126262.0183486239" />
                     </gating:vertex>
                     <gating:vertex>
                       <gating:coordinate data-type:value="6427.4318595329" />
                       <gating:coordinate data-type:value="159931.8899082569" />
                     </gating:vertex>
                   </gating:PolygonGate>
                 </Gate>
                 <Subpopulations>
                   <Population name="Edu+"  annotation=""  owningGroup="All Samples"  expanded="1"  sortPriority="10"  count="3313" >
                     <Graph smoothing="0"  backColor="#ffffff"  foreColor="#000000"  heatMapStatParameter="Comp-Alexa Fluor 488-A"  type="Pseudocolor"  fast="1" >
                       <Axis dimension="x"  name="FSC-A"  label=""  auto="auto" />
                       <Axis dimension="y"  name="Comp-Alexa Fluor 488-A"  label=""  auto="auto" />
                       <GraphSettings level="5%"  smoothingHighResolution="1"  contourHighResolution="1"  histogramSmoothingCount="0"  graphResolution="256"  showOutliers="0"  drawLargeDots="0"  dotsToDraw="8000"  tint="le.chartfill.tinted.40"  lineWeight="le.lineweight.normal"  lineStyle="le.linestyle.solid" />
                       <GraphEnvironment showGrid="0"  showAxes="tnlTNL"  showGates="1"  showFreqOnPlots="1"  showGateNameOnPlots="1"  showMedians="0"  showUncomped="0"  addEventParam="0"  lastYAxisName="" >
                         <TextTraits font="SansSerif"  size="11"  name="Labels"  style="plain"  color="#000000"  background="#00ffffff"  just="left" />
                         <TextTraits font="SansSerif"  size="11"  name="LayoutGates"  style="plain"  color="#000000"  background="#00ffffff"  just="left" />
                         <TextTraits font="SansSerif"  size="9"  name="Numbers"  style="plain"  color="#000000"  background="#00ffffff"  just="left" />
                         <TextTraits font="SansSerif"  size="9"  name="Legend"  style="plain"  color="#000000"  background="#00ffffff"  just="left" />
                         <WindowPosition x="0"  y="0"  width="392"  height="584"  displayed="1"  panelState="---" />
                       </GraphEnvironment>
                     </Graph>
                     <Gate gating:id="ID1915875936"  gating:parent_id="ID1503135994" >
                       <gating:RectangleGate eventsInside="1"  annoOffsetX="0"  annoOffsetY="0"  tint="#000000"  isTinted="0"  lineWeight="Normal"  userDefined="1"  percentX="0"  percentY="0" >
                         <gating:dimension gating:min="-930.7088856906585"  gating:max="276767.12973693834" >
                           <data-type:fcs-dimension data-type:name="FSC-A" />
                         </gating:dimension>
                         <gating:dimension gating:min="284.16234920408084"  gating:max="208893.72088943122" >
                           <data-type:fcs-dimension data-type:name="Comp-Alexa Fluor 488-A" />
                         </gating:dimension>
                       </gating:RectangleGate>
                     </Gate>
                   </Population>
                 </Subpopulations>
               </Population>
             </Subpopulations>
           </Population>
         </Subpopulations>
       </SampleNode>
     </Sample>
     <Sample>
       <DataSet uri="file:/C:/Users/lecap/OneDrive/桌面/Revision%20data/20191227%20CHOP%20WT%20vs%20KO%20MEF%20Edu%20assay/191220_WT%202%200-2_010.fcs"  sampleID="26" />
       <transforms:spilloverMatrix spectral="0"  prefix="Comp-"  name="Acquisition-defined"  editable="0"  color="#c0c0c0"  version="FlowJo-10.8.1"  status="FINALIZED"  transforms:id="36e7834f-0d47-420b-992a-ec9ed7db33fa"  suffix="" >
         <data-type:parameters>
           <data-type:parameter data-type:name="Alexa Fluor 488-A"  userProvidedCompInfix="Comp-Alexa Fluor 488-A" />
           <data-type:parameter data-type:name="PerCP-A"  userProvidedCompInfix="Comp-PerCP-A" />
         </data-type:parameters>
         <transforms:spillover data-type:parameter="Alexa Fluor 488-A"  userProvidedCompInfix="Comp-Alexa Fluor 488-A" >
           <transforms:coefficient data-type:parameter="Alexa Fluor 488-A"  transforms:value="1" />
           <transforms:coefficient data-type:parameter="PerCP-A"  transforms:value="0" />
         </transforms:spillover>
         <transforms:spillover data-type:parameter="PerCP-A"  userProvidedCompInfix="Comp-PerCP-A" >
           <transforms:coefficient data-type:parameter="Alexa Fluor 488-A"  transforms:value="0.1299999952" />
           <transforms:coefficient data-type:parameter="PerCP-A"  transforms:value="1" />
         </transforms:spillover>
       </transforms:spilloverMatrix>
       <Transformations>
         <transforms:biex transforms:length="256"  transforms:maxRange="262144"  transforms:neg="0"  transforms:width="-100"  transforms:pos="4.418539922" >
           <data-type:parameter data-type:name="FSC-A" />
         </transforms:biex>
         <transforms:linear transforms:minRange="0"  transforms:maxRange="262144"  gain="1" >
           <data-type:parameter data-type:name="FSC-W" />
         </transforms:linear>
         <transforms:biex transforms:length="256"  transforms:maxRange="262144"  transforms:neg="0"  transforms:width="-100"  transforms:pos="4.418539922" >
           <data-type:parameter data-type:name="SSC-A" />
         </transforms:biex>
         <transforms:biex transforms:length="256"  transforms:maxRange="262144"  transforms:neg="0"  transforms:width="-100"  transforms:pos="4.418539922" >
           <data-type:parameter data-type:name="Alexa Fluor 488-A" />
         </transforms:biex>
         <transforms:biex transforms:length="256"  transforms:maxRange="262144"  transforms:neg="0"  transforms:width="-100"  transforms:pos="4.418539922" >
           <data-type:parameter data-type:name="PerCP-A" />
         </transforms:biex>
         <transforms:linear transforms:minRange="0.448"  transforms:maxRange="41"  gain="1" >
           <data-type:parameter data-type:name="Time" />
         </transforms:linear>
         <transforms:biex transforms:length="256"  transforms:maxRange="262144"  transforms:neg="0"  transforms:width="-100"  transforms:pos="4.418539922" >
           <data-type:parameter data-type:name="Comp-Alexa Fluor 488-A" />
         </transforms:biex>
         <transforms:biex transforms:length="256"  transforms:maxRange="262144"  transforms:neg="0"  transforms:width="-100"  transforms:pos="4.418539922" >
           <data-type:parameter data-type:name="Comp-PerCP-A" />
         </transforms:biex>
       </Transformations>
       <Keywords>
         <Keyword name="FJ_FCS_VERSION"  value="3" />
         <Keyword name="$BEGINANALYSIS"  value="0" />
         <Keyword name="$ENDANALYSIS"  value="0" />
         <Keyword name="$BEGINSTEXT"  value="0" />
         <Keyword name="$ENDSTEXT"  value="0" />
         <Keyword name="$BEGINDATA"  value="1920" />
         <Keyword name="$ENDDATA"  value="447887             " />
         <Keyword name="$FIL"  value="191220_WT 2 0-2_010.fcs" />
         <Keyword name="$SYS"  value="Windows 7 6.1" />
         <Keyword name="$TOT"  value="18582              " />
         <Keyword name="$PAR"  value="6" />
         <Keyword name="$MODE"  value="L" />
         <Keyword name="$BYTEORD"  value="4,3,2,1" />
         <Keyword name="$DATATYPE"  value="F" />
         <Keyword name="$NEXTDATA"  value="0" />
         <Keyword name="CREATOR"  value="BD FACSDiva Software Version 8.0.1" />
         <Keyword name="TUBE NAME"  value="WT 2 0-2" />
         <Keyword name="$SRC"  value="191220" />
         <Keyword name="EXPERIMENT NAME"  value="191221" />
         <Keyword name="GUID"  value="834075da-83fe-42ea-8b62-53b916ee75e8" />
         <Keyword name="$DATE"  value="21-DEC-2019" />
         <Keyword name="$BTIM"  value="00:08:58" />
         <Keyword name="$ETIM"  value="00:09:39" />
         <Keyword name="$CYT"  value="LSRII" />
         <Keyword name="SETTINGS"  value="Cytometer" />
         <Keyword name="CYTNUM"  value="1" />
         <Keyword name="WINDOW EXTENSION"  value="10.00" />
         <Keyword name="EXPORT USER NAME"  value="Rutkowski" />
         <Keyword name="EXPORT TIME"  value="21-DEC-2019-01:08:56" />
         <Keyword name="$OP"  value="Rutkowski" />
         <Keyword name="FSC ASF"  value="0.76" />
         <Keyword name="AUTOBS"  value="TRUE" />
         <Keyword name="$INST"  value=" " />
         <Keyword name="LASER1NAME"  value="Blue" />
         <Keyword name="LASER1DELAY"  value="0.00" />
         <Keyword name="LASER1ASF"  value="0.97" />
         <Keyword name="LASER2NAME"  value="Red" />
         <Keyword name="LASER2DELAY"  value="64.39" />
         <Keyword name="LASER2ASF"  value="0.87" />
         <Keyword name="$TIMESTEP"  value="0.01" />
         <Keyword name="SPILL"  value="2,Alexa Fluor 488-A,PerCP-A,1,0,0.13,1" />
         <Keyword name="APPLY COMPENSATION"  value="TRUE" />
         <Keyword name="THRESHOLD"  value="FSC,600" />
         <Keyword name="$P1N"  value="FSC-A" />
         <Keyword name="$P1R"  value="262144" />
         <Keyword name="$P1B"  value="32" />
         <Keyword name="$P1E"  value="0,0" />
         <Keyword name="$P1V"  value="0" />
         <Keyword name="$P1G"  value="1.0" />
         <Keyword name="P1DISPLAY"  value="LOG" />
         <Keyword name="P1BS"  value="0" />
         <Keyword name="P1MS"  value="0" />
         <Keyword name="$P2N"  value="FSC-W" />
         <Keyword name="$P2R"  value="262144" />
         <Keyword name="$P2B"  value="32" />
         <Keyword name="$P2E"  value="0,0" />
         <Keyword name="$P2V"  value="0" />
         <Keyword name="$P2G"  value="1.0" />
         <Keyword name="P2BS"  value="-1" />
         <Keyword name="P2MS"  value="0" />
         <Keyword name="$P3N"  value="SSC-A" />
         <Keyword name="$P3R"  value="262144" />
         <Keyword name="$P3B"  value="32" />
         <Keyword name="$P3E"  value="0,0" />
         <Keyword name="$P3V"  value="183" />
         <Keyword name="$P3G"  value="1.0" />
         <Keyword name="P3DISPLAY"  value="LOG" />
         <Keyword name="P3BS"  value="0" />
         <Keyword name="P3MS"  value="0" />
         <Keyword name="$P4N"  value="Alexa Fluor 488-A" />
         <Keyword name="$P4R"  value="262144" />
         <Keyword name="$P4B"  value="32" />
         <Keyword name="$P4E"  value="0,0" />
         <Keyword name="$P4V"  value="280" />
         <Keyword name="$P4G"  value="1.0" />
         <Keyword name="P4DISPLAY"  value="LOG" />
         <Keyword name="P4BS"  value="3010" />
         <Keyword name="P4MS"  value="0" />
         <Keyword name="$P5N"  value="PerCP-A" />
         <Keyword name="$P5R"  value="262144" />
         <Keyword name="$P5B"  value="32" />
         <Keyword name="$P5E"  value="0,0" />
         <Keyword name="$P5V"  value="610" />
         <Keyword name="$P5G"  value="1.0" />
         <Keyword name="P5DISPLAY"  value="LOG" />
         <Keyword name="P5BS"  value="216" />
         <Keyword name="P5MS"  value="0" />
         <Keyword name="$P6N"  value="Time" />
         <Keyword name="$P6R"  value="262144" />
         <Keyword name="$P6B"  value="32" />
         <Keyword name="$P6E"  value="0,0" />
         <Keyword name="$P6G"  value="0.01" />
         <Keyword name="P6BS"  value="0" />
         <Keyword name="P6MS"  value="0" />
         <Keyword name="CST SETUP STATUS"  value="SUCCESS WITH WARNING" />
         <Keyword name="CST BEADS LOT ID"  value="91145" />
         <Keyword name="CYTOMETER CONFIG NAME"  value="Copy of U of IA Custom LSRII Config" />
         <Keyword name="CYTOMETER CONFIG CREATE DATE"  value="2016-08-17T09:40:15-05:00" />
         <Keyword name="CST SETUP DATE"  value="2018-11-27T08:47:38-06:00" />
         <Keyword name="CST BASELINE DATE"  value="2018-10-03T08:46:21-05:00" />
         <Keyword name="CST BEADS EXPIRED"  value="False" />
         <Keyword name="CST PERFORMANCE EXPIRED"  value="2018-11-28T08:47:38-06:00" />
         <Keyword name="CST REGULATORY STATUS"  value="RUO Performance Check" />
         <Keyword name="$P1S"  value="" />
         <Keyword name="$P2S"  value="" />
         <Keyword name="$P3S"  value="" />
         <Keyword name="$P4S"  value="" />
         <Keyword name="$P5S"  value="" />
         <Keyword name="$P6S"  value="" />
         <Keyword name="$P7N"  value="Comp-Alexa Fluor 488-A" />
         <Keyword name="$P7S"  value="" />
         <Keyword name="$P7R"  value="262144" />
         <Keyword name="$P8N"  value="Comp-PerCP-A" />
         <Keyword name="$P8S"  value="" />
         <Keyword name="$P8R"  value="262144" />
       </Keywords>
       <SampleNode name="191220_WT 2 0-2_010.fcs"  annotation=""  owningGroup=""  expanded="1"  sortPriority="10"  count="18582"  sampleID="26" >
         <Graph smoothing="0"  backColor="#ffffff"  foreColor="#000000"  type="Pseudocolor"  fast="1" >
           <Axis dimension="x"  name="FSC-A"  label=""  auto="auto" />
           <Axis dimension="y"  name="SSC-A"  label=""  auto="auto" />
           <GraphSettings level="5%"  smoothingHighResolution="1"  contourHighResolution="1"  histogramSmoothingCount="0"  graphResolution="256"  showOutliers="0"  drawLargeDots="0"  dotsToDraw="8000"  tint="le.chartfill.tinted.40"  lineWeight="le.lineweight.normal"  lineStyle="le.linestyle.solid" />
           <GraphEnvironment showGrid="0"  showAxes="tnlTNL"  showGates="1"  showFreqOnPlots="1"  showGateNameOnPlots="1"  showMedians="0"  showUncomped="0"  addEventParam="0"  lastYAxisName="" >
             <TextTraits font="SansSerif"  size="11"  name="Labels"  style="plain"  color="#000000"  background="#00ffffff"  just="left" />
             <TextTraits font="SansSerif"  size="11"  name="LayoutGates"  style="plain"  color="#000000"  background="#00ffffff"  just="left" />
             <TextTraits font="SansSerif"  size="9"  name="Numbers"  style="plain"  color="#000000"  background="#00ffffff"  just="left" />
             <TextTraits font="SansSerif"  size="9"  name="Legend"  style="plain"  color="#000000"  background="#00ffffff"  just="left" />
             <WindowPosition x="0"  y="0"  width="0"  height="0"  displayed="0"  panelState="" />
           </GraphEnvironment>
         </Graph>
         <Subpopulations>
           <Population name="cells"  annotation=""  owningGroup="All Samples"  expanded="1"  sortPriority="10"  count="13099" >
             <Graph smoothing="0"  backColor="#ffffff"  foreColor="#000000"  heatMapStatParameter="Comp-Alexa Fluor 488-A"  type="Pseudocolor"  fast="1" >
               <Axis dimension="x"  name="FSC-A"  label=""  auto="auto" />
               <Axis dimension="y"  name="SSC-A"  label=""  auto="auto" />
               <GraphSettings level="5%"  smoothingHighResolution="1"  contourHighResolution="1"  histogramSmoothingCount="0"  graphResolution="256"  showOutliers="0"  drawLargeDots="0"  dotsToDraw="8000"  tint="le.chartfill.tinted.40"  lineWeight="le.lineweight.normal"  lineStyle="le.linestyle.solid" />
               <GraphEnvironment showGrid="0"  showAxes="tnlTNL"  showGates="1"  showFreqOnPlots="1"  showGateNameOnPlots="1"  showMedians="0"  showUncomped="0"  addEventParam="0"  lastYAxisName="" >
                 <TextTraits font="SansSerif"  size="11"  name="Labels"  style="plain"  color="#000000"  background="#00ffffff"  just="left" />
                 <TextTraits font="SansSerif"  size="11"  name="LayoutGates"  style="plain"  color="#000000"  background="#00ffffff"  just="left" />
                 <TextTraits font="SansSerif"  size="9"  name="Numbers"  style="plain"  color="#000000"  background="#00ffffff"  just="left" />
                 <TextTraits font="SansSerif"  size="9"  name="Legend"  style="plain"  color="#000000"  background="#00ffffff"  just="left" />
                 <WindowPosition x="0"  y="0"  width="392"  height="584"  displayed="1"  panelState="---" />
               </GraphEnvironment>
             </Graph>
             <Gate gating:id="ID874221623" >
               <gating:PolygonGate eventsInside="1"  annoOffsetX="-108"  annoOffsetY="-44"  tint="#000000"  isTinted="0"  lineWeight="Normal"  userDefined="1"  quadId="-1"  gateResolution="256" >
                 <gating:dimension>
                   <data-type:fcs-dimension data-type:name="FSC-A" />
                 </gating:dimension>
                 <gating:dimension>
                   <data-type:fcs-dimension data-type:name="SSC-A" />
                 </gating:dimension>
                 <gating:vertex>
                   <gating:coordinate data-type:value="15478.255313482" />
                   <gating:coordinate data-type:value="114389.3912834591" />
                 </gating:vertex>
                 <gating:vertex>
                   <gating:coordinate data-type:value="824.4365916766" />
                   <gating:coordinate data-type:value="3280.7353817608" />
                 </gating:vertex>
                 <gating:vertex>
                   <gating:coordinate data-type:value="1051.2435973222" />
                   <gating:coordinate data-type:value="1380.0264113522" />
                 </gating:vertex>
                 <gating:vertex>
                   <gating:coordinate data-type:value="2596.8772233894" />
                   <gating:coordinate data-type:value="753.8940871221" />
                 </gating:vertex>
                 <gating:vertex>
                   <gating:coordinate data-type:value="10896.5310807347" />
                   <gating:coordinate data-type:value="957.6739156069" />
                 </gating:vertex>
                 <gating:vertex>
                   <gating:coordinate data-type:value="89071.0891350257" />
                   <gating:coordinate data-type:value="8194.4485057422" />
                 </gating:vertex>
                 <gating:vertex>
                   <gating:coordinate data-type:value="124229.1009180165" />
                   <gating:coordinate data-type:value="33233.0154321581" />
                 </gating:vertex>
                 <gating:vertex>
                   <gating:coordinate data-type:value="129514.5456247073" />
                   <gating:coordinate data-type:value="190377.1578541703" />
                 </gating:vertex>
                 <gating:vertex>
                   <gating:coordinate data-type:value="81979.0254440807" />
                   <gating:coordinate data-type:value="240121.9767487241" />
                 </gating:vertex>
               </gating:PolygonGate>
             </Gate>
             <Subpopulations>
               <Population name="Single Cells"  annotation=""  owningGroup="All Samples"  expanded="1"  sortPriority="10"  count="8730" >
                 <Graph smoothing="0"  backColor="#ffffff"  foreColor="#000000"  heatMapStatParameter="Comp-Alexa Fluor 488-A"  type="Pseudocolor"  fast="1" >
                   <Axis dimension="x"  name="FSC-A"  label=""  auto="auto" />
                   <Axis dimension="y"  name="Comp-Alexa Fluor 488-A"  label=""  auto="auto" />
                   <GraphSettings level="5%"  smoothingHighResolution="1"  contourHighResolution="1"  histogramSmoothingCount="0"  graphResolution="256"  showOutliers="0"  drawLargeDots="0"  dotsToDraw="8000"  tint="le.chartfill.tinted.40"  lineWeight="le.lineweight.normal"  lineStyle="le.linestyle.solid" />
                   <GraphEnvironment showGrid="0"  showAxes="tnlTNL"  showGates="1"  showFreqOnPlots="1"  showGateNameOnPlots="1"  showMedians="0"  showUncomped="0"  addEventParam="0"  lastYAxisName="" >
                     <TextTraits font="SansSerif"  size="11"  name="Labels"  style="plain"  color="#000000"  background="#00ffffff"  just="left" />
                     <TextTraits font="SansSerif"  size="11"  name="LayoutGates"  style="plain"  color="#000000"  background="#00ffffff"  just="left" />
                     <TextTraits font="SansSerif"  size="9"  name="Numbers"  style="plain"  color="#000000"  background="#00ffffff"  just="left" />
                     <TextTraits font="SansSerif"  size="9"  name="Legend"  style="plain"  color="#000000"  background="#00ffffff"  just="left" />
                     <WindowPosition x="0"  y="0"  width="392"  height="584"  displayed="0"  panelState="---" />
                   </GraphEnvironment>
                 </Graph>
                 <Gate gating:id="ID1418614345"  gating:parent_id="ID874221623" >
                   <gating:PolygonGate eventsInside="1"  annoOffsetX="-109"  annoOffsetY="-95"  tint="#000000"  isTinted="0"  lineWeight="Normal"  userDefined="1"  quadId="-1"  gateResolution="256" >
                     <gating:dimension>
                       <data-type:fcs-dimension data-type:name="FSC-A" />
                     </gating:dimension>
                     <gating:dimension>
                       <data-type:fcs-dimension data-type:name="FSC-W" />
                     </gating:dimension>
                     <gating:vertex>
                       <gating:coordinate data-type:value="5167.6638467554" />
                       <gating:coordinate data-type:value="158729.3944954129" />
                     </gating:vertex>
                     <gating:vertex>
                       <gating:coordinate data-type:value="1818.643327187" />
                       <gating:coordinate data-type:value="153919.4128440367" />
                     </gating:vertex>
                     <gating:vertex>
                       <gating:coordinate data-type:value="1160.8794560026" />
                       <gating:coordinate data-type:value="134679.4862385321" />
                     </gating:vertex>
                     <gating:vertex>
                       <gating:coordinate data-type:value="885.6205000319" />
                       <gating:coordinate data-type:value="102212.1100917431" />
                     </gating:vertex>
                     <gating:vertex>
                       <gating:coordinate data-type:value="1550.6703962636" />
                       <gating:coordinate data-type:value="73352.2201834862" />
                     </gating:vertex>
                     <gating:vertex>
                       <gating:coordinate data-type:value="3395.2964378029" />
                       <gating:coordinate data-type:value="66137.247706422" />
                     </gating:vertex>
                     <gating:vertex>
                       <gating:coordinate data-type:value="7181.9588994999" />
                       <gating:coordinate data-type:value="75757.2110091743" />
                     </gating:vertex>
                     <gating:vertex>
                       <gating:coordinate data-type:value="12723.6334384321" />
                       <gating:coordinate data-type:value="94997.1376146789" />
                     </gating:vertex>
                     <gating:vertex>
                       <gating:coordinate data-type:value="17428.0861205916" />
                       <gating:coordinate data-type:value="126262.0183486239" />
                     </gating:vertex>
                     <gating:vertex>
                       <gating:coordinate data-type:value="6427.4318595329" />
                       <gating:coordinate data-type:value="159931.8899082569" />
                     </gating:vertex>
                   </gating:PolygonGate>
                 </Gate>
                 <Subpopulations>
                   <Population name="Edu+"  annotation=""  owningGroup="All Samples"  expanded="1"  sortPriority="10"  count="3473" >
                     <Graph smoothing="0"  backColor="#ffffff"  foreColor="#000000"  heatMapStatParameter="Comp-Alexa Fluor 488-A"  type="Pseudocolor"  fast="1" >
                       <Axis dimension="x"  name="FSC-A"  label=""  auto="auto" />
                       <Axis dimension="y"  name="Comp-Alexa Fluor 488-A"  label=""  auto="auto" />
                       <GraphSettings level="5%"  smoothingHighResolution="1"  contourHighResolution="1"  histogramSmoothingCount="0"  graphResolution="256"  showOutliers="0"  drawLargeDots="0"  dotsToDraw="8000"  tint="le.chartfill.tinted.40"  lineWeight="le.lineweight.normal"  lineStyle="le.linestyle.solid" />
                       <GraphEnvironment showGrid="0"  showAxes="tnlTNL"  showGates="1"  showFreqOnPlots="1"  showGateNameOnPlots="1"  showMedians="0"  showUncomped="0"  addEventParam="0"  lastYAxisName="" >
                         <TextTraits font="SansSerif"  size="11"  name="Labels"  style="plain"  color="#000000"  background="#00ffffff"  just="left" />
                         <TextTraits font="SansSerif"  size="11"  name="LayoutGates"  style="plain"  color="#000000"  background="#00ffffff"  just="left" />
                         <TextTraits font="SansSerif"  size="9"  name="Numbers"  style="plain"  color="#000000"  background="#00ffffff"  just="left" />
                         <TextTraits font="SansSerif"  size="9"  name="Legend"  style="plain"  color="#000000"  background="#00ffffff"  just="left" />
                         <WindowPosition x="0"  y="0"  width="392"  height="584"  displayed="1"  panelState="---" />
                       </GraphEnvironment>
                     </Graph>
                     <Gate gating:id="ID1649477726"  gating:parent_id="ID1418614345" >
                       <gating:RectangleGate eventsInside="1"  annoOffsetX="0"  annoOffsetY="0"  tint="#000000"  isTinted="0"  lineWeight="Normal"  userDefined="1"  percentX="0"  percentY="0" >
                         <gating:dimension gating:min="-930.7088856906585"  gating:max="276767.12973693834" >
                           <data-type:fcs-dimension data-type:name="FSC-A" />
                         </gating:dimension>
                         <gating:dimension gating:min="284.16234920408084"  gating:max="208893.72088943122" >
                           <data-type:fcs-dimension data-type:name="Comp-Alexa Fluor 488-A" />
                         </gating:dimension>
                       </gating:RectangleGate>
                     </Gate>
                   </Population>
                 </Subpopulations>
               </Population>
             </Subpopulations>
           </Population>
         </Subpopulations>
       </SampleNode>
     </Sample>
     <Sample>
       <DataSet uri="file:/C:/Users/lecap/OneDrive/桌面/Revision%20data/20191227%20CHOP%20WT%20vs%20KO%20MEF%20Edu%20assay/191220_WT%202%202,2f,5-1_017.fcs"  sampleID="27" />
       <transforms:spilloverMatrix spectral="0"  prefix="Comp-"  name="Acquisition-defined"  editable="0"  color="#c0c0c0"  version="FlowJo-10.8.1"  status="FINALIZED"  transforms:id="36e7834f-0d47-420b-992a-ec9ed7db33fa"  suffix="" >
         <data-type:parameters>
           <data-type:parameter data-type:name="Alexa Fluor 488-A"  userProvidedCompInfix="Comp-Alexa Fluor 488-A" />
           <data-type:parameter data-type:name="PerCP-A"  userProvidedCompInfix="Comp-PerCP-A" />
         </data-type:parameters>
         <transforms:spillover data-type:parameter="Alexa Fluor 488-A"  userProvidedCompInfix="Comp-Alexa Fluor 488-A" >
           <transforms:coefficient data-type:parameter="Alexa Fluor 488-A"  transforms:value="1" />
           <transforms:coefficient data-type:parameter="PerCP-A"  transforms:value="0" />
         </transforms:spillover>
         <transforms:spillover data-type:parameter="PerCP-A"  userProvidedCompInfix="Comp-PerCP-A" >
           <transforms:coefficient data-type:parameter="Alexa Fluor 488-A"  transforms:value="0.1299999952" />
           <transforms:coefficient data-type:parameter="PerCP-A"  transforms:value="1" />
         </transforms:spillover>
       </transforms:spilloverMatrix>
       <Transformations>
         <transforms:biex transforms:length="256"  transforms:maxRange="262144"  transforms:neg="0"  transforms:width="-100"  transforms:pos="4.418539922" >
           <data-type:parameter data-type:name="FSC-A" />
         </transforms:biex>
         <transforms:linear transforms:minRange="0"  transforms:maxRange="262144"  gain="1" >
           <data-type:parameter data-type:name="FSC-W" />
         </transforms:linear>
         <transforms:biex transforms:length="256"  transforms:maxRange="262144"  transforms:neg="0"  transforms:width="-100"  transforms:pos="4.418539922" >
           <data-type:parameter data-type:name="SSC-A" />
         </transforms:biex>
         <transforms:biex transforms:length="256"  transforms:maxRange="262144"  transforms:neg="0"  transforms:width="-100"  transforms:pos="4.418539922" >
           <data-type:parameter data-type:name="Alexa Fluor 488-A" />
         </transforms:biex>
         <transforms:biex transforms:length="256"  transforms:maxRange="262144"  transforms:neg="0"  transforms:width="-100"  transforms:pos="4.418539922" >
           <data-type:parameter data-type:name="PerCP-A" />
         </transforms:biex>
         <transforms:linear transforms:minRange="0.515"  transforms:maxRange="108"  gain="1" >
           <data-type:parameter data-type:name="Time" />
         </transforms:linear>
         <transforms:biex transforms:length="256"  transforms:maxRange="262144"  transforms:neg="0"  transforms:width="-100"  transforms:pos="4.418539922" >
           <data-type:parameter data-type:name="Comp-Alexa Fluor 488-A" />
         </transforms:biex>
         <transforms:biex transforms:length="256"  transforms:maxRange="262144"  transforms:neg="0"  transforms:width="-100"  transforms:pos="4.418539922" >
           <data-type:parameter data-type:name="Comp-PerCP-A" />
         </transforms:biex>
       </Transformations>
       <Keywords>
         <Keyword name="FJ_FCS_VERSION"  value="3" />
         <Keyword name="$BEGINANALYSIS"  value="0" />
         <Keyword name="$ENDANALYSIS"  value="0" />
         <Keyword name="$BEGINSTEXT"  value="0" />
         <Keyword name="$ENDSTEXT"  value="0" />
         <Keyword name="$BEGINDATA"  value="1927" />
         <Keyword name="$ENDDATA"  value="551070             " />
         <Keyword name="$FIL"  value="191220_WT 2 2,2f,5-1_017.fcs" />
         <Keyword name="$SYS"  value="Windows 7 6.1" />
         <Keyword name="$TOT"  value="22881              " />
         <Keyword name="$PAR"  value="6" />
         <Keyword name="$MODE"  value="L" />
         <Keyword name="$BYTEORD"  value="4,3,2,1" />
         <Keyword name="$DATATYPE"  value="F" />
         <Keyword name="$NEXTDATA"  value="0" />
         <Keyword name="CREATOR"  value="BD FACSDiva Software Version 8.0.1" />
         <Keyword name="TUBE NAME"  value="WT 2 2_5-1" />
         <Keyword name="$SRC"  value="191220" />
         <Keyword name="EXPERIMENT NAME"  value="191221" />
         <Keyword name="GUID"  value="ff625dca-9d29-4b6c-a384-43d207e13bf2" />
         <Keyword name="$DATE"  value="21-DEC-2019" />
         <Keyword name="$BTIM"  value="00:29:22" />
         <Keyword name="$ETIM"  value="00:31:10" />
         <Keyword name="$CYT"  value="LSRII" />
         <Keyword name="SETTINGS"  value="Cytometer" />
         <Keyword name="CYTNUM"  value="1" />
         <Keyword name="WINDOW EXTENSION"  value="10.00" />
         <Keyword name="EXPORT USER NAME"  value="Rutkowski" />
         <Keyword name="EXPORT TIME"  value="21-DEC-2019-01:08:56" />
         <Keyword name="$OP"  value="Rutkowski" />
         <Keyword name="FSC ASF"  value="0.76" />
         <Keyword name="AUTOBS"  value="TRUE" />
         <Keyword name="$INST"  value=" " />
         <Keyword name="LASER1NAME"  value="Blue" />
         <Keyword name="LASER1DELAY"  value="0.00" />
         <Keyword name="LASER1ASF"  value="0.97" />
         <Keyword name="LASER2NAME"  value="Red" />
         <Keyword name="LASER2DELAY"  value="64.39" />
         <Keyword name="LASER2ASF"  value="0.87" />
         <Keyword name="$TIMESTEP"  value="0.01" />
         <Keyword name="SPILL"  value="2,Alexa Fluor 488-A,PerCP-A,1,0,0.13,1" />
         <Keyword name="APPLY COMPENSATION"  value="TRUE" />
         <Keyword name="THRESHOLD"  value="FSC,600" />
         <Keyword name="$P1N"  value="FSC-A" />
         <Keyword name="$P1R"  value="262144" />
         <Keyword name="$P1B"  value="32" />
         <Keyword name="$P1E"  value="0,0" />
         <Keyword name="$P1V"  value="0" />
         <Keyword name="$P1G"  value="1.0" />
         <Keyword name="P1DISPLAY"  value="LOG" />
         <Keyword name="P1BS"  value="0" />
         <Keyword name="P1MS"  value="0" />
         <Keyword name="$P2N"  value="FSC-W" />
         <Keyword name="$P2R"  value="262144" />
         <Keyword name="$P2B"  value="32" />
         <Keyword name="$P2E"  value="0,0" />
         <Keyword name="$P2V"  value="0" />
         <Keyword name="$P2G"  value="1.0" />
         <Keyword name="P2BS"  value="-1" />
         <Keyword name="P2MS"  value="0" />
         <Keyword name="$P3N"  value="SSC-A" />
         <Keyword name="$P3R"  value="262144" />
         <Keyword name="$P3B"  value="32" />
         <Keyword name="$P3E"  value="0,0" />
         <Keyword name="$P3V"  value="183" />
         <Keyword name="$P3G"  value="1.0" />
         <Keyword name="P3DISPLAY"  value="LOG" />
         <Keyword name="P3BS"  value="0" />
         <Keyword name="P3MS"  value="0" />
         <Keyword name="$P4N"  value="Alexa Fluor 488-A" />
         <Keyword name="$P4R"  value="262144" />
         <Keyword name="$P4B"  value="32" />
         <Keyword name="$P4E"  value="0,0" />
         <Keyword name="$P4V"  value="280" />
         <Keyword name="$P4G"  value="1.0" />
         <Keyword name="P4DISPLAY"  value="LOG" />
         <Keyword name="P4BS"  value="2661" />
         <Keyword name="P4MS"  value="0" />
         <Keyword name="$P5N"  value="PerCP-A" />
         <Keyword name="$P5R"  value="262144" />
         <Keyword name="$P5B"  value="32" />
         <Keyword name="$P5E"  value="0,0" />
         <Keyword name="$P5V"  value="610" />
         <Keyword name="$P5G"  value="1.0" />
         <Keyword name="P5DISPLAY"  value="LOG" />
         <Keyword name="P5BS"  value="199" />
         <Keyword name="P5MS"  value="0" />
         <Keyword name="$P6N"  value="Time" />
         <Keyword name="$P6R"  value="262144" />
         <Keyword name="$P6B"  value="32" />
         <Keyword name="$P6E"  value="0,0" />
         <Keyword name="$P6G"  value="0.01" />
         <Keyword name="P6BS"  value="0" />
         <Keyword name="P6MS"  value="0" />
         <Keyword name="CST SETUP STATUS"  value="SUCCESS WITH WARNING" />
         <Keyword name="CST BEADS LOT ID"  value="91145" />
         <Keyword name="CYTOMETER CONFIG NAME"  value="Copy of U of IA Custom LSRII Config" />
         <Keyword name="CYTOMETER CONFIG CREATE DATE"  value="2016-08-17T09:40:15-05:00" />
         <Keyword name="CST SETUP DATE"  value="2018-11-27T08:47:38-06:00" />
         <Keyword name="CST BASELINE DATE"  value="2018-10-03T08:46:21-05:00" />
         <Keyword name="CST BEADS EXPIRED"  value="False" />
         <Keyword name="CST PERFORMANCE EXPIRED"  value="2018-11-28T08:47:38-06:00" />
         <Keyword name="CST REGULATORY STATUS"  value="RUO Performance Check" />
         <Keyword name="$P1S"  value="" />
         <Keyword name="$P2S"  value="" />
         <Keyword name="$P3S"  value="" />
         <Keyword name="$P4S"  value="" />
         <Keyword name="$P5S"  value="" />
         <Keyword name="$P6S"  value="" />
         <Keyword name="$P7N"  value="Comp-Alexa Fluor 488-A" />
         <Keyword name="$P7S"  value="" />
         <Keyword name="$P7R"  value="262144" />
         <Keyword name="$P8N"  value="Comp-PerCP-A" />
         <Keyword name="$P8S"  value="" />
         <Keyword name="$P8R"  value="262144" />
       </Keywords>
       <SampleNode name="191220_WT 2 2,2f,5-1_017.fcs"  annotation=""  owningGroup=""  expanded="1"  sortPriority="10"  count="22881"  sampleID="27" >
         <Graph smoothing="0"  backColor="#ffffff"  foreColor="#000000"  type="Pseudocolor"  fast="1" >
           <Axis dimension="x"  name="FSC-A"  label=""  auto="auto" />
           <Axis dimension="y"  name="SSC-A"  label=""  auto="auto" />
           <GraphSettings level="5%"  smoothingHighResolution="1"  contourHighResolution="1"  histogramSmoothingCount="0"  graphResolution="256"  showOutliers="0"  drawLargeDots="0"  dotsToDraw="8000"  tint="le.chartfill.tinted.40"  lineWeight="le.lineweight.normal"  lineStyle="le.linestyle.solid" />
           <GraphEnvironment showGrid="0"  showAxes="tnlTNL"  showGates="1"  showFreqOnPlots="1"  showGateNameOnPlots="1"  showMedians="0"  showUncomped="0"  addEventParam="0"  lastYAxisName="" >
             <TextTraits font="SansSerif"  size="11"  name="Labels"  style="plain"  color="#000000"  background="#00ffffff"  just="left" />
             <TextTraits font="SansSerif"  size="11"  name="LayoutGates"  style="plain"  color="#000000"  background="#00ffffff"  just="left" />
             <TextTraits font="SansSerif"  size="9"  name="Numbers"  style="plain"  color="#000000"  background="#00ffffff"  just="left" />
             <TextTraits font="SansSerif"  size="9"  name="Legend"  style="plain"  color="#000000"  background="#00ffffff"  just="left" />
             <WindowPosition x="0"  y="0"  width="0"  height="0"  displayed="0"  panelState="" />
           </GraphEnvironment>
         </Graph>
         <Subpopulations>
           <Population name="cells"  annotation=""  owningGroup="All Samples"  expanded="1"  sortPriority="10"  count="13355" >
             <Graph smoothing="0"  backColor="#ffffff"  foreColor="#000000"  heatMapStatParameter="Comp-Alexa Fluor 488-A"  type="Pseudocolor"  fast="1" >
               <Axis dimension="x"  name="FSC-A"  label=""  auto="auto" />
               <Axis dimension="y"  name="SSC-A"  label=""  auto="auto" />
               <GraphSettings level="5%"  smoothingHighResolution="1"  contourHighResolution="1"  histogramSmoothingCount="0"  graphResolution="256"  showOutliers="0"  drawLargeDots="0"  dotsToDraw="8000"  tint="le.chartfill.tinted.40"  lineWeight="le.lineweight.normal"  lineStyle="le.linestyle.solid" />
               <GraphEnvironment showGrid="0"  showAxes="tnlTNL"  showGates="1"  showFreqOnPlots="1"  showGateNameOnPlots="1"  showMedians="0"  showUncomped="0"  addEventParam="0"  lastYAxisName="" >
                 <TextTraits font="SansSerif"  size="11"  name="Labels"  style="plain"  color="#000000"  background="#00ffffff"  just="left" />
                 <TextTraits font="SansSerif"  size="11"  name="LayoutGates"  style="plain"  color="#000000"  background="#00ffffff"  just="left" />
                 <TextTraits font="SansSerif"  size="9"  name="Numbers"  style="plain"  color="#000000"  background="#00ffffff"  just="left" />
                 <TextTraits font="SansSerif"  size="9"  name="Legend"  style="plain"  color="#000000"  background="#00ffffff"  just="left" />
                 <WindowPosition x="0"  y="0"  width="392"  height="584"  displayed="1"  panelState="---" />
               </GraphEnvironment>
             </Graph>
             <Gate gating:id="ID2046800835" >
               <gating:PolygonGate eventsInside="1"  annoOffsetX="-108"  annoOffsetY="-44"  tint="#000000"  isTinted="0"  lineWeight="Normal"  userDefined="1"  quadId="-1"  gateResolution="256" >
                 <gating:dimension>
                   <data-type:fcs-dimension data-type:name="FSC-A" />
                 </gating:dimension>
                 <gating:dimension>
                   <data-type:fcs-dimension data-type:name="SSC-A" />
                 </gating:dimension>
                 <gating:vertex>
                   <gating:coordinate data-type:value="15478.255313482" />
                   <gating:coordinate data-type:value="114389.3912834591" />
                 </gating:vertex>
                 <gating:vertex>
                   <gating:coordinate data-type:value="824.4365916766" />
                   <gating:coordinate data-type:value="3280.7353817608" />
                 </gating:vertex>
                 <gating:vertex>
                   <gating:coordinate data-type:value="1051.2435973222" />
                   <gating:coordinate data-type:value="1380.0264113522" />
                 </gating:vertex>
                 <gating:vertex>
                   <gating:coordinate data-type:value="2596.8772233894" />
                   <gating:coordinate data-type:value="753.8940871221" />
                 </gating:vertex>
                 <gating:vertex>
                   <gating:coordinate data-type:value="10896.5310807347" />
                   <gating:coordinate data-type:value="957.6739156069" />
                 </gating:vertex>
                 <gating:vertex>
                   <gating:coordinate data-type:value="89071.0891350257" />
                   <gating:coordinate data-type:value="8194.4485057422" />
                 </gating:vertex>
                 <gating:vertex>
                   <gating:coordinate data-type:value="124229.1009180165" />
                   <gating:coordinate data-type:value="33233.0154321581" />
                 </gating:vertex>
                 <gating:vertex>
                   <gating:coordinate data-type:value="129514.5456247073" />
                   <gating:coordinate data-type:value="190377.1578541703" />
                 </gating:vertex>
                 <gating:vertex>
                   <gating:coordinate data-type:value="81979.0254440807" />
                   <gating:coordinate data-type:value="240121.9767487241" />
                 </gating:vertex>
               </gating:PolygonGate>
             </Gate>
             <Subpopulations>
               <Population name="Single Cells"  annotation=""  owningGroup="All Samples"  expanded="1"  sortPriority="10"  count="9338" >
                 <Graph smoothing="0"  backColor="#ffffff"  foreColor="#000000"  heatMapStatParameter="Comp-Alexa Fluor 488-A"  type="Pseudocolor"  fast="1" >
                   <Axis dimension="x"  name="FSC-A"  label=""  auto="auto" />
                   <Axis dimension="y"  name="Comp-Alexa Fluor 488-A"  label=""  auto="auto" />
                   <GraphSettings level="5%"  smoothingHighResolution="1"  contourHighResolution="1"  histogramSmoothingCount="0"  graphResolution="256"  showOutliers="0"  drawLargeDots="0"  dotsToDraw="8000"  tint="le.chartfill.tinted.40"  lineWeight="le.lineweight.normal"  lineStyle="le.linestyle.solid" />
                   <GraphEnvironment showGrid="0"  showAxes="tnlTNL"  showGates="1"  showFreqOnPlots="1"  showGateNameOnPlots="1"  showMedians="0"  showUncomped="0"  addEventParam="0"  lastYAxisName="" >
                     <TextTraits font="SansSerif"  size="11"  name="Labels"  style="plain"  color="#000000"  background="#00ffffff"  just="left" />
                     <TextTraits font="SansSerif"  size="11"  name="LayoutGates"  style="plain"  color="#000000"  background="#00ffffff"  just="left" />
                     <TextTraits font="SansSerif"  size="9"  name="Numbers"  style="plain"  color="#000000"  background="#00ffffff"  just="left" />
                     <TextTraits font="SansSerif"  size="9"  name="Legend"  style="plain"  color="#000000"  background="#00ffffff"  just="left" />
                     <WindowPosition x="0"  y="0"  width="392"  height="584"  displayed="0"  panelState="---" />
                   </GraphEnvironment>
                 </Graph>
                 <Gate gating:id="ID1476924594"  gating:parent_id="ID2046800835" >
                   <gating:PolygonGate eventsInside="1"  annoOffsetX="-109"  annoOffsetY="-95"  tint="#000000"  isTinted="0"  lineWeight="Normal"  userDefined="1"  quadId="-1"  gateResolution="256" >
                     <gating:dimension>
                       <data-type:fcs-dimension data-type:name="FSC-A" />
                     </gating:dimension>
                     <gating:dimension>
                       <data-type:fcs-dimension data-type:name="FSC-W" />
                     </gating:dimension>
                     <gating:vertex>
                       <gating:coordinate data-type:value="5167.6638467554" />
                       <gating:coordinate data-type:value="158729.3944954129" />
                     </gating:vertex>
                     <gating:vertex>
                       <gating:coordinate data-type:value="1818.643327187" />
                       <gating:coordinate data-type:value="153919.4128440367" />
                     </gating:vertex>
                     <gating:vertex>
                       <gating:coordinate data-type:value="1160.8794560026" />
                       <gating:coordinate data-type:value="134679.4862385321" />
                     </gating:vertex>
                     <gating:vertex>
                       <gating:coordinate data-type:value="885.6205000319" />
                       <gating:coordinate data-type:value="102212.1100917431" />
                     </gating:vertex>
                     <gating:vertex>
                       <gating:coordinate data-type:value="1550.6703962636" />
                       <gating:coordinate data-type:value="73352.2201834862" />
                     </gating:vertex>
                     <gating:vertex>
                       <gating:coordinate data-type:value="3395.2964378029" />
                       <gating:coordinate data-type:value="66137.247706422" />
                     </gating:vertex>
                     <gating:vertex>
                       <gating:coordinate data-type:value="7181.9588994999" />
                       <gating:coordinate data-type:value="75757.2110091743" />
                     </gating:vertex>
                     <gating:vertex>
                       <gating:coordinate data-type:value="12723.6334384321" />
                       <gating:coordinate data-type:value="94997.1376146789" />
                     </gating:vertex>
                     <gating:vertex>
                       <gating:coordinate data-type:value="17428.0861205916" />
                       <gating:coordinate data-type:value="126262.0183486239" />
                     </gating:vertex>
                     <gating:vertex>
                       <gating:coordinate data-type:value="6427.4318595329" />
                       <gating:coordinate data-type:value="159931.8899082569" />
                     </gating:vertex>
                   </gating:PolygonGate>
                 </Gate>
                 <Subpopulations>
                   <Population name="Edu+"  annotation=""  owningGroup="All Samples"  expanded="1"  sortPriority="10"  count="3046" >
                     <Graph smoothing="0"  backColor="#ffffff"  foreColor="#000000"  heatMapStatParameter="Comp-Alexa Fluor 488-A"  type="Pseudocolor"  fast="1" >
                       <Axis dimension="x"  name="FSC-A"  label=""  auto="auto" />
                       <Axis dimension="y"  name="Comp-Alexa Fluor 488-A"  label=""  auto="auto" />
                       <GraphSettings level="5%"  smoothingHighResolution="1"  contourHighResolution="1"  histogramSmoothingCount="0"  graphResolution="256"  showOutliers="0"  drawLargeDots="0"  dotsToDraw="8000"  tint="le.chartfill.tinted.40"  lineWeight="le.lineweight.normal"  lineStyle="le.linestyle.solid" />
                       <GraphEnvironment showGrid="0"  showAxes="tnlTNL"  showGates="1"  showFreqOnPlots="1"  showGateNameOnPlots="1"  showMedians="0"  showUncomped="0"  addEventParam="0"  lastYAxisName="" >
                         <TextTraits font="SansSerif"  size="11"  name="Labels"  style="plain"  color="#000000"  background="#00ffffff"  just="left" />
                         <TextTraits font="SansSerif"  size="11"  name="LayoutGates"  style="plain"  color="#000000"  background="#00ffffff"  just="left" />
                         <TextTraits font="SansSerif"  size="9"  name="Numbers"  style="plain"  color="#000000"  background="#00ffffff"  just="left" />
                         <TextTraits font="SansSerif"  size="9"  name="Legend"  style="plain"  color="#000000"  background="#00ffffff"  just="left" />
                         <WindowPosition x="0"  y="0"  width="392"  height="584"  displayed="1"  panelState="---" />
                       </GraphEnvironment>
                     </Graph>
                     <Gate gating:id="ID1753986680"  gating:parent_id="ID1476924594" >
                       <gating:RectangleGate eventsInside="1"  annoOffsetX="0"  annoOffsetY="0"  tint="#000000"  isTinted="0"  lineWeight="Normal"  userDefined="1"  percentX="0"  percentY="0" >
                         <gating:dimension gating:min="-930.7088856906585"  gating:max="276767.12973693834" >
                           <data-type:fcs-dimension data-type:name="FSC-A" />
                         </gating:dimension>
                         <gating:dimension gating:min="284.16234920408084"  gating:max="208893.72088943122" >
                           <data-type:fcs-dimension data-type:name="Comp-Alexa Fluor 488-A" />
                         </gating:dimension>
                       </gating:RectangleGate>
                     </Gate>
                   </Population>
                 </Subpopulations>
               </Population>
             </Subpopulations>
           </Population>
         </Subpopulations>
       </SampleNode>
     </Sample>
     <Sample>
       <DataSet uri="file:/C:/Users/lecap/OneDrive/桌面/Revision%20data/20191227%20CHOP%20WT%20vs%20KO%20MEF%20Edu%20assay/191220_WT%202%202,2f,5-2_018.fcs"  sampleID="28" />
       <transforms:spilloverMatrix spectral="0"  prefix="Comp-"  name="Acquisition-defined"  editable="0"  color="#c0c0c0"  version="FlowJo-10.8.1"  status="FINALIZED"  transforms:id="36e7834f-0d47-420b-992a-ec9ed7db33fa"  suffix="" >
         <data-type:parameters>
           <data-type:parameter data-type:name="Alexa Fluor 488-A"  userProvidedCompInfix="Comp-Alexa Fluor 488-A" />
           <data-type:parameter data-type:name="PerCP-A"  userProvidedCompInfix="Comp-PerCP-A" />
         </data-type:parameters>
         <transforms:spillover data-type:parameter="Alexa Fluor 488-A"  userProvidedCompInfix="Comp-Alexa Fluor 488-A" >
           <transforms:coefficient data-type:parameter="Alexa Fluor 488-A"  transforms:value="1" />
           <transforms:coefficient data-type:parameter="PerCP-A"  transforms:value="0" />
         </transforms:spillover>
         <transforms:spillover data-type:parameter="PerCP-A"  userProvidedCompInfix="Comp-PerCP-A" >
           <transforms:coefficient data-type:parameter="Alexa Fluor 488-A"  transforms:value="0.1299999952" />
           <transforms:coefficient data-type:parameter="PerCP-A"  transforms:value="1" />
         </transforms:spillover>
       </transforms:spilloverMatrix>
       <Transformations>
         <transforms:biex transforms:length="256"  transforms:maxRange="262144"  transforms:neg="0"  transforms:width="-100"  transforms:pos="4.418539922" >
           <data-type:parameter data-type:name="FSC-A" />
         </transforms:biex>
         <transforms:linear transforms:minRange="0"  transforms:maxRange="262144"  gain="1" >
           <data-type:parameter data-type:name="FSC-W" />
         </transforms:linear>
         <transforms:biex transforms:length="256"  transforms:maxRange="262144"  transforms:neg="0"  transforms:width="-100"  transforms:pos="4.418539922" >
           <data-type:parameter data-type:name="SSC-A" />
         </transforms:biex>
         <transforms:biex transforms:length="256"  transforms:maxRange="262144"  transforms:neg="0"  transforms:width="-100"  transforms:pos="4.418539922" >
           <data-type:parameter data-type:name="Alexa Fluor 488-A" />
         </transforms:biex>
         <transforms:biex transforms:length="256"  transforms:maxRange="262144"  transforms:neg="0"  transforms:width="-100"  transforms:pos="4.418539922" >
           <data-type:parameter data-type:name="PerCP-A" />
         </transforms:biex>
         <transforms:linear transforms:minRange="0.617"  transforms:maxRange="107"  gain="1" >
           <data-type:parameter data-type:name="Time" />
         </transforms:linear>
         <transforms:biex transforms:length="256"  transforms:maxRange="262144"  transforms:neg="0"  transforms:width="-100"  transforms:pos="4.418539922" >
           <data-type:parameter data-type:name="Comp-Alexa Fluor 488-A" />
         </transforms:biex>
         <transforms:biex transforms:length="256"  transforms:maxRange="262144"  transforms:neg="0"  transforms:width="-100"  transforms:pos="4.418539922" >
           <data-type:parameter data-type:name="Comp-PerCP-A" />
         </transforms:biex>
       </Transformations>
       <Keywords>
         <Keyword name="FJ_FCS_VERSION"  value="3" />
         <Keyword name="$BEGINANALYSIS"  value="0" />
         <Keyword name="$ENDANALYSIS"  value="0" />
         <Keyword name="$BEGINSTEXT"  value="0" />
         <Keyword name="$ENDSTEXT"  value="0" />
         <Keyword name="$BEGINDATA"  value="1930" />
         <Keyword name="$ENDDATA"  value="542265             " />
         <Keyword name="$FIL"  value="191220_WT 2 2,2f,5-2_018.fcs" />
         <Keyword name="$SYS"  value="Windows 7 6.1" />
         <Keyword name="$TOT"  value="22514              " />
         <Keyword name="$PAR"  value="6" />
         <Keyword name="$MODE"  value="L" />
         <Keyword name="$BYTEORD"  value="4,3,2,1" />
         <Keyword name="$DATATYPE"  value="F" />
         <Keyword name="$NEXTDATA"  value="0" />
         <Keyword name="CREATOR"  value="BD FACSDiva Software Version 8.0.1" />
         <Keyword name="TUBE NAME"  value="WT 2 2_5-2" />
         <Keyword name="$SRC"  value="191220" />
         <Keyword name="EXPERIMENT NAME"  value="191221" />
         <Keyword name="GUID"  value="a1855a4d-10e0-41fe-96fb-cdeffc8d3725" />
         <Keyword name="$DATE"  value="21-DEC-2019" />
         <Keyword name="$BTIM"  value="00:31:26" />
         <Keyword name="$ETIM"  value="00:33:13" />
         <Keyword name="$CYT"  value="LSRII" />
         <Keyword name="SETTINGS"  value="Cytometer" />
         <Keyword name="CYTNUM"  value="1" />
         <Keyword name="WINDOW EXTENSION"  value="10.00" />
         <Keyword name="EXPORT USER NAME"  value="Rutkowski" />
         <Keyword name="EXPORT TIME"  value="21-DEC-2019-01:08:56" />
         <Keyword name="$OP"  value="Rutkowski" />
         <Keyword name="FSC ASF"  value="0.76" />
         <Keyword name="AUTOBS"  value="TRUE" />
         <Keyword name="$INST"  value=" " />
         <Keyword name="LASER1NAME"  value="Blue" />
         <Keyword name="LASER1DELAY"  value="0.00" />
         <Keyword name="LASER1ASF"  value="0.97" />
         <Keyword name="LASER2NAME"  value="Red" />
         <Keyword name="LASER2DELAY"  value="64.39" />
         <Keyword name="LASER2ASF"  value="0.87" />
         <Keyword name="$TIMESTEP"  value="0.01" />
         <Keyword name="SPILL"  value="2,Alexa Fluor 488-A,PerCP-A,1,0,0.13,1" />
         <Keyword name="APPLY COMPENSATION"  value="TRUE" />
         <Keyword name="THRESHOLD"  value="FSC,600" />
         <Keyword name="$P1N"  value="FSC-A" />
         <Keyword name="$P1R"  value="262144" />
         <Keyword name="$P1B"  value="32" />
         <Keyword name="$P1E"  value="0,0" />
         <Keyword name="$P1V"  value="0" />
         <Keyword name="$P1G"  value="1.0" />
         <Keyword name="P1DISPLAY"  value="LOG" />
         <Keyword name="P1BS"  value="0" />
         <Keyword name="P1MS"  value="0" />
         <Keyword name="$P2N"  value="FSC-W" />
         <Keyword name="$P2R"  value="262144" />
         <Keyword name="$P2B"  value="32" />
         <Keyword name="$P2E"  value="0,0" />
         <Keyword name="$P2V"  value="0" />
         <Keyword name="$P2G"  value="1.0" />
         <Keyword name="P2BS"  value="-1" />
         <Keyword name="P2MS"  value="0" />
         <Keyword name="$P3N"  value="SSC-A" />
         <Keyword name="$P3R"  value="262144" />
         <Keyword name="$P3B"  value="32" />
         <Keyword name="$P3E"  value="0,0" />
         <Keyword name="$P3V"  value="183" />
         <Keyword name="$P3G"  value="1.0" />
         <Keyword name="P3DISPLAY"  value="LOG" />
         <Keyword name="P3BS"  value="0" />
         <Keyword name="P3MS"  value="0" />
         <Keyword name="$P4N"  value="Alexa Fluor 488-A" />
         <Keyword name="$P4R"  value="262144" />
         <Keyword name="$P4B"  value="32" />
         <Keyword name="$P4E"  value="0,0" />
         <Keyword name="$P4V"  value="280" />
         <Keyword name="$P4G"  value="1.0" />
         <Keyword name="P4DISPLAY"  value="LOG" />
         <Keyword name="P4BS"  value="3138" />
         <Keyword name="P4MS"  value="0" />
         <Keyword name="$P5N"  value="PerCP-A" />
         <Keyword name="$P5R"  value="262144" />
         <Keyword name="$P5B"  value="32" />
         <Keyword name="$P5E"  value="0,0" />
         <Keyword name="$P5V"  value="610" />
         <Keyword name="$P5G"  value="1.0" />
         <Keyword name="P5DISPLAY"  value="LOG" />
         <Keyword name="P5BS"  value="262143" />
         <Keyword name="P5MS"  value="0" />
         <Keyword name="$P6N"  value="Time" />
         <Keyword name="$P6R"  value="262144" />
         <Keyword name="$P6B"  value="32" />
         <Keyword name="$P6E"  value="0,0" />
         <Keyword name="$P6G"  value="0.01" />
         <Keyword name="P6BS"  value="0" />
         <Keyword name="P6MS"  value="0" />
         <Keyword name="CST SETUP STATUS"  value="SUCCESS WITH WARNING" />
         <Keyword name="CST BEADS LOT ID"  value="91145" />
         <Keyword name="CYTOMETER CONFIG NAME"  value="Copy of U of IA Custom LSRII Config" />
         <Keyword name="CYTOMETER CONFIG CREATE DATE"  value="2016-08-17T09:40:15-05:00" />
         <Keyword name="CST SETUP DATE"  value="2018-11-27T08:47:38-06:00" />
         <Keyword name="CST BASELINE DATE"  value="2018-10-03T08:46:21-05:00" />
         <Keyword name="CST BEADS EXPIRED"  value="False" />
         <Keyword name="CST PERFORMANCE EXPIRED"  value="2018-11-28T08:47:38-06:00" />
         <Keyword name="CST REGULATORY STATUS"  value="RUO Performance Check" />
         <Keyword name="$P1S"  value="" />
         <Keyword name="$P2S"  value="" />
         <Keyword name="$P3S"  value="" />
         <Keyword name="$P4S"  value="" />
         <Keyword name="$P5S"  value="" />
         <Keyword name="$P6S"  value="" />
         <Keyword name="$P7N"  value="Comp-Alexa Fluor 488-A" />
         <Keyword name="$P7S"  value="" />
         <Keyword name="$P7R"  value="262144" />
         <Keyword name="$P8N"  value="Comp-PerCP-A" />
         <Keyword name="$P8S"  value="" />
         <Keyword name="$P8R"  value="262144" />
       </Keywords>
       <SampleNode name="191220_WT 2 2,2f,5-2_018.fcs"  annotation=""  owningGroup=""  expanded="1"  sortPriority="10"  count="22514"  sampleID="28" >
         <Graph smoothing="0"  backColor="#ffffff"  foreColor="#000000"  type="Pseudocolor"  fast="1" >
           <Axis dimension="x"  name="FSC-A"  label=""  auto="auto" />
           <Axis dimension="y"  name="SSC-A"  label=""  auto="auto" />
           <GraphSettings level="5%"  smoothingHighResolution="1"  contourHighResolution="1"  histogramSmoothingCount="0"  graphResolution="256"  showOutliers="0"  drawLargeDots="0"  dotsToDraw="8000"  tint="le.chartfill.tinted.40"  lineWeight="le.lineweight.normal"  lineStyle="le.linestyle.solid" />
           <GraphEnvironment showGrid="0"  showAxes="tnlTNL"  showGates="1"  showFreqOnPlots="1"  showGateNameOnPlots="1"  showMedians="0"  showUncomped="0"  addEventParam="0"  lastYAxisName="" >
             <TextTraits font="SansSerif"  size="11"  name="Labels"  style="plain"  color="#000000"  background="#00ffffff"  just="left" />
             <TextTraits font="SansSerif"  size="11"  name="LayoutGates"  style="plain"  color="#000000"  background="#00ffffff"  just="left" />
             <TextTraits font="SansSerif"  size="9"  name="Numbers"  style="plain"  color="#000000"  background="#00ffffff"  just="left" />
             <TextTraits font="SansSerif"  size="9"  name="Legend"  style="plain"  color="#000000"  background="#00ffffff"  just="left" />
             <WindowPosition x="0"  y="0"  width="0"  height="0"  displayed="0"  panelState="" />
           </GraphEnvironment>
         </Graph>
         <Subpopulations>
           <Population name="cells"  annotation=""  owningGroup="All Samples"  expanded="1"  sortPriority="10"  count="13440" >
             <Graph smoothing="0"  backColor="#ffffff"  foreColor="#000000"  heatMapStatParameter="Comp-Alexa Fluor 488-A"  type="Pseudocolor"  fast="1" >
               <Axis dimension="x"  name="FSC-A"  label=""  auto="auto" />
               <Axis dimension="y"  name="SSC-A"  label=""  auto="auto" />
               <GraphSettings level="5%"  smoothingHighResolution="1"  contourHighResolution="1"  histogramSmoothingCount="0"  graphResolution="256"  showOutliers="0"  drawLargeDots="0"  dotsToDraw="8000"  tint="le.chartfill.tinted.40"  lineWeight="le.lineweight.normal"  lineStyle="le.linestyle.solid" />
               <GraphEnvironment showGrid="0"  showAxes="tnlTNL"  showGates="1"  showFreqOnPlots="1"  showGateNameOnPlots="1"  showMedians="0"  showUncomped="0"  addEventParam="0"  lastYAxisName="" >
                 <TextTraits font="SansSerif"  size="11"  name="Labels"  style="plain"  color="#000000"  background="#00ffffff"  just="left" />
                 <TextTraits font="SansSerif"  size="11"  name="LayoutGates"  style="plain"  color="#000000"  background="#00ffffff"  just="left" />
                 <TextTraits font="SansSerif"  size="9"  name="Numbers"  style="plain"  color="#000000"  background="#00ffffff"  just="left" />
                 <TextTraits font="SansSerif"  size="9"  name="Legend"  style="plain"  color="#000000"  background="#00ffffff"  just="left" />
                 <WindowPosition x="0"  y="0"  width="392"  height="584"  displayed="1"  panelState="---" />
               </GraphEnvironment>
             </Graph>
             <Gate gating:id="ID1564506564" >
               <gating:PolygonGate eventsInside="1"  annoOffsetX="-108"  annoOffsetY="-44"  tint="#000000"  isTinted="0"  lineWeight="Normal"  userDefined="1"  quadId="-1"  gateResolution="256" >
                 <gating:dimension>
                   <data-type:fcs-dimension data-type:name="FSC-A" />
                 </gating:dimension>
                 <gating:dimension>
                   <data-type:fcs-dimension data-type:name="SSC-A" />
                 </gating:dimension>
                 <gating:vertex>
                   <gating:coordinate data-type:value="15478.255313482" />
                   <gating:coordinate data-type:value="114389.3912834591" />
                 </gating:vertex>
                 <gating:vertex>
                   <gating:coordinate data-type:value="824.4365916766" />
                   <gating:coordinate data-type:value="3280.7353817608" />
                 </gating:vertex>
                 <gating:vertex>
                   <gating:coordinate data-type:value="1051.2435973222" />
                   <gating:coordinate data-type:value="1380.0264113522" />
                 </gating:vertex>
                 <gating:vertex>
                   <gating:coordinate data-type:value="2596.8772233894" />
                   <gating:coordinate data-type:value="753.8940871221" />
                 </gating:vertex>
                 <gating:vertex>
                   <gating:coordinate data-type:value="10896.5310807347" />
                   <gating:coordinate data-type:value="957.6739156069" />
                 </gating:vertex>
                 <gating:vertex>
                   <gating:coordinate data-type:value="89071.0891350257" />
                   <gating:coordinate data-type:value="8194.4485057422" />
                 </gating:vertex>
                 <gating:vertex>
                   <gating:coordinate data-type:value="124229.1009180165" />
                   <gating:coordinate data-type:value="33233.0154321581" />
                 </gating:vertex>
                 <gating:vertex>
                   <gating:coordinate data-type:value="129514.5456247073" />
                   <gating:coordinate data-type:value="190377.1578541703" />
                 </gating:vertex>
                 <gating:vertex>
                   <gating:coordinate data-type:value="81979.0254440807" />
                   <gating:coordinate data-type:value="240121.9767487241" />
                 </gating:vertex>
               </gating:PolygonGate>
             </Gate>
             <Subpopulations>
               <Population name="Single Cells"  annotation=""  owningGroup="All Samples"  expanded="1"  sortPriority="10"  count="8923" >
                 <Graph smoothing="0"  backColor="#ffffff"  foreColor="#000000"  heatMapStatParameter="Comp-Alexa Fluor 488-A"  type="Pseudocolor"  fast="1" >
                   <Axis dimension="x"  name="FSC-A"  label=""  auto="auto" />
                   <Axis dimension="y"  name="Comp-Alexa Fluor 488-A"  label=""  auto="auto" />
                   <GraphSettings level="5%"  smoothingHighResolution="1"  contourHighResolution="1"  histogramSmoothingCount="0"  graphResolution="256"  showOutliers="0"  drawLargeDots="0"  dotsToDraw="8000"  tint="le.chartfill.tinted.40"  lineWeight="le.lineweight.normal"  lineStyle="le.linestyle.solid" />
                   <GraphEnvironment showGrid="0"  showAxes="tnlTNL"  showGates="1"  showFreqOnPlots="1"  showGateNameOnPlots="1"  showMedians="0"  showUncomped="0"  addEventParam="0"  lastYAxisName="" >
                     <TextTraits font="SansSerif"  size="11"  name="Labels"  style="plain"  color="#000000"  background="#00ffffff"  just="left" />
                     <TextTraits font="SansSerif"  size="11"  name="LayoutGates"  style="plain"  color="#000000"  background="#00ffffff"  just="left" />
                     <TextTraits font="SansSerif"  size="9"  name="Numbers"  style="plain"  color="#000000"  background="#00ffffff"  just="left" />
                     <TextTraits font="SansSerif"  size="9"  name="Legend"  style="plain"  color="#000000"  background="#00ffffff"  just="left" />
                     <WindowPosition x="0"  y="0"  width="392"  height="584"  displayed="0"  panelState="---" />
                   </GraphEnvironment>
                 </Graph>
                 <Gate gating:id="ID1023222424"  gating:parent_id="ID1564506564" >
                   <gating:PolygonGate eventsInside="1"  annoOffsetX="-109"  annoOffsetY="-95"  tint="#000000"  isTinted="0"  lineWeight="Normal"  userDefined="1"  quadId="-1"  gateResolution="256" >
                     <gating:dimension>
                       <data-type:fcs-dimension data-type:name="FSC-A" />
                     </gating:dimension>
                     <gating:dimension>
                       <data-type:fcs-dimension data-type:name="FSC-W" />
                     </gating:dimension>
                     <gating:vertex>
                       <gating:coordinate data-type:value="5167.6638467554" />
                       <gating:coordinate data-type:value="158729.3944954129" />
                     </gating:vertex>
                     <gating:vertex>
                       <gating:coordinate data-type:value="1818.643327187" />
                       <gating:coordinate data-type:value="153919.4128440367" />
                     </gating:vertex>
                     <gating:vertex>
                       <gating:coordinate data-type:value="1160.8794560026" />
                       <gating:coordinate data-type:value="134679.4862385321" />
                     </gating:vertex>
                     <gating:vertex>
                       <gating:coordinate data-type:value="885.6205000319" />
                       <gating:coordinate data-type:value="102212.1100917431" />
                     </gating:vertex>
                     <gating:vertex>
                       <gating:coordinate data-type:value="1550.6703962636" />
                       <gating:coordinate data-type:value="73352.2201834862" />
                     </gating:vertex>
                     <gating:vertex>
                       <gating:coordinate data-type:value="3395.2964378029" />
                       <gating:coordinate data-type:value="66137.247706422" />
                     </gating:vertex>
                     <gating:vertex>
                       <gating:coordinate data-type:value="7181.9588994999" />
                       <gating:coordinate data-type:value="75757.2110091743" />
                     </gating:vertex>
                     <gating:vertex>
                       <gating:coordinate data-type:value="12723.6334384321" />
                       <gating:coordinate data-type:value="94997.1376146789" />
                     </gating:vertex>
                     <gating:vertex>
                       <gating:coordinate data-type:value="17428.0861205916" />
                       <gating:coordinate data-type:value="126262.0183486239" />
                     </gating:vertex>
                     <gating:vertex>
                       <gating:coordinate data-type:value="6427.4318595329" />
                       <gating:coordinate data-type:value="159931.8899082569" />
                     </gating:vertex>
                   </gating:PolygonGate>
                 </Gate>
                 <Subpopulations>
                   <Population name="Edu+"  annotation=""  owningGroup="All Samples"  expanded="1"  sortPriority="10"  count="3226" >
                     <Graph smoothing="0"  backColor="#ffffff"  foreColor="#000000"  heatMapStatParameter="Comp-Alexa Fluor 488-A"  type="Pseudocolor"  fast="1" >
                       <Axis dimension="x"  name="FSC-A"  label=""  auto="auto" />
                       <Axis dimension="y"  name="Comp-Alexa Fluor 488-A"  label=""  auto="auto" />
                       <GraphSettings level="5%"  smoothingHighResolution="1"  contourHighResolution="1"  histogramSmoothingCount="0"  graphResolution="256"  showOutliers="0"  drawLargeDots="0"  dotsToDraw="8000"  tint="le.chartfill.tinted.40"  lineWeight="le.lineweight.normal"  lineStyle="le.linestyle.solid" />
                       <GraphEnvironment showGrid="0"  showAxes="tnlTNL"  showGates="1"  showFreqOnPlots="1"  showGateNameOnPlots="1"  showMedians="0"  showUncomped="0"  addEventParam="0"  lastYAxisName="" >
                         <TextTraits font="SansSerif"  size="11"  name="Labels"  style="plain"  color="#000000"  background="#00ffffff"  just="left" />
                         <TextTraits font="SansSerif"  size="11"  name="LayoutGates"  style="plain"  color="#000000"  background="#00ffffff"  just="left" />
                         <TextTraits font="SansSerif"  size="9"  name="Numbers"  style="plain"  color="#000000"  background="#00ffffff"  just="left" />
                         <TextTraits font="SansSerif"  size="9"  name="Legend"  style="plain"  color="#000000"  background="#00ffffff"  just="left" />
                         <WindowPosition x="0"  y="0"  width="392"  height="584"  displayed="1"  panelState="---" />
                       </GraphEnvironment>
                     </Graph>
                     <Gate gating:id="ID1353295707"  gating:parent_id="ID1023222424" >
                       <gating:RectangleGate eventsInside="1"  annoOffsetX="0"  annoOffsetY="0"  tint="#000000"  isTinted="0"  lineWeight="Normal"  userDefined="1"  percentX="0"  percentY="0" >
                         <gating:dimension gating:min="-930.7088856906585"  gating:max="276767.12973693834" >
                           <data-type:fcs-dimension data-type:name="FSC-A" />
                         </gating:dimension>
                         <gating:dimension gating:min="284.16234920408084"  gating:max="208893.72088943122" >
                           <data-type:fcs-dimension data-type:name="Comp-Alexa Fluor 488-A" />
                         </gating:dimension>
                       </gating:RectangleGate>
                     </Gate>
                   </Population>
                 </Subpopulations>
               </Population>
             </Subpopulations>
           </Population>
         </Subpopulations>
       </SampleNode>
     </Sample>
     <Sample>
       <DataSet uri="file:/C:/Users/lecap/OneDrive/桌面/Revision%20data/20191227%20CHOP%20WT%20vs%20KO%20MEF%20Edu%20assay/191220_WT%202%2050-1_025.fcs"  sampleID="29" />
       <transforms:spilloverMatrix spectral="0"  prefix="Comp-"  name="Acquisition-defined"  editable="0"  color="#c0c0c0"  version="FlowJo-10.8.1"  status="FINALIZED"  transforms:id="36e7834f-0d47-420b-992a-ec9ed7db33fa"  suffix="" >
         <data-type:parameters>
           <data-type:parameter data-type:name="Alexa Fluor 488-A"  userProvidedCompInfix="Comp-Alexa Fluor 488-A" />
           <data-type:parameter data-type:name="PerCP-A"  userProvidedCompInfix="Comp-PerCP-A" />
         </data-type:parameters>
         <transforms:spillover data-type:parameter="Alexa Fluor 488-A"  userProvidedCompInfix="Comp-Alexa Fluor 488-A" >
           <transforms:coefficient data-type:parameter="Alexa Fluor 488-A"  transforms:value="1" />
           <transforms:coefficient data-type:parameter="PerCP-A"  transforms:value="0" />
         </transforms:spillover>
         <transforms:spillover data-type:parameter="PerCP-A"  userProvidedCompInfix="Comp-PerCP-A" >
           <transforms:coefficient data-type:parameter="Alexa Fluor 488-A"  transforms:value="0.1299999952" />
           <transforms:coefficient data-type:parameter="PerCP-A"  transforms:value="1" />
         </transforms:spillover>
       </transforms:spilloverMatrix>
       <Transformations>
         <transforms:biex transforms:length="256"  transforms:maxRange="262144"  transforms:neg="0"  transforms:width="-100"  transforms:pos="4.418539922" >
           <data-type:parameter data-type:name="FSC-A" />
         </transforms:biex>
         <transforms:linear transforms:minRange="0"  transforms:maxRange="262144"  gain="1" >
           <data-type:parameter data-type:name="FSC-W" />
         </transforms:linear>
         <transforms:biex transforms:length="256"  transforms:maxRange="262144"  transforms:neg="0"  transforms:width="-100"  transforms:pos="4.418539922" >
           <data-type:parameter data-type:name="SSC-A" />
         </transforms:biex>
         <transforms:biex transforms:length="256"  transforms:maxRange="262144"  transforms:neg="0"  transforms:width="-100"  transforms:pos="4.418539922" >
           <data-type:parameter data-type:name="Alexa Fluor 488-A" />
         </transforms:biex>
         <transforms:biex transforms:length="256"  transforms:maxRange="262144"  transforms:neg="0"  transforms:width="-100"  transforms:pos="4.418539922" >
           <data-type:parameter data-type:name="PerCP-A" />
         </transforms:biex>
         <transforms:linear transforms:minRange="0.607"  transforms:maxRange="128"  gain="1" >
           <data-type:parameter data-type:name="Time" />
         </transforms:linear>
         <transforms:biex transforms:length="256"  transforms:maxRange="262144"  transforms:neg="0"  transforms:width="-100"  transforms:pos="4.418539922" >
           <data-type:parameter data-type:name="Comp-Alexa Fluor 488-A" />
         </transforms:biex>
         <transforms:biex transforms:length="256"  transforms:maxRange="262144"  transforms:neg="0"  transforms:width="-100"  transforms:pos="4.418539922" >
           <data-type:parameter data-type:name="Comp-PerCP-A" />
         </transforms:biex>
       </Transformations>
       <Keywords>
         <Keyword name="FJ_FCS_VERSION"  value="3" />
         <Keyword name="$BEGINANALYSIS"  value="0" />
         <Keyword name="$ENDANALYSIS"  value="0" />
         <Keyword name="$BEGINSTEXT"  value="0" />
         <Keyword name="$ENDSTEXT"  value="0" />
         <Keyword name="$BEGINDATA"  value="1922" />
         <Keyword name="$ENDDATA"  value="609241             " />
         <Keyword name="$FIL"  value="191220_WT 2 50-1_025.fcs" />
         <Keyword name="$SYS"  value="Windows 7 6.1" />
         <Keyword name="$TOT"  value="25305              " />
         <Keyword name="$PAR"  value="6" />
         <Keyword name="$MODE"  value="L" />
         <Keyword name="$BYTEORD"  value="4,3,2,1" />
         <Keyword name="$DATATYPE"  value="F" />
         <Keyword name="$NEXTDATA"  value="0" />
         <Keyword name="CREATOR"  value="BD FACSDiva Software Version 8.0.1" />
         <Keyword name="TUBE NAME"  value="WT 2 50-1" />
         <Keyword name="$SRC"  value="191220" />
         <Keyword name="EXPERIMENT NAME"  value="191221" />
         <Keyword name="GUID"  value="4382b73a-de43-4edb-abce-6cce166163e4" />
         <Keyword name="$DATE"  value="21-DEC-2019" />
         <Keyword name="$BTIM"  value="00:51:31" />
         <Keyword name="$ETIM"  value="00:53:39" />
         <Keyword name="$CYT"  value="LSRII" />
         <Keyword name="SETTINGS"  value="Cytometer" />
         <Keyword name="CYTNUM"  value="1" />
         <Keyword name="WINDOW EXTENSION"  value="10.00" />
         <Keyword name="EXPORT USER NAME"  value="Rutkowski" />
         <Keyword name="EXPORT TIME"  value="21-DEC-2019-01:08:56" />
         <Keyword name="$OP"  value="Rutkowski" />
         <Keyword name="FSC ASF"  value="0.76" />
         <Keyword name="AUTOBS"  value="TRUE" />
         <Keyword name="$INST"  value=" " />
         <Keyword name="LASER1NAME"  value="Blue" />
         <Keyword name="LASER1DELAY"  value="0.00" />
         <Keyword name="LASER1ASF"  value="0.97" />
         <Keyword name="LASER2NAME"  value="Red" />
         <Keyword name="LASER2DELAY"  value="64.39" />
         <Keyword name="LASER2ASF"  value="0.87" />
         <Keyword name="$TIMESTEP"  value="0.01" />
         <Keyword name="SPILL"  value="2,Alexa Fluor 488-A,PerCP-A,1,0,0.13,1" />
         <Keyword name="APPLY COMPENSATION"  value="TRUE" />
         <Keyword name="THRESHOLD"  value="FSC,600" />
         <Keyword name="$P1N"  value="FSC-A" />
         <Keyword name="$P1R"  value="262144" />
         <Keyword name="$P1B"  value="32" />
         <Keyword name="$P1E"  value="0,0" />
         <Keyword name="$P1V"  value="0" />
         <Keyword name="$P1G"  value="1.0" />
         <Keyword name="P1DISPLAY"  value="LOG" />
         <Keyword name="P1BS"  value="0" />
         <Keyword name="P1MS"  value="0" />
         <Keyword name="$P2N"  value="FSC-W" />
         <Keyword name="$P2R"  value="262144" />
         <Keyword name="$P2B"  value="32" />
         <Keyword name="$P2E"  value="0,0" />
         <Keyword name="$P2V"  value="0" />
         <Keyword name="$P2G"  value="1.0" />
         <Keyword name="P2BS"  value="-1" />
         <Keyword name="P2MS"  value="0" />
         <Keyword name="$P3N"  value="SSC-A" />
         <Keyword name="$P3R"  value="262144" />
         <Keyword name="$P3B"  value="32" />
         <Keyword name="$P3E"  value="0,0" />
         <Keyword name="$P3V"  value="183" />
         <Keyword name="$P3G"  value="1.0" />
         <Keyword name="P3DISPLAY"  value="LOG" />
         <Keyword name="P3BS"  value="0" />
         <Keyword name="P3MS"  value="0" />
         <Keyword name="$P4N"  value="Alexa Fluor 488-A" />
         <Keyword name="$P4R"  value="262144" />
         <Keyword name="$P4B"  value="32" />
         <Keyword name="$P4E"  value="0,0" />
         <Keyword name="$P4V"  value="280" />
         <Keyword name="$P4G"  value="1.0" />
         <Keyword name="P4DISPLAY"  value="LOG" />
         <Keyword name="P4BS"  value="2560" />
         <Keyword name="P4MS"  value="0" />
         <Keyword name="$P5N"  value="PerCP-A" />
         <Keyword name="$P5R"  value="262144" />
         <Keyword name="$P5B"  value="32" />
         <Keyword name="$P5E"  value="0,0" />
         <Keyword name="$P5V"  value="610" />
         <Keyword name="$P5G"  value="1.0" />
         <Keyword name="P5DISPLAY"  value="LOG" />
         <Keyword name="P5BS"  value="172" />
         <Keyword name="P5MS"  value="0" />
         <Keyword name="$P6N"  value="Time" />
         <Keyword name="$P6R"  value="262144" />
         <Keyword name="$P6B"  value="32" />
         <Keyword name="$P6E"  value="0,0" />
         <Keyword name="$P6G"  value="0.01" />
         <Keyword name="P6BS"  value="0" />
         <Keyword name="P6MS"  value="0" />
         <Keyword name="CST SETUP STATUS"  value="SUCCESS WITH WARNING" />
         <Keyword name="CST BEADS LOT ID"  value="91145" />
         <Keyword name="CYTOMETER CONFIG NAME"  value="Copy of U of IA Custom LSRII Config" />
         <Keyword name="CYTOMETER CONFIG CREATE DATE"  value="2016-08-17T09:40:15-05:00" />
         <Keyword name="CST SETUP DATE"  value="2018-11-27T08:47:38-06:00" />
         <Keyword name="CST BASELINE DATE"  value="2018-10-03T08:46:21-05:00" />
         <Keyword name="CST BEADS EXPIRED"  value="False" />
         <Keyword name="CST PERFORMANCE EXPIRED"  value="2018-11-28T08:47:38-06:00" />
         <Keyword name="CST REGULATORY STATUS"  value="RUO Performance Check" />
         <Keyword name="$P1S"  value="" />
         <Keyword name="$P2S"  value="" />
         <Keyword name="$P3S"  value="" />
         <Keyword name="$P4S"  value="" />
         <Keyword name="$P5S"  value="" />
         <Keyword name="$P6S"  value="" />
         <Keyword name="$P7N"  value="Comp-Alexa Fluor 488-A" />
         <Keyword name="$P7S"  value="" />
         <Keyword name="$P7R"  value="262144" />
         <Keyword name="$P8N"  value="Comp-PerCP-A" />
         <Keyword name="$P8S"  value="" />
         <Keyword name="$P8R"  value="262144" />
       </Keywords>
       <SampleNode name="191220_WT 2 50-1_025.fcs"  annotation=""  owningGroup=""  expanded="1"  sortPriority="10"  count="25305"  sampleID="29" >
         <Graph smoothing="0"  backColor="#ffffff"  foreColor="#000000"  type="Pseudocolor"  fast="1" >
           <Axis dimension="x"  name="FSC-A"  label=""  auto="auto" />
           <Axis dimension="y"  name="SSC-A"  label=""  auto="auto" />
           <GraphSettings level="5%"  smoothingHighResolution="1"  contourHighResolution="1"  histogramSmoothingCount="0"  graphResolution="256"  showOutliers="0"  drawLargeDots="0"  dotsToDraw="8000"  tint="le.chartfill.tinted.40"  lineWeight="le.lineweight.normal"  lineStyle="le.linestyle.solid" />
           <GraphEnvironment showGrid="0"  showAxes="tnlTNL"  showGates="1"  showFreqOnPlots="1"  showGateNameOnPlots="1"  showMedians="0"  showUncomped="0"  addEventParam="0"  lastYAxisName="" >
             <TextTraits font="SansSerif"  size="11"  name="Labels"  style="plain"  color="#000000"  background="#00ffffff"  just="left" />
             <TextTraits font="SansSerif"  size="11"  name="LayoutGates"  style="plain"  color="#000000"  background="#00ffffff"  just="left" />
             <TextTraits font="SansSerif"  size="9"  name="Numbers"  style="plain"  color="#000000"  background="#00ffffff"  just="left" />
             <TextTraits font="SansSerif"  size="9"  name="Legend"  style="plain"  color="#000000"  background="#00ffffff"  just="left" />
             <WindowPosition x="0"  y="0"  width="0"  height="0"  displayed="0"  panelState="" />
           </GraphEnvironment>
         </Graph>
         <Subpopulations>
           <Population name="cells"  annotation=""  owningGroup="All Samples"  expanded="1"  sortPriority="10"  count="14379" >
             <Graph smoothing="0"  backColor="#ffffff"  foreColor="#000000"  heatMapStatParameter="Comp-Alexa Fluor 488-A"  type="Pseudocolor"  fast="1" >
               <Axis dimension="x"  name="FSC-A"  label=""  auto="auto" />
               <Axis dimension="y"  name="SSC-A"  label=""  auto="auto" />
               <GraphSettings level="5%"  smoothingHighResolution="1"  contourHighResolution="1"  histogramSmoothingCount="0"  graphResolution="256"  showOutliers="0"  drawLargeDots="0"  dotsToDraw="8000"  tint="le.chartfill.tinted.40"  lineWeight="le.lineweight.normal"  lineStyle="le.linestyle.solid" />
               <GraphEnvironment showGrid="0"  showAxes="tnlTNL"  showGates="1"  showFreqOnPlots="1"  showGateNameOnPlots="1"  showMedians="0"  showUncomped="0"  addEventParam="0"  lastYAxisName="" >
                 <TextTraits font="SansSerif"  size="11"  name="Labels"  style="plain"  color="#000000"  background="#00ffffff"  just="left" />
                 <TextTraits font="SansSerif"  size="11"  name="LayoutGates"  style="plain"  color="#000000"  background="#00ffffff"  just="left" />
                 <TextTraits font="SansSerif"  size="9"  name="Numbers"  style="plain"  color="#000000"  background="#00ffffff"  just="left" />
                 <TextTraits font="SansSerif"  size="9"  name="Legend"  style="plain"  color="#000000"  background="#00ffffff"  just="left" />
                 <WindowPosition x="0"  y="0"  width="392"  height="584"  displayed="1"  panelState="---" />
               </GraphEnvironment>
             </Graph>
             <Gate gating:id="ID492929706" >
               <gating:PolygonGate eventsInside="1"  annoOffsetX="-108"  annoOffsetY="-44"  tint="#000000"  isTinted="0"  lineWeight="Normal"  userDefined="1"  quadId="-1"  gateResolution="256" >
                 <gating:dimension>
                   <data-type:fcs-dimension data-type:name="FSC-A" />
                 </gating:dimension>
                 <gating:dimension>
                   <data-type:fcs-dimension data-type:name="SSC-A" />
                 </gating:dimension>
                 <gating:vertex>
                   <gating:coordinate data-type:value="15478.255313482" />
                   <gating:coordinate data-type:value="114389.3912834591" />
                 </gating:vertex>
                 <gating:vertex>
                   <gating:coordinate data-type:value="824.4365916766" />
                   <gating:coordinate data-type:value="3280.7353817608" />
                 </gating:vertex>
                 <gating:vertex>
                   <gating:coordinate data-type:value="1051.2435973222" />
                   <gating:coordinate data-type:value="1380.0264113522" />
                 </gating:vertex>
                 <gating:vertex>
                   <gating:coordinate data-type:value="2596.8772233894" />
                   <gating:coordinate data-type:value="753.8940871221" />
                 </gating:vertex>
                 <gating:vertex>
                   <gating:coordinate data-type:value="10896.5310807347" />
                   <gating:coordinate data-type:value="957.6739156069" />
                 </gating:vertex>
                 <gating:vertex>
                   <gating:coordinate data-type:value="89071.0891350257" />
                   <gating:coordinate data-type:value="8194.4485057422" />
                 </gating:vertex>
                 <gating:vertex>
                   <gating:coordinate data-type:value="124229.1009180165" />
                   <gating:coordinate data-type:value="33233.0154321581" />
                 </gating:vertex>
                 <gating:vertex>
                   <gating:coordinate data-type:value="129514.5456247073" />
                   <gating:coordinate data-type:value="190377.1578541703" />
                 </gating:vertex>
                 <gating:vertex>
                   <gating:coordinate data-type:value="81979.0254440807" />
                   <gating:coordinate data-type:value="240121.9767487241" />
                 </gating:vertex>
               </gating:PolygonGate>
             </Gate>
             <Subpopulations>
               <Population name="Single Cells"  annotation=""  owningGroup="All Samples"  expanded="1"  sortPriority="10"  count="9700" >
                 <Graph smoothing="0"  backColor="#ffffff"  foreColor="#000000"  heatMapStatParameter="Comp-Alexa Fluor 488-A"  type="Pseudocolor"  fast="1" >
                   <Axis dimension="x"  name="FSC-A"  label=""  auto="auto" />
                   <Axis dimension="y"  name="Comp-Alexa Fluor 488-A"  label=""  auto="auto" />
                   <GraphSettings level="5%"  smoothingHighResolution="1"  contourHighResolution="1"  histogramSmoothingCount="0"  graphResolution="256"  showOutliers="0"  drawLargeDots="0"  dotsToDraw="8000"  tint="le.chartfill.tinted.40"  lineWeight="le.lineweight.normal"  lineStyle="le.linestyle.solid" />
                   <GraphEnvironment showGrid="0"  showAxes="tnlTNL"  showGates="1"  showFreqOnPlots="1"  showGateNameOnPlots="1"  showMedians="0"  showUncomped="0"  addEventParam="0"  lastYAxisName="" >
                     <TextTraits font="SansSerif"  size="11"  name="Labels"  style="plain"  color="#000000"  background="#00ffffff"  just="left" />
                     <TextTraits font="SansSerif"  size="11"  name="LayoutGates"  style="plain"  color="#000000"  background="#00ffffff"  just="left" />
                     <TextTraits font="SansSerif"  size="9"  name="Numbers"  style="plain"  color="#000000"  background="#00ffffff"  just="left" />
                     <TextTraits font="SansSerif"  size="9"  name="Legend"  style="plain"  color="#000000"  background="#00ffffff"  just="left" />
                     <WindowPosition x="0"  y="0"  width="392"  height="584"  displayed="0"  panelState="---" />
                   </GraphEnvironment>
                 </Graph>
                 <Gate gating:id="ID1511477346"  gating:parent_id="ID492929706" >
                   <gating:PolygonGate eventsInside="1"  annoOffsetX="-109"  annoOffsetY="-95"  tint="#000000"  isTinted="0"  lineWeight="Normal"  userDefined="1"  quadId="-1"  gateResolution="256" >
                     <gating:dimension>
                       <data-type:fcs-dimension data-type:name="FSC-A" />
                     </gating:dimension>
                     <gating:dimension>
                       <data-type:fcs-dimension data-type:name="FSC-W" />
                     </gating:dimension>
                     <gating:vertex>
                       <gating:coordinate data-type:value="5167.6638467554" />
                       <gating:coordinate data-type:value="158729.3944954129" />
                     </gating:vertex>
                     <gating:vertex>
                       <gating:coordinate data-type:value="1818.643327187" />
                       <gating:coordinate data-type:value="153919.4128440367" />
                     </gating:vertex>
                     <gating:vertex>
                       <gating:coordinate data-type:value="1160.8794560026" />
                       <gating:coordinate data-type:value="134679.4862385321" />
                     </gating:vertex>
                     <gating:vertex>
                       <gating:coordinate data-type:value="885.6205000319" />
                       <gating:coordinate data-type:value="102212.1100917431" />
                     </gating:vertex>
                     <gating:vertex>
                       <gating:coordinate data-type:value="1550.6703962636" />
                       <gating:coordinate data-type:value="73352.2201834862" />
                     </gating:vertex>
                     <gating:vertex>
                       <gating:coordinate data-type:value="3395.2964378029" />
                       <gating:coordinate data-type:value="66137.247706422" />
                     </gating:vertex>
                     <gating:vertex>
                       <gating:coordinate data-type:value="7181.9588994999" />
                       <gating:coordinate data-type:value="75757.2110091743" />
                     </gating:vertex>
                     <gating:vertex>
                       <gating:coordinate data-type:value="12723.6334384321" />
                       <gating:coordinate data-type:value="94997.1376146789" />
                     </gating:vertex>
                     <gating:vertex>
                       <gating:coordinate data-type:value="17428.0861205916" />
                       <gating:coordinate data-type:value="126262.0183486239" />
                     </gating:vertex>
                     <gating:vertex>
                       <gating:coordinate data-type:value="6427.4318595329" />
                       <gating:coordinate data-type:value="159931.8899082569" />
                     </gating:vertex>
                   </gating:PolygonGate>
                 </Gate>
                 <Subpopulations>
                   <Population name="Edu+"  annotation=""  owningGroup="All Samples"  expanded="1"  sortPriority="10"  count="244" >
                     <Graph smoothing="0"  backColor="#ffffff"  foreColor="#000000"  heatMapStatParameter="Comp-Alexa Fluor 488-A"  type="Pseudocolor"  fast="1" >
                       <Axis dimension="x"  name="FSC-A"  label=""  auto="auto" />
                       <Axis dimension="y"  name="Comp-Alexa Fluor 488-A"  label=""  auto="auto" />
                       <GraphSettings level="5%"  smoothingHighResolution="1"  contourHighResolution="1"  histogramSmoothingCount="0"  graphResolution="256"  showOutliers="0"  drawLargeDots="0"  dotsToDraw="8000"  tint="le.chartfill.tinted.40"  lineWeight="le.lineweight.normal"  lineStyle="le.linestyle.solid" />
                       <GraphEnvironment showGrid="0"  showAxes="tnlTNL"  showGates="1"  showFreqOnPlots="1"  showGateNameOnPlots="1"  showMedians="0"  showUncomped="0"  addEventParam="0"  lastYAxisName="" >
                         <TextTraits font="SansSerif"  size="11"  name="Labels"  style="plain"  color="#000000"  background="#00ffffff"  just="left" />
                         <TextTraits font="SansSerif"  size="11"  name="LayoutGates"  style="plain"  color="#000000"  background="#00ffffff"  just="left" />
                         <TextTraits font="SansSerif"  size="9"  name="Numbers"  style="plain"  color="#000000"  background="#00ffffff"  just="left" />
                         <TextTraits font="SansSerif"  size="9"  name="Legend"  style="plain"  color="#000000"  background="#00ffffff"  just="left" />
                         <WindowPosition x="0"  y="0"  width="392"  height="584"  displayed="1"  panelState="---" />
                       </GraphEnvironment>
                     </Graph>
                     <Gate gating:id="ID1826063335"  gating:parent_id="ID1511477346" >
                       <gating:RectangleGate eventsInside="1"  annoOffsetX="0"  annoOffsetY="0"  tint="#000000"  isTinted="0"  lineWeight="Normal"  userDefined="1"  percentX="0"  percentY="0" >
                         <gating:dimension gating:min="-930.7088856906585"  gating:max="276767.12973693834" >
                           <data-type:fcs-dimension data-type:name="FSC-A" />
                         </gating:dimension>
                         <gating:dimension gating:min="284.16234920408084"  gating:max="208893.72088943122" >
                           <data-type:fcs-dimension data-type:name="Comp-Alexa Fluor 488-A" />
                         </gating:dimension>
                       </gating:RectangleGate>
                     </Gate>
                   </Population>
                 </Subpopulations>
               </Population>
             </Subpopulations>
           </Population>
         </Subpopulations>
       </SampleNode>
     </Sample>
     <Sample>
       <DataSet uri="file:/C:/Users/lecap/OneDrive/桌面/Revision%20data/20191227%20CHOP%20WT%20vs%20KO%20MEF%20Edu%20assay/191220_WT%202%2050-2_026.fcs"  sampleID="30" />
       <transforms:spilloverMatrix spectral="0"  prefix="Comp-"  name="Acquisition-defined"  editable="0"  color="#c0c0c0"  version="FlowJo-10.8.1"  status="FINALIZED"  transforms:id="36e7834f-0d47-420b-992a-ec9ed7db33fa"  suffix="" >
         <data-type:parameters>
           <data-type:parameter data-type:name="Alexa Fluor 488-A"  userProvidedCompInfix="Comp-Alexa Fluor 488-A" />
           <data-type:parameter data-type:name="PerCP-A"  userProvidedCompInfix="Comp-PerCP-A" />
         </data-type:parameters>
         <transforms:spillover data-type:parameter="Alexa Fluor 488-A"  userProvidedCompInfix="Comp-Alexa Fluor 488-A" >
           <transforms:coefficient data-type:parameter="Alexa Fluor 488-A"  transforms:value="1" />
           <transforms:coefficient data-type:parameter="PerCP-A"  transforms:value="0" />
         </transforms:spillover>
         <transforms:spillover data-type:parameter="PerCP-A"  userProvidedCompInfix="Comp-PerCP-A" >
           <transforms:coefficient data-type:parameter="Alexa Fluor 488-A"  transforms:value="0.1299999952" />
           <transforms:coefficient data-type:parameter="PerCP-A"  transforms:value="1" />
         </transforms:spillover>
       </transforms:spilloverMatrix>
       <Transformations>
         <transforms:biex transforms:length="256"  transforms:maxRange="262144"  transforms:neg="0"  transforms:width="-100"  transforms:pos="4.418539922" >
           <data-type:parameter data-type:name="FSC-A" />
         </transforms:biex>
         <transforms:linear transforms:minRange="0"  transforms:maxRange="262144"  gain="1" >
           <data-type:parameter data-type:name="FSC-W" />
         </transforms:linear>
         <transforms:biex transforms:length="256"  transforms:maxRange="262144"  transforms:neg="0"  transforms:width="-100"  transforms:pos="4.418539922" >
           <data-type:parameter data-type:name="SSC-A" />
         </transforms:biex>
         <transforms:biex transforms:length="256"  transforms:maxRange="262144"  transforms:neg="0"  transforms:width="-100"  transforms:pos="4.418539922" >
           <data-type:parameter data-type:name="Alexa Fluor 488-A" />
         </transforms:biex>
         <transforms:biex transforms:length="256"  transforms:maxRange="262144"  transforms:neg="0"  transforms:width="-100"  transforms:pos="4.418539922" >
           <data-type:parameter data-type:name="PerCP-A" />
         </transforms:biex>
         <transforms:linear transforms:minRange="0.51"  transforms:maxRange="152"  gain="1" >
           <data-type:parameter data-type:name="Time" />
         </transforms:linear>
         <transforms:biex transforms:length="256"  transforms:maxRange="262144"  transforms:neg="0"  transforms:width="-100"  transforms:pos="4.418539922" >
           <data-type:parameter data-type:name="Comp-Alexa Fluor 488-A" />
         </transforms:biex>
         <transforms:biex transforms:length="256"  transforms:maxRange="262144"  transforms:neg="0"  transforms:width="-100"  transforms:pos="4.418539922" >
           <data-type:parameter data-type:name="Comp-PerCP-A" />
         </transforms:biex>
       </Transformations>
       <Keywords>
         <Keyword name="FJ_FCS_VERSION"  value="3" />
         <Keyword name="$BEGINANALYSIS"  value="0" />
         <Keyword name="$ENDANALYSIS"  value="0" />
         <Keyword name="$BEGINSTEXT"  value="0" />
         <Keyword name="$ENDSTEXT"  value="0" />
         <Keyword name="$BEGINDATA"  value="1922" />
         <Keyword name="$ENDDATA"  value="512113             " />
         <Keyword name="$FIL"  value="191220_WT 2 50-2_026.fcs" />
         <Keyword name="$SYS"  value="Windows 7 6.1" />
         <Keyword name="$TOT"  value="21258              " />
         <Keyword name="$PAR"  value="6" />
         <Keyword name="$MODE"  value="L" />
         <Keyword name="$BYTEORD"  value="4,3,2,1" />
         <Keyword name="$DATATYPE"  value="F" />
         <Keyword name="$NEXTDATA"  value="0" />
         <Keyword name="CREATOR"  value="BD FACSDiva Software Version 8.0.1" />
         <Keyword name="TUBE NAME"  value="WT 2 50-2" />
         <Keyword name="$SRC"  value="191220" />
         <Keyword name="EXPERIMENT NAME"  value="191221" />
         <Keyword name="GUID"  value="3fa4c034-ca8b-4f89-9294-506b0c4c7ef3" />
         <Keyword name="$DATE"  value="21-DEC-2019" />
         <Keyword name="$BTIM"  value="00:53:56" />
         <Keyword name="$ETIM"  value="00:56:28" />
         <Keyword name="$CYT"  value="LSRII" />
         <Keyword name="SETTINGS"  value="Cytometer" />
         <Keyword name="CYTNUM"  value="1" />
         <Keyword name="WINDOW EXTENSION"  value="10.00" />
         <Keyword name="EXPORT USER NAME"  value="Rutkowski" />
         <Keyword name="EXPORT TIME"  value="21-DEC-2019-01:08:57" />
         <Keyword name="$OP"  value="Rutkowski" />
         <Keyword name="FSC ASF"  value="0.76" />
         <Keyword name="AUTOBS"  value="TRUE" />
         <Keyword name="$INST"  value=" " />
         <Keyword name="LASER1NAME"  value="Blue" />
         <Keyword name="LASER1DELAY"  value="0.00" />
         <Keyword name="LASER1ASF"  value="0.97" />
         <Keyword name="LASER2NAME"  value="Red" />
         <Keyword name="LASER2DELAY"  value="64.39" />
         <Keyword name="LASER2ASF"  value="0.87" />
         <Keyword name="$TIMESTEP"  value="0.01" />
         <Keyword name="SPILL"  value="2,Alexa Fluor 488-A,PerCP-A,1,0,0.13,1" />
         <Keyword name="APPLY COMPENSATION"  value="TRUE" />
         <Keyword name="THRESHOLD"  value="FSC,600" />
         <Keyword name="$P1N"  value="FSC-A" />
         <Keyword name="$P1R"  value="262144" />
         <Keyword name="$P1B"  value="32" />
         <Keyword name="$P1E"  value="0,0" />
         <Keyword name="$P1V"  value="0" />
         <Keyword name="$P1G"  value="1.0" />
         <Keyword name="P1DISPLAY"  value="LOG" />
         <Keyword name="P1BS"  value="0" />
         <Keyword name="P1MS"  value="0" />
         <Keyword name="$P2N"  value="FSC-W" />
         <Keyword name="$P2R"  value="262144" />
         <Keyword name="$P2B"  value="32" />
         <Keyword name="$P2E"  value="0,0" />
         <Keyword name="$P2V"  value="0" />
         <Keyword name="$P2G"  value="1.0" />
         <Keyword name="P2BS"  value="-1" />
         <Keyword name="P2MS"  value="0" />
         <Keyword name="$P3N"  value="SSC-A" />
         <Keyword name="$P3R"  value="262144" />
         <Keyword name="$P3B"  value="32" />
         <Keyword name="$P3E"  value="0,0" />
         <Keyword name="$P3V"  value="183" />
         <Keyword name="$P3G"  value="1.0" />
         <Keyword name="P3DISPLAY"  value="LOG" />
         <Keyword name="P3BS"  value="0" />
         <Keyword name="P3MS"  value="0" />
         <Keyword name="$P4N"  value="Alexa Fluor 488-A" />
         <Keyword name="$P4R"  value="262144" />
         <Keyword name="$P4B"  value="32" />
         <Keyword name="$P4E"  value="0,0" />
         <Keyword name="$P4V"  value="280" />
         <Keyword name="$P4G"  value="1.0" />
         <Keyword name="P4DISPLAY"  value="LOG" />
         <Keyword name="P4BS"  value="4021" />
         <Keyword name="P4MS"  value="0" />
         <Keyword name="$P5N"  value="PerCP-A" />
         <Keyword name="$P5R"  value="262144" />
         <Keyword name="$P5B"  value="32" />
         <Keyword name="$P5E"  value="0,0" />
         <Keyword name="$P5V"  value="610" />
         <Keyword name="$P5G"  value="1.0" />
         <Keyword name="P5DISPLAY"  value="LOG" />
         <Keyword name="P5BS"  value="170" />
         <Keyword name="P5MS"  value="0" />
         <Keyword name="$P6N"  value="Time" />
         <Keyword name="$P6R"  value="262144" />
         <Keyword name="$P6B"  value="32" />
         <Keyword name="$P6E"  value="0,0" />
         <Keyword name="$P6G"  value="0.01" />
         <Keyword name="P6BS"  value="0" />
         <Keyword name="P6MS"  value="0" />
         <Keyword name="CST SETUP STATUS"  value="SUCCESS WITH WARNING" />
         <Keyword name="CST BEADS LOT ID"  value="91145" />
         <Keyword name="CYTOMETER CONFIG NAME"  value="Copy of U of IA Custom LSRII Config" />
         <Keyword name="CYTOMETER CONFIG CREATE DATE"  value="2016-08-17T09:40:15-05:00" />
         <Keyword name="CST SETUP DATE"  value="2018-11-27T08:47:38-06:00" />
         <Keyword name="CST BASELINE DATE"  value="2018-10-03T08:46:21-05:00" />
         <Keyword name="CST BEADS EXPIRED"  value="False" />
         <Keyword name="CST PERFORMANCE EXPIRED"  value="2018-11-28T08:47:38-06:00" />
         <Keyword name="CST REGULATORY STATUS"  value="RUO Performance Check" />
         <Keyword name="$P1S"  value="" />
         <Keyword name="$P2S"  value="" />
         <Keyword name="$P3S"  value="" />
         <Keyword name="$P4S"  value="" />
         <Keyword name="$P5S"  value="" />
         <Keyword name="$P6S"  value="" />
         <Keyword name="$P7N"  value="Comp-Alexa Fluor 488-A" />
         <Keyword name="$P7S"  value="" />
         <Keyword name="$P7R"  value="262144" />
         <Keyword name="$P8N"  value="Comp-PerCP-A" />
         <Keyword name="$P8S"  value="" />
         <Keyword name="$P8R"  value="262144" />
       </Keywords>
       <SampleNode name="191220_WT 2 50-2_026.fcs"  annotation=""  owningGroup=""  expanded="1"  sortPriority="10"  count="21258"  sampleID="30" >
         <Graph smoothing="0"  backColor="#ffffff"  foreColor="#000000"  heatMapStatParameter="Comp-Alexa Fluor 488-A"  type="Pseudocolor"  fast="1" >
           <Axis dimension="x"  name="FSC-A"  label=""  auto="auto" />
           <Axis dimension="y"  name="SSC-A"  label=""  auto="auto" />
           <GraphSettings level="5%"  smoothingHighResolution="1"  contourHighResolution="1"  histogramSmoothingCount="0"  graphResolution="256"  showOutliers="0"  drawLargeDots="0"  dotsToDraw="8000"  tint="le.chartfill.tinted.40"  lineWeight="le.lineweight.normal"  lineStyle="le.linestyle.solid" />
           <GraphEnvironment showGrid="0"  showAxes="tnlTNL"  showGates="1"  showFreqOnPlots="1"  showGateNameOnPlots="1"  showMedians="0"  showUncomped="0"  addEventParam="0"  lastYAxisName="" >
             <TextTraits font="SansSerif"  size="11"  name="Labels"  style="plain"  color="#000000"  background="#00ffffff"  just="left" />
             <TextTraits font="SansSerif"  size="11"  name="LayoutGates"  style="plain"  color="#000000"  background="#00ffffff"  just="left" />
             <TextTraits font="SansSerif"  size="9"  name="Numbers"  style="plain"  color="#000000"  background="#00ffffff"  just="left" />
             <TextTraits font="SansSerif"  size="9"  name="Legend"  style="plain"  color="#000000"  background="#00ffffff"  just="left" />
             <WindowPosition x="631"  y="10"  width="392"  height="584"  displayed="0"  panelState="---" />
           </GraphEnvironment>
         </Graph>
         <Subpopulations>
           <Population name="cells"  annotation=""  owningGroup="All Samples"  expanded="1"  sortPriority="10"  count="9971" >
             <Graph smoothing="0"  backColor="#ffffff"  foreColor="#000000"  heatMapStatParameter="Comp-Alexa Fluor 488-A"  type="Pseudocolor"  fast="1" >
               <Axis dimension="x"  name="FSC-A"  label=""  auto="auto" />
               <Axis dimension="y"  name="FSC-W"  label=""  auto="auto" />
               <GraphSettings level="5%"  smoothingHighResolution="1"  contourHighResolution="1"  histogramSmoothingCount="0"  graphResolution="256"  showOutliers="0"  drawLargeDots="0"  dotsToDraw="8000"  tint="le.chartfill.tinted.40"  lineWeight="le.lineweight.normal"  lineStyle="le.linestyle.solid" />
               <GraphEnvironment showGrid="0"  showAxes="tnlTNL"  showGates="1"  showFreqOnPlots="1"  showGateNameOnPlots="1"  showMedians="0"  showUncomped="0"  addEventParam="0"  lastYAxisName="" >
                 <TextTraits font="SansSerif"  size="11"  name="Labels"  style="plain"  color="#000000"  background="#00ffffff"  just="left" />
                 <TextTraits font="SansSerif"  size="11"  name="LayoutGates"  style="plain"  color="#000000"  background="#00ffffff"  just="left" />
                 <TextTraits font="SansSerif"  size="9"  name="Numbers"  style="plain"  color="#000000"  background="#00ffffff"  just="left" />
                 <TextTraits font="SansSerif"  size="9"  name="Legend"  style="plain"  color="#000000"  background="#00ffffff"  just="left" />
                 <WindowPosition x="631"  y="10"  width="392"  height="584"  displayed="0"  panelState="---" />
               </GraphEnvironment>
             </Graph>
             <Gate gating:id="ID457370107" >
               <gating:PolygonGate eventsInside="1"  annoOffsetX="-108"  annoOffsetY="-44"  tint="#000000"  isTinted="0"  lineWeight="Normal"  userDefined="1"  quadId="-1"  gateResolution="256" >
                 <gating:dimension>
                   <data-type:fcs-dimension data-type:name="FSC-A" />
                 </gating:dimension>
                 <gating:dimension>
                   <data-type:fcs-dimension data-type:name="SSC-A" />
                 </gating:dimension>
                 <gating:vertex>
                   <gating:coordinate data-type:value="15478.255313482" />
                   <gating:coordinate data-type:value="114389.3912834591" />
                 </gating:vertex>
                 <gating:vertex>
                   <gating:coordinate data-type:value="824.4365916766" />
                   <gating:coordinate data-type:value="3280.7353817608" />
                 </gating:vertex>
                 <gating:vertex>
                   <gating:coordinate data-type:value="1051.2435973222" />
                   <gating:coordinate data-type:value="1380.0264113522" />
                 </gating:vertex>
                 <gating:vertex>
                   <gating:coordinate data-type:value="2596.8772233894" />
                   <gating:coordinate data-type:value="753.8940871221" />
                 </gating:vertex>
                 <gating:vertex>
                   <gating:coordinate data-type:value="10896.5310807347" />
                   <gating:coordinate data-type:value="957.6739156069" />
                 </gating:vertex>
                 <gating:vertex>
                   <gating:coordinate data-type:value="89071.0891350257" />
                   <gating:coordinate data-type:value="8194.4485057422" />
                 </gating:vertex>
                 <gating:vertex>
                   <gating:coordinate data-type:value="124229.1009180165" />
                   <gating:coordinate data-type:value="33233.0154321581" />
                 </gating:vertex>
                 <gating:vertex>
                   <gating:coordinate data-type:value="129514.5456247073" />
                   <gating:coordinate data-type:value="190377.1578541703" />
                 </gating:vertex>
                 <gating:vertex>
                   <gating:coordinate data-type:value="81979.0254440807" />
                   <gating:coordinate data-type:value="240121.9767487241" />
                 </gating:vertex>
               </gating:PolygonGate>
             </Gate>
             <Subpopulations>
               <Population name="Single Cells"  annotation=""  owningGroup="All Samples"  expanded="1"  sortPriority="10"  count="7222" >
                 <Graph smoothing="0"  backColor="#ffffff"  foreColor="#000000"  heatMapStatParameter="Comp-Alexa Fluor 488-A"  type="Pseudocolor"  fast="1" >
                   <Axis dimension="x"  name="FSC-A"  label=""  auto="auto" />
                   <Axis dimension="y"  name="Comp-Alexa Fluor 488-A"  label=""  auto="auto" />
                   <GraphSettings level="5%"  smoothingHighResolution="1"  contourHighResolution="1"  histogramSmoothingCount="0"  graphResolution="256"  showOutliers="0"  drawLargeDots="0"  dotsToDraw="8000"  tint="le.chartfill.tinted.40"  lineWeight="le.lineweight.normal"  lineStyle="le.linestyle.solid" />
                   <GraphEnvironment showGrid="0"  showAxes="tnlTNL"  showGates="1"  showFreqOnPlots="1"  showGateNameOnPlots="1"  showMedians="0"  showUncomped="0"  addEventParam="0"  lastYAxisName="" >
                     <TextTraits font="SansSerif"  size="11"  name="Labels"  style="plain"  color="#000000"  background="#00ffffff"  just="left" />
                     <TextTraits font="SansSerif"  size="11"  name="LayoutGates"  style="plain"  color="#000000"  background="#00ffffff"  just="left" />
                     <TextTraits font="SansSerif"  size="9"  name="Numbers"  style="plain"  color="#000000"  background="#00ffffff"  just="left" />
                     <TextTraits font="SansSerif"  size="9"  name="Legend"  style="plain"  color="#000000"  background="#00ffffff"  just="left" />
                     <WindowPosition x="632"  y="11"  width="392"  height="584"  displayed="0"  panelState="---" />
                   </GraphEnvironment>
                 </Graph>
                 <Gate gating:id="ID345408328"  gating:parent_id="ID457370107" >
                   <gating:PolygonGate eventsInside="1"  annoOffsetX="-109"  annoOffsetY="-95"  tint="#000000"  isTinted="0"  lineWeight="Normal"  userDefined="1"  quadId="-1"  gateResolution="256" >
                     <gating:dimension>
                       <data-type:fcs-dimension data-type:name="FSC-A" />
                     </gating:dimension>
                     <gating:dimension>
                       <data-type:fcs-dimension data-type:name="FSC-W" />
                     </gating:dimension>
                     <gating:vertex>
                       <gating:coordinate data-type:value="5167.6638467554" />
                       <gating:coordinate data-type:value="158729.3944954129" />
                     </gating:vertex>
                     <gating:vertex>
                       <gating:coordinate data-type:value="1818.643327187" />
                       <gating:coordinate data-type:value="153919.4128440367" />
                     </gating:vertex>
                     <gating:vertex>
                       <gating:coordinate data-type:value="1160.8794560026" />
                       <gating:coordinate data-type:value="134679.4862385321" />
                     </gating:vertex>
                     <gating:vertex>
                       <gating:coordinate data-type:value="885.6205000319" />
                       <gating:coordinate data-type:value="102212.1100917431" />
                     </gating:vertex>
                     <gating:vertex>
                       <gating:coordinate data-type:value="1550.6703962636" />
                       <gating:coordinate data-type:value="73352.2201834862" />
                     </gating:vertex>
                     <gating:vertex>
                       <gating:coordinate data-type:value="3395.2964378029" />
                       <gating:coordinate data-type:value="66137.247706422" />
                     </gating:vertex>
                     <gating:vertex>
                       <gating:coordinate data-type:value="7181.9588994999" />
                       <gating:coordinate data-type:value="75757.2110091743" />
                     </gating:vertex>
                     <gating:vertex>
                       <gating:coordinate data-type:value="12723.6334384321" />
                       <gating:coordinate data-type:value="94997.1376146789" />
                     </gating:vertex>
                     <gating:vertex>
                       <gating:coordinate data-type:value="17428.0861205916" />
                       <gating:coordinate data-type:value="126262.0183486239" />
                     </gating:vertex>
                     <gating:vertex>
                       <gating:coordinate data-type:value="6427.4318595329" />
                       <gating:coordinate data-type:value="159931.8899082569" />
                     </gating:vertex>
                   </gating:PolygonGate>
                 </Gate>
                 <Subpopulations>
                   <Population name="Edu+"  annotation=""  owningGroup="All Samples"  expanded="1"  sortPriority="10"  count="83" >
                     <Graph smoothing="0"  backColor="#ffffff"  foreColor="#000000"  heatMapStatParameter="Comp-Alexa Fluor 488-A"  type="Pseudocolor"  fast="1" >
                       <Axis dimension="x"  name="FSC-A"  label=""  auto="auto" />
                       <Axis dimension="y"  name="Comp-Alexa Fluor 488-A"  label=""  auto="auto" />
                       <GraphSettings level="5%"  smoothingHighResolution="1"  contourHighResolution="1"  histogramSmoothingCount="0"  graphResolution="256"  showOutliers="0"  drawLargeDots="0"  dotsToDraw="8000"  tint="le.chartfill.tinted.40"  lineWeight="le.lineweight.normal"  lineStyle="le.linestyle.solid" />
                       <GraphEnvironment showGrid="0"  showAxes="tnlTNL"  showGates="1"  showFreqOnPlots="1"  showGateNameOnPlots="1"  showMedians="0"  showUncomped="0"  addEventParam="0"  lastYAxisName="" >
                         <TextTraits font="SansSerif"  size="11"  name="Labels"  style="plain"  color="#000000"  background="#00ffffff"  just="left" />
                         <TextTraits font="SansSerif"  size="11"  name="LayoutGates"  style="plain"  color="#000000"  background="#00ffffff"  just="left" />
                         <TextTraits font="SansSerif"  size="9"  name="Numbers"  style="plain"  color="#000000"  background="#00ffffff"  just="left" />
                         <TextTraits font="SansSerif"  size="9"  name="Legend"  style="plain"  color="#000000"  background="#00ffffff"  just="left" />
                         <WindowPosition x="0"  y="0"  width="392"  height="584"  displayed="1"  panelState="---" />
                       </GraphEnvironment>
                     </Graph>
                     <Gate gating:id="ID1841804988"  gating:parent_id="ID345408328" >
                       <gating:RectangleGate eventsInside="1"  annoOffsetX="0"  annoOffsetY="0"  tint="#000000"  isTinted="0"  lineWeight="Normal"  userDefined="1"  percentX="0"  percentY="0" >
                         <gating:dimension gating:min="-930.7088856906585"  gating:max="276767.12973693834" >
                           <data-type:fcs-dimension data-type:name="FSC-A" />
                         </gating:dimension>
                         <gating:dimension gating:min="284.16234920408084"  gating:max="208893.72088943122" >
                           <data-type:fcs-dimension data-type:name="Comp-Alexa Fluor 488-A" />
                         </gating:dimension>
                       </gating:RectangleGate>
                     </Gate>
                   </Population>
                 </Subpopulations>
               </Population>
             </Subpopulations>
           </Population>
         </Subpopulations>
       </SampleNode>
     </Sample>
     <Sample>
       <DataSet uri="file:/C:/Users/lecap/OneDrive/桌面/Revision%20data/20191227%20CHOP%20WT%20vs%20KO%20MEF%20Edu%20assay/191220_KO%202%200-1_013.fcs"  sampleID="10" />
       <transforms:spilloverMatrix spectral="0"  prefix="Comp-"  name="Acquisition-defined"  editable="0"  color="#c0c0c0"  version="FlowJo-10.8.1"  status="FINALIZED"  transforms:id="36e7834f-0d47-420b-992a-ec9ed7db33fa"  suffix="" >
         <data-type:parameters>
           <data-type:parameter data-type:name="Alexa Fluor 488-A"  userProvidedCompInfix="Comp-Alexa Fluor 488-A" />
           <data-type:parameter data-type:name="PerCP-A"  userProvidedCompInfix="Comp-PerCP-A" />
         </data-type:parameters>
         <transforms:spillover data-type:parameter="Alexa Fluor 488-A"  userProvidedCompInfix="Comp-Alexa Fluor 488-A" >
           <transforms:coefficient data-type:parameter="Alexa Fluor 488-A"  transforms:value="1" />
           <transforms:coefficient data-type:parameter="PerCP-A"  transforms:value="0" />
         </transforms:spillover>
         <transforms:spillover data-type:parameter="PerCP-A"  userProvidedCompInfix="Comp-PerCP-A" >
           <transforms:coefficient data-type:parameter="Alexa Fluor 488-A"  transforms:value="0.1299999952" />
           <transforms:coefficient data-type:parameter="PerCP-A"  transforms:value="1" />
         </transforms:spillover>
       </transforms:spilloverMatrix>
       <Transformations>
         <transforms:biex transforms:length="256"  transforms:maxRange="262144"  transforms:neg="0"  transforms:width="-100"  transforms:pos="4.418539922" >
           <data-type:parameter data-type:name="FSC-A" />
         </transforms:biex>
         <transforms:linear transforms:minRange="0"  transforms:maxRange="262144"  gain="1" >
           <data-type:parameter data-type:name="FSC-W" />
         </transforms:linear>
         <transforms:biex transforms:length="256"  transforms:maxRange="262144"  transforms:neg="0"  transforms:width="-100"  transforms:pos="4.418539922" >
           <data-type:parameter data-type:name="SSC-A" />
         </transforms:biex>
         <transforms:biex transforms:length="256"  transforms:maxRange="262144"  transforms:neg="0"  transforms:width="-100"  transforms:pos="4.418539922" >
           <data-type:parameter data-type:name="Alexa Fluor 488-A" />
         </transforms:biex>
         <transforms:biex transforms:length="256"  transforms:maxRange="262144"  transforms:neg="0"  transforms:width="-100"  transforms:pos="4.418539922" >
           <data-type:parameter data-type:name="PerCP-A" />
         </transforms:biex>
         <transforms:linear transforms:minRange="0.614"  transforms:maxRange="105"  gain="1" >
           <data-type:parameter data-type:name="Time" />
         </transforms:linear>
         <transforms:biex transforms:length="256"  transforms:maxRange="262144"  transforms:neg="0"  transforms:width="-100"  transforms:pos="4.418539922" >
           <data-type:parameter data-type:name="Comp-Alexa Fluor 488-A" />
         </transforms:biex>
         <transforms:biex transforms:length="256"  transforms:maxRange="262144"  transforms:neg="0"  transforms:width="-100"  transforms:pos="4.418539922" >
           <data-type:parameter data-type:name="Comp-PerCP-A" />
         </transforms:biex>
       </Transformations>
       <Keywords>
         <Keyword name="FJ_FCS_VERSION"  value="3" />
         <Keyword name="$BEGINANALYSIS"  value="0" />
         <Keyword name="$ENDANALYSIS"  value="0" />
         <Keyword name="$BEGINSTEXT"  value="0" />
         <Keyword name="$ENDSTEXT"  value="0" />
         <Keyword name="$BEGINDATA"  value="1920" />
         <Keyword name="$ENDDATA"  value="563927             " />
         <Keyword name="$FIL"  value="191220_KO 2 0-1_013.fcs" />
         <Keyword name="$SYS"  value="Windows 7 6.1" />
         <Keyword name="$TOT"  value="23417              " />
         <Keyword name="$PAR"  value="6" />
         <Keyword name="$MODE"  value="L" />
         <Keyword name="$BYTEORD"  value="4,3,2,1" />
         <Keyword name="$DATATYPE"  value="F" />
         <Keyword name="$NEXTDATA"  value="0" />
         <Keyword name="CREATOR"  value="BD FACSDiva Software Version 8.0.1" />
         <Keyword name="TUBE NAME"  value="KO 2 0-1" />
         <Keyword name="$SRC"  value="191220" />
         <Keyword name="EXPERIMENT NAME"  value="191221" />
         <Keyword name="GUID"  value="4a2ecdc8-0d73-4519-ae41-75368da73dad" />
         <Keyword name="$DATE"  value="21-DEC-2019" />
         <Keyword name="$BTIM"  value="00:15:25" />
         <Keyword name="$ETIM"  value="00:17:10" />
         <Keyword name="$CYT"  value="LSRII" />
         <Keyword name="SETTINGS"  value="Cytometer" />
         <Keyword name="CYTNUM"  value="1" />
         <Keyword name="WINDOW EXTENSION"  value="10.00" />
         <Keyword name="EXPORT USER NAME"  value="Rutkowski" />
         <Keyword name="EXPORT TIME"  value="21-DEC-2019-01:08:56" />
         <Keyword name="$OP"  value="Rutkowski" />
         <Keyword name="FSC ASF"  value="0.76" />
         <Keyword name="AUTOBS"  value="TRUE" />
         <Keyword name="$INST"  value=" " />
         <Keyword name="LASER1NAME"  value="Blue" />
         <Keyword name="LASER1DELAY"  value="0.00" />
         <Keyword name="LASER1ASF"  value="0.97" />
         <Keyword name="LASER2NAME"  value="Red" />
         <Keyword name="LASER2DELAY"  value="64.39" />
         <Keyword name="LASER2ASF"  value="0.87" />
         <Keyword name="$TIMESTEP"  value="0.01" />
         <Keyword name="SPILL"  value="2,Alexa Fluor 488-A,PerCP-A,1,0,0.13,1" />
         <Keyword name="APPLY COMPENSATION"  value="TRUE" />
         <Keyword name="THRESHOLD"  value="FSC,600" />
         <Keyword name="$P1N"  value="FSC-A" />
         <Keyword name="$P1R"  value="262144" />
         <Keyword name="$P1B"  value="32" />
         <Keyword name="$P1E"  value="0,0" />
         <Keyword name="$P1V"  value="0" />
         <Keyword name="$P1G"  value="1.0" />
         <Keyword name="P1DISPLAY"  value="LOG" />
         <Keyword name="P1BS"  value="0" />
         <Keyword name="P1MS"  value="0" />
         <Keyword name="$P2N"  value="FSC-W" />
         <Keyword name="$P2R"  value="262144" />
         <Keyword name="$P2B"  value="32" />
         <Keyword name="$P2E"  value="0,0" />
         <Keyword name="$P2V"  value="0" />
         <Keyword name="$P2G"  value="1.0" />
         <Keyword name="P2BS"  value="-1" />
         <Keyword name="P2MS"  value="0" />
         <Keyword name="$P3N"  value="SSC-A" />
         <Keyword name="$P3R"  value="262144" />
         <Keyword name="$P3B"  value="32" />
         <Keyword name="$P3E"  value="0,0" />
         <Keyword name="$P3V"  value="183" />
         <Keyword name="$P3G"  value="1.0" />
         <Keyword name="P3DISPLAY"  value="LOG" />
         <Keyword name="P3BS"  value="0" />
         <Keyword name="P3MS"  value="0" />
         <Keyword name="$P4N"  value="Alexa Fluor 488-A" />
         <Keyword name="$P4R"  value="262144" />
         <Keyword name="$P4B"  value="32" />
         <Keyword name="$P4E"  value="0,0" />
         <Keyword name="$P4V"  value="280" />
         <Keyword name="$P4G"  value="1.0" />
         <Keyword name="P4DISPLAY"  value="LOG" />
         <Keyword name="P4BS"  value="1797" />
         <Keyword name="P4MS"  value="0" />
         <Keyword name="$P5N"  value="PerCP-A" />
         <Keyword name="$P5R"  value="262144" />
         <Keyword name="$P5B"  value="32" />
         <Keyword name="$P5E"  value="0,0" />
         <Keyword name="$P5V"  value="610" />
         <Keyword name="$P5G"  value="1.0" />
         <Keyword name="P5DISPLAY"  value="LOG" />
         <Keyword name="P5BS"  value="192" />
         <Keyword name="P5MS"  value="0" />
         <Keyword name="$P6N"  value="Time" />
         <Keyword name="$P6R"  value="262144" />
         <Keyword name="$P6B"  value="32" />
         <Keyword name="$P6E"  value="0,0" />
         <Keyword name="$P6G"  value="0.01" />
         <Keyword name="P6BS"  value="0" />
         <Keyword name="P6MS"  value="0" />
         <Keyword name="CST SETUP STATUS"  value="SUCCESS WITH WARNING" />
         <Keyword name="CST BEADS LOT ID"  value="91145" />
         <Keyword name="CYTOMETER CONFIG NAME"  value="Copy of U of IA Custom LSRII Config" />
         <Keyword name="CYTOMETER CONFIG CREATE DATE"  value="2016-08-17T09:40:15-05:00" />
         <Keyword name="CST SETUP DATE"  value="2018-11-27T08:47:38-06:00" />
         <Keyword name="CST BASELINE DATE"  value="2018-10-03T08:46:21-05:00" />
         <Keyword name="CST BEADS EXPIRED"  value="False" />
         <Keyword name="CST PERFORMANCE EXPIRED"  value="2018-11-28T08:47:38-06:00" />
         <Keyword name="CST REGULATORY STATUS"  value="RUO Performance Check" />
         <Keyword name="$P1S"  value="" />
         <Keyword name="$P2S"  value="" />
         <Keyword name="$P3S"  value="" />
         <Keyword name="$P4S"  value="" />
         <Keyword name="$P5S"  value="" />
         <Keyword name="$P6S"  value="" />
         <Keyword name="$P7N"  value="Comp-Alexa Fluor 488-A" />
         <Keyword name="$P7S"  value="" />
         <Keyword name="$P7R"  value="262144" />
         <Keyword name="$P8N"  value="Comp-PerCP-A" />
         <Keyword name="$P8S"  value="" />
         <Keyword name="$P8R"  value="262144" />
       </Keywords>
       <SampleNode name="191220_KO 2 0-1_013.fcs"  annotation=""  owningGroup=""  expanded="1"  sortPriority="10"  count="23417"  sampleID="10" >
         <Graph smoothing="0"  backColor="#ffffff"  foreColor="#000000"  type="Pseudocolor"  fast="1" >
           <Axis dimension="x"  name="FSC-A"  label=""  auto="auto" />
           <Axis dimension="y"  name="SSC-A"  label=""  auto="auto" />
           <GraphSettings level="5%"  smoothingHighResolution="1"  contourHighResolution="1"  histogramSmoothingCount="0"  graphResolution="256"  showOutliers="0"  drawLargeDots="0"  dotsToDraw="8000"  tint="le.chartfill.tinted.40"  lineWeight="le.lineweight.normal"  lineStyle="le.linestyle.solid" />
           <GraphEnvironment showGrid="0"  showAxes="tnlTNL"  showGates="1"  showFreqOnPlots="1"  showGateNameOnPlots="1"  showMedians="0"  showUncomped="0"  addEventParam="0"  lastYAxisName="" >
             <TextTraits font="SansSerif"  size="11"  name="Labels"  style="plain"  color="#000000"  background="#00ffffff"  just="left" />
             <TextTraits font="SansSerif"  size="11"  name="LayoutGates"  style="plain"  color="#000000"  background="#00ffffff"  just="left" />
             <TextTraits font="SansSerif"  size="9"  name="Numbers"  style="plain"  color="#000000"  background="#00ffffff"  just="left" />
             <TextTraits font="SansSerif"  size="9"  name="Legend"  style="plain"  color="#000000"  background="#00ffffff"  just="left" />
             <WindowPosition x="0"  y="0"  width="0"  height="0"  displayed="0"  panelState="" />
           </GraphEnvironment>
         </Graph>
         <Subpopulations>
           <Population name="cells"  annotation=""  owningGroup="All Samples"  expanded="1"  sortPriority="10"  count="14045" >
             <Graph smoothing="0"  backColor="#ffffff"  foreColor="#000000"  heatMapStatParameter="Comp-Alexa Fluor 488-A"  type="Pseudocolor"  fast="1" >
               <Axis dimension="x"  name="FSC-A"  label=""  auto="auto" />
               <Axis dimension="y"  name="SSC-A"  label=""  auto="auto" />
               <GraphSettings level="5%"  smoothingHighResolution="1"  contourHighResolution="1"  histogramSmoothingCount="0"  graphResolution="256"  showOutliers="0"  drawLargeDots="0"  dotsToDraw="8000"  tint="le.chartfill.tinted.40"  lineWeight="le.lineweight.normal"  lineStyle="le.linestyle.solid" />
               <GraphEnvironment showGrid="0"  showAxes="tnlTNL"  showGates="1"  showFreqOnPlots="1"  showGateNameOnPlots="1"  showMedians="0"  showUncomped="0"  addEventParam="0"  lastYAxisName="" >
                 <TextTraits font="SansSerif"  size="11"  name="Labels"  style="plain"  color="#000000"  background="#00ffffff"  just="left" />
                 <TextTraits font="SansSerif"  size="11"  name="LayoutGates"  style="plain"  color="#000000"  background="#00ffffff"  just="left" />
                 <TextTraits font="SansSerif"  size="9"  name="Numbers"  style="plain"  color="#000000"  background="#00ffffff"  just="left" />
                 <TextTraits font="SansSerif"  size="9"  name="Legend"  style="plain"  color="#000000"  background="#00ffffff"  just="left" />
                 <WindowPosition x="0"  y="0"  width="392"  height="584"  displayed="1"  panelState="---" />
               </GraphEnvironment>
             </Graph>
             <Gate gating:id="ID501300627" >
               <gating:PolygonGate eventsInside="1"  annoOffsetX="-108"  annoOffsetY="-44"  tint="#000000"  isTinted="0"  lineWeight="Normal"  userDefined="1"  quadId="-1"  gateResolution="256" >
                 <gating:dimension>
                   <data-type:fcs-dimension data-type:name="FSC-A" />
                 </gating:dimension>
                 <gating:dimension>
                   <data-type:fcs-dimension data-type:name="SSC-A" />
                 </gating:dimension>
                 <gating:vertex>
                   <gating:coordinate data-type:value="15478.255313482" />
                   <gating:coordinate data-type:value="114389.3912834591" />
                 </gating:vertex>
                 <gating:vertex>
                   <gating:coordinate data-type:value="824.4365916766" />
                   <gating:coordinate data-type:value="3280.7353817608" />
                 </gating:vertex>
                 <gating:vertex>
                   <gating:coordinate data-type:value="1051.2435973222" />
                   <gating:coordinate data-type:value="1380.0264113522" />
                 </gating:vertex>
                 <gating:vertex>
                   <gating:coordinate data-type:value="2596.8772233894" />
                   <gating:coordinate data-type:value="753.8940871221" />
                 </gating:vertex>
                 <gating:vertex>
                   <gating:coordinate data-type:value="10896.5310807347" />
                   <gating:coordinate data-type:value="957.6739156069" />
                 </gating:vertex>
                 <gating:vertex>
                   <gating:coordinate data-type:value="89071.0891350257" />
                   <gating:coordinate data-type:value="8194.4485057422" />
                 </gating:vertex>
                 <gating:vertex>
                   <gating:coordinate data-type:value="124229.1009180165" />
                   <gating:coordinate data-type:value="33233.0154321581" />
                 </gating:vertex>
                 <gating:vertex>
                   <gating:coordinate data-type:value="129514.5456247073" />
                   <gating:coordinate data-type:value="190377.1578541703" />
                 </gating:vertex>
                 <gating:vertex>
                   <gating:coordinate data-type:value="81979.0254440807" />
                   <gating:coordinate data-type:value="240121.9767487241" />
                 </gating:vertex>
               </gating:PolygonGate>
             </Gate>
             <Subpopulations>
               <Population name="Single Cells"  annotation=""  owningGroup="All Samples"  expanded="1"  sortPriority="10"  count="9409" >
                 <Graph smoothing="0"  backColor="#ffffff"  foreColor="#000000"  heatMapStatParameter="Comp-Alexa Fluor 488-A"  type="Pseudocolor"  fast="1" >
                   <Axis dimension="x"  name="FSC-A"  label=""  auto="auto" />
                   <Axis dimension="y"  name="Comp-Alexa Fluor 488-A"  label=""  auto="auto" />
                   <GraphSettings level="5%"  smoothingHighResolution="1"  contourHighResolution="1"  histogramSmoothingCount="0"  graphResolution="256"  showOutliers="0"  drawLargeDots="0"  dotsToDraw="8000"  tint="le.chartfill.tinted.40"  lineWeight="le.lineweight.normal"  lineStyle="le.linestyle.solid" />
                   <GraphEnvironment showGrid="0"  showAxes="tnlTNL"  showGates="1"  showFreqOnPlots="1"  showGateNameOnPlots="1"  showMedians="0"  showUncomped="0"  addEventParam="0"  lastYAxisName="" >
                     <TextTraits font="SansSerif"  size="11"  name="Labels"  style="plain"  color="#000000"  background="#00ffffff"  just="left" />
                     <TextTraits font="SansSerif"  size="11"  name="LayoutGates"  style="plain"  color="#000000"  background="#00ffffff"  just="left" />
                     <TextTraits font="SansSerif"  size="9"  name="Numbers"  style="plain"  color="#000000"  background="#00ffffff"  just="left" />
                     <TextTraits font="SansSerif"  size="9"  name="Legend"  style="plain"  color="#000000"  background="#00ffffff"  just="left" />
                     <WindowPosition x="0"  y="0"  width="392"  height="584"  displayed="0"  panelState="---" />
                   </GraphEnvironment>
                 </Graph>
                 <Gate gating:id="ID1243142156"  gating:parent_id="ID501300627" >
                   <gating:PolygonGate eventsInside="1"  annoOffsetX="-109"  annoOffsetY="-95"  tint="#000000"  isTinted="0"  lineWeight="Normal"  userDefined="1"  quadId="-1"  gateResolution="256" >
                     <gating:dimension>
                       <data-type:fcs-dimension data-type:name="FSC-A" />
                     </gating:dimension>
                     <gating:dimension>
                       <data-type:fcs-dimension data-type:name="FSC-W" />
                     </gating:dimension>
                     <gating:vertex>
                       <gating:coordinate data-type:value="5167.6638467554" />
                       <gating:coordinate data-type:value="158729.3944954129" />
                     </gating:vertex>
                     <gating:vertex>
                       <gating:coordinate data-type:value="1818.643327187" />
                       <gating:coordinate data-type:value="153919.4128440367" />
                     </gating:vertex>
                     <gating:vertex>
                       <gating:coordinate data-type:value="1160.8794560026" />
                       <gating:coordinate data-type:value="134679.4862385321" />
                     </gating:vertex>
                     <gating:vertex>
                       <gating:coordinate data-type:value="885.6205000319" />
                       <gating:coordinate data-type:value="102212.1100917431" />
                     </gating:vertex>
                     <gating:vertex>
                       <gating:coordinate data-type:value="1550.6703962636" />
                       <gating:coordinate data-type:value="73352.2201834862" />
                     </gating:vertex>
                     <gating:vertex>
                       <gating:coordinate data-type:value="3395.2964378029" />
                       <gating:coordinate data-type:value="66137.247706422" />
                     </gating:vertex>
                     <gating:vertex>
                       <gating:coordinate data-type:value="7181.9588994999" />
                       <gating:coordinate data-type:value="75757.2110091743" />
                     </gating:vertex>
                     <gating:vertex>
                       <gating:coordinate data-type:value="12723.6334384321" />
                       <gating:coordinate data-type:value="94997.1376146789" />
                     </gating:vertex>
                     <gating:vertex>
                       <gating:coordinate data-type:value="17428.0861205916" />
                       <gating:coordinate data-type:value="126262.0183486239" />
                     </gating:vertex>
                     <gating:vertex>
                       <gating:coordinate data-type:value="6427.4318595329" />
                       <gating:coordinate data-type:value="159931.8899082569" />
                     </gating:vertex>
                   </gating:PolygonGate>
                 </Gate>
                 <Subpopulations>
                   <Population name="Edu+"  annotation=""  owningGroup="All Samples"  expanded="1"  sortPriority="10"  count="2609" >
                     <Graph smoothing="0"  backColor="#ffffff"  foreColor="#000000"  heatMapStatParameter="Comp-Alexa Fluor 488-A"  type="Pseudocolor"  fast="1" >
                       <Axis dimension="x"  name="FSC-A"  label=""  auto="auto" />
                       <Axis dimension="y"  name="Comp-Alexa Fluor 488-A"  label=""  auto="auto" />
                       <GraphSettings level="5%"  smoothingHighResolution="1"  contourHighResolution="1"  histogramSmoothingCount="0"  graphResolution="256"  showOutliers="0"  drawLargeDots="0"  dotsToDraw="8000"  tint="le.chartfill.tinted.40"  lineWeight="le.lineweight.normal"  lineStyle="le.linestyle.solid" />
                       <GraphEnvironment showGrid="0"  showAxes="tnlTNL"  showGates="1"  showFreqOnPlots="1"  showGateNameOnPlots="1"  showMedians="0"  showUncomped="0"  addEventParam="0"  lastYAxisName="" >
                         <TextTraits font="SansSerif"  size="11"  name="Labels"  style="plain"  color="#000000"  background="#00ffffff"  just="left" />
                         <TextTraits font="SansSerif"  size="11"  name="LayoutGates"  style="plain"  color="#000000"  background="#00ffffff"  just="left" />
                         <TextTraits font="SansSerif"  size="9"  name="Numbers"  style="plain"  color="#000000"  background="#00ffffff"  just="left" />
                         <TextTraits font="SansSerif"  size="9"  name="Legend"  style="plain"  color="#000000"  background="#00ffffff"  just="left" />
                         <WindowPosition x="0"  y="0"  width="392"  height="584"  displayed="1"  panelState="---" />
                       </GraphEnvironment>
                     </Graph>
                     <Gate gating:id="ID299537936"  gating:parent_id="ID1243142156" >
                       <gating:RectangleGate eventsInside="1"  annoOffsetX="0"  annoOffsetY="0"  tint="#000000"  isTinted="0"  lineWeight="Normal"  userDefined="1"  percentX="0"  percentY="0" >
                         <gating:dimension gating:min="-930.7088856906585"  gating:max="276767.12973693834" >
                           <data-type:fcs-dimension data-type:name="FSC-A" />
                         </gating:dimension>
                         <gating:dimension gating:min="284.16234920408084"  gating:max="208893.72088943122" >
                           <data-type:fcs-dimension data-type:name="Comp-Alexa Fluor 488-A" />
                         </gating:dimension>
                       </gating:RectangleGate>
                     </Gate>
                   </Population>
                 </Subpopulations>
               </Population>
             </Subpopulations>
           </Population>
         </Subpopulations>
       </SampleNode>
     </Sample>
     <Sample>
       <DataSet uri="file:/C:/Users/lecap/OneDrive/桌面/Revision%20data/20191227%20CHOP%20WT%20vs%20KO%20MEF%20Edu%20assay/191220_KO%202%200-2_014.fcs"  sampleID="11" />
       <transforms:spilloverMatrix spectral="0"  prefix="Comp-"  name="Acquisition-defined"  editable="0"  color="#c0c0c0"  version="FlowJo-10.8.1"  status="FINALIZED"  transforms:id="36e7834f-0d47-420b-992a-ec9ed7db33fa"  suffix="" >
         <data-type:parameters>
           <data-type:parameter data-type:name="Alexa Fluor 488-A"  userProvidedCompInfix="Comp-Alexa Fluor 488-A" />
           <data-type:parameter data-type:name="PerCP-A"  userProvidedCompInfix="Comp-PerCP-A" />
         </data-type:parameters>
         <transforms:spillover data-type:parameter="Alexa Fluor 488-A"  userProvidedCompInfix="Comp-Alexa Fluor 488-A" >
           <transforms:coefficient data-type:parameter="Alexa Fluor 488-A"  transforms:value="1" />
           <transforms:coefficient data-type:parameter="PerCP-A"  transforms:value="0" />
         </transforms:spillover>
         <transforms:spillover data-type:parameter="PerCP-A"  userProvidedCompInfix="Comp-PerCP-A" >
           <transforms:coefficient data-type:parameter="Alexa Fluor 488-A"  transforms:value="0.1299999952" />
           <transforms:coefficient data-type:parameter="PerCP-A"  transforms:value="1" />
         </transforms:spillover>
       </transforms:spilloverMatrix>
       <Transformations>
         <transforms:biex transforms:length="256"  transforms:maxRange="262144"  transforms:neg="0"  transforms:width="-100"  transforms:pos="4.418539922" >
           <data-type:parameter data-type:name="FSC-A" />
         </transforms:biex>
         <transforms:linear transforms:minRange="0"  transforms:maxRange="262144"  gain="1" >
           <data-type:parameter data-type:name="FSC-W" />
         </transforms:linear>
         <transforms:biex transforms:length="256"  transforms:maxRange="262144"  transforms:neg="0"  transforms:width="-100"  transforms:pos="4.418539922" >
           <data-type:parameter data-type:name="SSC-A" />
         </transforms:biex>
         <transforms:biex transforms:length="256"  transforms:maxRange="262144"  transforms:neg="0"  transforms:width="-100"  transforms:pos="4.418539922" >
           <data-type:parameter data-type:name="Alexa Fluor 488-A" />
         </transforms:biex>
         <transforms:biex transforms:length="256"  transforms:maxRange="262144"  transforms:neg="0"  transforms:width="-100"  transforms:pos="4.418539922" >
           <data-type:parameter data-type:name="PerCP-A" />
         </transforms:biex>
         <transforms:linear transforms:minRange="0.566"  transforms:maxRange="146"  gain="1" >
           <data-type:parameter data-type:name="Time" />
         </transforms:linear>
         <transforms:biex transforms:length="256"  transforms:maxRange="262144"  transforms:neg="0"  transforms:width="-100"  transforms:pos="4.418539922" >
           <data-type:parameter data-type:name="Comp-Alexa Fluor 488-A" />
         </transforms:biex>
         <transforms:biex transforms:length="256"  transforms:maxRange="262144"  transforms:neg="0"  transforms:width="-100"  transforms:pos="4.418539922" >
           <data-type:parameter data-type:name="Comp-PerCP-A" />
         </transforms:biex>
       </Transformations>
       <Keywords>
         <Keyword name="FJ_FCS_VERSION"  value="3" />
         <Keyword name="$BEGINANALYSIS"  value="0" />
         <Keyword name="$ENDANALYSIS"  value="0" />
         <Keyword name="$BEGINSTEXT"  value="0" />
         <Keyword name="$ENDSTEXT"  value="0" />
         <Keyword name="$BEGINDATA"  value="1920" />
         <Keyword name="$ENDDATA"  value="556847             " />
         <Keyword name="$FIL"  value="191220_KO 2 0-2_014.fcs" />
         <Keyword name="$SYS"  value="Windows 7 6.1" />
         <Keyword name="$TOT"  value="23122              " />
         <Keyword name="$PAR"  value="6" />
         <Keyword name="$MODE"  value="L" />
         <Keyword name="$BYTEORD"  value="4,3,2,1" />
         <Keyword name="$DATATYPE"  value="F" />
         <Keyword name="$NEXTDATA"  value="0" />
         <Keyword name="CREATOR"  value="BD FACSDiva Software Version 8.0.1" />
         <Keyword name="TUBE NAME"  value="KO 2 0-2" />
         <Keyword name="$SRC"  value="191220" />
         <Keyword name="EXPERIMENT NAME"  value="191221" />
         <Keyword name="GUID"  value="860be978-4064-4828-9519-633f00338f06" />
         <Keyword name="$DATE"  value="21-DEC-2019" />
         <Keyword name="$BTIM"  value="00:17:28" />
         <Keyword name="$ETIM"  value="00:19:54" />
         <Keyword name="$CYT"  value="LSRII" />
         <Keyword name="SETTINGS"  value="Cytometer" />
         <Keyword name="CYTNUM"  value="1" />
         <Keyword name="WINDOW EXTENSION"  value="10.00" />
         <Keyword name="EXPORT USER NAME"  value="Rutkowski" />
         <Keyword name="EXPORT TIME"  value="21-DEC-2019-01:08:56" />
         <Keyword name="$OP"  value="Rutkowski" />
         <Keyword name="FSC ASF"  value="0.76" />
         <Keyword name="AUTOBS"  value="TRUE" />
         <Keyword name="$INST"  value=" " />
         <Keyword name="LASER1NAME"  value="Blue" />
         <Keyword name="LASER1DELAY"  value="0.00" />
         <Keyword name="LASER1ASF"  value="0.97" />
         <Keyword name="LASER2NAME"  value="Red" />
         <Keyword name="LASER2DELAY"  value="64.39" />
         <Keyword name="LASER2ASF"  value="0.87" />
         <Keyword name="$TIMESTEP"  value="0.01" />
         <Keyword name="SPILL"  value="2,Alexa Fluor 488-A,PerCP-A,1,0,0.13,1" />
         <Keyword name="APPLY COMPENSATION"  value="TRUE" />
         <Keyword name="THRESHOLD"  value="FSC,600" />
         <Keyword name="$P1N"  value="FSC-A" />
         <Keyword name="$P1R"  value="262144" />
         <Keyword name="$P1B"  value="32" />
         <Keyword name="$P1E"  value="0,0" />
         <Keyword name="$P1V"  value="0" />
         <Keyword name="$P1G"  value="1.0" />
         <Keyword name="P1DISPLAY"  value="LOG" />
         <Keyword name="P1BS"  value="0" />
         <Keyword name="P1MS"  value="0" />
         <Keyword name="$P2N"  value="FSC-W" />
         <Keyword name="$P2R"  value="262144" />
         <Keyword name="$P2B"  value="32" />
         <Keyword name="$P2E"  value="0,0" />
         <Keyword name="$P2V"  value="0" />
         <Keyword name="$P2G"  value="1.0" />
         <Keyword name="P2BS"  value="-1" />
         <Keyword name="P2MS"  value="0" />
         <Keyword name="$P3N"  value="SSC-A" />
         <Keyword name="$P3R"  value="262144" />
         <Keyword name="$P3B"  value="32" />
         <Keyword name="$P3E"  value="0,0" />
         <Keyword name="$P3V"  value="183" />
         <Keyword name="$P3G"  value="1.0" />
         <Keyword name="P3DISPLAY"  value="LOG" />
         <Keyword name="P3BS"  value="0" />
         <Keyword name="P3MS"  value="0" />
         <Keyword name="$P4N"  value="Alexa Fluor 488-A" />
         <Keyword name="$P4R"  value="262144" />
         <Keyword name="$P4B"  value="32" />
         <Keyword name="$P4E"  value="0,0" />
         <Keyword name="$P4V"  value="280" />
         <Keyword name="$P4G"  value="1.0" />
         <Keyword name="P4DISPLAY"  value="LOG" />
         <Keyword name="P4BS"  value="3077" />
         <Keyword name="P4MS"  value="0" />
         <Keyword name="$P5N"  value="PerCP-A" />
         <Keyword name="$P5R"  value="262144" />
         <Keyword name="$P5B"  value="32" />
         <Keyword name="$P5E"  value="0,0" />
         <Keyword name="$P5V"  value="610" />
         <Keyword name="$P5G"  value="1.0" />
         <Keyword name="P5DISPLAY"  value="LOG" />
         <Keyword name="P5BS"  value="180" />
         <Keyword name="P5MS"  value="0" />
         <Keyword name="$P6N"  value="Time" />
         <Keyword name="$P6R"  value="262144" />
         <Keyword name="$P6B"  value="32" />
         <Keyword name="$P6E"  value="0,0" />
         <Keyword name="$P6G"  value="0.01" />
         <Keyword name="P6BS"  value="0" />
         <Keyword name="P6MS"  value="0" />
         <Keyword name="CST SETUP STATUS"  value="SUCCESS WITH WARNING" />
         <Keyword name="CST BEADS LOT ID"  value="91145" />
         <Keyword name="CYTOMETER CONFIG NAME"  value="Copy of U of IA Custom LSRII Config" />
         <Keyword name="CYTOMETER CONFIG CREATE DATE"  value="2016-08-17T09:40:15-05:00" />
         <Keyword name="CST SETUP DATE"  value="2018-11-27T08:47:38-06:00" />
         <Keyword name="CST BASELINE DATE"  value="2018-10-03T08:46:21-05:00" />
         <Keyword name="CST BEADS EXPIRED"  value="False" />
         <Keyword name="CST PERFORMANCE EXPIRED"  value="2018-11-28T08:47:38-06:00" />
         <Keyword name="CST REGULATORY STATUS"  value="RUO Performance Check" />
         <Keyword name="$P1S"  value="" />
         <Keyword name="$P2S"  value="" />
         <Keyword name="$P3S"  value="" />
         <Keyword name="$P4S"  value="" />
         <Keyword name="$P5S"  value="" />
         <Keyword name="$P6S"  value="" />
         <Keyword name="$P7N"  value="Comp-Alexa Fluor 488-A" />
         <Keyword name="$P7S"  value="" />
         <Keyword name="$P7R"  value="262144" />
         <Keyword name="$P8N"  value="Comp-PerCP-A" />
         <Keyword name="$P8S"  value="" />
         <Keyword name="$P8R"  value="262144" />
       </Keywords>
       <SampleNode name="191220_KO 2 0-2_014.fcs"  annotation=""  owningGroup=""  expanded="1"  sortPriority="10"  count="23122"  sampleID="11" >
         <Graph smoothing="0"  backColor="#ffffff"  foreColor="#000000"  type="Pseudocolor"  fast="1" >
           <Axis dimension="x"  name="FSC-A"  label=""  auto="auto" />
           <Axis dimension="y"  name="SSC-A"  label=""  auto="auto" />
           <GraphSettings level="5%"  smoothingHighResolution="1"  contourHighResolution="1"  histogramSmoothingCount="0"  graphResolution="256"  showOutliers="0"  drawLargeDots="0"  dotsToDraw="8000"  tint="le.chartfill.tinted.40"  lineWeight="le.lineweight.normal"  lineStyle="le.linestyle.solid" />
           <GraphEnvironment showGrid="0"  showAxes="tnlTNL"  showGates="1"  showFreqOnPlots="1"  showGateNameOnPlots="1"  showMedians="0"  showUncomped="0"  addEventParam="0"  lastYAxisName="" >
             <TextTraits font="SansSerif"  size="11"  name="Labels"  style="plain"  color="#000000"  background="#00ffffff"  just="left" />
             <TextTraits font="SansSerif"  size="11"  name="LayoutGates"  style="plain"  color="#000000"  background="#00ffffff"  just="left" />
             <TextTraits font="SansSerif"  size="9"  name="Numbers"  style="plain"  color="#000000"  background="#00ffffff"  just="left" />
             <TextTraits font="SansSerif"  size="9"  name="Legend"  style="plain"  color="#000000"  background="#00ffffff"  just="left" />
             <WindowPosition x="0"  y="0"  width="0"  height="0"  displayed="0"  panelState="" />
           </GraphEnvironment>
         </Graph>
         <Subpopulations>
           <Population name="cells"  annotation=""  owningGroup="All Samples"  expanded="1"  sortPriority="10"  count="13003" >
             <Graph smoothing="0"  backColor="#ffffff"  foreColor="#000000"  heatMapStatParameter="Comp-Alexa Fluor 488-A"  type="Pseudocolor"  fast="1" >
               <Axis dimension="x"  name="FSC-A"  label=""  auto="auto" />
               <Axis dimension="y"  name="SSC-A"  label=""  auto="auto" />
               <GraphSettings level="5%"  smoothingHighResolution="1"  contourHighResolution="1"  histogramSmoothingCount="0"  graphResolution="256"  showOutliers="0"  drawLargeDots="0"  dotsToDraw="8000"  tint="le.chartfill.tinted.40"  lineWeight="le.lineweight.normal"  lineStyle="le.linestyle.solid" />
               <GraphEnvironment showGrid="0"  showAxes="tnlTNL"  showGates="1"  showFreqOnPlots="1"  showGateNameOnPlots="1"  showMedians="0"  showUncomped="0"  addEventParam="0"  lastYAxisName="" >
                 <TextTraits font="SansSerif"  size="11"  name="Labels"  style="plain"  color="#000000"  background="#00ffffff"  just="left" />
                 <TextTraits font="SansSerif"  size="11"  name="LayoutGates"  style="plain"  color="#000000"  background="#00ffffff"  just="left" />
                 <TextTraits font="SansSerif"  size="9"  name="Numbers"  style="plain"  color="#000000"  background="#00ffffff"  just="left" />
                 <TextTraits font="SansSerif"  size="9"  name="Legend"  style="plain"  color="#000000"  background="#00ffffff"  just="left" />
                 <WindowPosition x="0"  y="0"  width="392"  height="584"  displayed="1"  panelState="---" />
               </GraphEnvironment>
             </Graph>
             <Gate gating:id="ID1903343604" >
               <gating:PolygonGate eventsInside="1"  annoOffsetX="-108"  annoOffsetY="-44"  tint="#000000"  isTinted="0"  lineWeight="Normal"  userDefined="1"  quadId="-1"  gateResolution="256" >
                 <gating:dimension>
                   <data-type:fcs-dimension data-type:name="FSC-A" />
                 </gating:dimension>
                 <gating:dimension>
                   <data-type:fcs-dimension data-type:name="SSC-A" />
                 </gating:dimension>
                 <gating:vertex>
                   <gating:coordinate data-type:value="15478.255313482" />
                   <gating:coordinate data-type:value="114389.3912834591" />
                 </gating:vertex>
                 <gating:vertex>
                   <gating:coordinate data-type:value="824.4365916766" />
                   <gating:coordinate data-type:value="3280.7353817608" />
                 </gating:vertex>
                 <gating:vertex>
                   <gating:coordinate data-type:value="1051.2435973222" />
                   <gating:coordinate data-type:value="1380.0264113522" />
                 </gating:vertex>
                 <gating:vertex>
                   <gating:coordinate data-type:value="2596.8772233894" />
                   <gating:coordinate data-type:value="753.8940871221" />
                 </gating:vertex>
                 <gating:vertex>
                   <gating:coordinate data-type:value="10896.5310807347" />
                   <gating:coordinate data-type:value="957.6739156069" />
                 </gating:vertex>
                 <gating:vertex>
                   <gating:coordinate data-type:value="89071.0891350257" />
                   <gating:coordinate data-type:value="8194.4485057422" />
                 </gating:vertex>
                 <gating:vertex>
                   <gating:coordinate data-type:value="124229.1009180165" />
                   <gating:coordinate data-type:value="33233.0154321581" />
                 </gating:vertex>
                 <gating:vertex>
                   <gating:coordinate data-type:value="129514.5456247073" />
                   <gating:coordinate data-type:value="190377.1578541703" />
                 </gating:vertex>
                 <gating:vertex>
                   <gating:coordinate data-type:value="81979.0254440807" />
                   <gating:coordinate data-type:value="240121.9767487241" />
                 </gating:vertex>
               </gating:PolygonGate>
             </Gate>
             <Subpopulations>
               <Population name="Single Cells"  annotation=""  owningGroup="All Samples"  expanded="1"  sortPriority="10"  count="8443" >
                 <Graph smoothing="0"  backColor="#ffffff"  foreColor="#000000"  heatMapStatParameter="Comp-Alexa Fluor 488-A"  type="Pseudocolor"  fast="1" >
                   <Axis dimension="x"  name="FSC-A"  label=""  auto="auto" />
                   <Axis dimension="y"  name="Comp-Alexa Fluor 488-A"  label=""  auto="auto" />
                   <GraphSettings level="5%"  smoothingHighResolution="1"  contourHighResolution="1"  histogramSmoothingCount="0"  graphResolution="256"  showOutliers="0"  drawLargeDots="0"  dotsToDraw="8000"  tint="le.chartfill.tinted.40"  lineWeight="le.lineweight.normal"  lineStyle="le.linestyle.solid" />
                   <GraphEnvironment showGrid="0"  showAxes="tnlTNL"  showGates="1"  showFreqOnPlots="1"  showGateNameOnPlots="1"  showMedians="0"  showUncomped="0"  addEventParam="0"  lastYAxisName="" >
                     <TextTraits font="SansSerif"  size="11"  name="Labels"  style="plain"  color="#000000"  background="#00ffffff"  just="left" />
                     <TextTraits font="SansSerif"  size="11"  name="LayoutGates"  style="plain"  color="#000000"  background="#00ffffff"  just="left" />
                     <TextTraits font="SansSerif"  size="9"  name="Numbers"  style="plain"  color="#000000"  background="#00ffffff"  just="left" />
                     <TextTraits font="SansSerif"  size="9"  name="Legend"  style="plain"  color="#000000"  background="#00ffffff"  just="left" />
                     <WindowPosition x="0"  y="0"  width="392"  height="584"  displayed="0"  panelState="---" />
                   </GraphEnvironment>
                 </Graph>
                 <Gate gating:id="ID158259072"  gating:parent_id="ID1903343604" >
                   <gating:PolygonGate eventsInside="1"  annoOffsetX="-109"  annoOffsetY="-95"  tint="#000000"  isTinted="0"  lineWeight="Normal"  userDefined="1"  quadId="-1"  gateResolution="256" >
                     <gating:dimension>
                       <data-type:fcs-dimension data-type:name="FSC-A" />
                     </gating:dimension>
                     <gating:dimension>
                       <data-type:fcs-dimension data-type:name="FSC-W" />
                     </gating:dimension>
                     <gating:vertex>
                       <gating:coordinate data-type:value="5167.6638467554" />
                       <gating:coordinate data-type:value="158729.3944954129" />
                     </gating:vertex>
                     <gating:vertex>
                       <gating:coordinate data-type:value="1818.643327187" />
                       <gating:coordinate data-type:value="153919.4128440367" />
                     </gating:vertex>
                     <gating:vertex>
                       <gating:coordinate data-type:value="1160.8794560026" />
                       <gating:coordinate data-type:value="134679.4862385321" />
                     </gating:vertex>
                     <gating:vertex>
                       <gating:coordinate data-type:value="885.6205000319" />
                       <gating:coordinate data-type:value="102212.1100917431" />
                     </gating:vertex>
                     <gating:vertex>
                       <gating:coordinate data-type:value="1550.6703962636" />
                       <gating:coordinate data-type:value="73352.2201834862" />
                     </gating:vertex>
                     <gating:vertex>
                       <gating:coordinate data-type:value="3395.2964378029" />
                       <gating:coordinate data-type:value="66137.247706422" />
                     </gating:vertex>
                     <gating:vertex>
                       <gating:coordinate data-type:value="7181.9588994999" />
                       <gating:coordinate data-type:value="75757.2110091743" />
                     </gating:vertex>
                     <gating:vertex>
                       <gating:coordinate data-type:value="12723.6334384321" />
                       <gating:coordinate data-type:value="94997.1376146789" />
                     </gating:vertex>
                     <gating:vertex>
                       <gating:coordinate data-type:value="17428.0861205916" />
                       <gating:coordinate data-type:value="126262.0183486239" />
                     </gating:vertex>
                     <gating:vertex>
                       <gating:coordinate data-type:value="6427.4318595329" />
                       <gating:coordinate data-type:value="159931.8899082569" />
                     </gating:vertex>
                   </gating:PolygonGate>
                 </Gate>
                 <Subpopulations>
                   <Population name="Edu+"  annotation=""  owningGroup="All Samples"  expanded="1"  sortPriority="10"  count="2018" >
                     <Graph smoothing="0"  backColor="#ffffff"  foreColor="#000000"  heatMapStatParameter="Comp-Alexa Fluor 488-A"  type="Pseudocolor"  fast="1" >
                       <Axis dimension="x"  name="FSC-A"  label=""  auto="auto" />
                       <Axis dimension="y"  name="Comp-Alexa Fluor 488-A"  label=""  auto="auto" />
                       <GraphSettings level="5%"  smoothingHighResolution="1"  contourHighResolution="1"  histogramSmoothingCount="0"  graphResolution="256"  showOutliers="0"  drawLargeDots="0"  dotsToDraw="8000"  tint="le.chartfill.tinted.40"  lineWeight="le.lineweight.normal"  lineStyle="le.linestyle.solid" />
                       <GraphEnvironment showGrid="0"  showAxes="tnlTNL"  showGates="1"  showFreqOnPlots="1"  showGateNameOnPlots="1"  showMedians="0"  showUncomped="0"  addEventParam="0"  lastYAxisName="" >
                         <TextTraits font="SansSerif"  size="11"  name="Labels"  style="plain"  color="#000000"  background="#00ffffff"  just="left" />
                         <TextTraits font="SansSerif"  size="11"  name="LayoutGates"  style="plain"  color="#000000"  background="#00ffffff"  just="left" />
                         <TextTraits font="SansSerif"  size="9"  name="Numbers"  style="plain"  color="#000000"  background="#00ffffff"  just="left" />
                         <TextTraits font="SansSerif"  size="9"  name="Legend"  style="plain"  color="#000000"  background="#00ffffff"  just="left" />
                         <WindowPosition x="0"  y="0"  width="392"  height="584"  displayed="1"  panelState="---" />
                       </GraphEnvironment>
                     </Graph>
                     <Gate gating:id="ID2102296037"  gating:parent_id="ID158259072" >
                       <gating:RectangleGate eventsInside="1"  annoOffsetX="0"  annoOffsetY="0"  tint="#000000"  isTinted="0"  lineWeight="Normal"  userDefined="1"  percentX="0"  percentY="0" >
                         <gating:dimension gating:min="-930.7088856906585"  gating:max="276767.12973693834" >
                           <data-type:fcs-dimension data-type:name="FSC-A" />
                         </gating:dimension>
                         <gating:dimension gating:min="284.16234920408084"  gating:max="208893.72088943122" >
                           <data-type:fcs-dimension data-type:name="Comp-Alexa Fluor 488-A" />
                         </gating:dimension>
                       </gating:RectangleGate>
                     </Gate>
                   </Population>
                 </Subpopulations>
               </Population>
             </Subpopulations>
           </Population>
         </Subpopulations>
       </SampleNode>
     </Sample>
     <Sample>
       <DataSet uri="file:/C:/Users/lecap/OneDrive/桌面/Revision%20data/20191227%20CHOP%20WT%20vs%20KO%20MEF%20Edu%20assay/191220_KO%202%202,2f,5-1_021.fcs"  sampleID="12" />
       <transforms:spilloverMatrix spectral="0"  prefix="Comp-"  name="Acquisition-defined"  editable="0"  color="#c0c0c0"  version="FlowJo-10.8.1"  status="FINALIZED"  transforms:id="36e7834f-0d47-420b-992a-ec9ed7db33fa"  suffix="" >
         <data-type:parameters>
           <data-type:parameter data-type:name="Alexa Fluor 488-A"  userProvidedCompInfix="Comp-Alexa Fluor 488-A" />
           <data-type:parameter data-type:name="PerCP-A"  userProvidedCompInfix="Comp-PerCP-A" />
         </data-type:parameters>
         <transforms:spillover data-type:parameter="Alexa Fluor 488-A"  userProvidedCompInfix="Comp-Alexa Fluor 488-A" >
           <transforms:coefficient data-type:parameter="Alexa Fluor 488-A"  transforms:value="1" />
           <transforms:coefficient data-type:parameter="PerCP-A"  transforms:value="0" />
         </transforms:spillover>
         <transforms:spillover data-type:parameter="PerCP-A"  userProvidedCompInfix="Comp-PerCP-A" >
           <transforms:coefficient data-type:parameter="Alexa Fluor 488-A"  transforms:value="0.1299999952" />
           <transforms:coefficient data-type:parameter="PerCP-A"  transforms:value="1" />
         </transforms:spillover>
       </transforms:spilloverMatrix>
       <Transformations>
         <transforms:biex transforms:length="256"  transforms:maxRange="262144"  transforms:neg="0"  transforms:width="-100"  transforms:pos="4.418539922" >
           <data-type:parameter data-type:name="FSC-A" />
         </transforms:biex>
         <transforms:linear transforms:minRange="0"  transforms:maxRange="262144"  gain="1" >
           <data-type:parameter data-type:name="FSC-W" />
         </transforms:linear>
         <transforms:biex transforms:length="256"  transforms:maxRange="262144"  transforms:neg="0"  transforms:width="-100"  transforms:pos="4.418539922" >
           <data-type:parameter data-type:name="SSC-A" />
         </transforms:biex>
         <transforms:biex transforms:length="256"  transforms:maxRange="262144"  transforms:neg="0"  transforms:width="-100"  transforms:pos="4.418539922" >
           <data-type:parameter data-type:name="Alexa Fluor 488-A" />
         </transforms:biex>
         <transforms:biex transforms:length="256"  transforms:maxRange="262144"  transforms:neg="0"  transforms:width="-100"  transforms:pos="4.418539922" >
           <data-type:parameter data-type:name="PerCP-A" />
         </transforms:biex>
         <transforms:linear transforms:minRange="0.527"  transforms:maxRange="190"  gain="1" >
           <data-type:parameter data-type:name="Time" />
         </transforms:linear>
         <transforms:biex transforms:length="256"  transforms:maxRange="262144"  transforms:neg="0"  transforms:width="-100"  transforms:pos="4.418539922" >
           <data-type:parameter data-type:name="Comp-Alexa Fluor 488-A" />
         </transforms:biex>
         <transforms:biex transforms:length="256"  transforms:maxRange="262144"  transforms:neg="0"  transforms:width="-100"  transforms:pos="4.418539922" >
           <data-type:parameter data-type:name="Comp-PerCP-A" />
         </transforms:biex>
       </Transformations>
       <Keywords>
         <Keyword name="FJ_FCS_VERSION"  value="3" />
         <Keyword name="$BEGINANALYSIS"  value="0" />
         <Keyword name="$ENDANALYSIS"  value="0" />
         <Keyword name="$BEGINSTEXT"  value="0" />
         <Keyword name="$ENDSTEXT"  value="0" />
         <Keyword name="$BEGINDATA"  value="1930" />
         <Keyword name="$ENDDATA"  value="454929             " />
         <Keyword name="$FIL"  value="191220_KO 2 2,2f,5-1_021.fcs" />
         <Keyword name="$SYS"  value="Windows 7 6.1" />
         <Keyword name="$TOT"  value="18875              " />
         <Keyword name="$PAR"  value="6" />
         <Keyword name="$MODE"  value="L" />
         <Keyword name="$BYTEORD"  value="4,3,2,1" />
         <Keyword name="$DATATYPE"  value="F" />
         <Keyword name="$NEXTDATA"  value="0" />
         <Keyword name="CREATOR"  value="BD FACSDiva Software Version 8.0.1" />
         <Keyword name="TUBE NAME"  value="KO 2 2_5-1" />
         <Keyword name="$SRC"  value="191220" />
         <Keyword name="EXPERIMENT NAME"  value="191221" />
         <Keyword name="GUID"  value="887013a1-abcc-41ca-8c23-253a60f51f8a" />
         <Keyword name="$DATE"  value="21-DEC-2019" />
         <Keyword name="$BTIM"  value="00:39:18" />
         <Keyword name="$ETIM"  value="00:42:28" />
         <Keyword name="$CYT"  value="LSRII" />
         <Keyword name="SETTINGS"  value="Cytometer" />
         <Keyword name="CYTNUM"  value="1" />
         <Keyword name="WINDOW EXTENSION"  value="10.00" />
         <Keyword name="EXPORT USER NAME"  value="Rutkowski" />
         <Keyword name="EXPORT TIME"  value="21-DEC-2019-01:08:56" />
         <Keyword name="$OP"  value="Rutkowski" />
         <Keyword name="FSC ASF"  value="0.76" />
         <Keyword name="AUTOBS"  value="TRUE" />
         <Keyword name="$INST"  value=" " />
         <Keyword name="LASER1NAME"  value="Blue" />
         <Keyword name="LASER1DELAY"  value="0.00" />
         <Keyword name="LASER1ASF"  value="0.97" />
         <Keyword name="LASER2NAME"  value="Red" />
         <Keyword name="LASER2DELAY"  value="64.39" />
         <Keyword name="LASER2ASF"  value="0.87" />
         <Keyword name="$TIMESTEP"  value="0.01" />
         <Keyword name="SPILL"  value="2,Alexa Fluor 488-A,PerCP-A,1,0,0.13,1" />
         <Keyword name="APPLY COMPENSATION"  value="TRUE" />
         <Keyword name="THRESHOLD"  value="FSC,600" />
         <Keyword name="$P1N"  value="FSC-A" />
         <Keyword name="$P1R"  value="262144" />
         <Keyword name="$P1B"  value="32" />
         <Keyword name="$P1E"  value="0,0" />
         <Keyword name="$P1V"  value="0" />
         <Keyword name="$P1G"  value="1.0" />
         <Keyword name="P1DISPLAY"  value="LOG" />
         <Keyword name="P1BS"  value="0" />
         <Keyword name="P1MS"  value="0" />
         <Keyword name="$P2N"  value="FSC-W" />
         <Keyword name="$P2R"  value="262144" />
         <Keyword name="$P2B"  value="32" />
         <Keyword name="$P2E"  value="0,0" />
         <Keyword name="$P2V"  value="0" />
         <Keyword name="$P2G"  value="1.0" />
         <Keyword name="P2BS"  value="-1" />
         <Keyword name="P2MS"  value="0" />
         <Keyword name="$P3N"  value="SSC-A" />
         <Keyword name="$P3R"  value="262144" />
         <Keyword name="$P3B"  value="32" />
         <Keyword name="$P3E"  value="0,0" />
         <Keyword name="$P3V"  value="183" />
         <Keyword name="$P3G"  value="1.0" />
         <Keyword name="P3DISPLAY"  value="LOG" />
         <Keyword name="P3BS"  value="0" />
         <Keyword name="P3MS"  value="0" />
         <Keyword name="$P4N"  value="Alexa Fluor 488-A" />
         <Keyword name="$P4R"  value="262144" />
         <Keyword name="$P4B"  value="32" />
         <Keyword name="$P4E"  value="0,0" />
         <Keyword name="$P4V"  value="280" />
         <Keyword name="$P4G"  value="1.0" />
         <Keyword name="P4DISPLAY"  value="LOG" />
         <Keyword name="P4BS"  value="2889" />
         <Keyword name="P4MS"  value="0" />
         <Keyword name="$P5N"  value="PerCP-A" />
         <Keyword name="$P5R"  value="262144" />
         <Keyword name="$P5B"  value="32" />
         <Keyword name="$P5E"  value="0,0" />
         <Keyword name="$P5V"  value="610" />
         <Keyword name="$P5G"  value="1.0" />
         <Keyword name="P5DISPLAY"  value="LOG" />
         <Keyword name="P5BS"  value="262143" />
         <Keyword name="P5MS"  value="0" />
         <Keyword name="$P6N"  value="Time" />
         <Keyword name="$P6R"  value="262144" />
         <Keyword name="$P6B"  value="32" />
         <Keyword name="$P6E"  value="0,0" />
         <Keyword name="$P6G"  value="0.01" />
         <Keyword name="P6BS"  value="0" />
         <Keyword name="P6MS"  value="0" />
         <Keyword name="CST SETUP STATUS"  value="SUCCESS WITH WARNING" />
         <Keyword name="CST BEADS LOT ID"  value="91145" />
         <Keyword name="CYTOMETER CONFIG NAME"  value="Copy of U of IA Custom LSRII Config" />
         <Keyword name="CYTOMETER CONFIG CREATE DATE"  value="2016-08-17T09:40:15-05:00" />
         <Keyword name="CST SETUP DATE"  value="2018-11-27T08:47:38-06:00" />
         <Keyword name="CST BASELINE DATE"  value="2018-10-03T08:46:21-05:00" />
         <Keyword name="CST BEADS EXPIRED"  value="False" />
         <Keyword name="CST PERFORMANCE EXPIRED"  value="2018-11-28T08:47:38-06:00" />
         <Keyword name="CST REGULATORY STATUS"  value="RUO Performance Check" />
         <Keyword name="$P1S"  value="" />
         <Keyword name="$P2S"  value="" />
         <Keyword name="$P3S"  value="" />
         <Keyword name="$P4S"  value="" />
         <Keyword name="$P5S"  value="" />
         <Keyword name="$P6S"  value="" />
         <Keyword name="$P7N"  value="Comp-Alexa Fluor 488-A" />
         <Keyword name="$P7S"  value="" />
         <Keyword name="$P7R"  value="262144" />
         <Keyword name="$P8N"  value="Comp-PerCP-A" />
         <Keyword name="$P8S"  value="" />
         <Keyword name="$P8R"  value="262144" />
       </Keywords>
       <SampleNode name="191220_KO 2 2,2f,5-1_021.fcs"  annotation=""  owningGroup=""  expanded="1"  sortPriority="10"  count="18875"  sampleID="12" >
         <Graph smoothing="0"  backColor="#ffffff"  foreColor="#000000"  type="Pseudocolor"  fast="1" >
           <Axis dimension="x"  name="FSC-A"  label=""  auto="auto" />
           <Axis dimension="y"  name="SSC-A"  label=""  auto="auto" />
           <GraphSettings level="5%"  smoothingHighResolution="1"  contourHighResolution="1"  histogramSmoothingCount="0"  graphResolution="256"  showOutliers="0"  drawLargeDots="0"  dotsToDraw="8000"  tint="le.chartfill.tinted.40"  lineWeight="le.lineweight.normal"  lineStyle="le.linestyle.solid" />
           <GraphEnvironment showGrid="0"  showAxes="tnlTNL"  showGates="1"  showFreqOnPlots="1"  showGateNameOnPlots="1"  showMedians="0"  showUncomped="0"  addEventParam="0"  lastYAxisName="" >
             <TextTraits font="SansSerif"  size="11"  name="Labels"  style="plain"  color="#000000"  background="#00ffffff"  just="left" />
             <TextTraits font="SansSerif"  size="11"  name="LayoutGates"  style="plain"  color="#000000"  background="#00ffffff"  just="left" />
             <TextTraits font="SansSerif"  size="9"  name="Numbers"  style="plain"  color="#000000"  background="#00ffffff"  just="left" />
             <TextTraits font="SansSerif"  size="9"  name="Legend"  style="plain"  color="#000000"  background="#00ffffff"  just="left" />
             <WindowPosition x="0"  y="0"  width="0"  height="0"  displayed="0"  panelState="" />
           </GraphEnvironment>
         </Graph>
         <Subpopulations>
           <Population name="cells"  annotation=""  owningGroup="All Samples"  expanded="1"  sortPriority="10"  count="8571" >
             <Graph smoothing="0"  backColor="#ffffff"  foreColor="#000000"  heatMapStatParameter="Comp-Alexa Fluor 488-A"  type="Pseudocolor"  fast="1" >
               <Axis dimension="x"  name="FSC-A"  label=""  auto="auto" />
               <Axis dimension="y"  name="SSC-A"  label=""  auto="auto" />
               <GraphSettings level="5%"  smoothingHighResolution="1"  contourHighResolution="1"  histogramSmoothingCount="0"  graphResolution="256"  showOutliers="0"  drawLargeDots="0"  dotsToDraw="8000"  tint="le.chartfill.tinted.40"  lineWeight="le.lineweight.normal"  lineStyle="le.linestyle.solid" />
               <GraphEnvironment showGrid="0"  showAxes="tnlTNL"  showGates="1"  showFreqOnPlots="1"  showGateNameOnPlots="1"  showMedians="0"  showUncomped="0"  addEventParam="0"  lastYAxisName="" >
                 <TextTraits font="SansSerif"  size="11"  name="Labels"  style="plain"  color="#000000"  background="#00ffffff"  just="left" />
                 <TextTraits font="SansSerif"  size="11"  name="LayoutGates"  style="plain"  color="#000000"  background="#00ffffff"  just="left" />
                 <TextTraits font="SansSerif"  size="9"  name="Numbers"  style="plain"  color="#000000"  background="#00ffffff"  just="left" />
                 <TextTraits font="SansSerif"  size="9"  name="Legend"  style="plain"  color="#000000"  background="#00ffffff"  just="left" />
                 <WindowPosition x="0"  y="0"  width="392"  height="584"  displayed="1"  panelState="---" />
               </GraphEnvironment>
             </Graph>
             <Gate gating:id="ID676085084" >
               <gating:PolygonGate eventsInside="1"  annoOffsetX="-108"  annoOffsetY="-44"  tint="#000000"  isTinted="0"  lineWeight="Normal"  userDefined="1"  quadId="-1"  gateResolution="256" >
                 <gating:dimension>
                   <data-type:fcs-dimension data-type:name="FSC-A" />
                 </gating:dimension>
                 <gating:dimension>
                   <data-type:fcs-dimension data-type:name="SSC-A" />
                 </gating:dimension>
                 <gating:vertex>
                   <gating:coordinate data-type:value="15478.255313482" />
                   <gating:coordinate data-type:value="114389.3912834591" />
                 </gating:vertex>
                 <gating:vertex>
                   <gating:coordinate data-type:value="824.4365916766" />
                   <gating:coordinate data-type:value="3280.7353817608" />
                 </gating:vertex>
                 <gating:vertex>
                   <gating:coordinate data-type:value="1051.2435973222" />
                   <gating:coordinate data-type:value="1380.0264113522" />
                 </gating:vertex>
                 <gating:vertex>
                   <gating:coordinate data-type:value="2596.8772233894" />
                   <gating:coordinate data-type:value="753.8940871221" />
                 </gating:vertex>
                 <gating:vertex>
                   <gating:coordinate data-type:value="10896.5310807347" />
                   <gating:coordinate data-type:value="957.6739156069" />
                 </gating:vertex>
                 <gating:vertex>
                   <gating:coordinate data-type:value="89071.0891350257" />
                   <gating:coordinate data-type:value="8194.4485057422" />
                 </gating:vertex>
                 <gating:vertex>
                   <gating:coordinate data-type:value="124229.1009180165" />
                   <gating:coordinate data-type:value="33233.0154321581" />
                 </gating:vertex>
                 <gating:vertex>
                   <gating:coordinate data-type:value="129514.5456247073" />
                   <gating:coordinate data-type:value="190377.1578541703" />
                 </gating:vertex>
                 <gating:vertex>
                   <gating:coordinate data-type:value="81979.0254440807" />
                   <gating:coordinate data-type:value="240121.9767487241" />
                 </gating:vertex>
               </gating:PolygonGate>
             </Gate>
             <Subpopulations>
               <Population name="Single Cells"  annotation=""  owningGroup="All Samples"  expanded="1"  sortPriority="10"  count="5946" >
                 <Graph smoothing="0"  backColor="#ffffff"  foreColor="#000000"  heatMapStatParameter="Comp-Alexa Fluor 488-A"  type="Pseudocolor"  fast="1" >
                   <Axis dimension="x"  name="FSC-A"  label=""  auto="auto" />
                   <Axis dimension="y"  name="Comp-Alexa Fluor 488-A"  label=""  auto="auto" />
                   <GraphSettings level="5%"  smoothingHighResolution="1"  contourHighResolution="1"  histogramSmoothingCount="0"  graphResolution="256"  showOutliers="0"  drawLargeDots="0"  dotsToDraw="8000"  tint="le.chartfill.tinted.40"  lineWeight="le.lineweight.normal"  lineStyle="le.linestyle.solid" />
                   <GraphEnvironment showGrid="0"  showAxes="tnlTNL"  showGates="1"  showFreqOnPlots="1"  showGateNameOnPlots="1"  showMedians="0"  showUncomped="0"  addEventParam="0"  lastYAxisName="" >
                     <TextTraits font="SansSerif"  size="11"  name="Labels"  style="plain"  color="#000000"  background="#00ffffff"  just="left" />
                     <TextTraits font="SansSerif"  size="11"  name="LayoutGates"  style="plain"  color="#000000"  background="#00ffffff"  just="left" />
                     <TextTraits font="SansSerif"  size="9"  name="Numbers"  style="plain"  color="#000000"  background="#00ffffff"  just="left" />
                     <TextTraits font="SansSerif"  size="9"  name="Legend"  style="plain"  color="#000000"  background="#00ffffff"  just="left" />
                     <WindowPosition x="0"  y="0"  width="392"  height="584"  displayed="0"  panelState="---" />
                   </GraphEnvironment>
                 </Graph>
                 <Gate gating:id="ID844517727"  gating:parent_id="ID676085084" >
                   <gating:PolygonGate eventsInside="1"  annoOffsetX="-109"  annoOffsetY="-95"  tint="#000000"  isTinted="0"  lineWeight="Normal"  userDefined="1"  quadId="-1"  gateResolution="256" >
                     <gating:dimension>
                       <data-type:fcs-dimension data-type:name="FSC-A" />
                     </gating:dimension>
                     <gating:dimension>
                       <data-type:fcs-dimension data-type:name="FSC-W" />
                     </gating:dimension>
                     <gating:vertex>
                       <gating:coordinate data-type:value="5167.6638467554" />
                       <gating:coordinate data-type:value="158729.3944954129" />
                     </gating:vertex>
                     <gating:vertex>
                       <gating:coordinate data-type:value="1818.643327187" />
                       <gating:coordinate data-type:value="153919.4128440367" />
                     </gating:vertex>
                     <gating:vertex>
                       <gating:coordinate data-type:value="1160.8794560026" />
                       <gating:coordinate data-type:value="134679.4862385321" />
                     </gating:vertex>
                     <gating:vertex>
                       <gating:coordinate data-type:value="885.6205000319" />
                       <gating:coordinate data-type:value="102212.1100917431" />
                     </gating:vertex>
                     <gating:vertex>
                       <gating:coordinate data-type:value="1550.6703962636" />
                       <gating:coordinate data-type:value="73352.2201834862" />
                     </gating:vertex>
                     <gating:vertex>
                       <gating:coordinate data-type:value="3395.2964378029" />
                       <gating:coordinate data-type:value="66137.247706422" />
                     </gating:vertex>
                     <gating:vertex>
                       <gating:coordinate data-type:value="7181.9588994999" />
                       <gating:coordinate data-type:value="75757.2110091743" />
                     </gating:vertex>
                     <gating:vertex>
                       <gating:coordinate data-type:value="12723.6334384321" />
                       <gating:coordinate data-type:value="94997.1376146789" />
                     </gating:vertex>
                     <gating:vertex>
                       <gating:coordinate data-type:value="17428.0861205916" />
                       <gating:coordinate data-type:value="126262.0183486239" />
                     </gating:vertex>
                     <gating:vertex>
                       <gating:coordinate data-type:value="6427.4318595329" />
                       <gating:coordinate data-type:value="159931.8899082569" />
                     </gating:vertex>
                   </gating:PolygonGate>
                 </Gate>
                 <Subpopulations>
                   <Population name="Edu+"  annotation=""  owningGroup="All Samples"  expanded="1"  sortPriority="10"  count="1165" >
                     <Graph smoothing="0"  backColor="#ffffff"  foreColor="#000000"  heatMapStatParameter="Comp-Alexa Fluor 488-A"  type="Pseudocolor"  fast="1" >
                       <Axis dimension="x"  name="FSC-A"  label=""  auto="auto" />
                       <Axis dimension="y"  name="Comp-Alexa Fluor 488-A"  label=""  auto="auto" />
                       <GraphSettings level="5%"  smoothingHighResolution="1"  contourHighResolution="1"  histogramSmoothingCount="0"  graphResolution="256"  showOutliers="0"  drawLargeDots="0"  dotsToDraw="8000"  tint="le.chartfill.tinted.40"  lineWeight="le.lineweight.normal"  lineStyle="le.linestyle.solid" />
                       <GraphEnvironment showGrid="0"  showAxes="tnlTNL"  showGates="1"  showFreqOnPlots="1"  showGateNameOnPlots="1"  showMedians="0"  showUncomped="0"  addEventParam="0"  lastYAxisName="" >
                         <TextTraits font="SansSerif"  size="11"  name="Labels"  style="plain"  color="#000000"  background="#00ffffff"  just="left" />
                         <TextTraits font="SansSerif"  size="11"  name="LayoutGates"  style="plain"  color="#000000"  background="#00ffffff"  just="left" />
                         <TextTraits font="SansSerif"  size="9"  name="Numbers"  style="plain"  color="#000000"  background="#00ffffff"  just="left" />
                         <TextTraits font="SansSerif"  size="9"  name="Legend"  style="plain"  color="#000000"  background="#00ffffff"  just="left" />
                         <WindowPosition x="0"  y="0"  width="392"  height="584"  displayed="1"  panelState="---" />
                       </GraphEnvironment>
                     </Graph>
                     <Gate gating:id="ID1233356417"  gating:parent_id="ID844517727" >
                       <gating:RectangleGate eventsInside="1"  annoOffsetX="0"  annoOffsetY="0"  tint="#000000"  isTinted="0"  lineWeight="Normal"  userDefined="1"  percentX="0"  percentY="0" >
                         <gating:dimension gating:min="-930.7088856906585"  gating:max="276767.12973693834" >
                           <data-type:fcs-dimension data-type:name="FSC-A" />
                         </gating:dimension>
                         <gating:dimension gating:min="284.16234920408084"  gating:max="208893.72088943122" >
                           <data-type:fcs-dimension data-type:name="Comp-Alexa Fluor 488-A" />
                         </gating:dimension>
                       </gating:RectangleGate>
                     </Gate>
                   </Population>
                 </Subpopulations>
               </Population>
             </Subpopulations>
           </Population>
         </Subpopulations>
       </SampleNode>
     </Sample>
     <Sample>
       <DataSet uri="file:/C:/Users/lecap/OneDrive/桌面/Revision%20data/20191227%20CHOP%20WT%20vs%20KO%20MEF%20Edu%20assay/191220_KO%202%202,2f,5-2_022.fcs"  sampleID="13" />
       <transforms:spilloverMatrix spectral="0"  prefix="Comp-"  name="Acquisition-defined"  editable="0"  color="#c0c0c0"  version="FlowJo-10.8.1"  status="FINALIZED"  transforms:id="36e7834f-0d47-420b-992a-ec9ed7db33fa"  suffix="" >
         <data-type:parameters>
           <data-type:parameter data-type:name="Alexa Fluor 488-A"  userProvidedCompInfix="Comp-Alexa Fluor 488-A" />
           <data-type:parameter data-type:name="PerCP-A"  userProvidedCompInfix="Comp-PerCP-A" />
         </data-type:parameters>
         <transforms:spillover data-type:parameter="Alexa Fluor 488-A"  userProvidedCompInfix="Comp-Alexa Fluor 488-A" >
           <transforms:coefficient data-type:parameter="Alexa Fluor 488-A"  transforms:value="1" />
           <transforms:coefficient data-type:parameter="PerCP-A"  transforms:value="0" />
         </transforms:spillover>
         <transforms:spillover data-type:parameter="PerCP-A"  userProvidedCompInfix="Comp-PerCP-A" >
           <transforms:coefficient data-type:parameter="Alexa Fluor 488-A"  transforms:value="0.1299999952" />
           <transforms:coefficient data-type:parameter="PerCP-A"  transforms:value="1" />
         </transforms:spillover>
       </transforms:spilloverMatrix>
       <Transformations>
         <transforms:biex transforms:length="256"  transforms:maxRange="262144"  transforms:neg="0"  transforms:width="-100"  transforms:pos="4.418539922" >
           <data-type:parameter data-type:name="FSC-A" />
         </transforms:biex>
         <transforms:linear transforms:minRange="0"  transforms:maxRange="262144"  gain="1" >
           <data-type:parameter data-type:name="FSC-W" />
         </transforms:linear>
         <transforms:biex transforms:length="256"  transforms:maxRange="262144"  transforms:neg="0"  transforms:width="-100"  transforms:pos="4.418539922" >
           <data-type:parameter data-type:name="SSC-A" />
         </transforms:biex>
         <transforms:biex transforms:length="256"  transforms:maxRange="262144"  transforms:neg="0"  transforms:width="-100"  transforms:pos="4.418539922" >
           <data-type:parameter data-type:name="Alexa Fluor 488-A" />
         </transforms:biex>
         <transforms:biex transforms:length="256"  transforms:maxRange="262144"  transforms:neg="0"  transforms:width="-100"  transforms:pos="4.418539922" >
           <data-type:parameter data-type:name="PerCP-A" />
         </transforms:biex>
         <transforms:linear transforms:minRange="0.52"  transforms:maxRange="127"  gain="1" >
           <data-type:parameter data-type:name="Time" />
         </transforms:linear>
         <transforms:biex transforms:length="256"  transforms:maxRange="262144"  transforms:neg="0"  transforms:width="-100"  transforms:pos="4.418539922" >
           <data-type:parameter data-type:name="Comp-Alexa Fluor 488-A" />
         </transforms:biex>
         <transforms:biex transforms:length="256"  transforms:maxRange="262144"  transforms:neg="0"  transforms:width="-100"  transforms:pos="4.418539922" >
           <data-type:parameter data-type:name="Comp-PerCP-A" />
         </transforms:biex>
       </Transformations>
       <Keywords>
         <Keyword name="FJ_FCS_VERSION"  value="3" />
         <Keyword name="$BEGINANALYSIS"  value="0" />
         <Keyword name="$ENDANALYSIS"  value="0" />
         <Keyword name="$BEGINSTEXT"  value="0" />
         <Keyword name="$ENDSTEXT"  value="0" />
         <Keyword name="$BEGINDATA"  value="1927" />
         <Keyword name="$ENDDATA"  value="567606             " />
         <Keyword name="$FIL"  value="191220_KO 2 2,2f,5-2_022.fcs" />
         <Keyword name="$SYS"  value="Windows 7 6.1" />
         <Keyword name="$TOT"  value="23570              " />
         <Keyword name="$PAR"  value="6" />
         <Keyword name="$MODE"  value="L" />
         <Keyword name="$BYTEORD"  value="4,3,2,1" />
         <Keyword name="$DATATYPE"  value="F" />
         <Keyword name="$NEXTDATA"  value="0" />
         <Keyword name="CREATOR"  value="BD FACSDiva Software Version 8.0.1" />
         <Keyword name="TUBE NAME"  value="KO 2 2_5-2" />
         <Keyword name="$SRC"  value="191220" />
         <Keyword name="EXPERIMENT NAME"  value="191221" />
         <Keyword name="GUID"  value="25cbe038-73a3-45f2-9493-4b47889dc006" />
         <Keyword name="$DATE"  value="21-DEC-2019" />
         <Keyword name="$BTIM"  value="00:42:48" />
         <Keyword name="$ETIM"  value="00:44:55" />
         <Keyword name="$CYT"  value="LSRII" />
         <Keyword name="SETTINGS"  value="Cytometer" />
         <Keyword name="CYTNUM"  value="1" />
         <Keyword name="WINDOW EXTENSION"  value="10.00" />
         <Keyword name="EXPORT USER NAME"  value="Rutkowski" />
         <Keyword name="EXPORT TIME"  value="21-DEC-2019-01:08:56" />
         <Keyword name="$OP"  value="Rutkowski" />
         <Keyword name="FSC ASF"  value="0.76" />
         <Keyword name="AUTOBS"  value="TRUE" />
         <Keyword name="$INST"  value=" " />
         <Keyword name="LASER1NAME"  value="Blue" />
         <Keyword name="LASER1DELAY"  value="0.00" />
         <Keyword name="LASER1ASF"  value="0.97" />
         <Keyword name="LASER2NAME"  value="Red" />
         <Keyword name="LASER2DELAY"  value="64.39" />
         <Keyword name="LASER2ASF"  value="0.87" />
         <Keyword name="$TIMESTEP"  value="0.01" />
         <Keyword name="SPILL"  value="2,Alexa Fluor 488-A,PerCP-A,1,0,0.13,1" />
         <Keyword name="APPLY COMPENSATION"  value="TRUE" />
         <Keyword name="THRESHOLD"  value="FSC,600" />
         <Keyword name="$P1N"  value="FSC-A" />
         <Keyword name="$P1R"  value="262144" />
         <Keyword name="$P1B"  value="32" />
         <Keyword name="$P1E"  value="0,0" />
         <Keyword name="$P1V"  value="0" />
         <Keyword name="$P1G"  value="1.0" />
         <Keyword name="P1DISPLAY"  value="LOG" />
         <Keyword name="P1BS"  value="0" />
         <Keyword name="P1MS"  value="0" />
         <Keyword name="$P2N"  value="FSC-W" />
         <Keyword name="$P2R"  value="262144" />
         <Keyword name="$P2B"  value="32" />
         <Keyword name="$P2E"  value="0,0" />
         <Keyword name="$P2V"  value="0" />
         <Keyword name="$P2G"  value="1.0" />
         <Keyword name="P2BS"  value="-1" />
         <Keyword name="P2MS"  value="0" />
         <Keyword name="$P3N"  value="SSC-A" />
         <Keyword name="$P3R"  value="262144" />
         <Keyword name="$P3B"  value="32" />
         <Keyword name="$P3E"  value="0,0" />
         <Keyword name="$P3V"  value="183" />
         <Keyword name="$P3G"  value="1.0" />
         <Keyword name="P3DISPLAY"  value="LOG" />
         <Keyword name="P3BS"  value="0" />
         <Keyword name="P3MS"  value="0" />
         <Keyword name="$P4N"  value="Alexa Fluor 488-A" />
         <Keyword name="$P4R"  value="262144" />
         <Keyword name="$P4B"  value="32" />
         <Keyword name="$P4E"  value="0,0" />
         <Keyword name="$P4V"  value="280" />
         <Keyword name="$P4G"  value="1.0" />
         <Keyword name="P4DISPLAY"  value="LOG" />
         <Keyword name="P4BS"  value="3898" />
         <Keyword name="P4MS"  value="0" />
         <Keyword name="$P5N"  value="PerCP-A" />
         <Keyword name="$P5R"  value="262144" />
         <Keyword name="$P5B"  value="32" />
         <Keyword name="$P5E"  value="0,0" />
         <Keyword name="$P5V"  value="610" />
         <Keyword name="$P5G"  value="1.0" />
         <Keyword name="P5DISPLAY"  value="LOG" />
         <Keyword name="P5BS"  value="177" />
         <Keyword name="P5MS"  value="0" />
         <Keyword name="$P6N"  value="Time" />
         <Keyword name="$P6R"  value="262144" />
         <Keyword name="$P6B"  value="32" />
         <Keyword name="$P6E"  value="0,0" />
         <Keyword name="$P6G"  value="0.01" />
         <Keyword name="P6BS"  value="0" />
         <Keyword name="P6MS"  value="0" />
         <Keyword name="CST SETUP STATUS"  value="SUCCESS WITH WARNING" />
         <Keyword name="CST BEADS LOT ID"  value="91145" />
         <Keyword name="CYTOMETER CONFIG NAME"  value="Copy of U of IA Custom LSRII Config" />
         <Keyword name="CYTOMETER CONFIG CREATE DATE"  value="2016-08-17T09:40:15-05:00" />
         <Keyword name="CST SETUP DATE"  value="2018-11-27T08:47:38-06:00" />
         <Keyword name="CST BASELINE DATE"  value="2018-10-03T08:46:21-05:00" />
         <Keyword name="CST BEADS EXPIRED"  value="False" />
         <Keyword name="CST PERFORMANCE EXPIRED"  value="2018-11-28T08:47:38-06:00" />
         <Keyword name="CST REGULATORY STATUS"  value="RUO Performance Check" />
         <Keyword name="$P1S"  value="" />
         <Keyword name="$P2S"  value="" />
         <Keyword name="$P3S"  value="" />
         <Keyword name="$P4S"  value="" />
         <Keyword name="$P5S"  value="" />
         <Keyword name="$P6S"  value="" />
         <Keyword name="$P7N"  value="Comp-Alexa Fluor 488-A" />
         <Keyword name="$P7S"  value="" />
         <Keyword name="$P7R"  value="262144" />
         <Keyword name="$P8N"  value="Comp-PerCP-A" />
         <Keyword name="$P8S"  value="" />
         <Keyword name="$P8R"  value="262144" />
       </Keywords>
       <SampleNode name="191220_KO 2 2,2f,5-2_022.fcs"  annotation=""  owningGroup=""  expanded="1"  sortPriority="10"  count="23570"  sampleID="13" >
         <Graph smoothing="0"  backColor="#ffffff"  foreColor="#000000"  type="Pseudocolor"  fast="1" >
           <Axis dimension="x"  name="FSC-A"  label=""  auto="auto" />
           <Axis dimension="y"  name="SSC-A"  label=""  auto="auto" />
           <GraphSettings level="5%"  smoothingHighResolution="1"  contourHighResolution="1"  histogramSmoothingCount="0"  graphResolution="256"  showOutliers="0"  drawLargeDots="0"  dotsToDraw="8000"  tint="le.chartfill.tinted.40"  lineWeight="le.lineweight.normal"  lineStyle="le.linestyle.solid" />
           <GraphEnvironment showGrid="0"  showAxes="tnlTNL"  showGates="1"  showFreqOnPlots="1"  showGateNameOnPlots="1"  showMedians="0"  showUncomped="0"  addEventParam="0"  lastYAxisName="" >
             <TextTraits font="SansSerif"  size="11"  name="Labels"  style="plain"  color="#000000"  background="#00ffffff"  just="left" />
             <TextTraits font="SansSerif"  size="11"  name="LayoutGates"  style="plain"  color="#000000"  background="#00ffffff"  just="left" />
             <TextTraits font="SansSerif"  size="9"  name="Numbers"  style="plain"  color="#000000"  background="#00ffffff"  just="left" />
             <TextTraits font="SansSerif"  size="9"  name="Legend"  style="plain"  color="#000000"  background="#00ffffff"  just="left" />
             <WindowPosition x="0"  y="0"  width="0"  height="0"  displayed="0"  panelState="" />
           </GraphEnvironment>
         </Graph>
         <Subpopulations>
           <Population name="cells"  annotation=""  owningGroup="All Samples"  expanded="1"  sortPriority="10"  count="13752" >
             <Graph smoothing="0"  backColor="#ffffff"  foreColor="#000000"  heatMapStatParameter="Comp-Alexa Fluor 488-A"  type="Pseudocolor"  fast="1" >
               <Axis dimension="x"  name="FSC-A"  label=""  auto="auto" />
               <Axis dimension="y"  name="SSC-A"  label=""  auto="auto" />
               <GraphSettings level="5%"  smoothingHighResolution="1"  contourHighResolution="1"  histogramSmoothingCount="0"  graphResolution="256"  showOutliers="0"  drawLargeDots="0"  dotsToDraw="8000"  tint="le.chartfill.tinted.40"  lineWeight="le.lineweight.normal"  lineStyle="le.linestyle.solid" />
               <GraphEnvironment showGrid="0"  showAxes="tnlTNL"  showGates="1"  showFreqOnPlots="1"  showGateNameOnPlots="1"  showMedians="0"  showUncomped="0"  addEventParam="0"  lastYAxisName="" >
                 <TextTraits font="SansSerif"  size="11"  name="Labels"  style="plain"  color="#000000"  background="#00ffffff"  just="left" />
                 <TextTraits font="SansSerif"  size="11"  name="LayoutGates"  style="plain"  color="#000000"  background="#00ffffff"  just="left" />
                 <TextTraits font="SansSerif"  size="9"  name="Numbers"  style="plain"  color="#000000"  background="#00ffffff"  just="left" />
                 <TextTraits font="SansSerif"  size="9"  name="Legend"  style="plain"  color="#000000"  background="#00ffffff"  just="left" />
                 <WindowPosition x="0"  y="0"  width="392"  height="584"  displayed="1"  panelState="---" />
               </GraphEnvironment>
             </Graph>
             <Gate gating:id="ID1586081856" >
               <gating:PolygonGate eventsInside="1"  annoOffsetX="-108"  annoOffsetY="-44"  tint="#000000"  isTinted="0"  lineWeight="Normal"  userDefined="1"  quadId="-1"  gateResolution="256" >
                 <gating:dimension>
                   <data-type:fcs-dimension data-type:name="FSC-A" />
                 </gating:dimension>
                 <gating:dimension>
                   <data-type:fcs-dimension data-type:name="SSC-A" />
                 </gating:dimension>
                 <gating:vertex>
                   <gating:coordinate data-type:value="15478.255313482" />
                   <gating:coordinate data-type:value="114389.3912834591" />
                 </gating:vertex>
                 <gating:vertex>
                   <gating:coordinate data-type:value="824.4365916766" />
                   <gating:coordinate data-type:value="3280.7353817608" />
                 </gating:vertex>
                 <gating:vertex>
                   <gating:coordinate data-type:value="1051.2435973222" />
                   <gating:coordinate data-type:value="1380.0264113522" />
                 </gating:vertex>
                 <gating:vertex>
                   <gating:coordinate data-type:value="2596.8772233894" />
                   <gating:coordinate data-type:value="753.8940871221" />
                 </gating:vertex>
                 <gating:vertex>
                   <gating:coordinate data-type:value="10896.5310807347" />
                   <gating:coordinate data-type:value="957.6739156069" />
                 </gating:vertex>
                 <gating:vertex>
                   <gating:coordinate data-type:value="89071.0891350257" />
                   <gating:coordinate data-type:value="8194.4485057422" />
                 </gating:vertex>
                 <gating:vertex>
                   <gating:coordinate data-type:value="124229.1009180165" />
                   <gating:coordinate data-type:value="33233.0154321581" />
                 </gating:vertex>
                 <gating:vertex>
                   <gating:coordinate data-type:value="129514.5456247073" />
                   <gating:coordinate data-type:value="190377.1578541703" />
                 </gating:vertex>
                 <gating:vertex>
                   <gating:coordinate data-type:value="81979.0254440807" />
                   <gating:coordinate data-type:value="240121.9767487241" />
                 </gating:vertex>
               </gating:PolygonGate>
             </Gate>
             <Subpopulations>
               <Population name="Single Cells"  annotation=""  owningGroup="All Samples"  expanded="1"  sortPriority="10"  count="9083" >
                 <Graph smoothing="0"  backColor="#ffffff"  foreColor="#000000"  heatMapStatParameter="Comp-Alexa Fluor 488-A"  type="Pseudocolor"  fast="1" >
                   <Axis dimension="x"  name="FSC-A"  label=""  auto="auto" />
                   <Axis dimension="y"  name="Comp-Alexa Fluor 488-A"  label=""  auto="auto" />
                   <GraphSettings level="5%"  smoothingHighResolution="1"  contourHighResolution="1"  histogramSmoothingCount="0"  graphResolution="256"  showOutliers="0"  drawLargeDots="0"  dotsToDraw="8000"  tint="le.chartfill.tinted.40"  lineWeight="le.lineweight.normal"  lineStyle="le.linestyle.solid" />
                   <GraphEnvironment showGrid="0"  showAxes="tnlTNL"  showGates="1"  showFreqOnPlots="1"  showGateNameOnPlots="1"  showMedians="0"  showUncomped="0"  addEventParam="0"  lastYAxisName="" >
                     <TextTraits font="SansSerif"  size="11"  name="Labels"  style="plain"  color="#000000"  background="#00ffffff"  just="left" />
                     <TextTraits font="SansSerif"  size="11"  name="LayoutGates"  style="plain"  color="#000000"  background="#00ffffff"  just="left" />
                     <TextTraits font="SansSerif"  size="9"  name="Numbers"  style="plain"  color="#000000"  background="#00ffffff"  just="left" />
                     <TextTraits font="SansSerif"  size="9"  name="Legend"  style="plain"  color="#000000"  background="#00ffffff"  just="left" />
                     <WindowPosition x="0"  y="0"  width="392"  height="584"  displayed="0"  panelState="---" />
                   </GraphEnvironment>
                 </Graph>
                 <Gate gating:id="ID443035438"  gating:parent_id="ID1586081856" >
                   <gating:PolygonGate eventsInside="1"  annoOffsetX="-109"  annoOffsetY="-95"  tint="#000000"  isTinted="0"  lineWeight="Normal"  userDefined="1"  quadId="-1"  gateResolution="256" >
                     <gating:dimension>
                       <data-type:fcs-dimension data-type:name="FSC-A" />
                     </gating:dimension>
                     <gating:dimension>
                       <data-type:fcs-dimension data-type:name="FSC-W" />
                     </gating:dimension>
                     <gating:vertex>
                       <gating:coordinate data-type:value="5167.6638467554" />
                       <gating:coordinate data-type:value="158729.3944954129" />
                     </gating:vertex>
                     <gating:vertex>
                       <gating:coordinate data-type:value="1818.643327187" />
                       <gating:coordinate data-type:value="153919.4128440367" />
                     </gating:vertex>
                     <gating:vertex>
                       <gating:coordinate data-type:value="1160.8794560026" />
                       <gating:coordinate data-type:value="134679.4862385321" />
                     </gating:vertex>
                     <gating:vertex>
                       <gating:coordinate data-type:value="885.6205000319" />
                       <gating:coordinate data-type:value="102212.1100917431" />
                     </gating:vertex>
                     <gating:vertex>
                       <gating:coordinate data-type:value="1550.6703962636" />
                       <gating:coordinate data-type:value="73352.2201834862" />
                     </gating:vertex>
                     <gating:vertex>
                       <gating:coordinate data-type:value="3395.2964378029" />
                       <gating:coordinate data-type:value="66137.247706422" />
                     </gating:vertex>
                     <gating:vertex>
                       <gating:coordinate data-type:value="7181.9588994999" />
                       <gating:coordinate data-type:value="75757.2110091743" />
                     </gating:vertex>
                     <gating:vertex>
                       <gating:coordinate data-type:value="12723.6334384321" />
                       <gating:coordinate data-type:value="94997.1376146789" />
                     </gating:vertex>
                     <gating:vertex>
                       <gating:coordinate data-type:value="17428.0861205916" />
                       <gating:coordinate data-type:value="126262.0183486239" />
                     </gating:vertex>
                     <gating:vertex>
                       <gating:coordinate data-type:value="6427.4318595329" />
                       <gating:coordinate data-type:value="159931.8899082569" />
                     </gating:vertex>
                   </gating:PolygonGate>
                 </Gate>
                 <Subpopulations>
                   <Population name="Edu+"  annotation=""  owningGroup="All Samples"  expanded="1"  sortPriority="10"  count="2164" >
                     <Graph smoothing="0"  backColor="#ffffff"  foreColor="#000000"  heatMapStatParameter="Comp-Alexa Fluor 488-A"  type="Pseudocolor"  fast="1" >
                       <Axis dimension="x"  name="FSC-A"  label=""  auto="auto" />
                       <Axis dimension="y"  name="Comp-Alexa Fluor 488-A"  label=""  auto="auto" />
                       <GraphSettings level="5%"  smoothingHighResolution="1"  contourHighResolution="1"  histogramSmoothingCount="0"  graphResolution="256"  showOutliers="0"  drawLargeDots="0"  dotsToDraw="8000"  tint="le.chartfill.tinted.40"  lineWeight="le.lineweight.normal"  lineStyle="le.linestyle.solid" />
                       <GraphEnvironment showGrid="0"  showAxes="tnlTNL"  showGates="1"  showFreqOnPlots="1"  showGateNameOnPlots="1"  showMedians="0"  showUncomped="0"  addEventParam="0"  lastYAxisName="" >
                         <TextTraits font="SansSerif"  size="11"  name="Labels"  style="plain"  color="#000000"  background="#00ffffff"  just="left" />
                         <TextTraits font="SansSerif"  size="11"  name="LayoutGates"  style="plain"  color="#000000"  background="#00ffffff"  just="left" />
                         <TextTraits font="SansSerif"  size="9"  name="Numbers"  style="plain"  color="#000000"  background="#00ffffff"  just="left" />
                         <TextTraits font="SansSerif"  size="9"  name="Legend"  style="plain"  color="#000000"  background="#00ffffff"  just="left" />
                         <WindowPosition x="0"  y="0"  width="392"  height="584"  displayed="1"  panelState="---" />
                       </GraphEnvironment>
                     </Graph>
                     <Gate gating:id="ID2112411930"  gating:parent_id="ID443035438" >
                       <gating:RectangleGate eventsInside="1"  annoOffsetX="0"  annoOffsetY="0"  tint="#000000"  isTinted="0"  lineWeight="Normal"  userDefined="1"  percentX="0"  percentY="0" >
                         <gating:dimension gating:min="-930.7088856906585"  gating:max="276767.12973693834" >
                           <data-type:fcs-dimension data-type:name="FSC-A" />
                         </gating:dimension>
                         <gating:dimension gating:min="284.16234920408084"  gating:max="208893.72088943122" >
                           <data-type:fcs-dimension data-type:name="Comp-Alexa Fluor 488-A" />
                         </gating:dimension>
                       </gating:RectangleGate>
                     </Gate>
                   </Population>
                 </Subpopulations>
               </Population>
             </Subpopulations>
           </Population>
         </Subpopulations>
       </SampleNode>
     </Sample>
     <Sample>
       <DataSet uri="file:/C:/Users/lecap/OneDrive/桌面/Revision%20data/20191227%20CHOP%20WT%20vs%20KO%20MEF%20Edu%20assay/191220_KO%202%2050-1_029.fcs"  sampleID="14" />
       <transforms:spilloverMatrix spectral="0"  prefix="Comp-"  name="Acquisition-defined"  editable="0"  color="#c0c0c0"  version="FlowJo-10.8.1"  status="FINALIZED"  transforms:id="36e7834f-0d47-420b-992a-ec9ed7db33fa"  suffix="" >
         <data-type:parameters>
           <data-type:parameter data-type:name="Alexa Fluor 488-A"  userProvidedCompInfix="Comp-Alexa Fluor 488-A" />
           <data-type:parameter data-type:name="PerCP-A"  userProvidedCompInfix="Comp-PerCP-A" />
         </data-type:parameters>
         <transforms:spillover data-type:parameter="Alexa Fluor 488-A"  userProvidedCompInfix="Comp-Alexa Fluor 488-A" >
           <transforms:coefficient data-type:parameter="Alexa Fluor 488-A"  transforms:value="1" />
           <transforms:coefficient data-type:parameter="PerCP-A"  transforms:value="0" />
         </transforms:spillover>
         <transforms:spillover data-type:parameter="PerCP-A"  userProvidedCompInfix="Comp-PerCP-A" >
           <transforms:coefficient data-type:parameter="Alexa Fluor 488-A"  transforms:value="0.1299999952" />
           <transforms:coefficient data-type:parameter="PerCP-A"  transforms:value="1" />
         </transforms:spillover>
       </transforms:spilloverMatrix>
       <Transformations>
         <transforms:biex transforms:length="256"  transforms:maxRange="262144"  transforms:neg="0"  transforms:width="-100"  transforms:pos="4.418539922" >
           <data-type:parameter data-type:name="FSC-A" />
         </transforms:biex>
         <transforms:linear transforms:minRange="0"  transforms:maxRange="262144"  gain="1" >
           <data-type:parameter data-type:name="FSC-W" />
         </transforms:linear>
         <transforms:biex transforms:length="256"  transforms:maxRange="262144"  transforms:neg="0"  transforms:width="-100"  transforms:pos="4.418539922" >
           <data-type:parameter data-type:name="SSC-A" />
         </transforms:biex>
         <transforms:biex transforms:length="256"  transforms:maxRange="262144"  transforms:neg="0"  transforms:width="-100"  transforms:pos="4.418539922" >
           <data-type:parameter data-type:name="Alexa Fluor 488-A" />
         </transforms:biex>
         <transforms:biex transforms:length="256"  transforms:maxRange="262144"  transforms:neg="0"  transforms:width="-100"  transforms:pos="4.418539922" >
           <data-type:parameter data-type:name="PerCP-A" />
         </transforms:biex>
         <transforms:linear transforms:minRange="0.612"  transforms:maxRange="113"  gain="1" >
           <data-type:parameter data-type:name="Time" />
         </transforms:linear>
         <transforms:biex transforms:length="256"  transforms:maxRange="262144"  transforms:neg="0"  transforms:width="-100"  transforms:pos="4.418539922" >
           <data-type:parameter data-type:name="Comp-Alexa Fluor 488-A" />
         </transforms:biex>
         <transforms:biex transforms:length="256"  transforms:maxRange="262144"  transforms:neg="0"  transforms:width="-100"  transforms:pos="4.418539922" >
           <data-type:parameter data-type:name="Comp-PerCP-A" />
         </transforms:biex>
       </Transformations>
       <Keywords>
         <Keyword name="FJ_FCS_VERSION"  value="3" />
         <Keyword name="$BEGINANALYSIS"  value="0" />
         <Keyword name="$ENDANALYSIS"  value="0" />
         <Keyword name="$BEGINSTEXT"  value="0" />
         <Keyword name="$ENDSTEXT"  value="0" />
         <Keyword name="$BEGINDATA"  value="1922" />
         <Keyword name="$ENDDATA"  value="465673             " />
         <Keyword name="$FIL"  value="191220_KO 2 50-1_029.fcs" />
         <Keyword name="$SYS"  value="Windows 7 6.1" />
         <Keyword name="$TOT"  value="19323              " />
         <Keyword name="$PAR"  value="6" />
         <Keyword name="$MODE"  value="L" />
         <Keyword name="$BYTEORD"  value="4,3,2,1" />
         <Keyword name="$DATATYPE"  value="F" />
         <Keyword name="$NEXTDATA"  value="0" />
         <Keyword name="CREATOR"  value="BD FACSDiva Software Version 8.0.1" />
         <Keyword name="TUBE NAME"  value="KO 2 50-1" />
         <Keyword name="$SRC"  value="191220" />
         <Keyword name="EXPERIMENT NAME"  value="191221" />
         <Keyword name="GUID"  value="efe210a3-9f46-4fa1-9e62-0a831a3c265b" />
         <Keyword name="$DATE"  value="21-DEC-2019" />
         <Keyword name="$BTIM"  value="01:03:00" />
         <Keyword name="$ETIM"  value="01:04:53" />
         <Keyword name="$CYT"  value="LSRII" />
         <Keyword name="SETTINGS"  value="Cytometer" />
         <Keyword name="CYTNUM"  value="1" />
         <Keyword name="WINDOW EXTENSION"  value="10.00" />
         <Keyword name="EXPORT USER NAME"  value="Rutkowski" />
         <Keyword name="EXPORT TIME"  value="21-DEC-2019-01:08:57" />
         <Keyword name="$OP"  value="Rutkowski" />
         <Keyword name="FSC ASF"  value="0.76" />
         <Keyword name="AUTOBS"  value="TRUE" />
         <Keyword name="$INST"  value=" " />
         <Keyword name="LASER1NAME"  value="Blue" />
         <Keyword name="LASER1DELAY"  value="0.00" />
         <Keyword name="LASER1ASF"  value="0.97" />
         <Keyword name="LASER2NAME"  value="Red" />
         <Keyword name="LASER2DELAY"  value="64.39" />
         <Keyword name="LASER2ASF"  value="0.87" />
         <Keyword name="$TIMESTEP"  value="0.01" />
         <Keyword name="SPILL"  value="2,Alexa Fluor 488-A,PerCP-A,1,0,0.13,1" />
         <Keyword name="APPLY COMPENSATION"  value="TRUE" />
         <Keyword name="THRESHOLD"  value="FSC,600" />
         <Keyword name="$P1N"  value="FSC-A" />
         <Keyword name="$P1R"  value="262144" />
         <Keyword name="$P1B"  value="32" />
         <Keyword name="$P1E"  value="0,0" />
         <Keyword name="$P1V"  value="0" />
         <Keyword name="$P1G"  value="1.0" />
         <Keyword name="P1DISPLAY"  value="LOG" />
         <Keyword name="P1BS"  value="0" />
         <Keyword name="P1MS"  value="0" />
         <Keyword name="$P2N"  value="FSC-W" />
         <Keyword name="$P2R"  value="262144" />
         <Keyword name="$P2B"  value="32" />
         <Keyword name="$P2E"  value="0,0" />
         <Keyword name="$P2V"  value="0" />
         <Keyword name="$P2G"  value="1.0" />
         <Keyword name="P2BS"  value="-1" />
         <Keyword name="P2MS"  value="0" />
         <Keyword name="$P3N"  value="SSC-A" />
         <Keyword name="$P3R"  value="262144" />
         <Keyword name="$P3B"  value="32" />
         <Keyword name="$P3E"  value="0,0" />
         <Keyword name="$P3V"  value="183" />
         <Keyword name="$P3G"  value="1.0" />
         <Keyword name="P3DISPLAY"  value="LOG" />
         <Keyword name="P3BS"  value="0" />
         <Keyword name="P3MS"  value="0" />
         <Keyword name="$P4N"  value="Alexa Fluor 488-A" />
         <Keyword name="$P4R"  value="262144" />
         <Keyword name="$P4B"  value="32" />
         <Keyword name="$P4E"  value="0,0" />
         <Keyword name="$P4V"  value="280" />
         <Keyword name="$P4G"  value="1.0" />
         <Keyword name="P4DISPLAY"  value="LOG" />
         <Keyword name="P4BS"  value="3386" />
         <Keyword name="P4MS"  value="0" />
         <Keyword name="$P5N"  value="PerCP-A" />
         <Keyword name="$P5R"  value="262144" />
         <Keyword name="$P5B"  value="32" />
         <Keyword name="$P5E"  value="0,0" />
         <Keyword name="$P5V"  value="610" />
         <Keyword name="$P5G"  value="1.0" />
         <Keyword name="P5DISPLAY"  value="LOG" />
         <Keyword name="P5BS"  value="160" />
         <Keyword name="P5MS"  value="0" />
         <Keyword name="$P6N"  value="Time" />
         <Keyword name="$P6R"  value="262144" />
         <Keyword name="$P6B"  value="32" />
         <Keyword name="$P6E"  value="0,0" />
         <Keyword name="$P6G"  value="0.01" />
         <Keyword name="P6BS"  value="0" />
         <Keyword name="P6MS"  value="0" />
         <Keyword name="CST SETUP STATUS"  value="SUCCESS WITH WARNING" />
         <Keyword name="CST BEADS LOT ID"  value="91145" />
         <Keyword name="CYTOMETER CONFIG NAME"  value="Copy of U of IA Custom LSRII Config" />
         <Keyword name="CYTOMETER CONFIG CREATE DATE"  value="2016-08-17T09:40:15-05:00" />
         <Keyword name="CST SETUP DATE"  value="2018-11-27T08:47:38-06:00" />
         <Keyword name="CST BASELINE DATE"  value="2018-10-03T08:46:21-05:00" />
         <Keyword name="CST BEADS EXPIRED"  value="False" />
         <Keyword name="CST PERFORMANCE EXPIRED"  value="2018-11-28T08:47:38-06:00" />
         <Keyword name="CST REGULATORY STATUS"  value="RUO Performance Check" />
         <Keyword name="$P1S"  value="" />
         <Keyword name="$P2S"  value="" />
         <Keyword name="$P3S"  value="" />
         <Keyword name="$P4S"  value="" />
         <Keyword name="$P5S"  value="" />
         <Keyword name="$P6S"  value="" />
         <Keyword name="$P7N"  value="Comp-Alexa Fluor 488-A" />
         <Keyword name="$P7S"  value="" />
         <Keyword name="$P7R"  value="262144" />
         <Keyword name="$P8N"  value="Comp-PerCP-A" />
         <Keyword name="$P8S"  value="" />
         <Keyword name="$P8R"  value="262144" />
       </Keywords>
       <SampleNode name="191220_KO 2 50-1_029.fcs"  annotation=""  owningGroup=""  expanded="1"  sortPriority="10"  count="19323"  sampleID="14" >
         <Graph smoothing="0"  backColor="#ffffff"  foreColor="#000000"  heatMapStatParameter="Comp-Alexa Fluor 488-A"  type="Pseudocolor"  fast="1" >
           <Axis dimension="x"  name="FSC-A"  label=""  auto="auto" />
           <Axis dimension="y"  name="SSC-A"  label=""  auto="auto" />
           <GraphSettings level="5%"  smoothingHighResolution="1"  contourHighResolution="1"  histogramSmoothingCount="0"  graphResolution="256"  showOutliers="0"  drawLargeDots="0"  dotsToDraw="8000"  tint="le.chartfill.tinted.40"  lineWeight="le.lineweight.normal"  lineStyle="le.linestyle.solid" />
           <GraphEnvironment showGrid="0"  showAxes="tnlTNL"  showGates="1"  showFreqOnPlots="1"  showGateNameOnPlots="1"  showMedians="0"  showUncomped="0"  addEventParam="0"  lastYAxisName="" >
             <TextTraits font="SansSerif"  size="11"  name="Labels"  style="plain"  color="#000000"  background="#00ffffff"  just="left" />
             <TextTraits font="SansSerif"  size="11"  name="LayoutGates"  style="plain"  color="#000000"  background="#00ffffff"  just="left" />
             <TextTraits font="SansSerif"  size="9"  name="Numbers"  style="plain"  color="#000000"  background="#00ffffff"  just="left" />
             <TextTraits font="SansSerif"  size="9"  name="Legend"  style="plain"  color="#000000"  background="#00ffffff"  just="left" />
             <WindowPosition x="0"  y="0"  width="392"  height="584"  displayed="0"  panelState="---" />
           </GraphEnvironment>
         </Graph>
         <Subpopulations>
           <Population name="cells"  annotation=""  owningGroup="All Samples"  expanded="1"  sortPriority="10"  count="9588" >
             <Graph smoothing="0"  backColor="#ffffff"  foreColor="#000000"  heatMapStatParameter="Comp-Alexa Fluor 488-A"  type="Pseudocolor"  fast="1" >
               <Axis dimension="x"  name="FSC-A"  label=""  auto="auto" />
               <Axis dimension="y"  name="SSC-A"  label=""  auto="auto" />
               <GraphSettings level="5%"  smoothingHighResolution="1"  contourHighResolution="1"  histogramSmoothingCount="0"  graphResolution="256"  showOutliers="0"  drawLargeDots="0"  dotsToDraw="8000"  tint="le.chartfill.tinted.40"  lineWeight="le.lineweight.normal"  lineStyle="le.linestyle.solid" />
               <GraphEnvironment showGrid="0"  showAxes="tnlTNL"  showGates="1"  showFreqOnPlots="1"  showGateNameOnPlots="1"  showMedians="0"  showUncomped="0"  addEventParam="0"  lastYAxisName="" >
                 <TextTraits font="SansSerif"  size="11"  name="Labels"  style="plain"  color="#000000"  background="#00ffffff"  just="left" />
                 <TextTraits font="SansSerif"  size="11"  name="LayoutGates"  style="plain"  color="#000000"  background="#00ffffff"  just="left" />
                 <TextTraits font="SansSerif"  size="9"  name="Numbers"  style="plain"  color="#000000"  background="#00ffffff"  just="left" />
                 <TextTraits font="SansSerif"  size="9"  name="Legend"  style="plain"  color="#000000"  background="#00ffffff"  just="left" />
                 <WindowPosition x="0"  y="0"  width="392"  height="584"  displayed="1"  panelState="---" />
               </GraphEnvironment>
             </Graph>
             <Gate gating:id="ID741775691" >
               <gating:PolygonGate eventsInside="1"  annoOffsetX="-108"  annoOffsetY="-44"  tint="#000000"  isTinted="0"  lineWeight="Normal"  userDefined="1"  quadId="-1"  gateResolution="256" >
                 <gating:dimension>
                   <data-type:fcs-dimension data-type:name="FSC-A" />
                 </gating:dimension>
                 <gating:dimension>
                   <data-type:fcs-dimension data-type:name="SSC-A" />
                 </gating:dimension>
                 <gating:vertex>
                   <gating:coordinate data-type:value="15478.255313482" />
                   <gating:coordinate data-type:value="114389.3912834591" />
                 </gating:vertex>
                 <gating:vertex>
                   <gating:coordinate data-type:value="824.4365916766" />
                   <gating:coordinate data-type:value="3280.7353817608" />
                 </gating:vertex>
                 <gating:vertex>
                   <gating:coordinate data-type:value="1051.2435973222" />
                   <gating:coordinate data-type:value="1380.0264113522" />
                 </gating:vertex>
                 <gating:vertex>
                   <gating:coordinate data-type:value="2596.8772233894" />
                   <gating:coordinate data-type:value="753.8940871221" />
                 </gating:vertex>
                 <gating:vertex>
                   <gating:coordinate data-type:value="10896.5310807347" />
                   <gating:coordinate data-type:value="957.6739156069" />
                 </gating:vertex>
                 <gating:vertex>
                   <gating:coordinate data-type:value="89071.0891350257" />
                   <gating:coordinate data-type:value="8194.4485057422" />
                 </gating:vertex>
                 <gating:vertex>
                   <gating:coordinate data-type:value="124229.1009180165" />
                   <gating:coordinate data-type:value="33233.0154321581" />
                 </gating:vertex>
                 <gating:vertex>
                   <gating:coordinate data-type:value="129514.5456247073" />
                   <gating:coordinate data-type:value="190377.1578541703" />
                 </gating:vertex>
                 <gating:vertex>
                   <gating:coordinate data-type:value="81979.0254440807" />
                   <gating:coordinate data-type:value="240121.9767487241" />
                 </gating:vertex>
               </gating:PolygonGate>
             </Gate>
             <Subpopulations>
               <Population name="Single Cells"  annotation=""  owningGroup="All Samples"  expanded="1"  sortPriority="10"  count="6569" >
                 <Graph smoothing="0"  backColor="#ffffff"  foreColor="#000000"  heatMapStatParameter="Comp-Alexa Fluor 488-A"  type="Pseudocolor"  fast="1" >
                   <Axis dimension="x"  name="FSC-A"  label=""  auto="auto" />
                   <Axis dimension="y"  name="Comp-Alexa Fluor 488-A"  label=""  auto="auto" />
                   <GraphSettings level="5%"  smoothingHighResolution="1"  contourHighResolution="1"  histogramSmoothingCount="0"  graphResolution="256"  showOutliers="0"  drawLargeDots="0"  dotsToDraw="8000"  tint="le.chartfill.tinted.40"  lineWeight="le.lineweight.normal"  lineStyle="le.linestyle.solid" />
                   <GraphEnvironment showGrid="0"  showAxes="tnlTNL"  showGates="1"  showFreqOnPlots="1"  showGateNameOnPlots="1"  showMedians="0"  showUncomped="0"  addEventParam="0"  lastYAxisName="" >
                     <TextTraits font="SansSerif"  size="11"  name="Labels"  style="plain"  color="#000000"  background="#00ffffff"  just="left" />
                     <TextTraits font="SansSerif"  size="11"  name="LayoutGates"  style="plain"  color="#000000"  background="#00ffffff"  just="left" />
                     <TextTraits font="SansSerif"  size="9"  name="Numbers"  style="plain"  color="#000000"  background="#00ffffff"  just="left" />
                     <TextTraits font="SansSerif"  size="9"  name="Legend"  style="plain"  color="#000000"  background="#00ffffff"  just="left" />
                     <WindowPosition x="0"  y="0"  width="392"  height="584"  displayed="0"  panelState="---" />
                   </GraphEnvironment>
                 </Graph>
                 <Gate gating:id="ID1777429522"  gating:parent_id="ID741775691" >
                   <gating:PolygonGate eventsInside="1"  annoOffsetX="-109"  annoOffsetY="-95"  tint="#000000"  isTinted="0"  lineWeight="Normal"  userDefined="1"  quadId="-1"  gateResolution="256" >
                     <gating:dimension>
                       <data-type:fcs-dimension data-type:name="FSC-A" />
                     </gating:dimension>
                     <gating:dimension>
                       <data-type:fcs-dimension data-type:name="FSC-W" />
                     </gating:dimension>
                     <gating:vertex>
                       <gating:coordinate data-type:value="5167.6638467554" />
                       <gating:coordinate data-type:value="158729.3944954129" />
                     </gating:vertex>
                     <gating:vertex>
                       <gating:coordinate data-type:value="1818.643327187" />
                       <gating:coordinate data-type:value="153919.4128440367" />
                     </gating:vertex>
                     <gating:vertex>
                       <gating:coordinate data-type:value="1160.8794560026" />
                       <gating:coordinate data-type:value="134679.4862385321" />
                     </gating:vertex>
                     <gating:vertex>
                       <gating:coordinate data-type:value="885.6205000319" />
                       <gating:coordinate data-type:value="102212.1100917431" />
                     </gating:vertex>
                     <gating:vertex>
                       <gating:coordinate data-type:value="1550.6703962636" />
                       <gating:coordinate data-type:value="73352.2201834862" />
                     </gating:vertex>
                     <gating:vertex>
                       <gating:coordinate data-type:value="3395.2964378029" />
                       <gating:coordinate data-type:value="66137.247706422" />
                     </gating:vertex>
                     <gating:vertex>
                       <gating:coordinate data-type:value="7181.9588994999" />
                       <gating:coordinate data-type:value="75757.2110091743" />
                     </gating:vertex>
                     <gating:vertex>
                       <gating:coordinate data-type:value="12723.6334384321" />
                       <gating:coordinate data-type:value="94997.1376146789" />
                     </gating:vertex>
                     <gating:vertex>
                       <gating:coordinate data-type:value="17428.0861205916" />
                       <gating:coordinate data-type:value="126262.0183486239" />
                     </gating:vertex>
                     <gating:vertex>
                       <gating:coordinate data-type:value="6427.4318595329" />
                       <gating:coordinate data-type:value="159931.8899082569" />
                     </gating:vertex>
                   </gating:PolygonGate>
                 </Gate>
                 <Subpopulations>
                   <Population name="Edu+"  annotation=""  owningGroup="All Samples"  expanded="1"  sortPriority="10"  count="14" >
                     <Graph smoothing="0"  backColor="#ffffff"  foreColor="#000000"  heatMapStatParameter="Comp-Alexa Fluor 488-A"  type="Pseudocolor"  fast="1" >
                       <Axis dimension="x"  name="FSC-A"  label=""  auto="auto" />
                       <Axis dimension="y"  name="Comp-Alexa Fluor 488-A"  label=""  auto="auto" />
                       <GraphSettings level="5%"  smoothingHighResolution="1"  contourHighResolution="1"  histogramSmoothingCount="0"  graphResolution="256"  showOutliers="0"  drawLargeDots="0"  dotsToDraw="8000"  tint="le.chartfill.tinted.40"  lineWeight="le.lineweight.normal"  lineStyle="le.linestyle.solid" />
                       <GraphEnvironment showGrid="0"  showAxes="tnlTNL"  showGates="1"  showFreqOnPlots="1"  showGateNameOnPlots="1"  showMedians="0"  showUncomped="0"  addEventParam="0"  lastYAxisName="" >
                         <TextTraits font="SansSerif"  size="11"  name="Labels"  style="plain"  color="#000000"  background="#00ffffff"  just="left" />
                         <TextTraits font="SansSerif"  size="11"  name="LayoutGates"  style="plain"  color="#000000"  background="#00ffffff"  just="left" />
                         <TextTraits font="SansSerif"  size="9"  name="Numbers"  style="plain"  color="#000000"  background="#00ffffff"  just="left" />
                         <TextTraits font="SansSerif"  size="9"  name="Legend"  style="plain"  color="#000000"  background="#00ffffff"  just="left" />
                         <WindowPosition x="0"  y="0"  width="392"  height="584"  displayed="1"  panelState="---" />
                       </GraphEnvironment>
                     </Graph>
                     <Gate gating:id="ID1030719115"  gating:parent_id="ID1777429522" >
                       <gating:RectangleGate eventsInside="1"  annoOffsetX="0"  annoOffsetY="0"  tint="#000000"  isTinted="0"  lineWeight="Normal"  userDefined="1"  percentX="0"  percentY="0" >
                         <gating:dimension gating:min="-930.7088856906585"  gating:max="276767.12973693834" >
                           <data-type:fcs-dimension data-type:name="FSC-A" />
                         </gating:dimension>
                         <gating:dimension gating:min="284.16234920408084"  gating:max="208893.72088943122" >
                           <data-type:fcs-dimension data-type:name="Comp-Alexa Fluor 488-A" />
                         </gating:dimension>
                       </gating:RectangleGate>
                     </Gate>
                   </Population>
                 </Subpopulations>
               </Population>
             </Subpopulations>
           </Population>
         </Subpopulations>
       </SampleNode>
     </Sample>
     <Sample>
       <DataSet uri="file:/C:/Users/lecap/OneDrive/桌面/Revision%20data/20191227%20CHOP%20WT%20vs%20KO%20MEF%20Edu%20assay/191220_KO%202%2050-2_030.fcs"  sampleID="15" />
       <transforms:spilloverMatrix spectral="0"  prefix="Comp-"  name="Acquisition-defined"  editable="0"  color="#c0c0c0"  version="FlowJo-10.8.1"  status="FINALIZED"  transforms:id="36e7834f-0d47-420b-992a-ec9ed7db33fa"  suffix="" >
         <data-type:parameters>
           <data-type:parameter data-type:name="Alexa Fluor 488-A"  userProvidedCompInfix="Comp-Alexa Fluor 488-A" />
           <data-type:parameter data-type:name="PerCP-A"  userProvidedCompInfix="Comp-PerCP-A" />
         </data-type:parameters>
         <transforms:spillover data-type:parameter="Alexa Fluor 488-A"  userProvidedCompInfix="Comp-Alexa Fluor 488-A" >
           <transforms:coefficient data-type:parameter="Alexa Fluor 488-A"  transforms:value="1" />
           <transforms:coefficient data-type:parameter="PerCP-A"  transforms:value="0" />
         </transforms:spillover>
         <transforms:spillover data-type:parameter="PerCP-A"  userProvidedCompInfix="Comp-PerCP-A" >
           <transforms:coefficient data-type:parameter="Alexa Fluor 488-A"  transforms:value="0.1299999952" />
           <transforms:coefficient data-type:parameter="PerCP-A"  transforms:value="1" />
         </transforms:spillover>
       </transforms:spilloverMatrix>
       <Transformations>
         <transforms:biex transforms:length="256"  transforms:maxRange="262144"  transforms:neg="0"  transforms:width="-100"  transforms:pos="4.418539922" >
           <data-type:parameter data-type:name="FSC-A" />
         </transforms:biex>
         <transforms:linear transforms:minRange="0"  transforms:maxRange="262144"  gain="1" >
           <data-type:parameter data-type:name="FSC-W" />
         </transforms:linear>
         <transforms:biex transforms:length="256"  transforms:maxRange="262144"  transforms:neg="0"  transforms:width="-100"  transforms:pos="4.418539922" >
           <data-type:parameter data-type:name="SSC-A" />
         </transforms:biex>
         <transforms:biex transforms:length="256"  transforms:maxRange="262144"  transforms:neg="0"  transforms:width="-100"  transforms:pos="4.418539922" >
           <data-type:parameter data-type:name="Alexa Fluor 488-A" />
         </transforms:biex>
         <transforms:biex transforms:length="256"  transforms:maxRange="262144"  transforms:neg="0"  transforms:width="-100"  transforms:pos="4.418539922" >
           <data-type:parameter data-type:name="PerCP-A" />
         </transforms:biex>
         <transforms:linear transforms:minRange="0.508"  transforms:maxRange="208"  gain="1" >
           <data-type:parameter data-type:name="Time" />
         </transforms:linear>
         <transforms:biex transforms:length="256"  transforms:maxRange="262144"  transforms:neg="0"  transforms:width="-100"  transforms:pos="4.418539922" >
           <data-type:parameter data-type:name="Comp-Alexa Fluor 488-A" />
         </transforms:biex>
         <transforms:biex transforms:length="256"  transforms:maxRange="262144"  transforms:neg="0"  transforms:width="-100"  transforms:pos="4.418539922" >
           <data-type:parameter data-type:name="Comp-PerCP-A" />
         </transforms:biex>
       </Transformations>
       <Keywords>
         <Keyword name="FJ_FCS_VERSION"  value="3" />
         <Keyword name="$BEGINANALYSIS"  value="0" />
         <Keyword name="$ENDANALYSIS"  value="0" />
         <Keyword name="$BEGINSTEXT"  value="0" />
         <Keyword name="$ENDSTEXT"  value="0" />
         <Keyword name="$BEGINDATA"  value="1922" />
         <Keyword name="$ENDDATA"  value="722737             " />
         <Keyword name="$FIL"  value="191220_KO 2 50-2_030.fcs" />
         <Keyword name="$SYS"  value="Windows 7 6.1" />
         <Keyword name="$TOT"  value="30034              " />
         <Keyword name="$PAR"  value="6" />
         <Keyword name="$MODE"  value="L" />
         <Keyword name="$BYTEORD"  value="4,3,2,1" />
         <Keyword name="$DATATYPE"  value="F" />
         <Keyword name="$NEXTDATA"  value="0" />
         <Keyword name="CREATOR"  value="BD FACSDiva Software Version 8.0.1" />
         <Keyword name="TUBE NAME"  value="KO 2 50-2" />
         <Keyword name="$SRC"  value="191220" />
         <Keyword name="EXPERIMENT NAME"  value="191221" />
         <Keyword name="GUID"  value="64d79602-98b1-4fec-a6d1-1fe02bea94ed" />
         <Keyword name="$DATE"  value="21-DEC-2019" />
         <Keyword name="$BTIM"  value="01:05:08" />
         <Keyword name="$ETIM"  value="01:08:36" />
         <Keyword name="$CYT"  value="LSRII" />
         <Keyword name="SETTINGS"  value="Cytometer" />
         <Keyword name="CYTNUM"  value="1" />
         <Keyword name="WINDOW EXTENSION"  value="10.00" />
         <Keyword name="EXPORT USER NAME"  value="Rutkowski" />
         <Keyword name="EXPORT TIME"  value="21-DEC-2019-01:08:57" />
         <Keyword name="$OP"  value="Rutkowski" />
         <Keyword name="FSC ASF"  value="0.76" />
         <Keyword name="AUTOBS"  value="TRUE" />
         <Keyword name="$INST"  value=" " />
         <Keyword name="LASER1NAME"  value="Blue" />
         <Keyword name="LASER1DELAY"  value="0.00" />
         <Keyword name="LASER1ASF"  value="0.97" />
         <Keyword name="LASER2NAME"  value="Red" />
         <Keyword name="LASER2DELAY"  value="64.39" />
         <Keyword name="LASER2ASF"  value="0.87" />
         <Keyword name="$TIMESTEP"  value="0.01" />
         <Keyword name="SPILL"  value="2,Alexa Fluor 488-A,PerCP-A,1,0,0.13,1" />
         <Keyword name="APPLY COMPENSATION"  value="TRUE" />
         <Keyword name="THRESHOLD"  value="FSC,600" />
         <Keyword name="$P1N"  value="FSC-A" />
         <Keyword name="$P1R"  value="262144" />
         <Keyword name="$P1B"  value="32" />
         <Keyword name="$P1E"  value="0,0" />
         <Keyword name="$P1V"  value="0" />
         <Keyword name="$P1G"  value="1.0" />
         <Keyword name="P1DISPLAY"  value="LOG" />
         <Keyword name="P1BS"  value="0" />
         <Keyword name="P1MS"  value="0" />
         <Keyword name="$P2N"  value="FSC-W" />
         <Keyword name="$P2R"  value="262144" />
         <Keyword name="$P2B"  value="32" />
         <Keyword name="$P2E"  value="0,0" />
         <Keyword name="$P2V"  value="0" />
         <Keyword name="$P2G"  value="1.0" />
         <Keyword name="P2BS"  value="-1" />
         <Keyword name="P2MS"  value="0" />
         <Keyword name="$P3N"  value="SSC-A" />
         <Keyword name="$P3R"  value="262144" />
         <Keyword name="$P3B"  value="32" />
         <Keyword name="$P3E"  value="0,0" />
         <Keyword name="$P3V"  value="183" />
         <Keyword name="$P3G"  value="1.0" />
         <Keyword name="P3DISPLAY"  value="LOG" />
         <Keyword name="P3BS"  value="0" />
         <Keyword name="P3MS"  value="0" />
         <Keyword name="$P4N"  value="Alexa Fluor 488-A" />
         <Keyword name="$P4R"  value="262144" />
         <Keyword name="$P4B"  value="32" />
         <Keyword name="$P4E"  value="0,0" />
         <Keyword name="$P4V"  value="280" />
         <Keyword name="$P4G"  value="1.0" />
         <Keyword name="P4DISPLAY"  value="LOG" />
         <Keyword name="P4BS"  value="3654" />
         <Keyword name="P4MS"  value="0" />
         <Keyword name="$P5N"  value="PerCP-A" />
         <Keyword name="$P5R"  value="262144" />
         <Keyword name="$P5B"  value="32" />
         <Keyword name="$P5E"  value="0,0" />
         <Keyword name="$P5V"  value="610" />
         <Keyword name="$P5G"  value="1.0" />
         <Keyword name="P5DISPLAY"  value="LOG" />
         <Keyword name="P5BS"  value="189" />
         <Keyword name="P5MS"  value="0" />
         <Keyword name="$P6N"  value="Time" />
         <Keyword name="$P6R"  value="262144" />
         <Keyword name="$P6B"  value="32" />
         <Keyword name="$P6E"  value="0,0" />
         <Keyword name="$P6G"  value="0.01" />
         <Keyword name="P6BS"  value="0" />
         <Keyword name="P6MS"  value="0" />
         <Keyword name="CST SETUP STATUS"  value="SUCCESS WITH WARNING" />
         <Keyword name="CST BEADS LOT ID"  value="91145" />
         <Keyword name="CYTOMETER CONFIG NAME"  value="Copy of U of IA Custom LSRII Config" />
         <Keyword name="CYTOMETER CONFIG CREATE DATE"  value="2016-08-17T09:40:15-05:00" />
         <Keyword name="CST SETUP DATE"  value="2018-11-27T08:47:38-06:00" />
         <Keyword name="CST BASELINE DATE"  value="2018-10-03T08:46:21-05:00" />
         <Keyword name="CST BEADS EXPIRED"  value="False" />
         <Keyword name="CST PERFORMANCE EXPIRED"  value="2018-11-28T08:47:38-06:00" />
         <Keyword name="CST REGULATORY STATUS"  value="RUO Performance Check" />
         <Keyword name="$P1S"  value="" />
         <Keyword name="$P2S"  value="" />
         <Keyword name="$P3S"  value="" />
         <Keyword name="$P4S"  value="" />
         <Keyword name="$P5S"  value="" />
         <Keyword name="$P6S"  value="" />
         <Keyword name="$P7N"  value="Comp-Alexa Fluor 488-A" />
         <Keyword name="$P7S"  value="" />
         <Keyword name="$P7R"  value="262144" />
         <Keyword name="$P8N"  value="Comp-PerCP-A" />
         <Keyword name="$P8S"  value="" />
         <Keyword name="$P8R"  value="262144" />
       </Keywords>
       <SampleNode name="191220_KO 2 50-2_030.fcs"  annotation=""  owningGroup=""  expanded="1"  sortPriority="10"  count="30034"  sampleID="15" >
         <Graph smoothing="0"  backColor="#ffffff"  foreColor="#000000"  type="Pseudocolor"  fast="1" >
           <Axis dimension="x"  name="FSC-A"  label=""  auto="auto" />
           <Axis dimension="y"  name="SSC-A"  label=""  auto="auto" />
           <GraphSettings level="5%"  smoothingHighResolution="1"  contourHighResolution="1"  histogramSmoothingCount="0"  graphResolution="256"  showOutliers="0"  drawLargeDots="0"  dotsToDraw="8000"  tint="le.chartfill.tinted.40"  lineWeight="le.lineweight.normal"  lineStyle="le.linestyle.solid" />
           <GraphEnvironment showGrid="0"  showAxes="tnlTNL"  showGates="1"  showFreqOnPlots="1"  showGateNameOnPlots="1"  showMedians="0"  showUncomped="0"  addEventParam="0"  lastYAxisName="" >
             <TextTraits font="SansSerif"  size="11"  name="Labels"  style="plain"  color="#000000"  background="#00ffffff"  just="left" />
             <TextTraits font="SansSerif"  size="11"  name="LayoutGates"  style="plain"  color="#000000"  background="#00ffffff"  just="left" />
             <TextTraits font="SansSerif"  size="9"  name="Numbers"  style="plain"  color="#000000"  background="#00ffffff"  just="left" />
             <TextTraits font="SansSerif"  size="9"  name="Legend"  style="plain"  color="#000000"  background="#00ffffff"  just="left" />
             <WindowPosition x="0"  y="0"  width="0"  height="0"  displayed="0"  panelState="" />
           </GraphEnvironment>
         </Graph>
         <Subpopulations>
           <Population name="cells"  annotation=""  owningGroup="All Samples"  expanded="1"  sortPriority="10"  count="12809" >
             <Graph smoothing="0"  backColor="#ffffff"  foreColor="#000000"  heatMapStatParameter="Comp-Alexa Fluor 488-A"  type="Pseudocolor"  fast="1" >
               <Axis dimension="x"  name="FSC-A"  label=""  auto="auto" />
               <Axis dimension="y"  name="SSC-A"  label=""  auto="auto" />
               <GraphSettings level="5%"  smoothingHighResolution="1"  contourHighResolution="1"  histogramSmoothingCount="0"  graphResolution="256"  showOutliers="0"  drawLargeDots="0"  dotsToDraw="8000"  tint="le.chartfill.tinted.40"  lineWeight="le.lineweight.normal"  lineStyle="le.linestyle.solid" />
               <GraphEnvironment showGrid="0"  showAxes="tnlTNL"  showGates="1"  showFreqOnPlots="1"  showGateNameOnPlots="1"  showMedians="0"  showUncomped="0"  addEventParam="0"  lastYAxisName="" >
                 <TextTraits font="SansSerif"  size="11"  name="Labels"  style="plain"  color="#000000"  background="#00ffffff"  just="left" />
                 <TextTraits font="SansSerif"  size="11"  name="LayoutGates"  style="plain"  color="#000000"  background="#00ffffff"  just="left" />
                 <TextTraits font="SansSerif"  size="9"  name="Numbers"  style="plain"  color="#000000"  background="#00ffffff"  just="left" />
                 <TextTraits font="SansSerif"  size="9"  name="Legend"  style="plain"  color="#000000"  background="#00ffffff"  just="left" />
                 <WindowPosition x="0"  y="0"  width="392"  height="584"  displayed="1"  panelState="---" />
               </GraphEnvironment>
             </Graph>
             <Gate gating:id="ID218831945" >
               <gating:PolygonGate eventsInside="1"  annoOffsetX="-108"  annoOffsetY="-44"  tint="#000000"  isTinted="0"  lineWeight="Normal"  userDefined="1"  quadId="-1"  gateResolution="256" >
                 <gating:dimension>
                   <data-type:fcs-dimension data-type:name="FSC-A" />
                 </gating:dimension>
                 <gating:dimension>
                   <data-type:fcs-dimension data-type:name="SSC-A" />
                 </gating:dimension>
                 <gating:vertex>
                   <gating:coordinate data-type:value="15478.255313482" />
                   <gating:coordinate data-type:value="114389.3912834591" />
                 </gating:vertex>
                 <gating:vertex>
                   <gating:coordinate data-type:value="824.4365916766" />
                   <gating:coordinate data-type:value="3280.7353817608" />
                 </gating:vertex>
                 <gating:vertex>
                   <gating:coordinate data-type:value="1051.2435973222" />
                   <gating:coordinate data-type:value="1380.0264113522" />
                 </gating:vertex>
                 <gating:vertex>
                   <gating:coordinate data-type:value="2596.8772233894" />
                   <gating:coordinate data-type:value="753.8940871221" />
                 </gating:vertex>
                 <gating:vertex>
                   <gating:coordinate data-type:value="10896.5310807347" />
                   <gating:coordinate data-type:value="957.6739156069" />
                 </gating:vertex>
                 <gating:vertex>
                   <gating:coordinate data-type:value="89071.0891350257" />
                   <gating:coordinate data-type:value="8194.4485057422" />
                 </gating:vertex>
                 <gating:vertex>
                   <gating:coordinate data-type:value="124229.1009180165" />
                   <gating:coordinate data-type:value="33233.0154321581" />
                 </gating:vertex>
                 <gating:vertex>
                   <gating:coordinate data-type:value="129514.5456247073" />
                   <gating:coordinate data-type:value="190377.1578541703" />
                 </gating:vertex>
                 <gating:vertex>
                   <gating:coordinate data-type:value="81979.0254440807" />
                   <gating:coordinate data-type:value="240121.9767487241" />
                 </gating:vertex>
               </gating:PolygonGate>
             </Gate>
             <Subpopulations>
               <Population name="Single Cells"  annotation=""  owningGroup="All Samples"  expanded="1"  sortPriority="10"  count="9630" >
                 <Graph smoothing="0"  backColor="#ffffff"  foreColor="#000000"  heatMapStatParameter="Comp-Alexa Fluor 488-A"  type="Pseudocolor"  fast="1" >
                   <Axis dimension="x"  name="FSC-A"  label=""  auto="auto" />
                   <Axis dimension="y"  name="Comp-Alexa Fluor 488-A"  label=""  auto="auto" />
                   <GraphSettings level="5%"  smoothingHighResolution="1"  contourHighResolution="1"  histogramSmoothingCount="0"  graphResolution="256"  showOutliers="0"  drawLargeDots="0"  dotsToDraw="8000"  tint="le.chartfill.tinted.40"  lineWeight="le.lineweight.normal"  lineStyle="le.linestyle.solid" />
                   <GraphEnvironment showGrid="0"  showAxes="tnlTNL"  showGates="1"  showFreqOnPlots="1"  showGateNameOnPlots="1"  showMedians="0"  showUncomped="0"  addEventParam="0"  lastYAxisName="" >
                     <TextTraits font="SansSerif"  size="11"  name="Labels"  style="plain"  color="#000000"  background="#00ffffff"  just="left" />
                     <TextTraits font="SansSerif"  size="11"  name="LayoutGates"  style="plain"  color="#000000"  background="#00ffffff"  just="left" />
                     <TextTraits font="SansSerif"  size="9"  name="Numbers"  style="plain"  color="#000000"  background="#00ffffff"  just="left" />
                     <TextTraits font="SansSerif"  size="9"  name="Legend"  style="plain"  color="#000000"  background="#00ffffff"  just="left" />
                     <WindowPosition x="0"  y="0"  width="392"  height="584"  displayed="0"  panelState="---" />
                   </GraphEnvironment>
                 </Graph>
                 <Gate gating:id="ID1665092977"  gating:parent_id="ID218831945" >
                   <gating:PolygonGate eventsInside="1"  annoOffsetX="-109"  annoOffsetY="-95"  tint="#000000"  isTinted="0"  lineWeight="Normal"  userDefined="1"  quadId="-1"  gateResolution="256" >
                     <gating:dimension>
                       <data-type:fcs-dimension data-type:name="FSC-A" />
                     </gating:dimension>
                     <gating:dimension>
                       <data-type:fcs-dimension data-type:name="FSC-W" />
                     </gating:dimension>
                     <gating:vertex>
                       <gating:coordinate data-type:value="5167.6638467554" />
                       <gating:coordinate data-type:value="158729.3944954129" />
                     </gating:vertex>
                     <gating:vertex>
                       <gating:coordinate data-type:value="1818.643327187" />
                       <gating:coordinate data-type:value="153919.4128440367" />
                     </gating:vertex>
                     <gating:vertex>
                       <gating:coordinate data-type:value="1160.8794560026" />
                       <gating:coordinate data-type:value="134679.4862385321" />
                     </gating:vertex>
                     <gating:vertex>
                       <gating:coordinate data-type:value="885.6205000319" />
                       <gating:coordinate data-type:value="102212.1100917431" />
                     </gating:vertex>
                     <gating:vertex>
                       <gating:coordinate data-type:value="1550.6703962636" />
                       <gating:coordinate data-type:value="73352.2201834862" />
                     </gating:vertex>
                     <gating:vertex>
                       <gating:coordinate data-type:value="3395.2964378029" />
                       <gating:coordinate data-type:value="66137.247706422" />
                     </gating:vertex>
                     <gating:vertex>
                       <gating:coordinate data-type:value="7181.9588994999" />
                       <gating:coordinate data-type:value="75757.2110091743" />
                     </gating:vertex>
                     <gating:vertex>
                       <gating:coordinate data-type:value="12723.6334384321" />
                       <gating:coordinate data-type:value="94997.1376146789" />
                     </gating:vertex>
                     <gating:vertex>
                       <gating:coordinate data-type:value="17428.0861205916" />
                       <gating:coordinate data-type:value="126262.0183486239" />
                     </gating:vertex>
                     <gating:vertex>
                       <gating:coordinate data-type:value="6427.4318595329" />
                       <gating:coordinate data-type:value="159931.8899082569" />
                     </gating:vertex>
                   </gating:PolygonGate>
                 </Gate>
                 <Subpopulations>
                   <Population name="Edu+"  annotation=""  owningGroup="All Samples"  expanded="1"  sortPriority="10"  count="13" >
                     <Graph smoothing="0"  backColor="#ffffff"  foreColor="#000000"  heatMapStatParameter="Comp-Alexa Fluor 488-A"  type="Pseudocolor"  fast="1" >
                       <Axis dimension="x"  name="FSC-A"  label=""  auto="auto" />
                       <Axis dimension="y"  name="Comp-Alexa Fluor 488-A"  label=""  auto="auto" />
                       <GraphSettings level="5%"  smoothingHighResolution="1"  contourHighResolution="1"  histogramSmoothingCount="0"  graphResolution="256"  showOutliers="0"  drawLargeDots="0"  dotsToDraw="8000"  tint="le.chartfill.tinted.40"  lineWeight="le.lineweight.normal"  lineStyle="le.linestyle.solid" />
                       <GraphEnvironment showGrid="0"  showAxes="tnlTNL"  showGates="1"  showFreqOnPlots="1"  showGateNameOnPlots="1"  showMedians="0"  showUncomped="0"  addEventParam="0"  lastYAxisName="" >
                         <TextTraits font="SansSerif"  size="11"  name="Labels"  style="plain"  color="#000000"  background="#00ffffff"  just="left" />
                         <TextTraits font="SansSerif"  size="11"  name="LayoutGates"  style="plain"  color="#000000"  background="#00ffffff"  just="left" />
                         <TextTraits font="SansSerif"  size="9"  name="Numbers"  style="plain"  color="#000000"  background="#00ffffff"  just="left" />
                         <TextTraits font="SansSerif"  size="9"  name="Legend"  style="plain"  color="#000000"  background="#00ffffff"  just="left" />
                         <WindowPosition x="0"  y="0"  width="392"  height="584"  displayed="1"  panelState="---" />
                       </GraphEnvironment>
                     </Graph>
                     <Gate gating:id="ID652428075"  gating:parent_id="ID1665092977" >
                       <gating:RectangleGate eventsInside="1"  annoOffsetX="0"  annoOffsetY="0"  tint="#000000"  isTinted="0"  lineWeight="Normal"  userDefined="1"  percentX="0"  percentY="0" >
                         <gating:dimension gating:min="-930.7088856906585"  gating:max="276767.12973693834" >
                           <data-type:fcs-dimension data-type:name="FSC-A" />
                         </gating:dimension>
                         <gating:dimension gating:min="284.16234920408084"  gating:max="208893.72088943122" >
                           <data-type:fcs-dimension data-type:name="Comp-Alexa Fluor 488-A" />
                         </gating:dimension>
                       </gating:RectangleGate>
                     </Gate>
                   </Population>
                 </Subpopulations>
               </Population>
             </Subpopulations>
           </Population>
         </Subpopulations>
       </SampleNode>
     </Sample>
     <Sample>
       <DataSet uri="file:/C:/Users/lecap/OneDrive/桌面/Revision%20data/20191227%20CHOP%20WT%20vs%20KO%20MEF%20Edu%20assay/191220_KO%202nd_002.fcs"  sampleID="16" />
       <transforms:spilloverMatrix spectral="0"  prefix="Comp-"  name="Acquisition-defined"  editable="0"  color="#c0c0c0"  version="FlowJo-10.8.1"  status="FINALIZED"  transforms:id="36e7834f-0d47-420b-992a-ec9ed7db33fa"  suffix="" >
         <data-type:parameters>
           <data-type:parameter data-type:name="Alexa Fluor 488-A"  userProvidedCompInfix="Comp-Alexa Fluor 488-A" />
           <data-type:parameter data-type:name="PerCP-A"  userProvidedCompInfix="Comp-PerCP-A" />
         </data-type:parameters>
         <transforms:spillover data-type:parameter="Alexa Fluor 488-A"  userProvidedCompInfix="Comp-Alexa Fluor 488-A" >
           <transforms:coefficient data-type:parameter="Alexa Fluor 488-A"  transforms:value="1" />
           <transforms:coefficient data-type:parameter="PerCP-A"  transforms:value="0" />
         </transforms:spillover>
         <transforms:spillover data-type:parameter="PerCP-A"  userProvidedCompInfix="Comp-PerCP-A" >
           <transforms:coefficient data-type:parameter="Alexa Fluor 488-A"  transforms:value="0.1299999952" />
           <transforms:coefficient data-type:parameter="PerCP-A"  transforms:value="1" />
         </transforms:spillover>
       </transforms:spilloverMatrix>
       <Transformations>
         <transforms:biex transforms:length="256"  transforms:maxRange="262144"  transforms:neg="0"  transforms:width="-100"  transforms:pos="4.418539922" >
           <data-type:parameter data-type:name="FSC-A" />
         </transforms:biex>
         <transforms:linear transforms:minRange="0"  transforms:maxRange="262144"  gain="1" >
           <data-type:parameter data-type:name="FSC-W" />
         </transforms:linear>
         <transforms:biex transforms:length="256"  transforms:maxRange="262144"  transforms:neg="0"  transforms:width="-100"  transforms:pos="4.418539922" >
           <data-type:parameter data-type:name="SSC-A" />
         </transforms:biex>
         <transforms:biex transforms:length="256"  transforms:maxRange="262144"  transforms:neg="0"  transforms:width="-100"  transforms:pos="4.418539922" >
           <data-type:parameter data-type:name="Alexa Fluor 488-A" />
         </transforms:biex>
         <transforms:biex transforms:length="256"  transforms:maxRange="262144"  transforms:neg="0"  transforms:width="-100"  transforms:pos="4.418539922" >
           <data-type:parameter data-type:name="PerCP-A" />
         </transforms:biex>
         <transforms:linear transforms:minRange="0.608"  transforms:maxRange="81"  gain="1" >
           <data-type:parameter data-type:name="Time" />
         </transforms:linear>
         <transforms:biex transforms:length="256"  transforms:maxRange="262144"  transforms:neg="0"  transforms:width="-100"  transforms:pos="4.418539922" >
           <data-type:parameter data-type:name="Comp-Alexa Fluor 488-A" />
         </transforms:biex>
         <transforms:biex transforms:length="256"  transforms:maxRange="262144"  transforms:neg="0"  transforms:width="-100"  transforms:pos="4.418539922" >
           <data-type:parameter data-type:name="Comp-PerCP-A" />
         </transforms:biex>
       </Transformations>
       <Keywords>
         <Keyword name="FJ_FCS_VERSION"  value="3" />
         <Keyword name="$BEGINANALYSIS"  value="0" />
         <Keyword name="$ENDANALYSIS"  value="0" />
         <Keyword name="$BEGINSTEXT"  value="0" />
         <Keyword name="$ENDSTEXT"  value="0" />
         <Keyword name="$BEGINDATA"  value="1916" />
         <Keyword name="$ENDDATA"  value="554299             " />
         <Keyword name="$FIL"  value="191220_KO 2nd_002.fcs" />
         <Keyword name="$SYS"  value="Windows 7 6.1" />
         <Keyword name="$TOT"  value="23016              " />
         <Keyword name="$PAR"  value="6" />
         <Keyword name="$MODE"  value="L" />
         <Keyword name="$BYTEORD"  value="4,3,2,1" />
         <Keyword name="$DATATYPE"  value="F" />
         <Keyword name="$NEXTDATA"  value="0" />
         <Keyword name="CREATOR"  value="BD FACSDiva Software Version 8.0.1" />
         <Keyword name="TUBE NAME"  value="KO 2nd" />
         <Keyword name="$SRC"  value="191220" />
         <Keyword name="EXPERIMENT NAME"  value="191221" />
         <Keyword name="GUID"  value="33fabb4c-6906-4522-83c6-d9b27b1a34fe" />
         <Keyword name="$DATE"  value="20-DEC-2019" />
         <Keyword name="$BTIM"  value="23:50:48" />
         <Keyword name="$ETIM"  value="23:52:09" />
         <Keyword name="$CYT"  value="LSRII" />
         <Keyword name="SETTINGS"  value="Cytometer" />
         <Keyword name="CYTNUM"  value="1" />
         <Keyword name="WINDOW EXTENSION"  value="10.00" />
         <Keyword name="EXPORT USER NAME"  value="Rutkowski" />
         <Keyword name="EXPORT TIME"  value="21-DEC-2019-01:08:56" />
         <Keyword name="$OP"  value="Rutkowski" />
         <Keyword name="FSC ASF"  value="0.76" />
         <Keyword name="AUTOBS"  value="TRUE" />
         <Keyword name="$INST"  value=" " />
         <Keyword name="LASER1NAME"  value="Blue" />
         <Keyword name="LASER1DELAY"  value="0.00" />
         <Keyword name="LASER1ASF"  value="0.97" />
         <Keyword name="LASER2NAME"  value="Red" />
         <Keyword name="LASER2DELAY"  value="64.39" />
         <Keyword name="LASER2ASF"  value="0.87" />
         <Keyword name="$TIMESTEP"  value="0.01" />
         <Keyword name="SPILL"  value="2,Alexa Fluor 488-A,PerCP-A,1,0,0.13,1" />
         <Keyword name="APPLY COMPENSATION"  value="TRUE" />
         <Keyword name="THRESHOLD"  value="FSC,600" />
         <Keyword name="$P1N"  value="FSC-A" />
         <Keyword name="$P1R"  value="262144" />
         <Keyword name="$P1B"  value="32" />
         <Keyword name="$P1E"  value="0,0" />
         <Keyword name="$P1V"  value="0" />
         <Keyword name="$P1G"  value="1.0" />
         <Keyword name="P1DISPLAY"  value="LOG" />
         <Keyword name="P1BS"  value="0" />
         <Keyword name="P1MS"  value="0" />
         <Keyword name="$P2N"  value="FSC-W" />
         <Keyword name="$P2R"  value="262144" />
         <Keyword name="$P2B"  value="32" />
         <Keyword name="$P2E"  value="0,0" />
         <Keyword name="$P2V"  value="0" />
         <Keyword name="$P2G"  value="1.0" />
         <Keyword name="P2BS"  value="-1" />
         <Keyword name="P2MS"  value="0" />
         <Keyword name="$P3N"  value="SSC-A" />
         <Keyword name="$P3R"  value="262144" />
         <Keyword name="$P3B"  value="32" />
         <Keyword name="$P3E"  value="0,0" />
         <Keyword name="$P3V"  value="183" />
         <Keyword name="$P3G"  value="1.0" />
         <Keyword name="P3DISPLAY"  value="LOG" />
         <Keyword name="P3BS"  value="0" />
         <Keyword name="P3MS"  value="0" />
         <Keyword name="$P4N"  value="Alexa Fluor 488-A" />
         <Keyword name="$P4R"  value="262144" />
         <Keyword name="$P4B"  value="32" />
         <Keyword name="$P4E"  value="0,0" />
         <Keyword name="$P4V"  value="280" />
         <Keyword name="$P4G"  value="1.0" />
         <Keyword name="P4DISPLAY"  value="LOG" />
         <Keyword name="P4BS"  value="4450" />
         <Keyword name="P4MS"  value="0" />
         <Keyword name="$P5N"  value="PerCP-A" />
         <Keyword name="$P5R"  value="262144" />
         <Keyword name="$P5B"  value="32" />
         <Keyword name="$P5E"  value="0,0" />
         <Keyword name="$P5V"  value="610" />
         <Keyword name="$P5G"  value="1.0" />
         <Keyword name="P5DISPLAY"  value="LOG" />
         <Keyword name="P5BS"  value="188" />
         <Keyword name="P5MS"  value="0" />
         <Keyword name="$P6N"  value="Time" />
         <Keyword name="$P6R"  value="262144" />
         <Keyword name="$P6B"  value="32" />
         <Keyword name="$P6E"  value="0,0" />
         <Keyword name="$P6G"  value="0.01" />
         <Keyword name="P6BS"  value="0" />
         <Keyword name="P6MS"  value="0" />
         <Keyword name="CST SETUP STATUS"  value="SUCCESS WITH WARNING" />
         <Keyword name="CST BEADS LOT ID"  value="91145" />
         <Keyword name="CYTOMETER CONFIG NAME"  value="Copy of U of IA Custom LSRII Config" />
         <Keyword name="CYTOMETER CONFIG CREATE DATE"  value="2016-08-17T09:40:15-05:00" />
         <Keyword name="CST SETUP DATE"  value="2018-11-27T08:47:38-06:00" />
         <Keyword name="CST BASELINE DATE"  value="2018-10-03T08:46:21-05:00" />
         <Keyword name="CST BEADS EXPIRED"  value="False" />
         <Keyword name="CST PERFORMANCE EXPIRED"  value="2018-11-28T08:47:38-06:00" />
         <Keyword name="CST REGULATORY STATUS"  value="RUO Performance Check" />
         <Keyword name="$P1S"  value="" />
         <Keyword name="$P2S"  value="" />
         <Keyword name="$P3S"  value="" />
         <Keyword name="$P4S"  value="" />
         <Keyword name="$P5S"  value="" />
         <Keyword name="$P6S"  value="" />
         <Keyword name="$P7N"  value="Comp-Alexa Fluor 488-A" />
         <Keyword name="$P7S"  value="" />
         <Keyword name="$P7R"  value="262144" />
         <Keyword name="$P8N"  value="Comp-PerCP-A" />
         <Keyword name="$P8S"  value="" />
         <Keyword name="$P8R"  value="262144" />
       </Keywords>
       <SampleNode name="191220_KO 2nd_002.fcs"  annotation=""  owningGroup=""  expanded="1"  sortPriority="10"  count="23016"  sampleID="16" >
         <Graph smoothing="0"  backColor="#ffffff"  foreColor="#000000"  type="Pseudocolor"  fast="1" >
           <Axis dimension="x"  name="FSC-A"  label=""  auto="auto" />
           <Axis dimension="y"  name="SSC-A"  label=""  auto="auto" />
           <GraphSettings level="5%"  smoothingHighResolution="1"  contourHighResolution="1"  histogramSmoothingCount="0"  graphResolution="256"  showOutliers="0"  drawLargeDots="0"  dotsToDraw="8000"  tint="le.chartfill.tinted.40"  lineWeight="le.lineweight.normal"  lineStyle="le.linestyle.solid" />
           <GraphEnvironment showGrid="0"  showAxes="tnlTNL"  showGates="1"  showFreqOnPlots="1"  showGateNameOnPlots="1"  showMedians="0"  showUncomped="0"  addEventParam="0"  lastYAxisName="" >
             <TextTraits font="SansSerif"  size="11"  name="Labels"  style="plain"  color="#000000"  background="#00ffffff"  just="left" />
             <TextTraits font="SansSerif"  size="11"  name="LayoutGates"  style="plain"  color="#000000"  background="#00ffffff"  just="left" />
             <TextTraits font="SansSerif"  size="9"  name="Numbers"  style="plain"  color="#000000"  background="#00ffffff"  just="left" />
             <TextTraits font="SansSerif"  size="9"  name="Legend"  style="plain"  color="#000000"  background="#00ffffff"  just="left" />
             <WindowPosition x="0"  y="0"  width="0"  height="0"  displayed="0"  panelState="" />
           </GraphEnvironment>
         </Graph>
         <Subpopulations>
           <Population name="cells"  annotation=""  owningGroup="All Samples"  expanded="1"  sortPriority="10"  count="13530" >
             <Graph smoothing="0"  backColor="#ffffff"  foreColor="#000000"  heatMapStatParameter="Comp-Alexa Fluor 488-A"  type="Pseudocolor"  fast="1" >
               <Axis dimension="x"  name="FSC-A"  label=""  auto="auto" />
               <Axis dimension="y"  name="SSC-A"  label=""  auto="auto" />
               <GraphSettings level="5%"  smoothingHighResolution="1"  contourHighResolution="1"  histogramSmoothingCount="0"  graphResolution="256"  showOutliers="0"  drawLargeDots="0"  dotsToDraw="8000"  tint="le.chartfill.tinted.40"  lineWeight="le.lineweight.normal"  lineStyle="le.linestyle.solid" />
               <GraphEnvironment showGrid="0"  showAxes="tnlTNL"  showGates="1"  showFreqOnPlots="1"  showGateNameOnPlots="1"  showMedians="0"  showUncomped="0"  addEventParam="0"  lastYAxisName="" >
                 <TextTraits font="SansSerif"  size="11"  name="Labels"  style="plain"  color="#000000"  background="#00ffffff"  just="left" />
                 <TextTraits font="SansSerif"  size="11"  name="LayoutGates"  style="plain"  color="#000000"  background="#00ffffff"  just="left" />
                 <TextTraits font="SansSerif"  size="9"  name="Numbers"  style="plain"  color="#000000"  background="#00ffffff"  just="left" />
                 <TextTraits font="SansSerif"  size="9"  name="Legend"  style="plain"  color="#000000"  background="#00ffffff"  just="left" />
                 <WindowPosition x="0"  y="0"  width="392"  height="584"  displayed="1"  panelState="---" />
               </GraphEnvironment>
             </Graph>
             <Gate gating:id="ID1419394075" >
               <gating:PolygonGate eventsInside="1"  annoOffsetX="-108"  annoOffsetY="-44"  tint="#000000"  isTinted="0"  lineWeight="Normal"  userDefined="1"  quadId="-1"  gateResolution="256" >
                 <gating:dimension>
                   <data-type:fcs-dimension data-type:name="FSC-A" />
                 </gating:dimension>
                 <gating:dimension>
                   <data-type:fcs-dimension data-type:name="SSC-A" />
                 </gating:dimension>
                 <gating:vertex>
                   <gating:coordinate data-type:value="15478.255313482" />
                   <gating:coordinate data-type:value="114389.3912834591" />
                 </gating:vertex>
                 <gating:vertex>
                   <gating:coordinate data-type:value="824.4365916766" />
                   <gating:coordinate data-type:value="3280.7353817608" />
                 </gating:vertex>
                 <gating:vertex>
                   <gating:coordinate data-type:value="1051.2435973222" />
                   <gating:coordinate data-type:value="1380.0264113522" />
                 </gating:vertex>
                 <gating:vertex>
                   <gating:coordinate data-type:value="2596.8772233894" />
                   <gating:coordinate data-type:value="753.8940871221" />
                 </gating:vertex>
                 <gating:vertex>
                   <gating:coordinate data-type:value="10896.5310807347" />
                   <gating:coordinate data-type:value="957.6739156069" />
                 </gating:vertex>
                 <gating:vertex>
                   <gating:coordinate data-type:value="89071.0891350257" />
                   <gating:coordinate data-type:value="8194.4485057422" />
                 </gating:vertex>
                 <gating:vertex>
                   <gating:coordinate data-type:value="124229.1009180165" />
                   <gating:coordinate data-type:value="33233.0154321581" />
                 </gating:vertex>
                 <gating:vertex>
                   <gating:coordinate data-type:value="129514.5456247073" />
                   <gating:coordinate data-type:value="190377.1578541703" />
                 </gating:vertex>
                 <gating:vertex>
                   <gating:coordinate data-type:value="81979.0254440807" />
                   <gating:coordinate data-type:value="240121.9767487241" />
                 </gating:vertex>
               </gating:PolygonGate>
             </Gate>
             <Subpopulations>
               <Population name="Single Cells"  annotation=""  owningGroup="All Samples"  expanded="1"  sortPriority="10"  count="9221" >
                 <Graph smoothing="0"  backColor="#ffffff"  foreColor="#000000"  heatMapStatParameter="Comp-Alexa Fluor 488-A"  type="Pseudocolor"  fast="1" >
                   <Axis dimension="x"  name="FSC-A"  label=""  auto="auto" />
                   <Axis dimension="y"  name="Comp-Alexa Fluor 488-A"  label=""  auto="auto" />
                   <GraphSettings level="5%"  smoothingHighResolution="1"  contourHighResolution="1"  histogramSmoothingCount="0"  graphResolution="256"  showOutliers="0"  drawLargeDots="0"  dotsToDraw="8000"  tint="le.chartfill.tinted.40"  lineWeight="le.lineweight.normal"  lineStyle="le.linestyle.solid" />
                   <GraphEnvironment showGrid="0"  showAxes="tnlTNL"  showGates="1"  showFreqOnPlots="1"  showGateNameOnPlots="1"  showMedians="0"  showUncomped="0"  addEventParam="0"  lastYAxisName="" >
                     <TextTraits font="SansSerif"  size="11"  name="Labels"  style="plain"  color="#000000"  background="#00ffffff"  just="left" />
                     <TextTraits font="SansSerif"  size="11"  name="LayoutGates"  style="plain"  color="#000000"  background="#00ffffff"  just="left" />
                     <TextTraits font="SansSerif"  size="9"  name="Numbers"  style="plain"  color="#000000"  background="#00ffffff"  just="left" />
                     <TextTraits font="SansSerif"  size="9"  name="Legend"  style="plain"  color="#000000"  background="#00ffffff"  just="left" />
                     <WindowPosition x="0"  y="0"  width="392"  height="584"  displayed="0"  panelState="---" />
                   </GraphEnvironment>
                 </Graph>
                 <Gate gating:id="ID692418074"  gating:parent_id="ID1419394075" >
                   <gating:PolygonGate eventsInside="1"  annoOffsetX="-109"  annoOffsetY="-95"  tint="#000000"  isTinted="0"  lineWeight="Normal"  userDefined="1"  quadId="-1"  gateResolution="256" >
                     <gating:dimension>
                       <data-type:fcs-dimension data-type:name="FSC-A" />
                     </gating:dimension>
                     <gating:dimension>
                       <data-type:fcs-dimension data-type:name="FSC-W" />
                     </gating:dimension>
                     <gating:vertex>
                       <gating:coordinate data-type:value="5167.6638467554" />
                       <gating:coordinate data-type:value="158729.3944954129" />
                     </gating:vertex>
                     <gating:vertex>
                       <gating:coordinate data-type:value="1818.643327187" />
                       <gating:coordinate data-type:value="153919.4128440367" />
                     </gating:vertex>
                     <gating:vertex>
                       <gating:coordinate data-type:value="1160.8794560026" />
                       <gating:coordinate data-type:value="134679.4862385321" />
                     </gating:vertex>
                     <gating:vertex>
                       <gating:coordinate data-type:value="885.6205000319" />
                       <gating:coordinate data-type:value="102212.1100917431" />
                     </gating:vertex>
                     <gating:vertex>
                       <gating:coordinate data-type:value="1550.6703962636" />
                       <gating:coordinate data-type:value="73352.2201834862" />
                     </gating:vertex>
                     <gating:vertex>
                       <gating:coordinate data-type:value="3395.2964378029" />
                       <gating:coordinate data-type:value="66137.247706422" />
                     </gating:vertex>
                     <gating:vertex>
                       <gating:coordinate data-type:value="7181.9588994999" />
                       <gating:coordinate data-type:value="75757.2110091743" />
                     </gating:vertex>
                     <gating:vertex>
                       <gating:coordinate data-type:value="12723.6334384321" />
                       <gating:coordinate data-type:value="94997.1376146789" />
                     </gating:vertex>
                     <gating:vertex>
                       <gating:coordinate data-type:value="17428.0861205916" />
                       <gating:coordinate data-type:value="126262.0183486239" />
                     </gating:vertex>
                     <gating:vertex>
                       <gating:coordinate data-type:value="6427.4318595329" />
                       <gating:coordinate data-type:value="159931.8899082569" />
                     </gating:vertex>
                   </gating:PolygonGate>
                 </Gate>
                 <Subpopulations>
                   <Population name="Edu+"  annotation=""  owningGroup="All Samples"  expanded="1"  sortPriority="10"  count="2" >
                     <Graph smoothing="0"  backColor="#ffffff"  foreColor="#000000"  heatMapStatParameter="Comp-Alexa Fluor 488-A"  type="Pseudocolor"  fast="1" >
                       <Axis dimension="x"  name="FSC-A"  label=""  auto="auto" />
                       <Axis dimension="y"  name="Comp-Alexa Fluor 488-A"  label=""  auto="auto" />
                       <GraphSettings level="5%"  smoothingHighResolution="1"  contourHighResolution="1"  histogramSmoothingCount="0"  graphResolution="256"  showOutliers="0"  drawLargeDots="0"  dotsToDraw="8000"  tint="le.chartfill.tinted.40"  lineWeight="le.lineweight.normal"  lineStyle="le.linestyle.solid" />
                       <GraphEnvironment showGrid="0"  showAxes="tnlTNL"  showGates="1"  showFreqOnPlots="1"  showGateNameOnPlots="1"  showMedians="0"  showUncomped="0"  addEventParam="0"  lastYAxisName="" >
                         <TextTraits font="SansSerif"  size="11"  name="Labels"  style="plain"  color="#000000"  background="#00ffffff"  just="left" />
                         <TextTraits font="SansSerif"  size="11"  name="LayoutGates"  style="plain"  color="#000000"  background="#00ffffff"  just="left" />
                         <TextTraits font="SansSerif"  size="9"  name="Numbers"  style="plain"  color="#000000"  background="#00ffffff"  just="left" />
                         <TextTraits font="SansSerif"  size="9"  name="Legend"  style="plain"  color="#000000"  background="#00ffffff"  just="left" />
                         <WindowPosition x="0"  y="0"  width="392"  height="584"  displayed="1"  panelState="---" />
                       </GraphEnvironment>
                     </Graph>
                     <Gate gating:id="ID1557323223"  gating:parent_id="ID692418074" >
                       <gating:RectangleGate eventsInside="1"  annoOffsetX="0"  annoOffsetY="0"  tint="#000000"  isTinted="0"  lineWeight="Normal"  userDefined="1"  percentX="0"  percentY="0" >
                         <gating:dimension gating:min="-930.7088856906585"  gating:max="276767.12973693834" >
                           <data-type:fcs-dimension data-type:name="FSC-A" />
                         </gating:dimension>
                         <gating:dimension gating:min="284.16234920408084"  gating:max="208893.72088943122" >
                           <data-type:fcs-dimension data-type:name="Comp-Alexa Fluor 488-A" />
                         </gating:dimension>
                       </gating:RectangleGate>
                     </Gate>
                   </Population>
                 </Subpopulations>
               </Population>
             </Subpopulations>
           </Population>
         </Subpopulations>
       </SampleNode>
     </Sample>
     <Sample>
       <DataSet uri="file:/C:/Users/lecap/OneDrive/桌面/Revision%20data/20191227%20CHOP%20WT%20vs%20KO%20MEF%20Edu%20assay/191220_WT%201%200-1_007.fcs"  sampleID="19" />
       <transforms:spilloverMatrix spectral="0"  prefix="Comp-"  name="Acquisition-defined"  editable="0"  color="#c0c0c0"  version="FlowJo-10.8.1"  status="FINALIZED"  transforms:id="36e7834f-0d47-420b-992a-ec9ed7db33fa"  suffix="" >
         <data-type:parameters>
           <data-type:parameter data-type:name="Alexa Fluor 488-A"  userProvidedCompInfix="Comp-Alexa Fluor 488-A" />
           <data-type:parameter data-type:name="PerCP-A"  userProvidedCompInfix="Comp-PerCP-A" />
         </data-type:parameters>
         <transforms:spillover data-type:parameter="Alexa Fluor 488-A"  userProvidedCompInfix="Comp-Alexa Fluor 488-A" >
           <transforms:coefficient data-type:parameter="Alexa Fluor 488-A"  transforms:value="1" />
           <transforms:coefficient data-type:parameter="PerCP-A"  transforms:value="0" />
         </transforms:spillover>
         <transforms:spillover data-type:parameter="PerCP-A"  userProvidedCompInfix="Comp-PerCP-A" >
           <transforms:coefficient data-type:parameter="Alexa Fluor 488-A"  transforms:value="0.1299999952" />
           <transforms:coefficient data-type:parameter="PerCP-A"  transforms:value="1" />
         </transforms:spillover>
       </transforms:spilloverMatrix>
       <Transformations>
         <transforms:biex transforms:length="256"  transforms:maxRange="262144"  transforms:neg="0"  transforms:width="-100"  transforms:pos="4.418539922" >
           <data-type:parameter data-type:name="FSC-A" />
         </transforms:biex>
         <transforms:linear transforms:minRange="0"  transforms:maxRange="262144"  gain="1" >
           <data-type:parameter data-type:name="FSC-W" />
         </transforms:linear>
         <transforms:biex transforms:length="256"  transforms:maxRange="262144"  transforms:neg="0"  transforms:width="-100"  transforms:pos="4.418539922" >
           <data-type:parameter data-type:name="SSC-A" />
         </transforms:biex>
         <transforms:biex transforms:length="256"  transforms:maxRange="262144"  transforms:neg="0"  transforms:width="-100"  transforms:pos="4.418539922" >
           <data-type:parameter data-type:name="Alexa Fluor 488-A" />
         </transforms:biex>
         <transforms:biex transforms:length="256"  transforms:maxRange="262144"  transforms:neg="0"  transforms:width="-100"  transforms:pos="4.418539922" >
           <data-type:parameter data-type:name="PerCP-A" />
         </transforms:biex>
         <transforms:linear transforms:minRange="0.533"  transforms:maxRange="149"  gain="1" >
           <data-type:parameter data-type:name="Time" />
         </transforms:linear>
         <transforms:biex transforms:length="256"  transforms:maxRange="262144"  transforms:neg="0"  transforms:width="-100"  transforms:pos="4.418539922" >
           <data-type:parameter data-type:name="Comp-Alexa Fluor 488-A" />
         </transforms:biex>
         <transforms:biex transforms:length="256"  transforms:maxRange="262144"  transforms:neg="0"  transforms:width="-100"  transforms:pos="4.418539922" >
           <data-type:parameter data-type:name="Comp-PerCP-A" />
         </transforms:biex>
       </Transformations>
       <Keywords>
         <Keyword name="FJ_FCS_VERSION"  value="3" />
         <Keyword name="$BEGINANALYSIS"  value="0" />
         <Keyword name="$ENDANALYSIS"  value="0" />
         <Keyword name="$BEGINSTEXT"  value="0" />
         <Keyword name="$ENDSTEXT"  value="0" />
         <Keyword name="$BEGINDATA"  value="1920" />
         <Keyword name="$ENDDATA"  value="526847             " />
         <Keyword name="$FIL"  value="191220_WT 1 0-1_007.fcs" />
         <Keyword name="$SYS"  value="Windows 7 6.1" />
         <Keyword name="$TOT"  value="21872              " />
         <Keyword name="$PAR"  value="6" />
         <Keyword name="$MODE"  value="L" />
         <Keyword name="$BYTEORD"  value="4,3,2,1" />
         <Keyword name="$DATATYPE"  value="F" />
         <Keyword name="$NEXTDATA"  value="0" />
         <Keyword name="CREATOR"  value="BD FACSDiva Software Version 8.0.1" />
         <Keyword name="TUBE NAME"  value="WT 1 0-1" />
         <Keyword name="$SRC"  value="191220" />
         <Keyword name="EXPERIMENT NAME"  value="191221" />
         <Keyword name="GUID"  value="4fb34d13-f3b7-4c7c-bf51-4ed1b510cbbc" />
         <Keyword name="$DATE"  value="21-DEC-2019" />
         <Keyword name="$BTIM"  value="00:03:10" />
         <Keyword name="$ETIM"  value="00:05:39" />
         <Keyword name="$CYT"  value="LSRII" />
         <Keyword name="SETTINGS"  value="Cytometer" />
         <Keyword name="CYTNUM"  value="1" />
         <Keyword name="WINDOW EXTENSION"  value="10.00" />
         <Keyword name="EXPORT USER NAME"  value="Rutkowski" />
         <Keyword name="EXPORT TIME"  value="21-DEC-2019-01:08:56" />
         <Keyword name="$OP"  value="Rutkowski" />
         <Keyword name="FSC ASF"  value="0.76" />
         <Keyword name="AUTOBS"  value="TRUE" />
         <Keyword name="$INST"  value=" " />
         <Keyword name="LASER1NAME"  value="Blue" />
         <Keyword name="LASER1DELAY"  value="0.00" />
         <Keyword name="LASER1ASF"  value="0.97" />
         <Keyword name="LASER2NAME"  value="Red" />
         <Keyword name="LASER2DELAY"  value="64.39" />
         <Keyword name="LASER2ASF"  value="0.87" />
         <Keyword name="$TIMESTEP"  value="0.01" />
         <Keyword name="SPILL"  value="2,Alexa Fluor 488-A,PerCP-A,1,0,0.13,1" />
         <Keyword name="APPLY COMPENSATION"  value="TRUE" />
         <Keyword name="THRESHOLD"  value="FSC,600" />
         <Keyword name="$P1N"  value="FSC-A" />
         <Keyword name="$P1R"  value="262144" />
         <Keyword name="$P1B"  value="32" />
         <Keyword name="$P1E"  value="0,0" />
         <Keyword name="$P1V"  value="0" />
         <Keyword name="$P1G"  value="1.0" />
         <Keyword name="P1DISPLAY"  value="LOG" />
         <Keyword name="P1BS"  value="0" />
         <Keyword name="P1MS"  value="0" />
         <Keyword name="$P2N"  value="FSC-W" />
         <Keyword name="$P2R"  value="262144" />
         <Keyword name="$P2B"  value="32" />
         <Keyword name="$P2E"  value="0,0" />
         <Keyword name="$P2V"  value="0" />
         <Keyword name="$P2G"  value="1.0" />
         <Keyword name="P2BS"  value="-1" />
         <Keyword name="P2MS"  value="0" />
         <Keyword name="$P3N"  value="SSC-A" />
         <Keyword name="$P3R"  value="262144" />
         <Keyword name="$P3B"  value="32" />
         <Keyword name="$P3E"  value="0,0" />
         <Keyword name="$P3V"  value="183" />
         <Keyword name="$P3G"  value="1.0" />
         <Keyword name="P3DISPLAY"  value="LOG" />
         <Keyword name="P3BS"  value="0" />
         <Keyword name="P3MS"  value="0" />
         <Keyword name="$P4N"  value="Alexa Fluor 488-A" />
         <Keyword name="$P4R"  value="262144" />
         <Keyword name="$P4B"  value="32" />
         <Keyword name="$P4E"  value="0,0" />
         <Keyword name="$P4V"  value="280" />
         <Keyword name="$P4G"  value="1.0" />
         <Keyword name="P4DISPLAY"  value="LOG" />
         <Keyword name="P4BS"  value="3838" />
         <Keyword name="P4MS"  value="0" />
         <Keyword name="$P5N"  value="PerCP-A" />
         <Keyword name="$P5R"  value="262144" />
         <Keyword name="$P5B"  value="32" />
         <Keyword name="$P5E"  value="0,0" />
         <Keyword name="$P5V"  value="610" />
         <Keyword name="$P5G"  value="1.0" />
         <Keyword name="P5DISPLAY"  value="LOG" />
         <Keyword name="P5BS"  value="149" />
         <Keyword name="P5MS"  value="0" />
         <Keyword name="$P6N"  value="Time" />
         <Keyword name="$P6R"  value="262144" />
         <Keyword name="$P6B"  value="32" />
         <Keyword name="$P6E"  value="0,0" />
         <Keyword name="$P6G"  value="0.01" />
         <Keyword name="P6BS"  value="0" />
         <Keyword name="P6MS"  value="0" />
         <Keyword name="CST SETUP STATUS"  value="SUCCESS WITH WARNING" />
         <Keyword name="CST BEADS LOT ID"  value="91145" />
         <Keyword name="CYTOMETER CONFIG NAME"  value="Copy of U of IA Custom LSRII Config" />
         <Keyword name="CYTOMETER CONFIG CREATE DATE"  value="2016-08-17T09:40:15-05:00" />
         <Keyword name="CST SETUP DATE"  value="2018-11-27T08:47:38-06:00" />
         <Keyword name="CST BASELINE DATE"  value="2018-10-03T08:46:21-05:00" />
         <Keyword name="CST BEADS EXPIRED"  value="False" />
         <Keyword name="CST PERFORMANCE EXPIRED"  value="2018-11-28T08:47:38-06:00" />
         <Keyword name="CST REGULATORY STATUS"  value="RUO Performance Check" />
         <Keyword name="$P1S"  value="" />
         <Keyword name="$P2S"  value="" />
         <Keyword name="$P3S"  value="" />
         <Keyword name="$P4S"  value="" />
         <Keyword name="$P5S"  value="" />
         <Keyword name="$P6S"  value="" />
         <Keyword name="$P7N"  value="Comp-Alexa Fluor 488-A" />
         <Keyword name="$P7S"  value="" />
         <Keyword name="$P7R"  value="262144" />
         <Keyword name="$P8N"  value="Comp-PerCP-A" />
         <Keyword name="$P8S"  value="" />
         <Keyword name="$P8R"  value="262144" />
       </Keywords>
       <SampleNode name="191220_WT 1 0-1_007.fcs"  annotation=""  owningGroup=""  expanded="1"  sortPriority="10"  count="21872"  sampleID="19" >
         <Graph smoothing="0"  backColor="#ffffff"  foreColor="#000000"  type="Pseudocolor"  fast="1" >
           <Axis dimension="x"  name="FSC-A"  label=""  auto="auto" />
           <Axis dimension="y"  name="SSC-A"  label=""  auto="auto" />
           <GraphSettings level="5%"  smoothingHighResolution="1"  contourHighResolution="1"  histogramSmoothingCount="0"  graphResolution="256"  showOutliers="0"  drawLargeDots="0"  dotsToDraw="8000"  tint="le.chartfill.tinted.40"  lineWeight="le.lineweight.normal"  lineStyle="le.linestyle.solid" />
           <GraphEnvironment showGrid="0"  showAxes="tnlTNL"  showGates="1"  showFreqOnPlots="1"  showGateNameOnPlots="1"  showMedians="0"  showUncomped="0"  addEventParam="0"  lastYAxisName="" >
             <TextTraits font="SansSerif"  size="11"  name="Labels"  style="plain"  color="#000000"  background="#00ffffff"  just="left" />
             <TextTraits font="SansSerif"  size="11"  name="LayoutGates"  style="plain"  color="#000000"  background="#00ffffff"  just="left" />
             <TextTraits font="SansSerif"  size="9"  name="Numbers"  style="plain"  color="#000000"  background="#00ffffff"  just="left" />
             <TextTraits font="SansSerif"  size="9"  name="Legend"  style="plain"  color="#000000"  background="#00ffffff"  just="left" />
             <WindowPosition x="0"  y="0"  width="0"  height="0"  displayed="0"  panelState="" />
           </GraphEnvironment>
         </Graph>
         <Subpopulations>
           <Population name="cells"  annotation=""  owningGroup="All Samples"  expanded="1"  sortPriority="10"  count="13488" >
[truncated: 495,194 more chars]
