# Supplementary material for: A beneficial adaptive role for CHOP in driving cell fate selection during ER stress
Source: EMBO Rep. 2024 Jan 2;25(1):228–53. doi: 10.1038/s44319-023-00026-0 (PMC10897205; doi:10.1038/s44319-023-00026-0)
Supplement: Supplementary file 5 — Source Data Fig. 2 [file 44319_2023_26_MOESM5_ESM.zip]

Archive with 24 entries (18 files):
- Figure 2 source data/
- __MACOSX/._Figure 2 source data
- Figure 2 source data/Figure 2D source data/
- __MACOSX/Figure 2 source data/._Figure 2D source data
- Figure 2 source data/.DS_Store
- __MACOSX/Figure 2 source data/._.DS_Store
- Figure 2 source data/Figure 2H source data/
- __MACOSX/Figure 2 source data/._Figure 2H source data
- Figure 2 source data/Figure 2G source data/
- __MACOSX/Figure 2 source data/._Figure 2G source data
- Figure 2 source data/Figure 2E source data/
- __MACOSX/Figure 2 source data/._Figure 2E source data
- Figure 2 source data/Figure 2F source data/
- __MACOSX/Figure 2 source data/._Figure 2F source data
- Figure 2 source data/Figure 2D source data/Figure 2D source data.png
- __MACOSX/Figure 2 source data/Figure 2D source data/._Figure 2D source data.png
- Figure 2 source data/Figure 2H source data/Figure 2H source data.xlsx
- __MACOSX/Figure 2 source data/Figure 2H source data/._Figure 2H source data.xlsx
- Figure 2 source data/Figure 2G source data/Figure 2G source data.png
- __MACOSX/Figure 2 source data/Figure 2G source data/._Figure 2G source data.png
- Figure 2 source data/Figure 2E source data/Figure 2E source data.png
- __MACOSX/Figure 2 source data/Figure 2E source data/._Figure 2E source data.png
- Figure 2 source data/Figure 2F source data/Figure 2F source data.xlsx
- __MACOSX/Figure 2 source data/Figure 2F source data/._Figure 2F source data.xlsx
