# Supplementary material for: A beneficial adaptive role for CHOP in driving cell fate selection during ER stress
Source: EMBO Rep. 2024 Jan 2;25(1):228–53. doi: 10.1038/s44319-023-00026-0 (PMC10897205; doi:10.1038/s44319-023-00026-0)
Supplement: Supplementary file 5 — Source Data Fig. 2 [file 44319_2023_26_MOESM5_ESM.zip › Figure 2 source data/Figure 2H source data/Figure 2H source data.xlsx]

## Sheet: Data
490 OD	TG	Flpo				GFP
	0	0.3492	0.2911	0.3235	0.3232	0.3214	0.3351	0.3506	0.3723
	500	0.4197	0.3641	0.3667	0.3408	0.3588	0.3544	0.3645	0.3675
	pos ctrl	0.5791	0.5854	0.4918	0.6014	0.6652	0.6775	0.6485	0.6175
	medium	0.3841	0.3902	0.3856	0.3616	0.3859	0.3592	0.3867	0.3843
680 OD		Flpo				GFP
	0	0.0571	0.0529	0.0696	0.0542	0.0505	0.0532	0.0525	0.0548
	500	0.0657	0.0585	0.0519	0.0525	0.0569	0.055	0.053	0.0563
	pos ctrl	0.059	0.0643	0.0558	0.058	0.0591	0.06	0.0617	0.0568
	medium	0.0568	0.0558	0.0514	0.0629	0.062	0.0589	0.055	0.0524
		Flpo				GFP
490-680	0	0.2921	0.2382	0.2539	0.269	0.2709	0.2819	0.2981	0.3175
	500	0.354	0.3056	0.3148	0.2883	0.3019	0.2994	0.3115	0.3112
	pos ctrl	0.5201	0.5211	0.436	0.5434	0.6061	0.6175	0.5868	0.5607
	medium	0.3273	0.3344	0.3342	0.2987	0.3239	0.3003	0.3317	0.3319
Avg		Flpo				GFP
	0		0.2633				0.2921
	500		0.315675				0.306
	pos ctrl		0.50515				0.592775
	medium		0.32365				0.32195
Cytoxicity Percent		Flpo				GFP
	0	15.8678	-13.8292	-5.17906	3.1405	-7.82793	-3.76627	2.21545	9.37875
	500	49.9725	23.3058	28.3747	13.7741	3.61857	2.69547	7.1633	7.05252
		Flpo	GFP
	0	2.32037e-14	0
	500	28.8567	5.13247

## Sheet: Metadata
Experimental Conditions
cell line	ChopFLuL/FLuL
viral treatment	Ad-GFP or Ad-FLPo
number of independent experiments shown	1
biological replicates/line/experiment	4
stressor used	500 nM TG, 24h
