# Supplementary material for: A beneficial adaptive role for CHOP in driving cell fate selection during ER stress
Source: EMBO Rep. 2024 Jan 2;25(1):228–53. doi: 10.1038/s44319-023-00026-0 (PMC10897205; doi:10.1038/s44319-023-00026-0)
Supplement: Supplementary file 5 — Source Data Fig. 2 [file 44319_2023_26_MOESM5_ESM.zip › Figure 2 source data/Figure 2F source data/Figure 2F source data.xlsx]

## Sheet: Data
Ct values
Group	BTF3	PPIA	exon1-2	exon 2-nluc	exon 3-4
Flul ctrl	25.0558	24.0453	29.0533	31.3449	29.0741
Flul ctrl	26.59	23.5584	29.6234	32.2417	29.8438
Flul ctrl	25.3489	22.6853	29.4924	30.0538	30.3275
Flul Tg	24.3327	22.6926	22.6849	22.4847	29.1197
Flul Tg	24.3349	22.7814	22.8123	22.422	28.7556
Flul Tg	24.4678	22.8176	22.9549	22.2751	28.8927
Flul+Flpo ctrl	26.0899	23.9821	31.0415	33.3774	30.212
Flul+Flpo ctrl	25.4849	24.0508	30.3638	33.94	30.148
Flul+Flpo ctrl	25.1941	23.0381	30.775	32.8851	30.1928
Flul+Flpo Tg	23.7537	23.2346	20.9041	29.6466	20.1386
Flul+Flpo Tg	23.3374	21.7241	20.8572	28.7027	20.0149
Flul+Flpo Tg	23.1231	21.6923	20.7393	28.6344	19.838

## Sheet: Metadata
Experimental Conditions
cell line	ChopFLuL/FLuL
viral treatment	Ad-GFP or Ad-FLPo
number of independent experiments shown	1
biological replicates/line/experiment	3
stressor used	TG
normalization controls	Btf3 and Ppia
