# Supplementary material for: A beneficial adaptive role for CHOP in driving cell fate selection during ER stress
Source: EMBO Rep. 2024 Jan 2;25(1):228–53. doi: 10.1038/s44319-023-00026-0 (PMC10897205; doi:10.1038/s44319-023-00026-0)
Supplement: Supplementary file 6 — Source Data Fig. 3 [file 44319_2023_26_MOESM6_ESM.zip]

Archive with 68 entries (63 files):
- Figure 3 source data/
- __MACOSX/._Figure 3 source data
- Figure 3 source data/Figure 3A source data/
- __MACOSX/Figure 3 source data/._Figure 3A source data
- Figure 3 source data/.DS_Store
- __MACOSX/Figure 3 source data/._.DS_Store
- Figure 3 source data/Figure 3D source data/
- __MACOSX/Figure 3 source data/._Figure 3D source data
- Figure 3 source data/Figure 3B source data/
- __MACOSX/Figure 3 source data/._Figure 3B source data
- Figure 3 source data/Figure 3C source data/
- __MACOSX/Figure 3 source data/._Figure 3C source data
- Figure 3 source data/Figure 3A source data/20210320_KO-1 500TM_009.fcs
- __MACOSX/Figure 3 source data/Figure 3A source data/._20210320_KO-1 500TM_009.fcs
- Figure 3 source data/Figure 3A source data/20210320_WT-1 50Tg-2_017.fcs
- __MACOSX/Figure 3 source data/Figure 3A source data/._20210320_WT-1 50Tg-2_017.fcs
- Figure 3 source data/Figure 3A source data/20210320_WT-2 500 TM_022.fcs
- __MACOSX/Figure 3 source data/Figure 3A source data/._20210320_WT-2 500 TM_022.fcs
- Figure 3 source data/Figure 3A source data/20210320_WT-2 50Tg_018.fcs
- __MACOSX/Figure 3 source data/Figure 3A source data/._20210320_WT-2 50Tg_018.fcs
- Figure 3 source data/Figure 3A source data/20210320_WT-2 0_014.fcs
- __MACOSX/Figure 3 source data/Figure 3A source data/._20210320_WT-2 0_014.fcs
- Figure 3 source data/Figure 3A source data/20210320_WT-1 0-2_013.fcs
- __MACOSX/Figure 3 source data/Figure 3A source data/._20210320_WT-1 0-2_013.fcs
- Figure 3 source data/Figure 3A source data/20210320_KO-2 0 -2_004.fcs
- __MACOSX/Figure 3 source data/Figure 3A source data/._20210320_KO-2 0 -2_004.fcs
- Figure 3 source data/Figure 3A source data/20210320_WT-1 500TM-2_021.fcs
- __MACOSX/Figure 3 source data/Figure 3A source data/._20210320_WT-1 500TM-2_021.fcs
- Figure 3 source data/Figure 3A source data/20210320_WT-1 50Tg_016.fcs
- __MACOSX/Figure 3 source data/Figure 3A source data/._20210320_WT-1 50Tg_016.fcs
- Figure 3 source data/Figure 3A source data/20210320_WT-2 500 TM-2_023.fcs
- __MACOSX/Figure 3 source data/Figure 3A source data/._20210320_WT-2 500 TM-2_023.fcs
- Figure 3 source data/Figure 3A source data/new gating.wsp
- __MACOSX/Figure 3 source data/Figure 3A source data/._new gating.wsp
- Figure 3 source data/Figure 3A source data/20210320_KO-1 50 Tg_005.fcs
- __MACOSX/Figure 3 source data/Figure 3A source data/._20210320_KO-1 50 Tg_005.fcs
- Figure 3 source data/Figure 3A source data/20210320_KO-2 0_003.fcs
- __MACOSX/Figure 3 source data/Figure 3A source data/._20210320_KO-2 0_003.fcs
- Figure 3 source data/Figure 3A source data/20210320_KO-2 50 Tg_007.fcs
- __MACOSX/Figure 3 source data/Figure 3A source data/._20210320_KO-2 50 Tg_007.fcs
- Figure 3 source data/Figure 3A source data/20210320_WT-2 0-2_015.fcs
- __MACOSX/Figure 3 source data/Figure 3A source data/._20210320_WT-2 0-2_015.fcs
- Figure 3 source data/Figure 3A source data/20210320_KO-1 0-2_001.fcs
- __MACOSX/Figure 3 source data/Figure 3A source data/._20210320_KO-1 0-2_001.fcs
- Figure 3 source data/Figure 3A source data/20210320_KO-1 50 Tg-2_006.fcs
- __MACOSX/Figure 3 source data/Figure 3A source data/._20210320_KO-1 50 Tg-2_006.fcs
- Figure 3 source data/Figure 3A source data/20210320_KO-1 500TM-2_010.fcs
- __MACOSX/Figure 3 source data/Figure 3A source data/._20210320_KO-1 500TM-2_010.fcs
- Figure 3 source data/Figure 3A source data/20210320_WT-2 50Tg-2_019.fcs
- __MACOSX/Figure 3 source data/Figure 3A source data/._20210320_WT-2 50Tg-2_019.fcs
- Figure 3 source data/Figure 3A source data/20210320_KO-1 0_002.fcs
- __MACOSX/Figure 3 source data/Figure 3A source data/._20210320_KO-1 0_002.fcs
- Figure 3 source data/Figure 3A source data/20210320_WT-1 500TM_020.fcs
- __MACOSX/Figure 3 source data/Figure 3A source data/._20210320_WT-1 500TM_020.fcs
- Figure 3 source data/Figure 3A source data/README.rtf
- __MACOSX/Figure 3 source data/Figure 3A source data/._README.rtf
- Figure 3 source data/Figure 3A source data/20210320_WT-1 0_012.fcs
- __MACOSX/Figure 3 source data/Figure 3A source data/._20210320_WT-1 0_012.fcs
- Figure 3 source data/Figure 3A source data/20210320_KO-2 50 Tg-2_008.fcs
- __MACOSX/Figure 3 source data/Figure 3A source data/._20210320_KO-2 50 Tg-2_008.fcs
- Figure 3 source data/Figure 3A source data/20210320_KO-2 TM_011.fcs
- __MACOSX/Figure 3 source data/Figure 3A source data/._20210320_KO-2 TM_011.fcs
- Figure 3 source data/Figure 3D source data/Figure 3D source data.xlsx
- __MACOSX/Figure 3 source data/Figure 3D source data/._Figure 3D source data.xlsx
- Figure 3 source data/Figure 3B source data/Figure 3B source data.xlsx
- __MACOSX/Figure 3 source data/Figure 3B source data/._Figure 3B source data.xlsx
- Figure 3 source data/Figure 3C source data/Figure 3C source data.xlsx
- __MACOSX/Figure 3 source data/Figure 3C source data/._Figure 3C source data.xlsx
