# Supplementary material for: A beneficial adaptive role for CHOP in driving cell fate selection during ER stress
Source: EMBO Rep. 2024 Jan 2;25(1):228–53. doi: 10.1038/s44319-023-00026-0 (PMC10897205; doi:10.1038/s44319-023-00026-0)
Supplement: Supplementary file 6 — Source Data Fig. 3 [file 44319_2023_26_MOESM6_ESM.zip › Figure 3 source data/Figure 3A source data/new gating.wsp]

<?xml version="1.0" encoding="UTF-8"?>
 <Workspace version="20.0"  modDate="Wed Aug 16 13:52:42 CDT 2023"  clientTimestamp="1692211962868"  flowJoVersion="10.8.1"  drawRowBorders="1"  drawColumnBorders="1"  hideCompNodes="1"  curGroup="All Samples"  groupPaneHeight="-1"  xmlns:xsi="http://www.w3.org/2001/XMLSchema-instance"  xmlns:gating="http://www.isac-net.org/std/Gating-ML/v2.0/gating"  xmlns:transforms="http://www.isac-net.org/std/Gating-ML/v2.0/transformations"  xmlns:data-type="http://www.isac-net.org/std/Gating-ML/v2.0/datatypes"  xsi:schemaLocation="http://www.isac-net.org/std/Gating-ML/v2.0/gating http://www.isac-net.org/std/Gating-ML/v2.0/gating/Gating-ML.v2.0.xsd http://www.isac-net.org/std/Gating-ML/v2.0/transformations http://www.isac-net.org/std/Gating-ML/v2.0/gating/Transformations.v2.0.xsd http://www.isac-net.org/std/Gating-ML/v2.0/datatypes http://www.isac-net.org/std/Gating-ML/v2.0/gating/DataTypes.v2.0.xsd "  nonAutoSaveFileName="file:/Z:/Kaihua/DATA/2021/20210320%20CHOP%20Flul%20MEF%20Edu%20incorp%20after%20TM,%20Tg/new%20gating.wsp" >
   <WindowPosition x="693"  y="122"  width="600"  height="720"  displayed="1"  panelState="" />
   <TextTraits font="SansSerif"  size="11"  name=""  style="plain"  color="#000000"  background="#00ffffff"  just="left" />
   <Columns>
     <TColumn width="295" >
       <Property key="fj.appnode.prop.name" />
     </TColumn>
     <TColumn width="135" >
       <Property key="fj.appnode.prop.statistic" />
     </TColumn>
     <TColumn width="135" >
       <Property key="fj.appnode.prop.ncells" />
     </TColumn>
   </Columns>
   <Matrices>
     <transforms:spilloverMatrix spectral="0"  prefix="Comp-"  name="Acquisition-defined"  editable="0"  color="#c0c0c0"  version="FlowJo-10.8.1"  status="FINALIZED"  transforms:id="ec6e2c2a-b933-4039-b16e-1f15eabf19a1"  suffix="" >
       <data-type:parameters>
         <data-type:parameter data-type:name="Alexa Fluor 488-A"  userProvidedCompInfix="Comp-Alexa Fluor 488-A" />
         <data-type:parameter data-type:name="PerCP-A"  userProvidedCompInfix="Comp-PerCP-A" />
       </data-type:parameters>
       <transforms:spillover data-type:parameter="Alexa Fluor 488-A"  userProvidedCompInfix="Comp-Alexa Fluor 488-A" >
         <transforms:coefficient data-type:parameter="Alexa Fluor 488-A"  transforms:value="1" />
         <transforms:coefficient data-type:parameter="PerCP-A"  transforms:value="0" />
       </transforms:spillover>
       <transforms:spillover data-type:parameter="PerCP-A"  userProvidedCompInfix="Comp-PerCP-A" >
         <transforms:coefficient data-type:parameter="Alexa Fluor 488-A"  transforms:value="0.1299999952" />
         <transforms:coefficient data-type:parameter="PerCP-A"  transforms:value="1" />
       </transforms:spillover>
     </transforms:spilloverMatrix>
   </Matrices>
   <Cytometers>
     <Cytometer name="DIVA"  cyt="LSRII"  useFCS3="1"  extraNegs="0"  widthBasis="-100"  linMin="0"  logMin="3"  linMax="262144"  logMax="262144"  linearRescale="1"  logRescale="1"  linFromKW="1"  logFromKW="1"  useGain="0"  useTransform="1"  transformType="BIEX"  manufacturer=""  serialnumber=""  homepage="workspaces-and-samples/flowjo-and-your-cytometer/ws-cytometer-bd/"  icon="bd.PNG" >
       <LinParams>
         <Param>time</Param>
       </LinParams>
       <LogParams/>
       <FilterParams/>
       <TransformStore>
         <MatrixID matrixId="ec6e2c2a-b933-4039-b16e-1f15eabf19a1" >
           <Transforms>
             <transforms:linear transforms:minRange="0"  transforms:maxRange="262144"  gain="1" >
               <data-type:parameter data-type:name="FSC-W" />
             </transforms:linear>
             <transforms:biex transforms:length="256"  transforms:maxRange="262144"  transforms:neg="0"  transforms:width="-100"  transforms:pos="4.418539922" >
               <data-type:parameter data-type:name="FSC-A" />
             </transforms:biex>
             <transforms:biex transforms:length="256"  transforms:maxRange="262144"  transforms:neg="0"  transforms:width="-100"  transforms:pos="4.418539922" >
               <data-type:parameter data-type:name="PerCP-A" />
             </transforms:biex>
             <transforms:biex transforms:length="256"  transforms:maxRange="262144"  transforms:neg="0"  transforms:width="-100"  transforms:pos="4.418539922" >
               <data-type:parameter data-type:name="Alexa Fluor 488-A" />
             </transforms:biex>
             <transforms:biex transforms:length="256"  transforms:maxRange="262144"  transforms:neg="0"  transforms:width="-100"  transforms:pos="4.418539922" >
               <data-type:parameter data-type:name="SSC-A" />
             </transforms:biex>
           </Transforms>
         </MatrixID>
       </TransformStore>
     </Cytometer>
   </Cytometers>
   <Groups>
     <GroupNode name="All Samples"  annotation=""  owningGroup="All Samples"  expanded="1"  sortPriority="10"  count="-1" >
       <Graph smoothing="0"  backColor="#ffffff"  foreColor="#000000"  type="Pseudocolor"  fast="1" >
         <Axis dimension="x"  name=""  label=""  auto="auto" />
         <Axis dimension="y"  name=""  label=""  auto="auto" />
         <GraphSettings level="5%"  smoothingHighResolution="1"  contourHighResolution="1"  histogramSmoothingCount="0"  graphResolution="256"  showOutliers="0"  drawLargeDots="0"  dotsToDraw="8000"  tint="le.chartfill.tinted.40"  lineWeight="le.lineweight.normal"  lineStyle="le.linestyle.solid" />
         <GraphEnvironment showGrid="0"  showAxes="tnlTNL"  showGates="1"  showFreqOnPlots="1"  showGateNameOnPlots="1"  showMedians="0"  showUncomped="0"  addEventParam="0"  lastYAxisName="" >
           <TextTraits font="SansSerif"  size="11"  name="Labels"  style="plain"  color="#000000"  background="#00ffffff"  just="left" />
           <TextTraits font="SansSerif"  size="11"  name="LayoutGates"  style="plain"  color="#000000"  background="#00ffffff"  just="left" />
           <TextTraits font="SansSerif"  size="9"  name="Numbers"  style="plain"  color="#000000"  background="#00ffffff"  just="left" />
           <TextTraits font="SansSerif"  size="9"  name="Legend"  style="plain"  color="#000000"  background="#00ffffff"  just="left" />
         </GraphEnvironment>
       </Graph>
       <Subpopulations>
         <Population name="cells"  annotation=""  owningGroup="All Samples"  expanded="1"  sortPriority="10"  count="10493" >
           <Graph smoothing="0"  backColor="#ffffff"  foreColor="#000000"  heatMapStatParameter="Comp-Alexa Fluor 488-A"  type="Pseudocolor"  fast="1" >
             <Axis dimension="x"  name="FSC-A"  label=""  auto="auto" />
             <Axis dimension="y"  name="FSC-W"  label=""  auto="auto" />
             <GraphSettings level="5%"  smoothingHighResolution="1"  contourHighResolution="1"  histogramSmoothingCount="0"  graphResolution="256"  showOutliers="0"  drawLargeDots="0"  dotsToDraw="8000"  tint="le.chartfill.tinted.40"  lineWeight="le.lineweight.normal"  lineStyle="le.linestyle.solid" />
             <GraphEnvironment showGrid="0"  showAxes="tnlTNL"  showGates="1"  showFreqOnPlots="1"  showGateNameOnPlots="1"  showMedians="0"  showUncomped="0"  addEventParam="0"  lastYAxisName="" >
               <TextTraits font="SansSerif"  size="11"  name="Labels"  style="plain"  color="#000000"  background="#00ffffff"  just="left" />
               <TextTraits font="SansSerif"  size="11"  name="LayoutGates"  style="plain"  color="#000000"  background="#00ffffff"  just="left" />
               <TextTraits font="SansSerif"  size="9"  name="Numbers"  style="plain"  color="#000000"  background="#00ffffff"  just="left" />
               <TextTraits font="SansSerif"  size="9"  name="Legend"  style="plain"  color="#000000"  background="#00ffffff"  just="left" />
               <WindowPosition x="0"  y="0"  width="392"  height="584"  displayed="0"  panelState="---" />
             </GraphEnvironment>
           </Graph>
           <Gate gating:id="ID1990026916" >
             <gating:PolygonGate eventsInside="1"  annoOffsetX="-93"  annoOffsetY="-17"  tint="#000000"  isTinted="0"  lineWeight="Normal"  userDefined="1"  quadId="-1"  gateResolution="256" >
               <gating:dimension>
                 <data-type:fcs-dimension data-type:name="FSC-A" />
               </gating:dimension>
               <gating:dimension>
                 <data-type:fcs-dimension data-type:name="SSC-A" />
               </gating:dimension>
               <gating:vertex>
                 <gating:coordinate data-type:value="35987.2003439595" />
                 <gating:coordinate data-type:value="125469.7481265534" />
               </gating:vertex>
               <gating:vertex>
                 <gating:coordinate data-type:value="3895.9967667121" />
                 <gating:coordinate data-type:value="11020.5833582426" />
               </gating:vertex>
               <gating:vertex>
                 <gating:coordinate data-type:value="2205.5307992275" />
                 <gating:coordinate data-type:value="3538.7757147334" />
               </gating:vertex>
               <gating:vertex>
                 <gating:coordinate data-type:value="1600.8687010626" />
                 <gating:coordinate data-type:value="1898.2464182751" />
               </gating:vertex>
               <gating:vertex>
                 <gating:coordinate data-type:value="1706.2048130505" />
                 <gating:coordinate data-type:value="921.6294572803" />
               </gating:vertex>
               <gating:vertex>
                 <gating:coordinate data-type:value="2774.5750588385" />
                 <gating:coordinate data-type:value="518.614632049" />
               </gating:vertex>
               <gating:vertex>
                 <gating:coordinate data-type:value="14880.5953304872" />
                 <gating:coordinate data-type:value="886.4810299283" />
               </gating:vertex>
               <gating:vertex>
                 <gating:coordinate data-type:value="69463.8790286549" />
                 <gating:coordinate data-type:value="5225.9247409216" />
               </gating:vertex>
               <gating:vertex>
                 <gating:coordinate data-type:value="119161.2718056668" />
                 <gating:coordinate data-type:value="23202.6244320811" />
               </gating:vertex>
               <gating:vertex>
                 <gating:coordinate data-type:value="135026.9591691869" />
                 <gating:coordinate data-type:value="60054.985541174" />
               </gating:vertex>
               <gating:vertex>
                 <gating:coordinate data-type:value="85450.5395998784" />
                 <gating:coordinate data-type:value="114389.3912834591" />
               </gating:vertex>
             </gating:PolygonGate>
           </Gate>
           <Subpopulations>
             <Population name="Single Cells"  annotation=""  owningGroup="All Samples"  expanded="1"  sortPriority="10"  count="9389" >
               <Graph smoothing="0"  backColor="#ffffff"  foreColor="#000000"  heatMapStatParameter="Comp-Alexa Fluor 488-A"  type="Pseudocolor"  fast="1" >
                 <Axis dimension="x"  name="FSC-A"  label=""  auto="auto" />
                 <Axis dimension="y"  name="Comp-Alexa Fluor 488-A"  label=""  auto="auto" />
                 <GraphSettings level="5%"  smoothingHighResolution="1"  contourHighResolution="1"  histogramSmoothingCount="0"  graphResolution="256"  showOutliers="0"  drawLargeDots="0"  dotsToDraw="8000"  tint="le.chartfill.tinted.40"  lineWeight="le.lineweight.normal"  lineStyle="le.linestyle.solid" />
                 <GraphEnvironment showGrid="0"  showAxes="tnlTNL"  showGates="1"  showFreqOnPlots="1"  showGateNameOnPlots="1"  showMedians="0"  showUncomped="0"  addEventParam="0"  lastYAxisName="" >
                   <TextTraits font="SansSerif"  size="11"  name="Labels"  style="plain"  color="#000000"  background="#00ffffff"  just="left" />
                   <TextTraits font="SansSerif"  size="11"  name="LayoutGates"  style="plain"  color="#000000"  background="#00ffffff"  just="left" />
                   <TextTraits font="SansSerif"  size="9"  name="Numbers"  style="plain"  color="#000000"  background="#00ffffff"  just="left" />
                   <TextTraits font="SansSerif"  size="9"  name="Legend"  style="plain"  color="#000000"  background="#00ffffff"  just="left" />
                   <WindowPosition x="0"  y="0"  width="392"  height="584"  displayed="0"  panelState="---" />
                 </GraphEnvironment>
               </Graph>
               <Gate gating:id="ID553473007"  gating:parent_id="ID1990026916" >
                 <gating:PolygonGate eventsInside="1"  annoOffsetX="-96"  annoOffsetY="-79"  tint="#000000"  isTinted="0"  lineWeight="Normal"  userDefined="1"  quadId="-1"  gateResolution="256" >
                   <gating:dimension>
                     <data-type:fcs-dimension data-type:name="FSC-A" />
                   </gating:dimension>
                   <gating:dimension>
                     <data-type:fcs-dimension data-type:name="FSC-W" />
                   </gating:dimension>
                   <gating:vertex>
                     <gating:coordinate data-type:value="2278.2650108127" />
                     <gating:coordinate data-type:value="155121.9082568807" />
                   </gating:vertex>
                   <gating:vertex>
                     <gating:coordinate data-type:value="13229.752723591" />
                     <gating:coordinate data-type:value="185184.2935779816" />
                   </gating:vertex>
                   <gating:vertex>
                     <gating:coordinate data-type:value="24981.0811104293" />
                     <gating:coordinate data-type:value="175564.3302752294" />
                   </gating:vertex>
                   <gating:vertex>
                     <gating:coordinate data-type:value="49941.1455066102" />
                     <gating:coordinate data-type:value="155121.9082568807" />
                   </gating:vertex>
                   <gating:vertex>
                     <gating:coordinate data-type:value="47930.2836732039" />
                     <gating:coordinate data-type:value="128667.0091743119" />
                   </gating:vertex>
                   <gating:vertex>
                     <gating:coordinate data-type:value="30581.2778001837" />
                     <gating:coordinate data-type:value="94997.1376146789" />
                   </gating:vertex>
                   <gating:vertex>
                     <gating:coordinate data-type:value="18870.2299725634" />
                     <gating:coordinate data-type:value="76959.7064220184" />
                   </gating:vertex>
                   <gating:vertex>
                     <gating:coordinate data-type:value="8343.1379743825" />
                     <gating:coordinate data-type:value="58922.2752293578" />
                   </gating:vertex>
                   <gating:vertex>
                     <gating:coordinate data-type:value="4033.8514933188" />
                     <gating:coordinate data-type:value="50504.8073394495" />
                   </gating:vertex>
                   <gating:vertex>
                     <gating:coordinate data-type:value="2596.8772233894" />
                     <gating:coordinate data-type:value="60124.7706422018" />
                   </gating:vertex>
                   <gating:vertex>
                     <gating:coordinate data-type:value="1938.850663076" />
                     <gating:coordinate data-type:value="72149.7247706422" />
                   </gating:vertex>
                   <gating:vertex>
                     <gating:coordinate data-type:value="1238.9883467517" />
                     <gating:coordinate data-type:value="96199.6330275229" />
                   </gating:vertex>
                   <gating:vertex>
                     <gating:coordinate data-type:value="1550.6703962636" />
                     <gating:coordinate data-type:value="137084.4770642202" />
                   </gating:vertex>
                 </gating:PolygonGate>
               </Gate>
               <Subpopulations>
                 <Population name="EdU+"  annotation=""  owningGroup="All Samples"  expanded="1"  sortPriority="10"  count="2148" >
                   <Graph smoothing="0"  backColor="#ffffff"  foreColor="#000000"  heatMapStatParameter="Comp-Alexa Fluor 488-A"  type="Pseudocolor"  fast="1" >
                     <Axis dimension="x"  name="FSC-A"  label=""  auto="auto" />
                     <Axis dimension="y"  name="Comp-Alexa Fluor 488-A"  label=""  auto="auto" />
                     <GraphSettings level="5%"  smoothingHighResolution="1"  contourHighResolution="1"  histogramSmoothingCount="0"  graphResolution="256"  showOutliers="0"  drawLargeDots="0"  dotsToDraw="8000"  tint="le.chartfill.tinted.40"  lineWeight="le.lineweight.normal"  lineStyle="le.linestyle.solid" />
                     <GraphEnvironment showGrid="0"  showAxes="tnlTNL"  showGates="1"  showFreqOnPlots="1"  showGateNameOnPlots="1"  showMedians="0"  showUncomped="0"  addEventParam="0"  lastYAxisName="" >
                       <TextTraits font="SansSerif"  size="11"  name="Labels"  style="plain"  color="#000000"  background="#00ffffff"  just="left" />
                       <TextTraits font="SansSerif"  size="11"  name="LayoutGates"  style="plain"  color="#000000"  background="#00ffffff"  just="left" />
                       <TextTraits font="SansSerif"  size="9"  name="Numbers"  style="plain"  color="#000000"  background="#00ffffff"  just="left" />
                       <TextTraits font="SansSerif"  size="9"  name="Legend"  style="plain"  color="#000000"  background="#00ffffff"  just="left" />
                       <WindowPosition x="0"  y="0"  width="392"  height="584"  displayed="1"  panelState="---" />
                     </GraphEnvironment>
                   </Graph>
                   <Gate gating:id="ID1577380712"  gating:parent_id="ID553473007" >
                     <gating:RectangleGate eventsInside="1"  annoOffsetX="-24"  annoOffsetY="-11"  tint="#000000"  isTinted="0"  lineWeight="Normal"  userDefined="1"  percentX="0"  percentY="0" >
                       <gating:dimension gating:min="-720.9308408667871"  gating:max="205003.7152234511" >
                         <data-type:fcs-dimension data-type:name="FSC-A" />
                       </gating:dimension>
                       <gating:dimension gating:min="1032.6600272075748"  gating:max="181747.35417067946" >
                         <data-type:fcs-dimension data-type:name="Comp-Alexa Fluor 488-A" />
                       </gating:dimension>
                     </gating:RectangleGate>
                   </Gate>
                 </Population>
               </Subpopulations>
             </Population>
           </Subpopulations>
         </Population>
       </Subpopulations>
       <Group name="All Samples"  live="1"  role="ws.group.dlog.test"  key=""  synchronized="0"  foreground="#000000"  fontStyle="bold" >
         <Criteria/>
         <SampleRefs>
           <SampleRef sampleID="6" />
           <SampleRef sampleID="5" />
           <SampleRef sampleID="8" />
           <SampleRef sampleID="7" />
           <SampleRef sampleID="10" />
           <SampleRef sampleID="9" />
           <SampleRef sampleID="15" />
           <SampleRef sampleID="11" />
           <SampleRef sampleID="12" />
           <SampleRef sampleID="14" />
           <SampleRef sampleID="13" />
           <SampleRef sampleID="17" />
           <SampleRef sampleID="16" />
           <SampleRef sampleID="19" />
           <SampleRef sampleID="18" />
           <SampleRef sampleID="21" />
           <SampleRef sampleID="20" />
           <SampleRef sampleID="23" />
           <SampleRef sampleID="22" />
           <SampleRef sampleID="2" />
           <SampleRef sampleID="1" />
           <SampleRef sampleID="4" />
           <SampleRef sampleID="3" />
         </SampleRefs>
         <Keywords/>
       </Group>
     </GroupNode>
     <GroupNode name="Compensation"  annotation=""  owningGroup="Compensation"  expanded="1"  sortPriority="10"  count="-1" >
       <Graph smoothing="0"  backColor="#ffffff"  foreColor="#000000"  type="Pseudocolor"  fast="1" >
         <Axis dimension="x"  name=""  label=""  auto="auto" />
         <Axis dimension="y"  name=""  label=""  auto="auto" />
         <GraphSettings level="5%"  smoothingHighResolution="1"  contourHighResolution="1"  histogramSmoothingCount="0"  graphResolution="256"  showOutliers="0"  drawLargeDots="0"  dotsToDraw="8000"  tint="le.chartfill.tinted.40"  lineWeight="le.lineweight.normal"  lineStyle="le.linestyle.solid" />
         <GraphEnvironment showGrid="0"  showAxes="tnlTNL"  showGates="1"  showFreqOnPlots="1"  showGateNameOnPlots="1"  showMedians="0"  showUncomped="0"  addEventParam="0"  lastYAxisName="" >
           <TextTraits font="SansSerif"  size="11"  name="Labels"  style="plain"  color="#000000"  background="#00ffffff"  just="left" />
           <TextTraits font="SansSerif"  size="11"  name="LayoutGates"  style="plain"  color="#000000"  background="#00ffffff"  just="left" />
           <TextTraits font="SansSerif"  size="9"  name="Numbers"  style="plain"  color="#000000"  background="#00ffffff"  just="left" />
           <TextTraits font="SansSerif"  size="9"  name="Legend"  style="plain"  color="#000000"  background="#00ffffff"  just="left" />
         </GraphEnvironment>
       </Graph>
       <Group name="Compensation"  live="1"  role="ws.group.dlog.compensation"  key=""  synchronized="0"  foreground="#bc1900"  fontStyle="bold" >
         <Criteria>
           <Criterion connector="And"  keyword="$FIL"  function="Contains"  value="comp" />
           <Criterion connector="Or"  keyword="$FIL"  function="Contains"  value="unstained" />
         </Criteria>
         <Keywords/>
       </Group>
     </GroupNode>
   </Groups>
   <SampleList>
     <Sample>
       <DataSet uri="file:/Z:/Kaihua/DATA/2021/20210320%20CHOP%20Flul%20MEF%20Edu%20incorp%20after%20TM,%20Tg/original%20data/20210320_KO-2%200%20-2_004.fcs"  sampleID="11" />
       <transforms:spilloverMatrix spectral="0"  prefix="Comp-"  name="Acquisition-defined"  editable="0"  color="#c0c0c0"  version="FlowJo-10.8.1"  status="FINALIZED"  transforms:id="ec6e2c2a-b933-4039-b16e-1f15eabf19a1"  suffix="" >
         <data-type:parameters>
           <data-type:parameter data-type:name="Alexa Fluor 488-A"  userProvidedCompInfix="Comp-Alexa Fluor 488-A" />
           <data-type:parameter data-type:name="PerCP-A"  userProvidedCompInfix="Comp-PerCP-A" />
         </data-type:parameters>
         <transforms:spillover data-type:parameter="Alexa Fluor 488-A"  userProvidedCompInfix="Comp-Alexa Fluor 488-A" >
           <transforms:coefficient data-type:parameter="Alexa Fluor 488-A"  transforms:value="1" />
           <transforms:coefficient data-type:parameter="PerCP-A"  transforms:value="0" />
         </transforms:spillover>
         <transforms:spillover data-type:parameter="PerCP-A"  userProvidedCompInfix="Comp-PerCP-A" >
           <transforms:coefficient data-type:parameter="Alexa Fluor 488-A"  transforms:value="0.1299999952" />
           <transforms:coefficient data-type:parameter="PerCP-A"  transforms:value="1" />
         </transforms:spillover>
       </transforms:spilloverMatrix>
       <Transformations>
         <transforms:biex transforms:length="256"  transforms:maxRange="262144"  transforms:neg="0"  transforms:width="-100"  transforms:pos="4.418539922" >
           <data-type:parameter data-type:name="FSC-A" />
         </transforms:biex>
         <transforms:linear transforms:minRange="0"  transforms:maxRange="262144"  gain="1" >
           <data-type:parameter data-type:name="FSC-W" />
         </transforms:linear>
         <transforms:biex transforms:length="256"  transforms:maxRange="262144"  transforms:neg="0"  transforms:width="-100"  transforms:pos="4.418539922" >
           <data-type:parameter data-type:name="SSC-A" />
         </transforms:biex>
         <transforms:biex transforms:length="256"  transforms:maxRange="262144"  transforms:neg="0"  transforms:width="-100"  transforms:pos="4.418539922" >
           <data-type:parameter data-type:name="Alexa Fluor 488-A" />
         </transforms:biex>
         <transforms:biex transforms:length="256"  transforms:maxRange="262144"  transforms:neg="0"  transforms:width="-100"  transforms:pos="4.418539922" >
           <data-type:parameter data-type:name="PerCP-A" />
         </transforms:biex>
         <transforms:linear transforms:minRange="0.513"  transforms:maxRange="85"  gain="1" >
           <data-type:parameter data-type:name="Time" />
         </transforms:linear>
         <transforms:biex transforms:length="256"  transforms:maxRange="262144"  transforms:neg="0"  transforms:width="-100"  transforms:pos="4.418539922" >
           <data-type:parameter data-type:name="Comp-Alexa Fluor 488-A" />
         </transforms:biex>
         <transforms:biex transforms:length="256"  transforms:maxRange="262144"  transforms:neg="0"  transforms:width="-100"  transforms:pos="4.418539922" >
           <data-type:parameter data-type:name="Comp-PerCP-A" />
         </transforms:biex>
       </Transformations>
       <Keywords>
         <Keyword name="FJ_FCS_VERSION"  value="3" />
         <Keyword name="$BEGINANALYSIS"  value="0" />
         <Keyword name="$ENDANALYSIS"  value="0" />
         <Keyword name="$BEGINSTEXT"  value="0" />
         <Keyword name="$ENDSTEXT"  value="0" />
         <Keyword name="$BEGINDATA"  value="1927" />
         <Keyword name="$ENDDATA"  value="306918             " />
         <Keyword name="$FIL"  value="20210320_KO-2 0 -2_004.fcs" />
         <Keyword name="$SYS"  value="Windows 7 6.1" />
         <Keyword name="$TOT"  value="12708              " />
         <Keyword name="$PAR"  value="6" />
         <Keyword name="$MODE"  value="L" />
         <Keyword name="$BYTEORD"  value="4,3,2,1" />
         <Keyword name="$DATATYPE"  value="F" />
         <Keyword name="$NEXTDATA"  value="0" />
         <Keyword name="CREATOR"  value="BD FACSDiva Software Version 8.0.1" />
         <Keyword name="TUBE NAME"  value="KO-2 0 -2" />
         <Keyword name="$SRC"  value="20210320" />
         <Keyword name="EXPERIMENT NAME"  value="20210320" />
         <Keyword name="GUID"  value="f0af3d06-dac6-488f-83be-d2c7bfdd1ff0" />
         <Keyword name="$DATE"  value="20-MAR-2021" />
         <Keyword name="$BTIM"  value="02:46:19" />
         <Keyword name="$ETIM"  value="02:47:44" />
         <Keyword name="$CYT"  value="LSRII" />
         <Keyword name="SETTINGS"  value="Cytometer" />
         <Keyword name="CYTNUM"  value="1" />
         <Keyword name="WINDOW EXTENSION"  value="10.00" />
         <Keyword name="EXPORT USER NAME"  value="Rutkowski" />
         <Keyword name="EXPORT TIME"  value="20-MAR-2021-04:41:39" />
         <Keyword name="$OP"  value="Rutkowski" />
         <Keyword name="FSC ASF"  value="0.78" />
         <Keyword name="AUTOBS"  value="TRUE" />
         <Keyword name="$INST"  value=" " />
         <Keyword name="LASER1NAME"  value="Blue" />
         <Keyword name="LASER1DELAY"  value="0.00" />
         <Keyword name="LASER1ASF"  value="1.00" />
         <Keyword name="LASER2NAME"  value="Red" />
         <Keyword name="LASER2DELAY"  value="66.09" />
         <Keyword name="LASER2ASF"  value="0.85" />
         <Keyword name="$TIMESTEP"  value="0.01" />
         <Keyword name="SPILL"  value="2,Alexa Fluor 488-A,PerCP-A,1,0,0.13,1" />
         <Keyword name="APPLY COMPENSATION"  value="TRUE" />
         <Keyword name="THRESHOLD"  value="FSC,600" />
         <Keyword name="$P1N"  value="FSC-A" />
         <Keyword name="$P1R"  value="262144" />
         <Keyword name="$P1B"  value="32" />
         <Keyword name="$P1E"  value="0,0" />
         <Keyword name="$P1V"  value="0" />
         <Keyword name="$P1G"  value="1.0" />
         <Keyword name="P1DISPLAY"  value="LOG" />
         <Keyword name="P1BS"  value="0" />
         <Keyword name="P1MS"  value="0" />
         <Keyword name="$P2N"  value="FSC-W" />
         <Keyword name="$P2R"  value="262144" />
         <Keyword name="$P2B"  value="32" />
         <Keyword name="$P2E"  value="0,0" />
         <Keyword name="$P2V"  value="0" />
         <Keyword name="$P2G"  value="1.0" />
         <Keyword name="P2BS"  value="-1" />
         <Keyword name="P2MS"  value="0" />
         <Keyword name="$P3N"  value="SSC-A" />
         <Keyword name="$P3R"  value="262144" />
         <Keyword name="$P3B"  value="32" />
         <Keyword name="$P3E"  value="0,0" />
         <Keyword name="$P3V"  value="183" />
         <Keyword name="$P3G"  value="1.0" />
         <Keyword name="P3DISPLAY"  value="LOG" />
         <Keyword name="P3BS"  value="0" />
         <Keyword name="P3MS"  value="0" />
         <Keyword name="$P4N"  value="Alexa Fluor 488-A" />
         <Keyword name="$P4R"  value="262144" />
         <Keyword name="$P4B"  value="32" />
         <Keyword name="$P4E"  value="0,0" />
         <Keyword name="$P4V"  value="270" />
         <Keyword name="$P4G"  value="1.0" />
         <Keyword name="P4DISPLAY"  value="LOG" />
         <Keyword name="P4BS"  value="100" />
         <Keyword name="P4MS"  value="0" />
         <Keyword name="$P5N"  value="PerCP-A" />
         <Keyword name="$P5R"  value="262144" />
         <Keyword name="$P5B"  value="32" />
         <Keyword name="$P5E"  value="0,0" />
         <Keyword name="$P5V"  value="610" />
         <Keyword name="$P5G"  value="1.0" />
         <Keyword name="P5DISPLAY"  value="LOG" />
         <Keyword name="P5BS"  value="176" />
         <Keyword name="P5MS"  value="0" />
         <Keyword name="$P6N"  value="Time" />
         <Keyword name="$P6R"  value="262144" />
         <Keyword name="$P6B"  value="32" />
         <Keyword name="$P6E"  value="0,0" />
         <Keyword name="$P6G"  value="0.01" />
         <Keyword name="P6BS"  value="0" />
         <Keyword name="P6MS"  value="0" />
         <Keyword name="CST SETUP STATUS"  value="SUCCESS WITH WARNING" />
         <Keyword name="CST BEADS LOT ID"  value="10549" />
         <Keyword name="CYTOMETER CONFIG NAME"  value="Copy of U of IA Custom LSRII Config" />
         <Keyword name="CYTOMETER CONFIG CREATE DATE"  value="2016-08-17T09:40:15-05:00" />
         <Keyword name="CST SETUP DATE"  value="2018-11-27T08:47:38-06:00" />
         <Keyword name="CST BASELINE DATE"  value="2018-10-03T08:46:21-05:00" />
         <Keyword name="CST BEADS EXPIRED"  value="False" />
         <Keyword name="CST PERFORMANCE EXPIRED"  value="2018-11-28T08:47:38-06:00" />
         <Keyword name="CST REGULATORY STATUS"  value="RUO Performance Check" />
         <Keyword name="$P1S"  value="" />
         <Keyword name="$P2S"  value="" />
         <Keyword name="$P3S"  value="" />
         <Keyword name="$P4S"  value="" />
         <Keyword name="$P5S"  value="" />
         <Keyword name="$P6S"  value="" />
         <Keyword name="$P7N"  value="Comp-Alexa Fluor 488-A" />
         <Keyword name="$P7S"  value="" />
         <Keyword name="$P7R"  value="262144" />
         <Keyword name="$P8N"  value="Comp-PerCP-A" />
         <Keyword name="$P8S"  value="" />
         <Keyword name="$P8R"  value="262144" />
       </Keywords>
       <SampleNode name="20210320_KO-2 0 -2_004.fcs"  annotation=""  owningGroup=""  expanded="1"  sortPriority="10"  count="12708"  sampleID="11" >
         <Graph smoothing="0"  backColor="#ffffff"  foreColor="#000000"  type="Pseudocolor"  fast="1" >
           <Axis dimension="x"  name="FSC-A"  label=""  auto="auto" />
           <Axis dimension="y"  name="SSC-A"  label=""  auto="auto" />
           <GraphSettings level="5%"  smoothingHighResolution="1"  contourHighResolution="1"  histogramSmoothingCount="0"  graphResolution="256"  showOutliers="0"  drawLargeDots="0"  dotsToDraw="8000"  tint="le.chartfill.tinted.40"  lineWeight="le.lineweight.normal"  lineStyle="le.linestyle.solid" />
           <GraphEnvironment showGrid="0"  showAxes="tnlTNL"  showGates="1"  showFreqOnPlots="1"  showGateNameOnPlots="1"  showMedians="0"  showUncomped="0"  addEventParam="0"  lastYAxisName="" >
             <TextTraits font="SansSerif"  size="11"  name="Labels"  style="plain"  color="#000000"  background="#00ffffff"  just="left" />
             <TextTraits font="SansSerif"  size="11"  name="LayoutGates"  style="plain"  color="#000000"  background="#00ffffff"  just="left" />
             <TextTraits font="SansSerif"  size="9"  name="Numbers"  style="plain"  color="#000000"  background="#00ffffff"  just="left" />
             <TextTraits font="SansSerif"  size="9"  name="Legend"  style="plain"  color="#000000"  background="#00ffffff"  just="left" />
           </GraphEnvironment>
         </Graph>
         <Subpopulations>
           <Population name="cells"  annotation=""  owningGroup="All Samples"  expanded="1"  sortPriority="10"  count="10706" >
             <Graph smoothing="0"  backColor="#ffffff"  foreColor="#000000"  heatMapStatParameter="Comp-Alexa Fluor 488-A"  type="Pseudocolor"  fast="1" >
               <Axis dimension="x"  name="FSC-A"  label=""  auto="auto" />
               <Axis dimension="y"  name="FSC-W"  label=""  auto="auto" />
               <GraphSettings level="5%"  smoothingHighResolution="1"  contourHighResolution="1"  histogramSmoothingCount="0"  graphResolution="256"  showOutliers="0"  drawLargeDots="0"  dotsToDraw="8000"  tint="le.chartfill.tinted.40"  lineWeight="le.lineweight.normal"  lineStyle="le.linestyle.solid" />
               <GraphEnvironment showGrid="0"  showAxes="tnlTNL"  showGates="1"  showFreqOnPlots="1"  showGateNameOnPlots="1"  showMedians="0"  showUncomped="0"  addEventParam="0"  lastYAxisName="" >
                 <TextTraits font="SansSerif"  size="11"  name="Labels"  style="plain"  color="#000000"  background="#00ffffff"  just="left" />
                 <TextTraits font="SansSerif"  size="11"  name="LayoutGates"  style="plain"  color="#000000"  background="#00ffffff"  just="left" />
                 <TextTraits font="SansSerif"  size="9"  name="Numbers"  style="plain"  color="#000000"  background="#00ffffff"  just="left" />
                 <TextTraits font="SansSerif"  size="9"  name="Legend"  style="plain"  color="#000000"  background="#00ffffff"  just="left" />
                 <WindowPosition x="0"  y="0"  width="392"  height="584"  displayed="0"  panelState="---" />
               </GraphEnvironment>
             </Graph>
             <Gate gating:id="ID61487091" >
               <gating:PolygonGate eventsInside="1"  annoOffsetX="-93"  annoOffsetY="-17"  tint="#000000"  isTinted="0"  lineWeight="Normal"  userDefined="1"  quadId="-1"  gateResolution="256" >
                 <gating:dimension>
                   <data-type:fcs-dimension data-type:name="FSC-A" />
                 </gating:dimension>
                 <gating:dimension>
                   <data-type:fcs-dimension data-type:name="SSC-A" />
                 </gating:dimension>
                 <gating:vertex>
                   <gating:coordinate data-type:value="35987.2003439595" />
                   <gating:coordinate data-type:value="125469.7481265534" />
                 </gating:vertex>
                 <gating:vertex>
                   <gating:coordinate data-type:value="3895.9967667121" />
                   <gating:coordinate data-type:value="11020.5833582426" />
                 </gating:vertex>
                 <gating:vertex>
                   <gating:coordinate data-type:value="2205.5307992275" />
                   <gating:coordinate data-type:value="3538.7757147334" />
                 </gating:vertex>
                 <gating:vertex>
                   <gating:coordinate data-type:value="1600.8687010626" />
                   <gating:coordinate data-type:value="1898.2464182751" />
                 </gating:vertex>
                 <gating:vertex>
                   <gating:coordinate data-type:value="1706.2048130505" />
                   <gating:coordinate data-type:value="921.6294572803" />
                 </gating:vertex>
                 <gating:vertex>
                   <gating:coordinate data-type:value="2774.5750588385" />
                   <gating:coordinate data-type:value="518.614632049" />
                 </gating:vertex>
                 <gating:vertex>
                   <gating:coordinate data-type:value="14880.5953304872" />
                   <gating:coordinate data-type:value="886.4810299283" />
                 </gating:vertex>
                 <gating:vertex>
                   <gating:coordinate data-type:value="69463.8790286549" />
                   <gating:coordinate data-type:value="5225.9247409216" />
                 </gating:vertex>
                 <gating:vertex>
                   <gating:coordinate data-type:value="119161.2718056668" />
                   <gating:coordinate data-type:value="23202.6244320811" />
                 </gating:vertex>
                 <gating:vertex>
                   <gating:coordinate data-type:value="135026.9591691869" />
                   <gating:coordinate data-type:value="60054.985541174" />
                 </gating:vertex>
                 <gating:vertex>
                   <gating:coordinate data-type:value="85450.5395998784" />
                   <gating:coordinate data-type:value="114389.3912834591" />
                 </gating:vertex>
               </gating:PolygonGate>
             </Gate>
             <Subpopulations>
               <Population name="Single Cells"  annotation=""  owningGroup="All Samples"  expanded="1"  sortPriority="10"  count="9321" >
                 <Graph smoothing="0"  backColor="#ffffff"  foreColor="#000000"  heatMapStatParameter="Comp-Alexa Fluor 488-A"  type="Pseudocolor"  fast="1" >
                   <Axis dimension="x"  name="FSC-A"  label=""  auto="auto" />
                   <Axis dimension="y"  name="Comp-Alexa Fluor 488-A"  label=""  auto="auto" />
                   <GraphSettings level="5%"  smoothingHighResolution="1"  contourHighResolution="1"  histogramSmoothingCount="0"  graphResolution="256"  showOutliers="0"  drawLargeDots="0"  dotsToDraw="8000"  tint="le.chartfill.tinted.40"  lineWeight="le.lineweight.normal"  lineStyle="le.linestyle.solid" />
                   <GraphEnvironment showGrid="0"  showAxes="tnlTNL"  showGates="1"  showFreqOnPlots="1"  showGateNameOnPlots="1"  showMedians="0"  showUncomped="0"  addEventParam="0"  lastYAxisName="" >
                     <TextTraits font="SansSerif"  size="11"  name="Labels"  style="plain"  color="#000000"  background="#00ffffff"  just="left" />
                     <TextTraits font="SansSerif"  size="11"  name="LayoutGates"  style="plain"  color="#000000"  background="#00ffffff"  just="left" />
                     <TextTraits font="SansSerif"  size="9"  name="Numbers"  style="plain"  color="#000000"  background="#00ffffff"  just="left" />
                     <TextTraits font="SansSerif"  size="9"  name="Legend"  style="plain"  color="#000000"  background="#00ffffff"  just="left" />
                     <WindowPosition x="0"  y="0"  width="392"  height="584"  displayed="0"  panelState="---" />
                   </GraphEnvironment>
                 </Graph>
                 <Gate gating:id="ID2111468884"  gating:parent_id="ID61487091" >
                   <gating:PolygonGate eventsInside="1"  annoOffsetX="-96"  annoOffsetY="-79"  tint="#000000"  isTinted="0"  lineWeight="Normal"  userDefined="1"  quadId="-1"  gateResolution="256" >
                     <gating:dimension>
                       <data-type:fcs-dimension data-type:name="FSC-A" />
                     </gating:dimension>
                     <gating:dimension>
                       <data-type:fcs-dimension data-type:name="FSC-W" />
                     </gating:dimension>
                     <gating:vertex>
                       <gating:coordinate data-type:value="2278.2650108127" />
                       <gating:coordinate data-type:value="155121.9082568807" />
                     </gating:vertex>
                     <gating:vertex>
                       <gating:coordinate data-type:value="13229.752723591" />
                       <gating:coordinate data-type:value="185184.2935779816" />
                     </gating:vertex>
                     <gating:vertex>
                       <gating:coordinate data-type:value="24981.0811104293" />
                       <gating:coordinate data-type:value="175564.3302752294" />
                     </gating:vertex>
                     <gating:vertex>
                       <gating:coordinate data-type:value="49941.1455066102" />
                       <gating:coordinate data-type:value="155121.9082568807" />
                     </gating:vertex>
                     <gating:vertex>
                       <gating:coordinate data-type:value="47930.2836732039" />
                       <gating:coordinate data-type:value="128667.0091743119" />
                     </gating:vertex>
                     <gating:vertex>
                       <gating:coordinate data-type:value="30581.2778001837" />
                       <gating:coordinate data-type:value="94997.1376146789" />
                     </gating:vertex>
                     <gating:vertex>
                       <gating:coordinate data-type:value="18870.2299725634" />
                       <gating:coordinate data-type:value="76959.7064220184" />
                     </gating:vertex>
                     <gating:vertex>
                       <gating:coordinate data-type:value="8343.1379743825" />
                       <gating:coordinate data-type:value="58922.2752293578" />
                     </gating:vertex>
                     <gating:vertex>
                       <gating:coordinate data-type:value="4033.8514933188" />
                       <gating:coordinate data-type:value="50504.8073394495" />
                     </gating:vertex>
                     <gating:vertex>
                       <gating:coordinate data-type:value="2596.8772233894" />
                       <gating:coordinate data-type:value="60124.7706422018" />
                     </gating:vertex>
                     <gating:vertex>
                       <gating:coordinate data-type:value="1938.850663076" />
                       <gating:coordinate data-type:value="72149.7247706422" />
                     </gating:vertex>
                     <gating:vertex>
                       <gating:coordinate data-type:value="1238.9883467517" />
                       <gating:coordinate data-type:value="96199.6330275229" />
                     </gating:vertex>
                     <gating:vertex>
                       <gating:coordinate data-type:value="1550.6703962636" />
                       <gating:coordinate data-type:value="137084.4770642202" />
                     </gating:vertex>
                   </gating:PolygonGate>
                 </Gate>
                 <Subpopulations>
                   <Population name="EdU+"  annotation=""  owningGroup="All Samples"  expanded="1"  sortPriority="10"  count="2392" >
                     <Graph smoothing="0"  backColor="#ffffff"  foreColor="#000000"  heatMapStatParameter="Comp-Alexa Fluor 488-A"  type="Pseudocolor"  fast="1" >
                       <Axis dimension="x"  name="FSC-A"  label=""  auto="auto" />
                       <Axis dimension="y"  name="Comp-Alexa Fluor 488-A"  label=""  auto="auto" />
                       <GraphSettings level="5%"  smoothingHighResolution="1"  contourHighResolution="1"  histogramSmoothingCount="0"  graphResolution="256"  showOutliers="0"  drawLargeDots="0"  dotsToDraw="8000"  tint="le.chartfill.tinted.40"  lineWeight="le.lineweight.normal"  lineStyle="le.linestyle.solid" />
                       <GraphEnvironment showGrid="0"  showAxes="tnlTNL"  showGates="1"  showFreqOnPlots="1"  showGateNameOnPlots="1"  showMedians="0"  showUncomped="0"  addEventParam="0"  lastYAxisName="" >
                         <TextTraits font="SansSerif"  size="11"  name="Labels"  style="plain"  color="#000000"  background="#00ffffff"  just="left" />
                         <TextTraits font="SansSerif"  size="11"  name="LayoutGates"  style="plain"  color="#000000"  background="#00ffffff"  just="left" />
                         <TextTraits font="SansSerif"  size="9"  name="Numbers"  style="plain"  color="#000000"  background="#00ffffff"  just="left" />
                         <TextTraits font="SansSerif"  size="9"  name="Legend"  style="plain"  color="#000000"  background="#00ffffff"  just="left" />
                         <WindowPosition x="0"  y="0"  width="392"  height="584"  displayed="1"  panelState="---" />
                       </GraphEnvironment>
                     </Graph>
                     <Gate gating:id="ID857484657"  gating:parent_id="ID2111468884" >
                       <gating:RectangleGate eventsInside="1"  annoOffsetX="-24"  annoOffsetY="-11"  tint="#000000"  isTinted="0"  lineWeight="Normal"  userDefined="1"  percentX="0"  percentY="0" >
                         <gating:dimension gating:min="-720.9308408667871"  gating:max="205003.7152234511" >
                           <data-type:fcs-dimension data-type:name="FSC-A" />
                         </gating:dimension>
                         <gating:dimension gating:min="1032.6600272075748"  gating:max="181747.35417067946" >
                           <data-type:fcs-dimension data-type:name="Comp-Alexa Fluor 488-A" />
                         </gating:dimension>
                       </gating:RectangleGate>
                     </Gate>
                   </Population>
                 </Subpopulations>
               </Population>
             </Subpopulations>
           </Population>
         </Subpopulations>
       </SampleNode>
     </Sample>
     <Sample>
       <DataSet uri="file:/Z:/Kaihua/DATA/2021/20210320%20CHOP%20Flul%20MEF%20Edu%20incorp%20after%20TM,%20Tg/original%20data/20210320_WT-2%200_014.fcs"  sampleID="22" />
       <transforms:spilloverMatrix spectral="0"  prefix="Comp-"  name="Acquisition-defined"  editable="0"  color="#c0c0c0"  version="FlowJo-10.8.1"  status="FINALIZED"  transforms:id="ec6e2c2a-b933-4039-b16e-1f15eabf19a1"  suffix="" >
         <data-type:parameters>
           <data-type:parameter data-type:name="Alexa Fluor 488-A"  userProvidedCompInfix="Comp-Alexa Fluor 488-A" />
           <data-type:parameter data-type:name="PerCP-A"  userProvidedCompInfix="Comp-PerCP-A" />
         </data-type:parameters>
         <transforms:spillover data-type:parameter="Alexa Fluor 488-A"  userProvidedCompInfix="Comp-Alexa Fluor 488-A" >
           <transforms:coefficient data-type:parameter="Alexa Fluor 488-A"  transforms:value="1" />
           <transforms:coefficient data-type:parameter="PerCP-A"  transforms:value="0" />
         </transforms:spillover>
         <transforms:spillover data-type:parameter="PerCP-A"  userProvidedCompInfix="Comp-PerCP-A" >
           <transforms:coefficient data-type:parameter="Alexa Fluor 488-A"  transforms:value="0.1299999952" />
           <transforms:coefficient data-type:parameter="PerCP-A"  transforms:value="1" />
         </transforms:spillover>
       </transforms:spilloverMatrix>
       <Transformations>
         <transforms:biex transforms:length="256"  transforms:maxRange="262144"  transforms:neg="0"  transforms:width="-100"  transforms:pos="4.418539922" >
           <data-type:parameter data-type:name="FSC-A" />
         </transforms:biex>
         <transforms:linear transforms:minRange="0"  transforms:maxRange="262144"  gain="1" >
           <data-type:parameter data-type:name="FSC-W" />
         </transforms:linear>
         <transforms:biex transforms:length="256"  transforms:maxRange="262144"  transforms:neg="0"  transforms:width="-100"  transforms:pos="4.418539922" >
           <data-type:parameter data-type:name="SSC-A" />
         </transforms:biex>
         <transforms:biex transforms:length="256"  transforms:maxRange="262144"  transforms:neg="0"  transforms:width="-100"  transforms:pos="4.418539922" >
           <data-type:parameter data-type:name="Alexa Fluor 488-A" />
         </transforms:biex>
         <transforms:biex transforms:length="256"  transforms:maxRange="262144"  transforms:neg="0"  transforms:width="-100"  transforms:pos="4.418539922" >
           <data-type:parameter data-type:name="PerCP-A" />
         </transforms:biex>
         <transforms:linear transforms:minRange="0.535"  transforms:maxRange="192"  gain="1" >
           <data-type:parameter data-type:name="Time" />
         </transforms:linear>
         <transforms:biex transforms:length="256"  transforms:maxRange="262144"  transforms:neg="0"  transforms:width="-100"  transforms:pos="4.418539922" >
           <data-type:parameter data-type:name="Comp-Alexa Fluor 488-A" />
         </transforms:biex>
         <transforms:biex transforms:length="256"  transforms:maxRange="262144"  transforms:neg="0"  transforms:width="-100"  transforms:pos="4.418539922" >
           <data-type:parameter data-type:name="Comp-PerCP-A" />
         </transforms:biex>
       </Transformations>
       <Keywords>
         <Keyword name="FJ_FCS_VERSION"  value="3" />
         <Keyword name="$BEGINANALYSIS"  value="0" />
         <Keyword name="$ENDANALYSIS"  value="0" />
         <Keyword name="$BEGINSTEXT"  value="0" />
         <Keyword name="$ENDSTEXT"  value="0" />
         <Keyword name="$BEGINDATA"  value="1921" />
         <Keyword name="$ENDDATA"  value="351360             " />
         <Keyword name="$FIL"  value="20210320_WT-2 0_014.fcs" />
         <Keyword name="$SYS"  value="Windows 7 6.1" />
         <Keyword name="$TOT"  value="14560              " />
         <Keyword name="$PAR"  value="6" />
         <Keyword name="$MODE"  value="L" />
         <Keyword name="$BYTEORD"  value="4,3,2,1" />
         <Keyword name="$DATATYPE"  value="F" />
         <Keyword name="$NEXTDATA"  value="0" />
         <Keyword name="CREATOR"  value="BD FACSDiva Software Version 8.0.1" />
         <Keyword name="TUBE NAME"  value="WT-2 0" />
         <Keyword name="$SRC"  value="20210320" />
         <Keyword name="EXPERIMENT NAME"  value="20210320" />
         <Keyword name="GUID"  value="d32a0810-097e-4e7a-8c67-032b60e87c7a" />
         <Keyword name="$DATE"  value="20-MAR-2021" />
         <Keyword name="$BTIM"  value="03:43:10" />
         <Keyword name="$ETIM"  value="03:46:22" />
         <Keyword name="$CYT"  value="LSRII" />
         <Keyword name="SETTINGS"  value="Cytometer" />
         <Keyword name="CYTNUM"  value="1" />
         <Keyword name="WINDOW EXTENSION"  value="10.00" />
         <Keyword name="EXPORT USER NAME"  value="Rutkowski" />
         <Keyword name="EXPORT TIME"  value="20-MAR-2021-04:41:39" />
         <Keyword name="$OP"  value="Rutkowski" />
         <Keyword name="FSC ASF"  value="0.78" />
         <Keyword name="AUTOBS"  value="TRUE" />
         <Keyword name="$INST"  value=" " />
         <Keyword name="LASER1NAME"  value="Blue" />
         <Keyword name="LASER1DELAY"  value="0.00" />
         <Keyword name="LASER1ASF"  value="1.00" />
         <Keyword name="LASER2NAME"  value="Red" />
         <Keyword name="LASER2DELAY"  value="66.09" />
         <Keyword name="LASER2ASF"  value="0.85" />
         <Keyword name="$TIMESTEP"  value="0.01" />
         <Keyword name="SPILL"  value="2,Alexa Fluor 488-A,PerCP-A,1,0,0.13,1" />
         <Keyword name="APPLY COMPENSATION"  value="TRUE" />
         <Keyword name="THRESHOLD"  value="FSC,600" />
         <Keyword name="$P1N"  value="FSC-A" />
         <Keyword name="$P1R"  value="262144" />
         <Keyword name="$P1B"  value="32" />
         <Keyword name="$P1E"  value="0,0" />
         <Keyword name="$P1V"  value="0" />
         <Keyword name="$P1G"  value="1.0" />
         <Keyword name="P1DISPLAY"  value="LOG" />
         <Keyword name="P1BS"  value="0" />
         <Keyword name="P1MS"  value="0" />
         <Keyword name="$P2N"  value="FSC-W" />
         <Keyword name="$P2R"  value="262144" />
         <Keyword name="$P2B"  value="32" />
         <Keyword name="$P2E"  value="0,0" />
         <Keyword name="$P2V"  value="0" />
         <Keyword name="$P2G"  value="1.0" />
         <Keyword name="P2BS"  value="-1" />
         <Keyword name="P2MS"  value="0" />
         <Keyword name="$P3N"  value="SSC-A" />
         <Keyword name="$P3R"  value="262144" />
         <Keyword name="$P3B"  value="32" />
         <Keyword name="$P3E"  value="0,0" />
         <Keyword name="$P3V"  value="183" />
         <Keyword name="$P3G"  value="1.0" />
         <Keyword name="P3DISPLAY"  value="LOG" />
         <Keyword name="P3BS"  value="0" />
         <Keyword name="P3MS"  value="0" />
         <Keyword name="$P4N"  value="Alexa Fluor 488-A" />
         <Keyword name="$P4R"  value="262144" />
         <Keyword name="$P4B"  value="32" />
         <Keyword name="$P4E"  value="0,0" />
         <Keyword name="$P4V"  value="270" />
         <Keyword name="$P4G"  value="1.0" />
         <Keyword name="P4DISPLAY"  value="LOG" />
         <Keyword name="P4BS"  value="180" />
         <Keyword name="P4MS"  value="0" />
         <Keyword name="$P5N"  value="PerCP-A" />
         <Keyword name="$P5R"  value="262144" />
         <Keyword name="$P5B"  value="32" />
         <Keyword name="$P5E"  value="0,0" />
         <Keyword name="$P5V"  value="610" />
         <Keyword name="$P5G"  value="1.0" />
         <Keyword name="P5DISPLAY"  value="LOG" />
         <Keyword name="P5BS"  value="192" />
         <Keyword name="P5MS"  value="0" />
         <Keyword name="$P6N"  value="Time" />
         <Keyword name="$P6R"  value="262144" />
         <Keyword name="$P6B"  value="32" />
         <Keyword name="$P6E"  value="0,0" />
         <Keyword name="$P6G"  value="0.01" />
         <Keyword name="P6BS"  value="0" />
         <Keyword name="P6MS"  value="0" />
         <Keyword name="CST SETUP STATUS"  value="SUCCESS WITH WARNING" />
         <Keyword name="CST BEADS LOT ID"  value="10549" />
         <Keyword name="CYTOMETER CONFIG NAME"  value="Copy of U of IA Custom LSRII Config" />
         <Keyword name="CYTOMETER CONFIG CREATE DATE"  value="2016-08-17T09:40:15-05:00" />
         <Keyword name="CST SETUP DATE"  value="2018-11-27T08:47:38-06:00" />
         <Keyword name="CST BASELINE DATE"  value="2018-10-03T08:46:21-05:00" />
         <Keyword name="CST BEADS EXPIRED"  value="False" />
         <Keyword name="CST PERFORMANCE EXPIRED"  value="2018-11-28T08:47:38-06:00" />
         <Keyword name="CST REGULATORY STATUS"  value="RUO Performance Check" />
         <Keyword name="$P1S"  value="" />
         <Keyword name="$P2S"  value="" />
         <Keyword name="$P3S"  value="" />
         <Keyword name="$P4S"  value="" />
         <Keyword name="$P5S"  value="" />
         <Keyword name="$P6S"  value="" />
         <Keyword name="$P7N"  value="Comp-Alexa Fluor 488-A" />
         <Keyword name="$P7S"  value="" />
         <Keyword name="$P7R"  value="262144" />
         <Keyword name="$P8N"  value="Comp-PerCP-A" />
         <Keyword name="$P8S"  value="" />
         <Keyword name="$P8R"  value="262144" />
       </Keywords>
       <SampleNode name="20210320_WT-2 0_014.fcs"  annotation=""  owningGroup=""  expanded="1"  sortPriority="10"  count="14560"  sampleID="22" >
         <Graph smoothing="0"  backColor="#ffffff"  foreColor="#000000"  type="Pseudocolor"  fast="1" >
           <Axis dimension="x"  name="FSC-A"  label=""  auto="auto" />
           <Axis dimension="y"  name="SSC-A"  label=""  auto="auto" />
           <GraphSettings level="5%"  smoothingHighResolution="1"  contourHighResolution="1"  histogramSmoothingCount="0"  graphResolution="256"  showOutliers="0"  drawLargeDots="0"  dotsToDraw="8000"  tint="le.chartfill.tinted.40"  lineWeight="le.lineweight.normal"  lineStyle="le.linestyle.solid" />
           <GraphEnvironment showGrid="0"  showAxes="tnlTNL"  showGates="1"  showFreqOnPlots="1"  showGateNameOnPlots="1"  showMedians="0"  showUncomped="0"  addEventParam="0"  lastYAxisName="" >
             <TextTraits font="SansSerif"  size="11"  name="Labels"  style="plain"  color="#000000"  background="#00ffffff"  just="left" />
             <TextTraits font="SansSerif"  size="11"  name="LayoutGates"  style="plain"  color="#000000"  background="#00ffffff"  just="left" />
             <TextTraits font="SansSerif"  size="9"  name="Numbers"  style="plain"  color="#000000"  background="#00ffffff"  just="left" />
             <TextTraits font="SansSerif"  size="9"  name="Legend"  style="plain"  color="#000000"  background="#00ffffff"  just="left" />
           </GraphEnvironment>
         </Graph>
         <Subpopulations>
           <Population name="cells"  annotation=""  owningGroup="All Samples"  expanded="1"  sortPriority="10"  count="10810" >
             <Graph smoothing="0"  backColor="#ffffff"  foreColor="#000000"  heatMapStatParameter="Comp-Alexa Fluor 488-A"  type="Pseudocolor"  fast="1" >
               <Axis dimension="x"  name="FSC-A"  label=""  auto="auto" />
               <Axis dimension="y"  name="FSC-W"  label=""  auto="auto" />
               <GraphSettings level="5%"  smoothingHighResolution="1"  contourHighResolution="1"  histogramSmoothingCount="0"  graphResolution="256"  showOutliers="0"  drawLargeDots="0"  dotsToDraw="8000"  tint="le.chartfill.tinted.40"  lineWeight="le.lineweight.normal"  lineStyle="le.linestyle.solid" />
               <GraphEnvironment showGrid="0"  showAxes="tnlTNL"  showGates="1"  showFreqOnPlots="1"  showGateNameOnPlots="1"  showMedians="0"  showUncomped="0"  addEventParam="0"  lastYAxisName="" >
                 <TextTraits font="SansSerif"  size="11"  name="Labels"  style="plain"  color="#000000"  background="#00ffffff"  just="left" />
                 <TextTraits font="SansSerif"  size="11"  name="LayoutGates"  style="plain"  color="#000000"  background="#00ffffff"  just="left" />
                 <TextTraits font="SansSerif"  size="9"  name="Numbers"  style="plain"  color="#000000"  background="#00ffffff"  just="left" />
                 <TextTraits font="SansSerif"  size="9"  name="Legend"  style="plain"  color="#000000"  background="#00ffffff"  just="left" />
                 <WindowPosition x="0"  y="0"  width="392"  height="584"  displayed="0"  panelState="---" />
               </GraphEnvironment>
             </Graph>
             <Gate gating:id="ID1765928210" >
               <gating:PolygonGate eventsInside="1"  annoOffsetX="-93"  annoOffsetY="-17"  tint="#000000"  isTinted="0"  lineWeight="Normal"  userDefined="1"  quadId="-1"  gateResolution="256" >
                 <gating:dimension>
                   <data-type:fcs-dimension data-type:name="FSC-A" />
                 </gating:dimension>
                 <gating:dimension>
                   <data-type:fcs-dimension data-type:name="SSC-A" />
                 </gating:dimension>
                 <gating:vertex>
                   <gating:coordinate data-type:value="35987.2003439595" />
                   <gating:coordinate data-type:value="125469.7481265534" />
                 </gating:vertex>
                 <gating:vertex>
                   <gating:coordinate data-type:value="3895.9967667121" />
                   <gating:coordinate data-type:value="11020.5833582426" />
                 </gating:vertex>
                 <gating:vertex>
                   <gating:coordinate data-type:value="2205.5307992275" />
                   <gating:coordinate data-type:value="3538.7757147334" />
                 </gating:vertex>
                 <gating:vertex>
                   <gating:coordinate data-type:value="1600.8687010626" />
                   <gating:coordinate data-type:value="1898.2464182751" />
                 </gating:vertex>
                 <gating:vertex>
                   <gating:coordinate data-type:value="1706.2048130505" />
                   <gating:coordinate data-type:value="921.6294572803" />
                 </gating:vertex>
                 <gating:vertex>
                   <gating:coordinate data-type:value="2774.5750588385" />
                   <gating:coordinate data-type:value="518.614632049" />
                 </gating:vertex>
                 <gating:vertex>
                   <gating:coordinate data-type:value="14880.5953304872" />
                   <gating:coordinate data-type:value="886.4810299283" />
                 </gating:vertex>
                 <gating:vertex>
                   <gating:coordinate data-type:value="69463.8790286549" />
                   <gating:coordinate data-type:value="5225.9247409216" />
                 </gating:vertex>
                 <gating:vertex>
                   <gating:coordinate data-type:value="119161.2718056668" />
                   <gating:coordinate data-type:value="23202.6244320811" />
                 </gating:vertex>
                 <gating:vertex>
                   <gating:coordinate data-type:value="135026.9591691869" />
                   <gating:coordinate data-type:value="60054.985541174" />
                 </gating:vertex>
                 <gating:vertex>
                   <gating:coordinate data-type:value="85450.5395998784" />
                   <gating:coordinate data-type:value="114389.3912834591" />
                 </gating:vertex>
               </gating:PolygonGate>
             </Gate>
             <Subpopulations>
               <Population name="Single Cells"  annotation=""  owningGroup="All Samples"  expanded="1"  sortPriority="10"  count="8989" >
                 <Graph smoothing="0"  backColor="#ffffff"  foreColor="#000000"  heatMapStatParameter="Comp-Alexa Fluor 488-A"  type="Pseudocolor"  fast="1" >
                   <Axis dimension="x"  name="FSC-A"  label=""  auto="auto" />
                   <Axis dimension="y"  name="Comp-Alexa Fluor 488-A"  label=""  auto="auto" />
                   <GraphSettings level="5%"  smoothingHighResolution="1"  contourHighResolution="1"  histogramSmoothingCount="0"  graphResolution="256"  showOutliers="0"  drawLargeDots="0"  dotsToDraw="8000"  tint="le.chartfill.tinted.40"  lineWeight="le.lineweight.normal"  lineStyle="le.linestyle.solid" />
                   <GraphEnvironment showGrid="0"  showAxes="tnlTNL"  showGates="1"  showFreqOnPlots="1"  showGateNameOnPlots="1"  showMedians="0"  showUncomped="0"  addEventParam="0"  lastYAxisName="" >
                     <TextTraits font="SansSerif"  size="11"  name="Labels"  style="plain"  color="#000000"  background="#00ffffff"  just="left" />
                     <TextTraits font="SansSerif"  size="11"  name="LayoutGates"  style="plain"  color="#000000"  background="#00ffffff"  just="left" />
                     <TextTraits font="SansSerif"  size="9"  name="Numbers"  style="plain"  color="#000000"  background="#00ffffff"  just="left" />
                     <TextTraits font="SansSerif"  size="9"  name="Legend"  style="plain"  color="#000000"  background="#00ffffff"  just="left" />
                     <WindowPosition x="0"  y="0"  width="392"  height="584"  displayed="0"  panelState="---" />
                   </GraphEnvironment>
                 </Graph>
                 <Gate gating:id="ID1388353720"  gating:parent_id="ID1765928210" >
                   <gating:PolygonGate eventsInside="1"  annoOffsetX="-96"  annoOffsetY="-79"  tint="#000000"  isTinted="0"  lineWeight="Normal"  userDefined="1"  quadId="-1"  gateResolution="256" >
                     <gating:dimension>
                       <data-type:fcs-dimension data-type:name="FSC-A" />
                     </gating:dimension>
                     <gating:dimension>
                       <data-type:fcs-dimension data-type:name="FSC-W" />
                     </gating:dimension>
                     <gating:vertex>
                       <gating:coordinate data-type:value="2278.2650108127" />
                       <gating:coordinate data-type:value="155121.9082568807" />
                     </gating:vertex>
                     <gating:vertex>
                       <gating:coordinate data-type:value="13229.752723591" />
                       <gating:coordinate data-type:value="185184.2935779816" />
                     </gating:vertex>
                     <gating:vertex>
                       <gating:coordinate data-type:value="24981.0811104293" />
                       <gating:coordinate data-type:value="175564.3302752294" />
                     </gating:vertex>
                     <gating:vertex>
                       <gating:coordinate data-type:value="49941.1455066102" />
                       <gating:coordinate data-type:value="155121.9082568807" />
                     </gating:vertex>
                     <gating:vertex>
                       <gating:coordinate data-type:value="47930.2836732039" />
                       <gating:coordinate data-type:value="128667.0091743119" />
                     </gating:vertex>
                     <gating:vertex>
                       <gating:coordinate data-type:value="30581.2778001837" />
                       <gating:coordinate data-type:value="94997.1376146789" />
                     </gating:vertex>
                     <gating:vertex>
                       <gating:coordinate data-type:value="18870.2299725634" />
                       <gating:coordinate data-type:value="76959.7064220184" />
                     </gating:vertex>
                     <gating:vertex>
                       <gating:coordinate data-type:value="8343.1379743825" />
                       <gating:coordinate data-type:value="58922.2752293578" />
                     </gating:vertex>
                     <gating:vertex>
                       <gating:coordinate data-type:value="4033.8514933188" />
                       <gating:coordinate data-type:value="50504.8073394495" />
                     </gating:vertex>
                     <gating:vertex>
                       <gating:coordinate data-type:value="2596.8772233894" />
                       <gating:coordinate data-type:value="60124.7706422018" />
                     </gating:vertex>
                     <gating:vertex>
                       <gating:coordinate data-type:value="1938.850663076" />
                       <gating:coordinate data-type:value="72149.7247706422" />
                     </gating:vertex>
                     <gating:vertex>
                       <gating:coordinate data-type:value="1238.9883467517" />
                       <gating:coordinate data-type:value="96199.6330275229" />
                     </gating:vertex>
                     <gating:vertex>
                       <gating:coordinate data-type:value="1550.6703962636" />
                       <gating:coordinate data-type:value="137084.4770642202" />
                     </gating:vertex>
                   </gating:PolygonGate>
                 </Gate>
                 <Subpopulations>
                   <Population name="EdU+"  annotation=""  owningGroup="All Samples"  expanded="1"  sortPriority="10"  count="1661" >
                     <Graph smoothing="0"  backColor="#ffffff"  foreColor="#000000"  heatMapStatParameter="Comp-Alexa Fluor 488-A"  type="Pseudocolor"  fast="1" >
                       <Axis dimension="x"  name="FSC-A"  label=""  auto="auto" />
                       <Axis dimension="y"  name="Comp-Alexa Fluor 488-A"  label=""  auto="auto" />
                       <GraphSettings level="5%"  smoothingHighResolution="1"  contourHighResolution="1"  histogramSmoothingCount="0"  graphResolution="256"  showOutliers="0"  drawLargeDots="0"  dotsToDraw="8000"  tint="le.chartfill.tinted.40"  lineWeight="le.lineweight.normal"  lineStyle="le.linestyle.solid" />
                       <GraphEnvironment showGrid="0"  showAxes="tnlTNL"  showGates="1"  showFreqOnPlots="1"  showGateNameOnPlots="1"  showMedians="0"  showUncomped="0"  addEventParam="0"  lastYAxisName="" >
                         <TextTraits font="SansSerif"  size="11"  name="Labels"  style="plain"  color="#000000"  background="#00ffffff"  just="left" />
                         <TextTraits font="SansSerif"  size="11"  name="LayoutGates"  style="plain"  color="#000000"  background="#00ffffff"  just="left" />
                         <TextTraits font="SansSerif"  size="9"  name="Numbers"  style="plain"  color="#000000"  background="#00ffffff"  just="left" />
                         <TextTraits font="SansSerif"  size="9"  name="Legend"  style="plain"  color="#000000"  background="#00ffffff"  just="left" />
                         <WindowPosition x="0"  y="0"  width="392"  height="584"  displayed="1"  panelState="---" />
                       </GraphEnvironment>
                     </Graph>
                     <Gate gating:id="ID1751250072"  gating:parent_id="ID1388353720" >
                       <gating:RectangleGate eventsInside="1"  annoOffsetX="-24"  annoOffsetY="-11"  tint="#000000"  isTinted="0"  lineWeight="Normal"  userDefined="1"  percentX="0"  percentY="0" >
                         <gating:dimension gating:min="-720.9308408667871"  gating:max="205003.7152234511" >
                           <data-type:fcs-dimension data-type:name="FSC-A" />
                         </gating:dimension>
                         <gating:dimension gating:min="1032.6600272075748"  gating:max="181747.35417067946" >
                           <data-type:fcs-dimension data-type:name="Comp-Alexa Fluor 488-A" />
                         </gating:dimension>
                       </gating:RectangleGate>
                     </Gate>
                   </Population>
                 </Subpopulations>
               </Population>
             </Subpopulations>
           </Population>
         </Subpopulations>
       </SampleNode>
     </Sample>
     <Sample>
       <DataSet uri="file:/Z:/Kaihua/DATA/2021/20210320%20CHOP%20Flul%20MEF%20Edu%20incorp%20after%20TM,%20Tg/original%20data/20210320_KO-2%200_003.fcs"  sampleID="12" />
       <transforms:spilloverMatrix spectral="0"  prefix="Comp-"  name="Acquisition-defined"  editable="0"  color="#c0c0c0"  version="FlowJo-10.8.1"  status="FINALIZED"  transforms:id="ec6e2c2a-b933-4039-b16e-1f15eabf19a1"  suffix="" >
         <data-type:parameters>
           <data-type:parameter data-type:name="Alexa Fluor 488-A"  userProvidedCompInfix="Comp-Alexa Fluor 488-A" />
           <data-type:parameter data-type:name="PerCP-A"  userProvidedCompInfix="Comp-PerCP-A" />
         </data-type:parameters>
         <transforms:spillover data-type:parameter="Alexa Fluor 488-A"  userProvidedCompInfix="Comp-Alexa Fluor 488-A" >
           <transforms:coefficient data-type:parameter="Alexa Fluor 488-A"  transforms:value="1" />
           <transforms:coefficient data-type:parameter="PerCP-A"  transforms:value="0" />
         </transforms:spillover>
         <transforms:spillover data-type:parameter="PerCP-A"  userProvidedCompInfix="Comp-PerCP-A" >
           <transforms:coefficient data-type:parameter="Alexa Fluor 488-A"  transforms:value="0.1299999952" />
           <transforms:coefficient data-type:parameter="PerCP-A"  transforms:value="1" />
         </transforms:spillover>
       </transforms:spilloverMatrix>
       <Transformations>
         <transforms:biex transforms:length="256"  transforms:maxRange="262144"  transforms:neg="0"  transforms:width="-100"  transforms:pos="4.418539922" >
           <data-type:parameter data-type:name="FSC-A" />
         </transforms:biex>
         <transforms:linear transforms:minRange="0"  transforms:maxRange="262144"  gain="1" >
           <data-type:parameter data-type:name="FSC-W" />
         </transforms:linear>
         <transforms:biex transforms:length="256"  transforms:maxRange="262144"  transforms:neg="0"  transforms:width="-100"  transforms:pos="4.418539922" >
           <data-type:parameter data-type:name="SSC-A" />
         </transforms:biex>
         <transforms:biex transforms:length="256"  transforms:maxRange="262144"  transforms:neg="0"  transforms:width="-100"  transforms:pos="4.418539922" >
           <data-type:parameter data-type:name="Alexa Fluor 488-A" />
         </transforms:biex>
         <transforms:biex transforms:length="256"  transforms:maxRange="262144"  transforms:neg="0"  transforms:width="-100"  transforms:pos="4.418539922" >
           <data-type:parameter data-type:name="PerCP-A" />
         </transforms:biex>
         <transforms:linear transforms:minRange="0.509"  transforms:maxRange="80"  gain="1" >
           <data-type:parameter data-type:name="Time" />
         </transforms:linear>
         <transforms:biex transforms:length="256"  transforms:maxRange="262144"  transforms:neg="0"  transforms:width="-100"  transforms:pos="4.418539922" >
           <data-type:parameter data-type:name="Comp-Alexa Fluor 488-A" />
         </transforms:biex>
         <transforms:biex transforms:length="256"  transforms:maxRange="262144"  transforms:neg="0"  transforms:width="-100"  transforms:pos="4.418539922" >
           <data-type:parameter data-type:name="Comp-PerCP-A" />
         </transforms:biex>
       </Transformations>
       <Keywords>
         <Keyword name="FJ_FCS_VERSION"  value="3" />
         <Keyword name="$BEGINANALYSIS"  value="0" />
         <Keyword name="$ENDANALYSIS"  value="0" />
         <Keyword name="$BEGINSTEXT"  value="0" />
         <Keyword name="$ENDSTEXT"  value="0" />
         <Keyword name="$BEGINDATA"  value="1921" />
         <Keyword name="$ENDDATA"  value="309624             " />
         <Keyword name="$FIL"  value="20210320_KO-2 0_003.fcs" />
         <Keyword name="$SYS"  value="Windows 7 6.1" />
         <Keyword name="$TOT"  value="12821              " />
         <Keyword name="$PAR"  value="6" />
         <Keyword name="$MODE"  value="L" />
         <Keyword name="$BYTEORD"  value="4,3,2,1" />
         <Keyword name="$DATATYPE"  value="F" />
         <Keyword name="$NEXTDATA"  value="0" />
         <Keyword name="CREATOR"  value="BD FACSDiva Software Version 8.0.1" />
         <Keyword name="TUBE NAME"  value="KO-2 0" />
         <Keyword name="$SRC"  value="20210320" />
         <Keyword name="EXPERIMENT NAME"  value="20210320" />
         <Keyword name="GUID"  value="7b88cae7-42d4-481c-a198-77f36a5ea531" />
         <Keyword name="$DATE"  value="20-MAR-2021" />
         <Keyword name="$BTIM"  value="02:44:35" />
         <Keyword name="$ETIM"  value="02:45:55" />
         <Keyword name="$CYT"  value="LSRII" />
         <Keyword name="SETTINGS"  value="Cytometer" />
         <Keyword name="CYTNUM"  value="1" />
         <Keyword name="WINDOW EXTENSION"  value="10.00" />
         <Keyword name="EXPORT USER NAME"  value="Rutkowski" />
         <Keyword name="EXPORT TIME"  value="20-MAR-2021-04:41:39" />
         <Keyword name="$OP"  value="Rutkowski" />
         <Keyword name="FSC ASF"  value="0.78" />
         <Keyword name="AUTOBS"  value="TRUE" />
         <Keyword name="$INST"  value=" " />
         <Keyword name="LASER1NAME"  value="Blue" />
         <Keyword name="LASER1DELAY"  value="0.00" />
         <Keyword name="LASER1ASF"  value="1.00" />
         <Keyword name="LASER2NAME"  value="Red" />
         <Keyword name="LASER2DELAY"  value="66.09" />
         <Keyword name="LASER2ASF"  value="0.85" />
         <Keyword name="$TIMESTEP"  value="0.01" />
         <Keyword name="SPILL"  value="2,Alexa Fluor 488-A,PerCP-A,1,0,0.13,1" />
         <Keyword name="APPLY COMPENSATION"  value="TRUE" />
         <Keyword name="THRESHOLD"  value="FSC,600" />
         <Keyword name="$P1N"  value="FSC-A" />
         <Keyword name="$P1R"  value="262144" />
         <Keyword name="$P1B"  value="32" />
         <Keyword name="$P1E"  value="0,0" />
         <Keyword name="$P1V"  value="0" />
         <Keyword name="$P1G"  value="1.0" />
         <Keyword name="P1DISPLAY"  value="LOG" />
         <Keyword name="P1BS"  value="0" />
         <Keyword name="P1MS"  value="0" />
         <Keyword name="$P2N"  value="FSC-W" />
         <Keyword name="$P2R"  value="262144" />
         <Keyword name="$P2B"  value="32" />
         <Keyword name="$P2E"  value="0,0" />
         <Keyword name="$P2V"  value="0" />
         <Keyword name="$P2G"  value="1.0" />
         <Keyword name="P2BS"  value="-1" />
         <Keyword name="P2MS"  value="0" />
         <Keyword name="$P3N"  value="SSC-A" />
         <Keyword name="$P3R"  value="262144" />
         <Keyword name="$P3B"  value="32" />
         <Keyword name="$P3E"  value="0,0" />
         <Keyword name="$P3V"  value="183" />
         <Keyword name="$P3G"  value="1.0" />
         <Keyword name="P3DISPLAY"  value="LOG" />
         <Keyword name="P3BS"  value="0" />
         <Keyword name="P3MS"  value="0" />
         <Keyword name="$P4N"  value="Alexa Fluor 488-A" />
         <Keyword name="$P4R"  value="262144" />
         <Keyword name="$P4B"  value="32" />
         <Keyword name="$P4E"  value="0,0" />
         <Keyword name="$P4V"  value="270" />
         <Keyword name="$P4G"  value="1.0" />
         <Keyword name="P4DISPLAY"  value="LOG" />
         <Keyword name="P4BS"  value="111" />
         <Keyword name="P4MS"  value="0" />
         <Keyword name="$P5N"  value="PerCP-A" />
         <Keyword name="$P5R"  value="262144" />
         <Keyword name="$P5B"  value="32" />
         <Keyword name="$P5E"  value="0,0" />
         <Keyword name="$P5V"  value="610" />
         <Keyword name="$P5G"  value="1.0" />
         <Keyword name="P5DISPLAY"  value="LOG" />
         <Keyword name="P5BS"  value="188" />
         <Keyword name="P5MS"  value="0" />
         <Keyword name="$P6N"  value="Time" />
         <Keyword name="$P6R"  value="262144" />
         <Keyword name="$P6B"  value="32" />
         <Keyword name="$P6E"  value="0,0" />
         <Keyword name="$P6G"  value="0.01" />
         <Keyword name="P6BS"  value="0" />
         <Keyword name="P6MS"  value="0" />
         <Keyword name="CST SETUP STATUS"  value="SUCCESS WITH WARNING" />
         <Keyword name="CST BEADS LOT ID"  value="10549" />
         <Keyword name="CYTOMETER CONFIG NAME"  value="Copy of U of IA Custom LSRII Config" />
         <Keyword name="CYTOMETER CONFIG CREATE DATE"  value="2016-08-17T09:40:15-05:00" />
         <Keyword name="CST SETUP DATE"  value="2018-11-27T08:47:38-06:00" />
         <Keyword name="CST BASELINE DATE"  value="2018-10-03T08:46:21-05:00" />
         <Keyword name="CST BEADS EXPIRED"  value="False" />
         <Keyword name="CST PERFORMANCE EXPIRED"  value="2018-11-28T08:47:38-06:00" />
         <Keyword name="CST REGULATORY STATUS"  value="RUO Performance Check" />
         <Keyword name="$P1S"  value="" />
         <Keyword name="$P2S"  value="" />
         <Keyword name="$P3S"  value="" />
         <Keyword name="$P4S"  value="" />
         <Keyword name="$P5S"  value="" />
         <Keyword name="$P6S"  value="" />
         <Keyword name="$P7N"  value="Comp-Alexa Fluor 488-A" />
         <Keyword name="$P7S"  value="" />
         <Keyword name="$P7R"  value="262144" />
         <Keyword name="$P8N"  value="Comp-PerCP-A" />
         <Keyword name="$P8S"  value="" />
         <Keyword name="$P8R"  value="262144" />
       </Keywords>
       <SampleNode name="20210320_KO-2 0_003.fcs"  annotation=""  owningGroup=""  expanded="1"  sortPriority="10"  count="12821"  sampleID="12" >
         <Graph smoothing="0"  backColor="#ffffff"  foreColor="#000000"  type="Pseudocolor"  fast="1" >
           <Axis dimension="x"  name="FSC-A"  label=""  auto="auto" />
           <Axis dimension="y"  name="SSC-A"  label=""  auto="auto" />
           <GraphSettings level="5%"  smoothingHighResolution="1"  contourHighResolution="1"  histogramSmoothingCount="0"  graphResolution="256"  showOutliers="0"  drawLargeDots="0"  dotsToDraw="8000"  tint="le.chartfill.tinted.40"  lineWeight="le.lineweight.normal"  lineStyle="le.linestyle.solid" />
           <GraphEnvironment showGrid="0"  showAxes="tnlTNL"  showGates="1"  showFreqOnPlots="1"  showGateNameOnPlots="1"  showMedians="0"  showUncomped="0"  addEventParam="0"  lastYAxisName="" >
             <TextTraits font="SansSerif"  size="11"  name="Labels"  style="plain"  color="#000000"  background="#00ffffff"  just="left" />
             <TextTraits font="SansSerif"  size="11"  name="LayoutGates"  style="plain"  color="#000000"  background="#00ffffff"  just="left" />
             <TextTraits font="SansSerif"  size="9"  name="Numbers"  style="plain"  color="#000000"  background="#00ffffff"  just="left" />
             <TextTraits font="SansSerif"  size="9"  name="Legend"  style="plain"  color="#000000"  background="#00ffffff"  just="left" />
           </GraphEnvironment>
         </Graph>
         <Subpopulations>
           <Population name="cells"  annotation=""  owningGroup="All Samples"  expanded="1"  sortPriority="10"  count="10621" >
             <Graph smoothing="0"  backColor="#ffffff"  foreColor="#000000"  heatMapStatParameter="Comp-Alexa Fluor 488-A"  type="Pseudocolor"  fast="1" >
               <Axis dimension="x"  name="FSC-A"  label=""  auto="auto" />
               <Axis dimension="y"  name="FSC-W"  label=""  auto="auto" />
               <GraphSettings level="5%"  smoothingHighResolution="1"  contourHighResolution="1"  histogramSmoothingCount="0"  graphResolution="256"  showOutliers="0"  drawLargeDots="0"  dotsToDraw="8000"  tint="le.chartfill.tinted.40"  lineWeight="le.lineweight.normal"  lineStyle="le.linestyle.solid" />
               <GraphEnvironment showGrid="0"  showAxes="tnlTNL"  showGates="1"  showFreqOnPlots="1"  showGateNameOnPlots="1"  showMedians="0"  showUncomped="0"  addEventParam="0"  lastYAxisName="" >
                 <TextTraits font="SansSerif"  size="11"  name="Labels"  style="plain"  color="#000000"  background="#00ffffff"  just="left" />
                 <TextTraits font="SansSerif"  size="11"  name="LayoutGates"  style="plain"  color="#000000"  background="#00ffffff"  just="left" />
                 <TextTraits font="SansSerif"  size="9"  name="Numbers"  style="plain"  color="#000000"  background="#00ffffff"  just="left" />
                 <TextTraits font="SansSerif"  size="9"  name="Legend"  style="plain"  color="#000000"  background="#00ffffff"  just="left" />
                 <WindowPosition x="0"  y="0"  width="392"  height="584"  displayed="0"  panelState="---" />
               </GraphEnvironment>
             </Graph>
             <Gate gating:id="ID1955492798" >
               <gating:PolygonGate eventsInside="1"  annoOffsetX="-93"  annoOffsetY="-17"  tint="#000000"  isTinted="0"  lineWeight="Normal"  userDefined="1"  quadId="-1"  gateResolution="256" >
                 <gating:dimension>
                   <data-type:fcs-dimension data-type:name="FSC-A" />
                 </gating:dimension>
                 <gating:dimension>
                   <data-type:fcs-dimension data-type:name="SSC-A" />
                 </gating:dimension>
                 <gating:vertex>
                   <gating:coordinate data-type:value="35987.2003439595" />
                   <gating:coordinate data-type:value="125469.7481265534" />
                 </gating:vertex>
                 <gating:vertex>
                   <gating:coordinate data-type:value="3895.9967667121" />
                   <gating:coordinate data-type:value="11020.5833582426" />
                 </gating:vertex>
                 <gating:vertex>
                   <gating:coordinate data-type:value="2205.5307992275" />
                   <gating:coordinate data-type:value="3538.7757147334" />
                 </gating:vertex>
                 <gating:vertex>
                   <gating:coordinate data-type:value="1600.8687010626" />
                   <gating:coordinate data-type:value="1898.2464182751" />
                 </gating:vertex>
                 <gating:vertex>
                   <gating:coordinate data-type:value="1706.2048130505" />
                   <gating:coordinate data-type:value="921.6294572803" />
                 </gating:vertex>
                 <gating:vertex>
                   <gating:coordinate data-type:value="2774.5750588385" />
                   <gating:coordinate data-type:value="518.614632049" />
                 </gating:vertex>
                 <gating:vertex>
                   <gating:coordinate data-type:value="14880.5953304872" />
                   <gating:coordinate data-type:value="886.4810299283" />
                 </gating:vertex>
                 <gating:vertex>
                   <gating:coordinate data-type:value="69463.8790286549" />
                   <gating:coordinate data-type:value="5225.9247409216" />
                 </gating:vertex>
                 <gating:vertex>
                   <gating:coordinate data-type:value="119161.2718056668" />
                   <gating:coordinate data-type:value="23202.6244320811" />
                 </gating:vertex>
                 <gating:vertex>
                   <gating:coordinate data-type:value="135026.9591691869" />
                   <gating:coordinate data-type:value="60054.985541174" />
                 </gating:vertex>
                 <gating:vertex>
                   <gating:coordinate data-type:value="85450.5395998784" />
                   <gating:coordinate data-type:value="114389.3912834591" />
                 </gating:vertex>
               </gating:PolygonGate>
             </Gate>
             <Subpopulations>
               <Population name="Single Cells"  annotation=""  owningGroup="All Samples"  expanded="1"  sortPriority="10"  count="9428" >
                 <Graph smoothing="0"  backColor="#ffffff"  foreColor="#000000"  heatMapStatParameter="Comp-Alexa Fluor 488-A"  type="Pseudocolor"  fast="1" >
                   <Axis dimension="x"  name="FSC-A"  label=""  auto="auto" />
                   <Axis dimension="y"  name="Comp-Alexa Fluor 488-A"  label=""  auto="auto" />
                   <GraphSettings level="5%"  smoothingHighResolution="1"  contourHighResolution="1"  histogramSmoothingCount="0"  graphResolution="256"  showOutliers="0"  drawLargeDots="0"  dotsToDraw="8000"  tint="le.chartfill.tinted.40"  lineWeight="le.lineweight.normal"  lineStyle="le.linestyle.solid" />
                   <GraphEnvironment showGrid="0"  showAxes="tnlTNL"  showGates="1"  showFreqOnPlots="1"  showGateNameOnPlots="1"  showMedians="0"  showUncomped="0"  addEventParam="0"  lastYAxisName="" >
                     <TextTraits font="SansSerif"  size="11"  name="Labels"  style="plain"  color="#000000"  background="#00ffffff"  just="left" />
                     <TextTraits font="SansSerif"  size="11"  name="LayoutGates"  style="plain"  color="#000000"  background="#00ffffff"  just="left" />
                     <TextTraits font="SansSerif"  size="9"  name="Numbers"  style="plain"  color="#000000"  background="#00ffffff"  just="left" />
                     <TextTraits font="SansSerif"  size="9"  name="Legend"  style="plain"  color="#000000"  background="#00ffffff"  just="left" />
                     <WindowPosition x="0"  y="0"  width="392"  height="584"  displayed="0"  panelState="---" />
                   </GraphEnvironment>
                 </Graph>
                 <Gate gating:id="ID1255899521"  gating:parent_id="ID1955492798" >
                   <gating:PolygonGate eventsInside="1"  annoOffsetX="-96"  annoOffsetY="-79"  tint="#000000"  isTinted="0"  lineWeight="Normal"  userDefined="1"  quadId="-1"  gateResolution="256" >
                     <gating:dimension>
                       <data-type:fcs-dimension data-type:name="FSC-A" />
                     </gating:dimension>
                     <gating:dimension>
                       <data-type:fcs-dimension data-type:name="FSC-W" />
                     </gating:dimension>
                     <gating:vertex>
                       <gating:coordinate data-type:value="2278.2650108127" />
                       <gating:coordinate data-type:value="155121.9082568807" />
                     </gating:vertex>
                     <gating:vertex>
                       <gating:coordinate data-type:value="13229.752723591" />
                       <gating:coordinate data-type:value="185184.2935779816" />
                     </gating:vertex>
                     <gating:vertex>
                       <gating:coordinate data-type:value="24981.0811104293" />
                       <gating:coordinate data-type:value="175564.3302752294" />
                     </gating:vertex>
                     <gating:vertex>
                       <gating:coordinate data-type:value="49941.1455066102" />
                       <gating:coordinate data-type:value="155121.9082568807" />
                     </gating:vertex>
                     <gating:vertex>
                       <gating:coordinate data-type:value="47930.2836732039" />
                       <gating:coordinate data-type:value="128667.0091743119" />
                     </gating:vertex>
                     <gating:vertex>
                       <gating:coordinate data-type:value="30581.2778001837" />
                       <gating:coordinate data-type:value="94997.1376146789" />
                     </gating:vertex>
                     <gating:vertex>
                       <gating:coordinate data-type:value="18870.2299725634" />
                       <gating:coordinate data-type:value="76959.7064220184" />
                     </gating:vertex>
                     <gating:vertex>
                       <gating:coordinate data-type:value="8343.1379743825" />
                       <gating:coordinate data-type:value="58922.2752293578" />
                     </gating:vertex>
                     <gating:vertex>
                       <gating:coordinate data-type:value="4033.8514933188" />
                       <gating:coordinate data-type:value="50504.8073394495" />
                     </gating:vertex>
                     <gating:vertex>
                       <gating:coordinate data-type:value="2596.8772233894" />
                       <gating:coordinate data-type:value="60124.7706422018" />
                     </gating:vertex>
                     <gating:vertex>
                       <gating:coordinate data-type:value="1938.850663076" />
                       <gating:coordinate data-type:value="72149.7247706422" />
                     </gating:vertex>
                     <gating:vertex>
                       <gating:coordinate data-type:value="1238.9883467517" />
                       <gating:coordinate data-type:value="96199.6330275229" />
                     </gating:vertex>
                     <gating:vertex>
                       <gating:coordinate data-type:value="1550.6703962636" />
                       <gating:coordinate data-type:value="137084.4770642202" />
                     </gating:vertex>
                   </gating:PolygonGate>
                 </Gate>
                 <Subpopulations>
                   <Population name="EdU+"  annotation=""  owningGroup="All Samples"  expanded="1"  sortPriority="10"  count="2343" >
                     <Graph smoothing="0"  backColor="#ffffff"  foreColor="#000000"  heatMapStatParameter="Comp-Alexa Fluor 488-A"  type="Pseudocolor"  fast="1" >
                       <Axis dimension="x"  name="FSC-A"  label=""  auto="auto" />
                       <Axis dimension="y"  name="Comp-Alexa Fluor 488-A"  label=""  auto="auto" />
                       <GraphSettings level="5%"  smoothingHighResolution="1"  contourHighResolution="1"  histogramSmoothingCount="0"  graphResolution="256"  showOutliers="0"  drawLargeDots="0"  dotsToDraw="8000"  tint="le.chartfill.tinted.40"  lineWeight="le.lineweight.normal"  lineStyle="le.linestyle.solid" />
                       <GraphEnvironment showGrid="0"  showAxes="tnlTNL"  showGates="1"  showFreqOnPlots="1"  showGateNameOnPlots="1"  showMedians="0"  showUncomped="0"  addEventParam="0"  lastYAxisName="" >
                         <TextTraits font="SansSerif"  size="11"  name="Labels"  style="plain"  color="#000000"  background="#00ffffff"  just="left" />
                         <TextTraits font="SansSerif"  size="11"  name="LayoutGates"  style="plain"  color="#000000"  background="#00ffffff"  just="left" />
                         <TextTraits font="SansSerif"  size="9"  name="Numbers"  style="plain"  color="#000000"  background="#00ffffff"  just="left" />
                         <TextTraits font="SansSerif"  size="9"  name="Legend"  style="plain"  color="#000000"  background="#00ffffff"  just="left" />
                         <WindowPosition x="0"  y="0"  width="392"  height="584"  displayed="1"  panelState="---" />
                       </GraphEnvironment>
                     </Graph>
                     <Gate gating:id="ID1697274431"  gating:parent_id="ID1255899521" >
                       <gating:RectangleGate eventsInside="1"  annoOffsetX="-24"  annoOffsetY="-11"  tint="#000000"  isTinted="0"  lineWeight="Normal"  userDefined="1"  percentX="0"  percentY="0" >
                         <gating:dimension gating:min="-720.9308408667871"  gating:max="205003.7152234511" >
                           <data-type:fcs-dimension data-type:name="FSC-A" />
                         </gating:dimension>
                         <gating:dimension gating:min="1032.6600272075748"  gating:max="181747.35417067946" >
                           <data-type:fcs-dimension data-type:name="Comp-Alexa Fluor 488-A" />
                         </gating:dimension>
                       </gating:RectangleGate>
                     </Gate>
                   </Population>
                 </Subpopulations>
               </Population>
             </Subpopulations>
           </Population>
         </Subpopulations>
       </SampleNode>
     </Sample>
     <Sample>
       <DataSet uri="file:/Z:/Kaihua/DATA/2021/20210320%20CHOP%20Flul%20MEF%20Edu%20incorp%20after%20TM,%20Tg/original%20data/20210320_WT-2%200-2_015.fcs"  sampleID="23" />
       <transforms:spilloverMatrix spectral="0"  prefix="Comp-"  name="Acquisition-defined"  editable="0"  color="#c0c0c0"  version="FlowJo-10.8.1"  status="FINALIZED"  transforms:id="ec6e2c2a-b933-4039-b16e-1f15eabf19a1"  suffix="" >
         <data-type:parameters>
           <data-type:parameter data-type:name="Alexa Fluor 488-A"  userProvidedCompInfix="Comp-Alexa Fluor 488-A" />
           <data-type:parameter data-type:name="PerCP-A"  userProvidedCompInfix="Comp-PerCP-A" />
         </data-type:parameters>
         <transforms:spillover data-type:parameter="Alexa Fluor 488-A"  userProvidedCompInfix="Comp-Alexa Fluor 488-A" >
           <transforms:coefficient data-type:parameter="Alexa Fluor 488-A"  transforms:value="1" />
           <transforms:coefficient data-type:parameter="PerCP-A"  transforms:value="0" />
         </transforms:spillover>
         <transforms:spillover data-type:parameter="PerCP-A"  userProvidedCompInfix="Comp-PerCP-A" >
           <transforms:coefficient data-type:parameter="Alexa Fluor 488-A"  transforms:value="0.1299999952" />
           <transforms:coefficient data-type:parameter="PerCP-A"  transforms:value="1" />
         </transforms:spillover>
       </transforms:spilloverMatrix>
       <Transformations>
         <transforms:biex transforms:length="256"  transforms:maxRange="262144"  transforms:neg="0"  transforms:width="-100"  transforms:pos="4.418539922" >
           <data-type:parameter data-type:name="FSC-A" />
         </transforms:biex>
         <transforms:linear transforms:minRange="0"  transforms:maxRange="262144"  gain="1" >
           <data-type:parameter data-type:name="FSC-W" />
         </transforms:linear>
         <transforms:biex transforms:length="256"  transforms:maxRange="262144"  transforms:neg="0"  transforms:width="-100"  transforms:pos="4.418539922" >
           <data-type:parameter data-type:name="SSC-A" />
         </transforms:biex>
         <transforms:biex transforms:length="256"  transforms:maxRange="262144"  transforms:neg="0"  transforms:width="-100"  transforms:pos="4.418539922" >
           <data-type:parameter data-type:name="Alexa Fluor 488-A" />
         </transforms:biex>
         <transforms:biex transforms:length="256"  transforms:maxRange="262144"  transforms:neg="0"  transforms:width="-100"  transforms:pos="4.418539922" >
           <data-type:parameter data-type:name="PerCP-A" />
         </transforms:biex>
         <transforms:linear transforms:minRange="0.535"  transforms:maxRange="262"  gain="1" >
           <data-type:parameter data-type:name="Time" />
         </transforms:linear>
         <transforms:biex transforms:length="256"  transforms:maxRange="262144"  transforms:neg="0"  transforms:width="-100"  transforms:pos="4.418539922" >
           <data-type:parameter data-type:name="Comp-Alexa Fluor 488-A" />
         </transforms:biex>
         <transforms:biex transforms:length="256"  transforms:maxRange="262144"  transforms:neg="0"  transforms:width="-100"  transforms:pos="4.418539922" >
           <data-type:parameter data-type:name="Comp-PerCP-A" />
         </transforms:biex>
       </Transformations>
       <Keywords>
         <Keyword name="FJ_FCS_VERSION"  value="3" />
         <Keyword name="$BEGINANALYSIS"  value="0" />
         <Keyword name="$ENDANALYSIS"  value="0" />
         <Keyword name="$BEGINSTEXT"  value="0" />
         <Keyword name="$ENDSTEXT"  value="0" />
         <Keyword name="$BEGINDATA"  value="1925" />
         <Keyword name="$ENDDATA"  value="391036             " />
         <Keyword name="$FIL"  value="20210320_WT-2 0-2_015.fcs" />
         <Keyword name="$SYS"  value="Windows 7 6.1" />
         <Keyword name="$TOT"  value="16213              " />
         <Keyword name="$PAR"  value="6" />
         <Keyword name="$MODE"  value="L" />
         <Keyword name="$BYTEORD"  value="4,3,2,1" />
         <Keyword name="$DATATYPE"  value="F" />
         <Keyword name="$NEXTDATA"  value="0" />
         <Keyword name="CREATOR"  value="BD FACSDiva Software Version 8.0.1" />
         <Keyword name="TUBE NAME"  value="WT-2 0-2" />
         <Keyword name="$SRC"  value="20210320" />
         <Keyword name="EXPERIMENT NAME"  value="20210320" />
         <Keyword name="GUID"  value="434bb543-effb-493c-a98a-e0099aebc6c8" />
         <Keyword name="$DATE"  value="20-MAR-2021" />
         <Keyword name="$BTIM"  value="03:46:47" />
         <Keyword name="$ETIM"  value="03:51:09" />
         <Keyword name="$CYT"  value="LSRII" />
         <Keyword name="SETTINGS"  value="Cytometer" />
         <Keyword name="CYTNUM"  value="1" />
         <Keyword name="WINDOW EXTENSION"  value="10.00" />
         <Keyword name="EXPORT USER NAME"  value="Rutkowski" />
         <Keyword name="EXPORT TIME"  value="20-MAR-2021-04:41:39" />
         <Keyword name="$OP"  value="Rutkowski" />
         <Keyword name="FSC ASF"  value="0.78" />
         <Keyword name="AUTOBS"  value="TRUE" />
         <Keyword name="$INST"  value=" " />
         <Keyword name="LASER1NAME"  value="Blue" />
         <Keyword name="LASER1DELAY"  value="0.00" />
         <Keyword name="LASER1ASF"  value="1.00" />
         <Keyword name="LASER2NAME"  value="Red" />
         <Keyword name="LASER2DELAY"  value="66.09" />
         <Keyword name="LASER2ASF"  value="0.85" />
         <Keyword name="$TIMESTEP"  value="0.01" />
         <Keyword name="SPILL"  value="2,Alexa Fluor 488-A,PerCP-A,1,0,0.13,1" />
         <Keyword name="APPLY COMPENSATION"  value="TRUE" />
         <Keyword name="THRESHOLD"  value="FSC,600" />
         <Keyword name="$P1N"  value="FSC-A" />
         <Keyword name="$P1R"  value="262144" />
         <Keyword name="$P1B"  value="32" />
         <Keyword name="$P1E"  value="0,0" />
         <Keyword name="$P1V"  value="0" />
         <Keyword name="$P1G"  value="1.0" />
         <Keyword name="P1DISPLAY"  value="LOG" />
         <Keyword name="P1BS"  value="0" />
         <Keyword name="P1MS"  value="0" />
         <Keyword name="$P2N"  value="FSC-W" />
         <Keyword name="$P2R"  value="262144" />
         <Keyword name="$P2B"  value="32" />
         <Keyword name="$P2E"  value="0,0" />
         <Keyword name="$P2V"  value="0" />
         <Keyword name="$P2G"  value="1.0" />
         <Keyword name="P2BS"  value="-1" />
         <Keyword name="P2MS"  value="0" />
         <Keyword name="$P3N"  value="SSC-A" />
         <Keyword name="$P3R"  value="262144" />
         <Keyword name="$P3B"  value="32" />
         <Keyword name="$P3E"  value="0,0" />
         <Keyword name="$P3V"  value="183" />
         <Keyword name="$P3G"  value="1.0" />
         <Keyword name="P3DISPLAY"  value="LOG" />
         <Keyword name="P3BS"  value="0" />
         <Keyword name="P3MS"  value="0" />
         <Keyword name="$P4N"  value="Alexa Fluor 488-A" />
         <Keyword name="$P4R"  value="262144" />
         <Keyword name="$P4B"  value="32" />
         <Keyword name="$P4E"  value="0,0" />
         <Keyword name="$P4V"  value="270" />
         <Keyword name="$P4G"  value="1.0" />
         <Keyword name="P4DISPLAY"  value="LOG" />
         <Keyword name="P4BS"  value="220" />
         <Keyword name="P4MS"  value="0" />
         <Keyword name="$P5N"  value="PerCP-A" />
         <Keyword name="$P5R"  value="262144" />
         <Keyword name="$P5B"  value="32" />
         <Keyword name="$P5E"  value="0,0" />
         <Keyword name="$P5V"  value="610" />
         <Keyword name="$P5G"  value="1.0" />
         <Keyword name="P5DISPLAY"  value="LOG" />
         <Keyword name="P5BS"  value="190" />
         <Keyword name="P5MS"  value="0" />
         <Keyword name="$P6N"  value="Time" />
         <Keyword name="$P6R"  value="262144" />
         <Keyword name="$P6B"  value="32" />
         <Keyword name="$P6E"  value="0,0" />
         <Keyword name="$P6G"  value="0.01" />
         <Keyword name="P6BS"  value="0" />
         <Keyword name="P6MS"  value="0" />
         <Keyword name="CST SETUP STATUS"  value="SUCCESS WITH WARNING" />
         <Keyword name="CST BEADS LOT ID"  value="10549" />
         <Keyword name="CYTOMETER CONFIG NAME"  value="Copy of U of IA Custom LSRII Config" />
         <Keyword name="CYTOMETER CONFIG CREATE DATE"  value="2016-08-17T09:40:15-05:00" />
         <Keyword name="CST SETUP DATE"  value="2018-11-27T08:47:38-06:00" />
         <Keyword name="CST BASELINE DATE"  value="2018-10-03T08:46:21-05:00" />
         <Keyword name="CST BEADS EXPIRED"  value="False" />
         <Keyword name="CST PERFORMANCE EXPIRED"  value="2018-11-28T08:47:38-06:00" />
         <Keyword name="CST REGULATORY STATUS"  value="RUO Performance Check" />
         <Keyword name="$P1S"  value="" />
         <Keyword name="$P2S"  value="" />
         <Keyword name="$P3S"  value="" />
         <Keyword name="$P4S"  value="" />
         <Keyword name="$P5S"  value="" />
         <Keyword name="$P6S"  value="" />
         <Keyword name="$P7N"  value="Comp-Alexa Fluor 488-A" />
         <Keyword name="$P7S"  value="" />
         <Keyword name="$P7R"  value="262144" />
         <Keyword name="$P8N"  value="Comp-PerCP-A" />
         <Keyword name="$P8S"  value="" />
         <Keyword name="$P8R"  value="262144" />
       </Keywords>
       <SampleNode name="20210320_WT-2 0-2_015.fcs"  annotation=""  owningGroup=""  expanded="1"  sortPriority="10"  count="16213"  sampleID="23" >
         <Graph smoothing="0"  backColor="#ffffff"  foreColor="#000000"  type="Pseudocolor"  fast="1" >
           <Axis dimension="x"  name="FSC-A"  label=""  auto="auto" />
           <Axis dimension="y"  name="SSC-A"  label=""  auto="auto" />
           <GraphSettings level="5%"  smoothingHighResolution="1"  contourHighResolution="1"  histogramSmoothingCount="0"  graphResolution="256"  showOutliers="0"  drawLargeDots="0"  dotsToDraw="8000"  tint="le.chartfill.tinted.40"  lineWeight="le.lineweight.normal"  lineStyle="le.linestyle.solid" />
           <GraphEnvironment showGrid="0"  showAxes="tnlTNL"  showGates="1"  showFreqOnPlots="1"  showGateNameOnPlots="1"  showMedians="0"  showUncomped="0"  addEventParam="0"  lastYAxisName="" >
             <TextTraits font="SansSerif"  size="11"  name="Labels"  style="plain"  color="#000000"  background="#00ffffff"  just="left" />
             <TextTraits font="SansSerif"  size="11"  name="LayoutGates"  style="plain"  color="#000000"  background="#00ffffff"  just="left" />
             <TextTraits font="SansSerif"  size="9"  name="Numbers"  style="plain"  color="#000000"  background="#00ffffff"  just="left" />
             <TextTraits font="SansSerif"  size="9"  name="Legend"  style="plain"  color="#000000"  background="#00ffffff"  just="left" />
           </GraphEnvironment>
         </Graph>
         <Subpopulations>
           <Population name="cells"  annotation=""  owningGroup="All Samples"  expanded="1"  sortPriority="10"  count="10590" >
             <Graph smoothing="0"  backColor="#ffffff"  foreColor="#000000"  heatMapStatParameter="Comp-Alexa Fluor 488-A"  type="Pseudocolor"  fast="1" >
               <Axis dimension="x"  name="FSC-A"  label=""  auto="auto" />
               <Axis dimension="y"  name="FSC-W"  label=""  auto="auto" />
               <GraphSettings level="5%"  smoothingHighResolution="1"  contourHighResolution="1"  histogramSmoothingCount="0"  graphResolution="256"  showOutliers="0"  drawLargeDots="0"  dotsToDraw="8000"  tint="le.chartfill.tinted.40"  lineWeight="le.lineweight.normal"  lineStyle="le.linestyle.solid" />
               <GraphEnvironment showGrid="0"  showAxes="tnlTNL"  showGates="1"  showFreqOnPlots="1"  showGateNameOnPlots="1"  showMedians="0"  showUncomped="0"  addEventParam="0"  lastYAxisName="" >
                 <TextTraits font="SansSerif"  size="11"  name="Labels"  style="plain"  color="#000000"  background="#00ffffff"  just="left" />
                 <TextTraits font="SansSerif"  size="11"  name="LayoutGates"  style="plain"  color="#000000"  background="#00ffffff"  just="left" />
                 <TextTraits font="SansSerif"  size="9"  name="Numbers"  style="plain"  color="#000000"  background="#00ffffff"  just="left" />
                 <TextTraits font="SansSerif"  size="9"  name="Legend"  style="plain"  color="#000000"  background="#00ffffff"  just="left" />
                 <WindowPosition x="0"  y="0"  width="392"  height="584"  displayed="0"  panelState="---" />
               </GraphEnvironment>
             </Graph>
             <Gate gating:id="ID1584146222" >
               <gating:PolygonGate eventsInside="1"  annoOffsetX="-93"  annoOffsetY="-17"  tint="#000000"  isTinted="0"  lineWeight="Normal"  userDefined="1"  quadId="-1"  gateResolution="256" >
                 <gating:dimension>
                   <data-type:fcs-dimension data-type:name="FSC-A" />
                 </gating:dimension>
                 <gating:dimension>
                   <data-type:fcs-dimension data-type:name="SSC-A" />
                 </gating:dimension>
                 <gating:vertex>
                   <gating:coordinate data-type:value="35987.2003439595" />
                   <gating:coordinate data-type:value="125469.7481265534" />
                 </gating:vertex>
                 <gating:vertex>
                   <gating:coordinate data-type:value="3895.9967667121" />
                   <gating:coordinate data-type:value="11020.5833582426" />
                 </gating:vertex>
                 <gating:vertex>
                   <gating:coordinate data-type:value="2205.5307992275" />
                   <gating:coordinate data-type:value="3538.7757147334" />
                 </gating:vertex>
                 <gating:vertex>
                   <gating:coordinate data-type:value="1600.8687010626" />
                   <gating:coordinate data-type:value="1898.2464182751" />
                 </gating:vertex>
                 <gating:vertex>
                   <gating:coordinate data-type:value="1706.2048130505" />
                   <gating:coordinate data-type:value="921.6294572803" />
                 </gating:vertex>
                 <gating:vertex>
                   <gating:coordinate data-type:value="2774.5750588385" />
                   <gating:coordinate data-type:value="518.614632049" />
                 </gating:vertex>
                 <gating:vertex>
                   <gating:coordinate data-type:value="14880.5953304872" />
                   <gating:coordinate data-type:value="886.4810299283" />
                 </gating:vertex>
                 <gating:vertex>
                   <gating:coordinate data-type:value="69463.8790286549" />
                   <gating:coordinate data-type:value="5225.9247409216" />
                 </gating:vertex>
                 <gating:vertex>
                   <gating:coordinate data-type:value="119161.2718056668" />
                   <gating:coordinate data-type:value="23202.6244320811" />
                 </gating:vertex>
                 <gating:vertex>
                   <gating:coordinate data-type:value="135026.9591691869" />
                   <gating:coordinate data-type:value="60054.985541174" />
                 </gating:vertex>
                 <gating:vertex>
                   <gating:coordinate data-type:value="85450.5395998784" />
                   <gating:coordinate data-type:value="114389.3912834591" />
                 </gating:vertex>
               </gating:PolygonGate>
             </Gate>
             <Subpopulations>
               <Population name="Single Cells"  annotation=""  owningGroup="All Samples"  expanded="1"  sortPriority="10"  count="9284" >
                 <Graph smoothing="0"  backColor="#ffffff"  foreColor="#000000"  heatMapStatParameter="Comp-Alexa Fluor 488-A"  type="Pseudocolor"  fast="1" >
                   <Axis dimension="x"  name="FSC-A"  label=""  auto="auto" />
                   <Axis dimension="y"  name="Comp-Alexa Fluor 488-A"  label=""  auto="auto" />
                   <GraphSettings level="5%"  smoothingHighResolution="1"  contourHighResolution="1"  histogramSmoothingCount="0"  graphResolution="256"  showOutliers="0"  drawLargeDots="0"  dotsToDraw="8000"  tint="le.chartfill.tinted.40"  lineWeight="le.lineweight.normal"  lineStyle="le.linestyle.solid" />
                   <GraphEnvironment showGrid="0"  showAxes="tnlTNL"  showGates="1"  showFreqOnPlots="1"  showGateNameOnPlots="1"  showMedians="0"  showUncomped="0"  addEventParam="0"  lastYAxisName="" >
                     <TextTraits font="SansSerif"  size="11"  name="Labels"  style="plain"  color="#000000"  background="#00ffffff"  just="left" />
                     <TextTraits font="SansSerif"  size="11"  name="LayoutGates"  style="plain"  color="#000000"  background="#00ffffff"  just="left" />
                     <TextTraits font="SansSerif"  size="9"  name="Numbers"  style="plain"  color="#000000"  background="#00ffffff"  just="left" />
                     <TextTraits font="SansSerif"  size="9"  name="Legend"  style="plain"  color="#000000"  background="#00ffffff"  just="left" />
                     <WindowPosition x="0"  y="0"  width="392"  height="584"  displayed="0"  panelState="---" />
                   </GraphEnvironment>
                 </Graph>
                 <Gate gating:id="ID1254251832"  gating:parent_id="ID1584146222" >
                   <gating:PolygonGate eventsInside="1"  annoOffsetX="-96"  annoOffsetY="-79"  tint="#000000"  isTinted="0"  lineWeight="Normal"  userDefined="1"  quadId="-1"  gateResolution="256" >
                     <gating:dimension>
                       <data-type:fcs-dimension data-type:name="FSC-A" />
                     </gating:dimension>
                     <gating:dimension>
                       <data-type:fcs-dimension data-type:name="FSC-W" />
                     </gating:dimension>
                     <gating:vertex>
                       <gating:coordinate data-type:value="2278.2650108127" />
                       <gating:coordinate data-type:value="155121.9082568807" />
                     </gating:vertex>
                     <gating:vertex>
                       <gating:coordinate data-type:value="13229.752723591" />
                       <gating:coordinate data-type:value="185184.2935779816" />
                     </gating:vertex>
                     <gating:vertex>
                       <gating:coordinate data-type:value="24981.0811104293" />
                       <gating:coordinate data-type:value="175564.3302752294" />
                     </gating:vertex>
                     <gating:vertex>
                       <gating:coordinate data-type:value="49941.1455066102" />
                       <gating:coordinate data-type:value="155121.9082568807" />
                     </gating:vertex>
                     <gating:vertex>
                       <gating:coordinate data-type:value="47930.2836732039" />
                       <gating:coordinate data-type:value="128667.0091743119" />
                     </gating:vertex>
                     <gating:vertex>
                       <gating:coordinate data-type:value="30581.2778001837" />
                       <gating:coordinate data-type:value="94997.1376146789" />
                     </gating:vertex>
                     <gating:vertex>
                       <gating:coordinate data-type:value="18870.2299725634" />
                       <gating:coordinate data-type:value="76959.7064220184" />
                     </gating:vertex>
                     <gating:vertex>
                       <gating:coordinate data-type:value="8343.1379743825" />
                       <gating:coordinate data-type:value="58922.2752293578" />
                     </gating:vertex>
                     <gating:vertex>
                       <gating:coordinate data-type:value="4033.8514933188" />
                       <gating:coordinate data-type:value="50504.8073394495" />
                     </gating:vertex>
                     <gating:vertex>
                       <gating:coordinate data-type:value="2596.8772233894" />
                       <gating:coordinate data-type:value="60124.7706422018" />
                     </gating:vertex>
                     <gating:vertex>
                       <gating:coordinate data-type:value="1938.850663076" />
                       <gating:coordinate data-type:value="72149.7247706422" />
                     </gating:vertex>
                     <gating:vertex>
                       <gating:coordinate data-type:value="1238.9883467517" />
                       <gating:coordinate data-type:value="96199.6330275229" />
                     </gating:vertex>
                     <gating:vertex>
                       <gating:coordinate data-type:value="1550.6703962636" />
                       <gating:coordinate data-type:value="137084.4770642202" />
                     </gating:vertex>
                   </gating:PolygonGate>
                 </Gate>
                 <Subpopulations>
                   <Population name="EdU+"  annotation=""  owningGroup="All Samples"  expanded="1"  sortPriority="10"  count="1584" >
                     <Graph smoothing="0"  backColor="#ffffff"  foreColor="#000000"  heatMapStatParameter="Comp-Alexa Fluor 488-A"  type="Pseudocolor"  fast="1" >
                       <Axis dimension="x"  name="FSC-A"  label=""  auto="auto" />
                       <Axis dimension="y"  name="Comp-Alexa Fluor 488-A"  label=""  auto="auto" />
                       <GraphSettings level="5%"  smoothingHighResolution="1"  contourHighResolution="1"  histogramSmoothingCount="0"  graphResolution="256"  showOutliers="0"  drawLargeDots="0"  dotsToDraw="8000"  tint="le.chartfill.tinted.40"  lineWeight="le.lineweight.normal"  lineStyle="le.linestyle.solid" />
                       <GraphEnvironment showGrid="0"  showAxes="tnlTNL"  showGates="1"  showFreqOnPlots="1"  showGateNameOnPlots="1"  showMedians="0"  showUncomped="0"  addEventParam="0"  lastYAxisName="" >
                         <TextTraits font="SansSerif"  size="11"  name="Labels"  style="plain"  color="#000000"  background="#00ffffff"  just="left" />
                         <TextTraits font="SansSerif"  size="11"  name="LayoutGates"  style="plain"  color="#000000"  background="#00ffffff"  just="left" />
                         <TextTraits font="SansSerif"  size="9"  name="Numbers"  style="plain"  color="#000000"  background="#00ffffff"  just="left" />
                         <TextTraits font="SansSerif"  size="9"  name="Legend"  style="plain"  color="#000000"  background="#00ffffff"  just="left" />
                         <WindowPosition x="0"  y="0"  width="392"  height="584"  displayed="1"  panelState="---" />
                       </GraphEnvironment>
                     </Graph>
                     <Gate gating:id="ID1863272350"  gating:parent_id="ID1254251832" >
                       <gating:RectangleGate eventsInside="1"  annoOffsetX="-24"  annoOffsetY="-11"  tint="#000000"  isTinted="0"  lineWeight="Normal"  userDefined="1"  percentX="0"  percentY="0" >
                         <gating:dimension gating:min="-720.9308408667871"  gating:max="205003.7152234511" >
                           <data-type:fcs-dimension data-type:name="FSC-A" />
                         </gating:dimension>
                         <gating:dimension gating:min="1032.6600272075748"  gating:max="181747.35417067946" >
                           <data-type:fcs-dimension data-type:name="Comp-Alexa Fluor 488-A" />
                         </gating:dimension>
                       </gating:RectangleGate>
                     </Gate>
                   </Population>
                 </Subpopulations>
               </Population>
             </Subpopulations>
           </Population>
         </Subpopulations>
       </SampleNode>
     </Sample>
     <Sample>
       <DataSet uri="file:/Z:/Kaihua/DATA/2021/20210320%20CHOP%20Flul%20MEF%20Edu%20incorp%20after%20TM,%20Tg/original%20data/20210320_KO-2%2050%20Tg_007.fcs"  sampleID="13" />
       <transforms:spilloverMatrix spectral="0"  prefix="Comp-"  name="Acquisition-defined"  editable="0"  color="#c0c0c0"  version="FlowJo-10.8.1"  status="FINALIZED"  transforms:id="ec6e2c2a-b933-4039-b16e-1f15eabf19a1"  suffix="" >
         <data-type:parameters>
           <data-type:parameter data-type:name="Alexa Fluor 488-A"  userProvidedCompInfix="Comp-Alexa Fluor 488-A" />
           <data-type:parameter data-type:name="PerCP-A"  userProvidedCompInfix="Comp-PerCP-A" />
         </data-type:parameters>
         <transforms:spillover data-type:parameter="Alexa Fluor 488-A"  userProvidedCompInfix="Comp-Alexa Fluor 488-A" >
           <transforms:coefficient data-type:parameter="Alexa Fluor 488-A"  transforms:value="1" />
           <transforms:coefficient data-type:parameter="PerCP-A"  transforms:value="0" />
         </transforms:spillover>
         <transforms:spillover data-type:parameter="PerCP-A"  userProvidedCompInfix="Comp-PerCP-A" >
           <transforms:coefficient data-type:parameter="Alexa Fluor 488-A"  transforms:value="0.1299999952" />
           <transforms:coefficient data-type:parameter="PerCP-A"  transforms:value="1" />
         </transforms:spillover>
       </transforms:spilloverMatrix>
       <Transformations>
         <transforms:biex transforms:length="256"  transforms:maxRange="262144"  transforms:neg="0"  transforms:width="-100"  transforms:pos="4.418539922" >
           <data-type:parameter data-type:name="FSC-A" />
         </transforms:biex>
         <transforms:linear transforms:minRange="0"  transforms:maxRange="262144"  gain="1" >
           <data-type:parameter data-type:name="FSC-W" />
         </transforms:linear>
         <transforms:biex transforms:length="256"  transforms:maxRange="262144"  transforms:neg="0"  transforms:width="-100"  transforms:pos="4.418539922" >
           <data-type:parameter data-type:name="SSC-A" />
         </transforms:biex>
         <transforms:biex transforms:length="256"  transforms:maxRange="262144"  transforms:neg="0"  transforms:width="-100"  transforms:pos="4.418539922" >
           <data-type:parameter data-type:name="Alexa Fluor 488-A" />
         </transforms:biex>
         <transforms:biex transforms:length="256"  transforms:maxRange="262144"  transforms:neg="0"  transforms:width="-100"  transforms:pos="4.418539922" >
           <data-type:parameter data-type:name="PerCP-A" />
         </transforms:biex>
         <transforms:linear transforms:minRange="0.405"  transforms:maxRange="415"  gain="1" >
           <data-type:parameter data-type:name="Time" />
         </transforms:linear>
         <transforms:biex transforms:length="256"  transforms:maxRange="262144"  transforms:neg="0"  transforms:width="-100"  transforms:pos="4.418539922" >
           <data-type:parameter data-type:name="Comp-Alexa Fluor 488-A" />
         </transforms:biex>
         <transforms:biex transforms:length="256"  transforms:maxRange="262144"  transforms:neg="0"  transforms:width="-100"  transforms:pos="4.418539922" >
           <data-type:parameter data-type:name="Comp-PerCP-A" />
         </transforms:biex>
       </Transformations>
       <Keywords>
         <Keyword name="FJ_FCS_VERSION"  value="3" />
         <Keyword name="$BEGINANALYSIS"  value="0" />
         <Keyword name="$ENDANALYSIS"  value="0" />
         <Keyword name="$BEGINSTEXT"  value="0" />
         <Keyword name="$ENDSTEXT"  value="0" />
         <Keyword name="$BEGINDATA"  value="1929" />
         <Keyword name="$ENDDATA"  value="315248             " />
         <Keyword name="$FIL"  value="20210320_KO-2 50 Tg_007.fcs" />
         <Keyword name="$SYS"  value="Windows 7 6.1" />
         <Keyword name="$TOT"  value="13055              " />
         <Keyword name="$PAR"  value="6" />
         <Keyword name="$MODE"  value="L" />
         <Keyword name="$BYTEORD"  value="4,3,2,1" />
         <Keyword name="$DATATYPE"  value="F" />
         <Keyword name="$NEXTDATA"  value="0" />
         <Keyword name="CREATOR"  value="BD FACSDiva Software Version 8.0.1" />
         <Keyword name="TUBE NAME"  value="KO-2 50 Tg" />
         <Keyword name="$SRC"  value="20210320" />
         <Keyword name="EXPERIMENT NAME"  value="20210320" />
         <Keyword name="GUID"  value="2bcd0dcb-89c7-428b-9d7d-797fbc3df9a7" />
         <Keyword name="$DATE"  value="20-MAR-2021" />
         <Keyword name="$BTIM"  value="02:57:22" />
         <Keyword name="$ETIM"  value="03:04:17" />
         <Keyword name="$CYT"  value="LSRII" />
         <Keyword name="SETTINGS"  value="Cytometer" />
         <Keyword name="CYTNUM"  value="1" />
         <Keyword name="WINDOW EXTENSION"  value="10.00" />
         <Keyword name="EXPORT USER NAME"  value="Rutkowski" />
         <Keyword name="EXPORT TIME"  value="20-MAR-2021-04:41:39" />
         <Keyword name="$OP"  value="Rutkowski" />
         <Keyword name="FSC ASF"  value="0.78" />
         <Keyword name="AUTOBS"  value="TRUE" />
         <Keyword name="$INST"  value=" " />
         <Keyword name="LASER1NAME"  value="Blue" />
         <Keyword name="LASER1DELAY"  value="0.00" />
         <Keyword name="LASER1ASF"  value="1.00" />
         <Keyword name="LASER2NAME"  value="Red" />
         <Keyword name="LASER2DELAY"  value="66.09" />
         <Keyword name="LASER2ASF"  value="0.85" />
         <Keyword name="$TIMESTEP"  value="0.01" />
         <Keyword name="SPILL"  value="2,Alexa Fluor 488-A,PerCP-A,1,0,0.13,1" />
         <Keyword name="APPLY COMPENSATION"  value="TRUE" />
         <Keyword name="THRESHOLD"  value="FSC,600" />
         <Keyword name="$P1N"  value="FSC-A" />
         <Keyword name="$P1R"  value="262144" />
         <Keyword name="$P1B"  value="32" />
         <Keyword name="$P1E"  value="0,0" />
         <Keyword name="$P1V"  value="0" />
         <Keyword name="$P1G"  value="1.0" />
         <Keyword name="P1DISPLAY"  value="LOG" />
         <Keyword name="P1BS"  value="0" />
         <Keyword name="P1MS"  value="0" />
         <Keyword name="$P2N"  value="FSC-W" />
         <Keyword name="$P2R"  value="262144" />
         <Keyword name="$P2B"  value="32" />
         <Keyword name="$P2E"  value="0,0" />
         <Keyword name="$P2V"  value="0" />
         <Keyword name="$P2G"  value="1.0" />
         <Keyword name="P2BS"  value="-1" />
         <Keyword name="P2MS"  value="0" />
         <Keyword name="$P3N"  value="SSC-A" />
         <Keyword name="$P3R"  value="262144" />
         <Keyword name="$P3B"  value="32" />
         <Keyword name="$P3E"  value="0,0" />
         <Keyword name="$P3V"  value="183" />
         <Keyword name="$P3G"  value="1.0" />
         <Keyword name="P3DISPLAY"  value="LOG" />
         <Keyword name="P3BS"  value="0" />
         <Keyword name="P3MS"  value="0" />
         <Keyword name="$P4N"  value="Alexa Fluor 488-A" />
         <Keyword name="$P4R"  value="262144" />
         <Keyword name="$P4B"  value="32" />
         <Keyword name="$P4E"  value="0,0" />
         <Keyword name="$P4V"  value="270" />
         <Keyword name="$P4G"  value="1.0" />
         <Keyword name="P4DISPLAY"  value="LOG" />
         <Keyword name="P4BS"  value="109" />
         <Keyword name="P4MS"  value="0" />
         <Keyword name="$P5N"  value="PerCP-A" />
         <Keyword name="$P5R"  value="262144" />
         <Keyword name="$P5B"  value="32" />
         <Keyword name="$P5E"  value="0,0" />
         <Keyword name="$P5V"  value="610" />
         <Keyword name="$P5G"  value="1.0" />
         <Keyword name="P5DISPLAY"  value="LOG" />
         <Keyword name="P5BS"  value="183" />
         <Keyword name="P5MS"  value="0" />
         <Keyword name="$P6N"  value="Time" />
         <Keyword name="$P6R"  value="262144" />
         <Keyword name="$P6B"  value="32" />
         <Keyword name="$P6E"  value="0,0" />
         <Keyword name="$P6G"  value="0.01" />
         <Keyword name="P6BS"  value="0" />
         <Keyword name="P6MS"  value="0" />
         <Keyword name="CST SETUP STATUS"  value="SUCCESS WITH WARNING" />
         <Keyword name="CST BEADS LOT ID"  value="10549" />
         <Keyword name="CYTOMETER CONFIG NAME"  value="Copy of U of IA Custom LSRII Config" />
         <Keyword name="CYTOMETER CONFIG CREATE DATE"  value="2016-08-17T09:40:15-05:00" />
         <Keyword name="CST SETUP DATE"  value="2018-11-27T08:47:38-06:00" />
         <Keyword name="CST BASELINE DATE"  value="2018-10-03T08:46:21-05:00" />
         <Keyword name="CST BEADS EXPIRED"  value="False" />
         <Keyword name="CST PERFORMANCE EXPIRED"  value="2018-11-28T08:47:38-06:00" />
         <Keyword name="CST REGULATORY STATUS"  value="RUO Performance Check" />
         <Keyword name="$P1S"  value="" />
         <Keyword name="$P2S"  value="" />
         <Keyword name="$P3S"  value="" />
         <Keyword name="$P4S"  value="" />
         <Keyword name="$P5S"  value="" />
         <Keyword name="$P6S"  value="" />
         <Keyword name="$P7N"  value="Comp-Alexa Fluor 488-A" />
         <Keyword name="$P7S"  value="" />
         <Keyword name="$P7R"  value="262144" />
         <Keyword name="$P8N"  value="Comp-PerCP-A" />
         <Keyword name="$P8S"  value="" />
         <Keyword name="$P8R"  value="262144" />
       </Keywords>
       <SampleNode name="20210320_KO-2 50 Tg_007.fcs"  annotation=""  owningGroup=""  expanded="1"  sortPriority="10"  count="13055"  sampleID="13" >
         <Graph smoothing="0"  backColor="#ffffff"  foreColor="#000000"  type="Pseudocolor"  fast="1" >
           <Axis dimension="x"  name="FSC-A"  label=""  auto="auto" />
           <Axis dimension="y"  name="SSC-A"  label=""  auto="auto" />
           <GraphSettings level="5%"  smoothingHighResolution="1"  contourHighResolution="1"  histogramSmoothingCount="0"  graphResolution="256"  showOutliers="0"  drawLargeDots="0"  dotsToDraw="8000"  tint="le.chartfill.tinted.40"  lineWeight="le.lineweight.normal"  lineStyle="le.linestyle.solid" />
           <GraphEnvironment showGrid="0"  showAxes="tnlTNL"  showGates="1"  showFreqOnPlots="1"  showGateNameOnPlots="1"  showMedians="0"  showUncomped="0"  addEventParam="0"  lastYAxisName="" >
             <TextTraits font="SansSerif"  size="11"  name="Labels"  style="plain"  color="#000000"  background="#00ffffff"  just="left" />
             <TextTraits font="SansSerif"  size="11"  name="LayoutGates"  style="plain"  color="#000000"  background="#00ffffff"  just="left" />
             <TextTraits font="SansSerif"  size="9"  name="Numbers"  style="plain"  color="#000000"  background="#00ffffff"  just="left" />
             <TextTraits font="SansSerif"  size="9"  name="Legend"  style="plain"  color="#000000"  background="#00ffffff"  just="left" />
           </GraphEnvironment>
         </Graph>
         <Subpopulations>
           <Population name="cells"  annotation=""  owningGroup="All Samples"  expanded="1"  sortPriority="10"  count="7746" >
             <Graph smoothing="0"  backColor="#ffffff"  foreColor="#000000"  heatMapStatParameter="Comp-Alexa Fluor 488-A"  type="Pseudocolor"  fast="1" >
               <Axis dimension="x"  name="FSC-A"  label=""  auto="auto" />
               <Axis dimension="y"  name="FSC-W"  label=""  auto="auto" />
               <GraphSettings level="5%"  smoothingHighResolution="1"  contourHighResolution="1"  histogramSmoothingCount="0"  graphResolution="256"  showOutliers="0"  drawLargeDots="0"  dotsToDraw="8000"  tint="le.chartfill.tinted.40"  lineWeight="le.lineweight.normal"  lineStyle="le.linestyle.solid" />
               <GraphEnvironment showGrid="0"  showAxes="tnlTNL"  showGates="1"  showFreqOnPlots="1"  showGateNameOnPlots="1"  showMedians="0"  showUncomped="0"  addEventParam="0"  lastYAxisName="" >
                 <TextTraits font="SansSerif"  size="11"  name="Labels"  style="plain"  color="#000000"  background="#00ffffff"  just="left" />
                 <TextTraits font="SansSerif"  size="11"  name="LayoutGates"  style="plain"  color="#000000"  background="#00ffffff"  just="left" />
                 <TextTraits font="SansSerif"  size="9"  name="Numbers"  style="plain"  color="#000000"  background="#00ffffff"  just="left" />
                 <TextTraits font="SansSerif"  size="9"  name="Legend"  style="plain"  color="#000000"  background="#00ffffff"  just="left" />
                 <WindowPosition x="0"  y="0"  width="392"  height="584"  displayed="0"  panelState="---" />
               </GraphEnvironment>
             </Graph>
             <Gate gating:id="ID642689954" >
               <gating:PolygonGate eventsInside="1"  annoOffsetX="-93"  annoOffsetY="-17"  tint="#000000"  isTinted="0"  lineWeight="Normal"  userDefined="1"  quadId="-1"  gateResolution="256" >
                 <gating:dimension>
                   <data-type:fcs-dimension data-type:name="FSC-A" />
                 </gating:dimension>
                 <gating:dimension>
                   <data-type:fcs-dimension data-type:name="SSC-A" />
                 </gating:dimension>
                 <gating:vertex>
                   <gating:coordinate data-type:value="35987.2003439595" />
                   <gating:coordinate data-type:value="125469.7481265534" />
                 </gating:vertex>
                 <gating:vertex>
                   <gating:coordinate data-type:value="3895.9967667121" />
                   <gating:coordinate data-type:value="11020.5833582426" />
                 </gating:vertex>
                 <gating:vertex>
                   <gating:coordinate data-type:value="2205.5307992275" />
                   <gating:coordinate data-type:value="3538.7757147334" />
                 </gating:vertex>
                 <gating:vertex>
                   <gating:coordinate data-type:value="1600.8687010626" />
                   <gating:coordinate data-type:value="1898.2464182751" />
                 </gating:vertex>
                 <gating:vertex>
                   <gating:coordinate data-type:value="1706.2048130505" />
                   <gating:coordinate data-type:value="921.6294572803" />
                 </gating:vertex>
                 <gating:vertex>
                   <gating:coordinate data-type:value="2774.5750588385" />
                   <gating:coordinate data-type:value="518.614632049" />
                 </gating:vertex>
                 <gating:vertex>
                   <gating:coordinate data-type:value="14880.5953304872" />
                   <gating:coordinate data-type:value="886.4810299283" />
                 </gating:vertex>
                 <gating:vertex>
                   <gating:coordinate data-type:value="69463.8790286549" />
                   <gating:coordinate data-type:value="5225.9247409216" />
                 </gating:vertex>
                 <gating:vertex>
                   <gating:coordinate data-type:value="119161.2718056668" />
                   <gating:coordinate data-type:value="23202.6244320811" />
                 </gating:vertex>
                 <gating:vertex>
                   <gating:coordinate data-type:value="135026.9591691869" />
                   <gating:coordinate data-type:value="60054.985541174" />
                 </gating:vertex>
                 <gating:vertex>
                   <gating:coordinate data-type:value="85450.5395998784" />
                   <gating:coordinate data-type:value="114389.3912834591" />
                 </gating:vertex>
               </gating:PolygonGate>
             </Gate>
             <Subpopulations>
               <Population name="Single Cells"  annotation=""  owningGroup="All Samples"  expanded="1"  sortPriority="10"  count="6335" >
                 <Graph smoothing="0"  backColor="#ffffff"  foreColor="#000000"  heatMapStatParameter="Comp-Alexa Fluor 488-A"  type="Pseudocolor"  fast="1" >
                   <Axis dimension="x"  name="FSC-A"  label=""  auto="auto" />
                   <Axis dimension="y"  name="Comp-Alexa Fluor 488-A"  label=""  auto="auto" />
                   <GraphSettings level="5%"  smoothingHighResolution="1"  contourHighResolution="1"  histogramSmoothingCount="0"  graphResolution="256"  showOutliers="0"  drawLargeDots="0"  dotsToDraw="8000"  tint="le.chartfill.tinted.40"  lineWeight="le.lineweight.normal"  lineStyle="le.linestyle.solid" />
                   <GraphEnvironment showGrid="0"  showAxes="tnlTNL"  showGates="1"  showFreqOnPlots="1"  showGateNameOnPlots="1"  showMedians="0"  showUncomped="0"  addEventParam="0"  lastYAxisName="" >
                     <TextTraits font="SansSerif"  size="11"  name="Labels"  style="plain"  color="#000000"  background="#00ffffff"  just="left" />
                     <TextTraits font="SansSerif"  size="11"  name="LayoutGates"  style="plain"  color="#000000"  background="#00ffffff"  just="left" />
                     <TextTraits font="SansSerif"  size="9"  name="Numbers"  style="plain"  color="#000000"  background="#00ffffff"  just="left" />
                     <TextTraits font="SansSerif"  size="9"  name="Legend"  style="plain"  color="#000000"  background="#00ffffff"  just="left" />
                     <WindowPosition x="0"  y="0"  width="392"  height="584"  displayed="0"  panelState="---" />
                   </GraphEnvironment>
                 </Graph>
                 <Gate gating:id="ID1193181158"  gating:parent_id="ID642689954" >
                   <gating:PolygonGate eventsInside="1"  annoOffsetX="-96"  annoOffsetY="-79"  tint="#000000"  isTinted="0"  lineWeight="Normal"  userDefined="1"  quadId="-1"  gateResolution="256" >
                     <gating:dimension>
                       <data-type:fcs-dimension data-type:name="FSC-A" />
                     </gating:dimension>
                     <gating:dimension>
                       <data-type:fcs-dimension data-type:name="FSC-W" />
                     </gating:dimension>
                     <gating:vertex>
                       <gating:coordinate data-type:value="2278.2650108127" />
                       <gating:coordinate data-type:value="155121.9082568807" />
                     </gating:vertex>
                     <gating:vertex>
                       <gating:coordinate data-type:value="13229.752723591" />
                       <gating:coordinate data-type:value="185184.2935779816" />
                     </gating:vertex>
                     <gating:vertex>
                       <gating:coordinate data-type:value="24981.0811104293" />
                       <gating:coordinate data-type:value="175564.3302752294" />
                     </gating:vertex>
                     <gating:vertex>
                       <gating:coordinate data-type:value="49941.1455066102" />
                       <gating:coordinate data-type:value="155121.9082568807" />
                     </gating:vertex>
                     <gating:vertex>
                       <gating:coordinate data-type:value="47930.2836732039" />
                       <gating:coordinate data-type:value="128667.0091743119" />
                     </gating:vertex>
                     <gating:vertex>
                       <gating:coordinate data-type:value="30581.2778001837" />
                       <gating:coordinate data-type:value="94997.1376146789" />
                     </gating:vertex>
                     <gating:vertex>
                       <gating:coordinate data-type:value="18870.2299725634" />
                       <gating:coordinate data-type:value="76959.7064220184" />
                     </gating:vertex>
                     <gating:vertex>
                       <gating:coordinate data-type:value="8343.1379743825" />
                       <gating:coordinate data-type:value="58922.2752293578" />
                     </gating:vertex>
                     <gating:vertex>
                       <gating:coordinate data-type:value="4033.8514933188" />
                       <gating:coordinate data-type:value="50504.8073394495" />
                     </gating:vertex>
                     <gating:vertex>
                       <gating:coordinate data-type:value="2596.8772233894" />
                       <gating:coordinate data-type:value="60124.7706422018" />
                     </gating:vertex>
                     <gating:vertex>
                       <gating:coordinate data-type:value="1938.850663076" />
                       <gating:coordinate data-type:value="72149.7247706422" />
                     </gating:vertex>
                     <gating:vertex>
                       <gating:coordinate data-type:value="1238.9883467517" />
                       <gating:coordinate data-type:value="96199.6330275229" />
                     </gating:vertex>
                     <gating:vertex>
                       <gating:coordinate data-type:value="1550.6703962636" />
                       <gating:coordinate data-type:value="137084.4770642202" />
                     </gating:vertex>
                   </gating:PolygonGate>
                 </Gate>
                 <Subpopulations>
                   <Population name="EdU+"  annotation=""  owningGroup="All Samples"  expanded="1"  sortPriority="10"  count="105" >
                     <Graph smoothing="0"  backColor="#ffffff"  foreColor="#000000"  heatMapStatParameter="Comp-Alexa Fluor 488-A"  type="Pseudocolor"  fast="1" >
                       <Axis dimension="x"  name="FSC-A"  label=""  auto="auto" />
                       <Axis dimension="y"  name="Comp-Alexa Fluor 488-A"  label=""  auto="auto" />
                       <GraphSettings level="5%"  smoothingHighResolution="1"  contourHighResolution="1"  histogramSmoothingCount="0"  graphResolution="256"  showOutliers="0"  drawLargeDots="0"  dotsToDraw="8000"  tint="le.chartfill.tinted.40"  lineWeight="le.lineweight.normal"  lineStyle="le.linestyle.solid" />
                       <GraphEnvironment showGrid="0"  showAxes="tnlTNL"  showGates="1"  showFreqOnPlots="1"  showGateNameOnPlots="1"  showMedians="0"  showUncomped="0"  addEventParam="0"  lastYAxisName="" >
                         <TextTraits font="SansSerif"  size="11"  name="Labels"  style="plain"  color="#000000"  background="#00ffffff"  just="left" />
                         <TextTraits font="SansSerif"  size="11"  name="LayoutGates"  style="plain"  color="#000000"  background="#00ffffff"  just="left" />
                         <TextTraits font="SansSerif"  size="9"  name="Numbers"  style="plain"  color="#000000"  background="#00ffffff"  just="left" />
                         <TextTraits font="SansSerif"  size="9"  name="Legend"  style="plain"  color="#000000"  background="#00ffffff"  just="left" />
                         <WindowPosition x="0"  y="0"  width="392"  height="584"  displayed="1"  panelState="---" />
                       </GraphEnvironment>
                     </Graph>
                     <Gate gating:id="ID892068166"  gating:parent_id="ID1193181158" >
                       <gating:RectangleGate eventsInside="1"  annoOffsetX="-24"  annoOffsetY="-11"  tint="#000000"  isTinted="0"  lineWeight="Normal"  userDefined="1"  percentX="0"  percentY="0" >
                         <gating:dimension gating:min="-720.9308408667871"  gating:max="205003.7152234511" >
                           <data-type:fcs-dimension data-type:name="FSC-A" />
                         </gating:dimension>
                         <gating:dimension gating:min="1032.6600272075748"  gating:max="181747.35417067946" >
                           <data-type:fcs-dimension data-type:name="Comp-Alexa Fluor 488-A" />
                         </gating:dimension>
                       </gating:RectangleGate>
                     </Gate>
                   </Population>
                 </Subpopulations>
               </Population>
             </Subpopulations>
           </Population>
         </Subpopulations>
       </SampleNode>
     </Sample>
     <Sample>
       <DataSet uri="file:/Z:/Kaihua/DATA/2021/20210320%20CHOP%20Flul%20MEF%20Edu%20incorp%20after%20TM,%20Tg/original%20data/20210320_KO-2%2050%20Tg-2_008.fcs"  sampleID="14" />
       <transforms:spilloverMatrix spectral="0"  prefix="Comp-"  name="Acquisition-defined"  editable="0"  color="#c0c0c0"  version="FlowJo-10.8.1"  status="FINALIZED"  transforms:id="ec6e2c2a-b933-4039-b16e-1f15eabf19a1"  suffix="" >
         <data-type:parameters>
           <data-type:parameter data-type:name="Alexa Fluor 488-A"  userProvidedCompInfix="Comp-Alexa Fluor 488-A" />
           <data-type:parameter data-type:name="PerCP-A"  userProvidedCompInfix="Comp-PerCP-A" />
         </data-type:parameters>
         <transforms:spillover data-type:parameter="Alexa Fluor 488-A"  userProvidedCompInfix="Comp-Alexa Fluor 488-A" >
           <transforms:coefficient data-type:parameter="Alexa Fluor 488-A"  transforms:value="1" />
           <transforms:coefficient data-type:parameter="PerCP-A"  transforms:value="0" />
         </transforms:spillover>
         <transforms:spillover data-type:parameter="PerCP-A"  userProvidedCompInfix="Comp-PerCP-A" >
           <transforms:coefficient data-type:parameter="Alexa Fluor 488-A"  transforms:value="0.1299999952" />
           <transforms:coefficient data-type:parameter="PerCP-A"  transforms:value="1" />
         </transforms:spillover>
       </transforms:spilloverMatrix>
       <Transformations>
         <transforms:biex transforms:length="256"  transforms:maxRange="262144"  transforms:neg="0"  transforms:width="-100"  transforms:pos="4.418539922" >
           <data-type:parameter data-type:name="FSC-A" />
         </transforms:biex>
         <transforms:linear transforms:minRange="0"  transforms:maxRange="262144"  gain="1" >
           <data-type:parameter data-type:name="FSC-W" />
         </transforms:linear>
         <transforms:biex transforms:length="256"  transforms:maxRange="262144"  transforms:neg="0"  transforms:width="-100"  transforms:pos="4.418539922" >
           <data-type:parameter data-type:name="SSC-A" />
         </transforms:biex>
         <transforms:biex transforms:length="256"  transforms:maxRange="262144"  transforms:neg="0"  transforms:width="-100"  transforms:pos="4.418539922" >
           <data-type:parameter data-type:name="Alexa Fluor 488-A" />
         </transforms:biex>
         <transforms:biex transforms:length="256"  transforms:maxRange="262144"  transforms:neg="0"  transforms:width="-100"  transforms:pos="4.418539922" >
           <data-type:parameter data-type:name="PerCP-A" />
         </transforms:biex>
         <transforms:linear transforms:minRange="0.54"  transforms:maxRange="374"  gain="1" >
           <data-type:parameter data-type:name="Time" />
         </transforms:linear>
         <transforms:biex transforms:length="256"  transforms:maxRange="262144"  transforms:neg="0"  transforms:width="-100"  transforms:pos="4.418539922" >
           <data-type:parameter data-type:name="Comp-Alexa Fluor 488-A" />
         </transforms:biex>
         <transforms:biex transforms:length="256"  transforms:maxRange="262144"  transforms:neg="0"  transforms:width="-100"  transforms:pos="4.418539922" >
           <data-type:parameter data-type:name="Comp-PerCP-A" />
         </transforms:biex>
       </Transformations>
       <Keywords>
         <Keyword name="FJ_FCS_VERSION"  value="3" />
         <Keyword name="$BEGINANALYSIS"  value="0" />
         <Keyword name="$ENDANALYSIS"  value="0" />
         <Keyword name="$BEGINSTEXT"  value="0" />
         <Keyword name="$ENDSTEXT"  value="0" />
         <Keyword name="$BEGINDATA"  value="1933" />
         <Keyword name="$ENDDATA"  value="381780             " />
         <Keyword name="$FIL"  value="20210320_KO-2 50 Tg-2_008.fcs" />
         <Keyword name="$SYS"  value="Windows 7 6.1" />
         <Keyword name="$TOT"  value="15827              " />
         <Keyword name="$PAR"  value="6" />
         <Keyword name="$MODE"  value="L" />
         <Keyword name="$BYTEORD"  value="4,3,2,1" />
         <Keyword name="$DATATYPE"  value="F" />
         <Keyword name="$NEXTDATA"  value="0" />
         <Keyword name="CREATOR"  value="BD FACSDiva Software Version 8.0.1" />
         <Keyword name="TUBE NAME"  value="KO-2 50 Tg-2" />
         <Keyword name="$SRC"  value="20210320" />
         <Keyword name="EXPERIMENT NAME"  value="20210320" />
         <Keyword name="GUID"  value="df934fda-7b63-4b0f-82ea-0cdc1f965433" />
         <Keyword name="$DATE"  value="20-MAR-2021" />
         <Keyword name="$BTIM"  value="03:04:34" />
         <Keyword name="$ETIM"  value="03:10:48" />
         <Keyword name="$CYT"  value="LSRII" />
         <Keyword name="SETTINGS"  value="Cytometer" />
         <Keyword name="CYTNUM"  value="1" />
         <Keyword name="WINDOW EXTENSION"  value="10.00" />
         <Keyword name="EXPORT USER NAME"  value="Rutkowski" />
         <Keyword name="EXPORT TIME"  value="20-MAR-2021-04:41:39" />
         <Keyword name="$OP"  value="Rutkowski" />
         <Keyword name="FSC ASF"  value="0.78" />
         <Keyword name="AUTOBS"  value="TRUE" />
         <Keyword name="$INST"  value=" " />
         <Keyword name="LASER1NAME"  value="Blue" />
         <Keyword name="LASER1DELAY"  value="0.00" />
         <Keyword name="LASER1ASF"  value="1.00" />
         <Keyword name="LASER2NAME"  value="Red" />
         <Keyword name="LASER2DELAY"  value="66.09" />
         <Keyword name="LASER2ASF"  value="0.85" />
         <Keyword name="$TIMESTEP"  value="0.01" />
         <Keyword name="SPILL"  value="2,Alexa Fluor 488-A,PerCP-A,1,0,0.13,1" />
         <Keyword name="APPLY COMPENSATION"  value="TRUE" />
         <Keyword name="THRESHOLD"  value="FSC,600" />
         <Keyword name="$P1N"  value="FSC-A" />
         <Keyword name="$P1R"  value="262144" />
         <Keyword name="$P1B"  value="32" />
         <Keyword name="$P1E"  value="0,0" />
         <Keyword name="$P1V"  value="0" />
         <Keyword name="$P1G"  value="1.0" />
         <Keyword name="P1DISPLAY"  value="LOG" />
         <Keyword name="P1BS"  value="0" />
         <Keyword name="P1MS"  value="0" />
         <Keyword name="$P2N"  value="FSC-W" />
         <Keyword name="$P2R"  value="262144" />
         <Keyword name="$P2B"  value="32" />
         <Keyword name="$P2E"  value="0,0" />
         <Keyword name="$P2V"  value="0" />
         <Keyword name="$P2G"  value="1.0" />
         <Keyword name="P2BS"  value="-1" />
         <Keyword name="P2MS"  value="0" />
         <Keyword name="$P3N"  value="SSC-A" />
         <Keyword name="$P3R"  value="262144" />
         <Keyword name="$P3B"  value="32" />
         <Keyword name="$P3E"  value="0,0" />
         <Keyword name="$P3V"  value="183" />
         <Keyword name="$P3G"  value="1.0" />
         <Keyword name="P3DISPLAY"  value="LOG" />
         <Keyword name="P3BS"  value="0" />
         <Keyword name="P3MS"  value="0" />
         <Keyword name="$P4N"  value="Alexa Fluor 488-A" />
         <Keyword name="$P4R"  value="262144" />
         <Keyword name="$P4B"  value="32" />
         <Keyword name="$P4E"  value="0,0" />
         <Keyword name="$P4V"  value="270" />
         <Keyword name="$P4G"  value="1.0" />
         <Keyword name="P4DISPLAY"  value="LOG" />
         <Keyword name="P4BS"  value="190" />
         <Keyword name="P4MS"  value="0" />
         <Keyword name="$P5N"  value="PerCP-A" />
         <Keyword name="$P5R"  value="262144" />
         <Keyword name="$P5B"  value="32" />
         <Keyword name="$P5E"  value="0,0" />
         <Keyword name="$P5V"  value="610" />
         <Keyword name="$P5G"  value="1.0" />
         <Keyword name="P5DISPLAY"  value="LOG" />
         <Keyword name="P5BS"  value="184" />
         <Keyword name="P5MS"  value="0" />
         <Keyword name="$P6N"  value="Time" />
         <Keyword name="$P6R"  value="262144" />
         <Keyword name="$P6B"  value="32" />
         <Keyword name="$P6E"  value="0,0" />
         <Keyword name="$P6G"  value="0.01" />
         <Keyword name="P6BS"  value="0" />
         <Keyword name="P6MS"  value="0" />
         <Keyword name="CST SETUP STATUS"  value="SUCCESS WITH WARNING" />
         <Keyword name="CST BEADS LOT ID"  value="10549" />
         <Keyword name="CYTOMETER CONFIG NAME"  value="Copy of U of IA Custom LSRII Config" />
         <Keyword name="CYTOMETER CONFIG CREATE DATE"  value="2016-08-17T09:40:15-05:00" />
         <Keyword name="CST SETUP DATE"  value="2018-11-27T08:47:38-06:00" />
         <Keyword name="CST BASELINE DATE"  value="2018-10-03T08:46:21-05:00" />
         <Keyword name="CST BEADS EXPIRED"  value="False" />
         <Keyword name="CST PERFORMANCE EXPIRED"  value="2018-11-28T08:47:38-06:00" />
         <Keyword name="CST REGULATORY STATUS"  value="RUO Performance Check" />
         <Keyword name="$P1S"  value="" />
         <Keyword name="$P2S"  value="" />
         <Keyword name="$P3S"  value="" />
         <Keyword name="$P4S"  value="" />
         <Keyword name="$P5S"  value="" />
         <Keyword name="$P6S"  value="" />
         <Keyword name="$P7N"  value="Comp-Alexa Fluor 488-A" />
         <Keyword name="$P7S"  value="" />
         <Keyword name="$P7R"  value="262144" />
         <Keyword name="$P8N"  value="Comp-PerCP-A" />
         <Keyword name="$P8S"  value="" />
         <Keyword name="$P8R"  value="262144" />
       </Keywords>
       <SampleNode name="20210320_KO-2 50 Tg-2_008.fcs"  annotation=""  owningGroup=""  expanded="1"  sortPriority="10"  count="15827"  sampleID="14" >
         <Graph smoothing="0"  backColor="#ffffff"  foreColor="#000000"  type="Pseudocolor"  fast="1" >
           <Axis dimension="x"  name="FSC-A"  label=""  auto="auto" />
           <Axis dimension="y"  name="SSC-A"  label=""  auto="auto" />
           <GraphSettings level="5%"  smoothingHighResolution="1"  contourHighResolution="1"  histogramSmoothingCount="0"  graphResolution="256"  showOutliers="0"  drawLargeDots="0"  dotsToDraw="8000"  tint="le.chartfill.tinted.40"  lineWeight="le.lineweight.normal"  lineStyle="le.linestyle.solid" />
           <GraphEnvironment showGrid="0"  showAxes="tnlTNL"  showGates="1"  showFreqOnPlots="1"  showGateNameOnPlots="1"  showMedians="0"  showUncomped="0"  addEventParam="0"  lastYAxisName="" >
             <TextTraits font="SansSerif"  size="11"  name="Labels"  style="plain"  color="#000000"  background="#00ffffff"  just="left" />
             <TextTraits font="SansSerif"  size="11"  name="LayoutGates"  style="plain"  color="#000000"  background="#00ffffff"  just="left" />
             <TextTraits font="SansSerif"  size="9"  name="Numbers"  style="plain"  color="#000000"  background="#00ffffff"  just="left" />
             <TextTraits font="SansSerif"  size="9"  name="Legend"  style="plain"  color="#000000"  background="#00ffffff"  just="left" />
           </GraphEnvironment>
         </Graph>
         <Subpopulations>
           <Population name="cells"  annotation=""  owningGroup="All Samples"  expanded="1"  sortPriority="10"  count="10417" >
             <Graph smoothing="0"  backColor="#ffffff"  foreColor="#000000"  heatMapStatParameter="Comp-Alexa Fluor 488-A"  type="Pseudocolor"  fast="1" >
               <Axis dimension="x"  name="FSC-A"  label=""  auto="auto" />
               <Axis dimension="y"  name="FSC-W"  label=""  auto="auto" />
               <GraphSettings level="5%"  smoothingHighResolution="1"  contourHighResolution="1"  histogramSmoothingCount="0"  graphResolution="256"  showOutliers="0"  drawLargeDots="0"  dotsToDraw="8000"  tint="le.chartfill.tinted.40"  lineWeight="le.lineweight.normal"  lineStyle="le.linestyle.solid" />
               <GraphEnvironment showGrid="0"  showAxes="tnlTNL"  showGates="1"  showFreqOnPlots="1"  showGateNameOnPlots="1"  showMedians="0"  showUncomped="0"  addEventParam="0"  lastYAxisName="" >
                 <TextTraits font="SansSerif"  size="11"  name="Labels"  style="plain"  color="#000000"  background="#00ffffff"  just="left" />
                 <TextTraits font="SansSerif"  size="11"  name="LayoutGates"  style="plain"  color="#000000"  background="#00ffffff"  just="left" />
                 <TextTraits font="SansSerif"  size="9"  name="Numbers"  style="plain"  color="#000000"  background="#00ffffff"  just="left" />
                 <TextTraits font="SansSerif"  size="9"  name="Legend"  style="plain"  color="#000000"  background="#00ffffff"  just="left" />
                 <WindowPosition x="0"  y="0"  width="392"  height="584"  displayed="0"  panelState="---" />
               </GraphEnvironment>
             </Graph>
             <Gate gating:id="ID340576426" >
               <gating:PolygonGate eventsInside="1"  annoOffsetX="-93"  annoOffsetY="-17"  tint="#000000"  isTinted="0"  lineWeight="Normal"  userDefined="1"  quadId="-1"  gateResolution="256" >
                 <gating:dimension>
                   <data-type:fcs-dimension data-type:name="FSC-A" />
                 </gating:dimension>
                 <gating:dimension>
                   <data-type:fcs-dimension data-type:name="SSC-A" />
                 </gating:dimension>
                 <gating:vertex>
                   <gating:coordinate data-type:value="35987.2003439595" />
                   <gating:coordinate data-type:value="125469.7481265534" />
                 </gating:vertex>
                 <gating:vertex>
                   <gating:coordinate data-type:value="3895.9967667121" />
                   <gating:coordinate data-type:value="11020.5833582426" />
                 </gating:vertex>
                 <gating:vertex>
                   <gating:coordinate data-type:value="2205.5307992275" />
                   <gating:coordinate data-type:value="3538.7757147334" />
                 </gating:vertex>
                 <gating:vertex>
                   <gating:coordinate data-type:value="1600.8687010626" />
                   <gating:coordinate data-type:value="1898.2464182751" />
                 </gating:vertex>
                 <gating:vertex>
                   <gating:coordinate data-type:value="1706.2048130505" />
                   <gating:coordinate data-type:value="921.6294572803" />
                 </gating:vertex>
                 <gating:vertex>
                   <gating:coordinate data-type:value="2774.5750588385" />
                   <gating:coordinate data-type:value="518.614632049" />
                 </gating:vertex>
                 <gating:vertex>
                   <gating:coordinate data-type:value="14880.5953304872" />
                   <gating:coordinate data-type:value="886.4810299283" />
                 </gating:vertex>
                 <gating:vertex>
                   <gating:coordinate data-type:value="69463.8790286549" />
                   <gating:coordinate data-type:value="5225.9247409216" />
                 </gating:vertex>
                 <gating:vertex>
                   <gating:coordinate data-type:value="119161.2718056668" />
                   <gating:coordinate data-type:value="23202.6244320811" />
                 </gating:vertex>
                 <gating:vertex>
                   <gating:coordinate data-type:value="135026.9591691869" />
                   <gating:coordinate data-type:value="60054.985541174" />
                 </gating:vertex>
                 <gating:vertex>
                   <gating:coordinate data-type:value="85450.5395998784" />
                   <gating:coordinate data-type:value="114389.3912834591" />
                 </gating:vertex>
               </gating:PolygonGate>
             </Gate>
             <Subpopulations>
               <Population name="Single Cells"  annotation=""  owningGroup="All Samples"  expanded="1"  sortPriority="10"  count="8868" >
                 <Graph smoothing="0"  backColor="#ffffff"  foreColor="#000000"  heatMapStatParameter="Comp-Alexa Fluor 488-A"  type="Pseudocolor"  fast="1" >
                   <Axis dimension="x"  name="FSC-A"  label=""  auto="auto" />
                   <Axis dimension="y"  name="Comp-Alexa Fluor 488-A"  label=""  auto="auto" />
                   <GraphSettings level="5%"  smoothingHighResolution="1"  contourHighResolution="1"  histogramSmoothingCount="0"  graphResolution="256"  showOutliers="0"  drawLargeDots="0"  dotsToDraw="8000"  tint="le.chartfill.tinted.40"  lineWeight="le.lineweight.normal"  lineStyle="le.linestyle.solid" />
                   <GraphEnvironment showGrid="0"  showAxes="tnlTNL"  showGates="1"  showFreqOnPlots="1"  showGateNameOnPlots="1"  showMedians="0"  showUncomped="0"  addEventParam="0"  lastYAxisName="" >
                     <TextTraits font="SansSerif"  size="11"  name="Labels"  style="plain"  color="#000000"  background="#00ffffff"  just="left" />
                     <TextTraits font="SansSerif"  size="11"  name="LayoutGates"  style="plain"  color="#000000"  background="#00ffffff"  just="left" />
                     <TextTraits font="SansSerif"  size="9"  name="Numbers"  style="plain"  color="#000000"  background="#00ffffff"  just="left" />
                     <TextTraits font="SansSerif"  size="9"  name="Legend"  style="plain"  color="#000000"  background="#00ffffff"  just="left" />
                     <WindowPosition x="0"  y="0"  width="392"  height="584"  displayed="0"  panelState="---" />
                   </GraphEnvironment>
                 </Graph>
                 <Gate gating:id="ID121114360"  gating:parent_id="ID340576426" >
                   <gating:PolygonGate eventsInside="1"  annoOffsetX="-96"  annoOffsetY="-79"  tint="#000000"  isTinted="0"  lineWeight="Normal"  userDefined="1"  quadId="-1"  gateResolution="256" >
                     <gating:dimension>
                       <data-type:fcs-dimension data-type:name="FSC-A" />
                     </gating:dimension>
                     <gating:dimension>
                       <data-type:fcs-dimension data-type:name="FSC-W" />
                     </gating:dimension>
                     <gating:vertex>
                       <gating:coordinate data-type:value="2278.2650108127" />
                       <gating:coordinate data-type:value="155121.9082568807" />
                     </gating:vertex>
                     <gating:vertex>
                       <gating:coordinate data-type:value="13229.752723591" />
                       <gating:coordinate data-type:value="185184.2935779816" />
                     </gating:vertex>
                     <gating:vertex>
                       <gating:coordinate data-type:value="24981.0811104293" />
                       <gating:coordinate data-type:value="175564.3302752294" />
                     </gating:vertex>
                     <gating:vertex>
                       <gating:coordinate data-type:value="49941.1455066102" />
                       <gating:coordinate data-type:value="155121.9082568807" />
                     </gating:vertex>
                     <gating:vertex>
                       <gating:coordinate data-type:value="47930.2836732039" />
                       <gating:coordinate data-type:value="128667.0091743119" />
                     </gating:vertex>
                     <gating:vertex>
                       <gating:coordinate data-type:value="30581.2778001837" />
                       <gating:coordinate data-type:value="94997.1376146789" />
                     </gating:vertex>
                     <gating:vertex>
                       <gating:coordinate data-type:value="18870.2299725634" />
                       <gating:coordinate data-type:value="76959.7064220184" />
                     </gating:vertex>
                     <gating:vertex>
                       <gating:coordinate data-type:value="8343.1379743825" />
                       <gating:coordinate data-type:value="58922.2752293578" />
                     </gating:vertex>
                     <gating:vertex>
                       <gating:coordinate data-type:value="4033.8514933188" />
                       <gating:coordinate data-type:value="50504.8073394495" />
                     </gating:vertex>
                     <gating:vertex>
                       <gating:coordinate data-type:value="2596.8772233894" />
                       <gating:coordinate data-type:value="60124.7706422018" />
                     </gating:vertex>
                     <gating:vertex>
                       <gating:coordinate data-type:value="1938.850663076" />
                       <gating:coordinate data-type:value="72149.7247706422" />
                     </gating:vertex>
                     <gating:vertex>
                       <gating:coordinate data-type:value="1238.9883467517" />
                       <gating:coordinate data-type:value="96199.6330275229" />
                     </gating:vertex>
                     <gating:vertex>
                       <gating:coordinate data-type:value="1550.6703962636" />
                       <gating:coordinate data-type:value="137084.4770642202" />
                     </gating:vertex>
                   </gating:PolygonGate>
                 </Gate>
                 <Subpopulations>
                   <Population name="EdU+"  annotation=""  owningGroup="All Samples"  expanded="1"  sortPriority="10"  count="159" >
                     <Graph smoothing="0"  backColor="#ffffff"  foreColor="#000000"  heatMapStatParameter="Comp-Alexa Fluor 488-A"  type="Pseudocolor"  fast="1" >
                       <Axis dimension="x"  name="FSC-A"  label=""  auto="auto" />
                       <Axis dimension="y"  name="Comp-Alexa Fluor 488-A"  label=""  auto="auto" />
                       <GraphSettings level="5%"  smoothingHighResolution="1"  contourHighResolution="1"  histogramSmoothingCount="0"  graphResolution="256"  showOutliers="0"  drawLargeDots="0"  dotsToDraw="8000"  tint="le.chartfill.tinted.40"  lineWeight="le.lineweight.normal"  lineStyle="le.linestyle.solid" />
                       <GraphEnvironment showGrid="0"  showAxes="tnlTNL"  showGates="1"  showFreqOnPlots="1"  showGateNameOnPlots="1"  showMedians="0"  showUncomped="0"  addEventParam="0"  lastYAxisName="" >
                         <TextTraits font="SansSerif"  size="11"  name="Labels"  style="plain"  color="#000000"  background="#00ffffff"  just="left" />
                         <TextTraits font="SansSerif"  size="11"  name="LayoutGates"  style="plain"  color="#000000"  background="#00ffffff"  just="left" />
                         <TextTraits font="SansSerif"  size="9"  name="Numbers"  style="plain"  color="#000000"  background="#00ffffff"  just="left" />
                         <TextTraits font="SansSerif"  size="9"  name="Legend"  style="plain"  color="#000000"  background="#00ffffff"  just="left" />
                         <WindowPosition x="0"  y="0"  width="392"  height="584"  displayed="1"  panelState="---" />
                       </GraphEnvironment>
                     </Graph>
                     <Gate gating:id="ID1688428542"  gating:parent_id="ID121114360" >
                       <gating:RectangleGate eventsInside="1"  annoOffsetX="-24"  annoOffsetY="-11"  tint="#000000"  isTinted="0"  lineWeight="Normal"  userDefined="1"  percentX="0"  percentY="0" >
                         <gating:dimension gating:min="-720.9308408667871"  gating:max="205003.7152234511" >
                           <data-type:fcs-dimension data-type:name="FSC-A" />
                         </gating:dimension>
                         <gating:dimension gating:min="1032.6600272075748"  gating:max="181747.35417067946" >
                           <data-type:fcs-dimension data-type:name="Comp-Alexa Fluor 488-A" />
                         </gating:dimension>
                       </gating:RectangleGate>
                     </Gate>
                   </Population>
                 </Subpopulations>
               </Population>
             </Subpopulations>
           </Population>
         </Subpopulations>
       </SampleNode>
     </Sample>
     <Sample>
       <DataSet uri="file:/Z:/Kaihua/DATA/2021/20210320%20CHOP%20Flul%20MEF%20Edu%20incorp%20after%20TM,%20Tg/original%20data/20210320_KO-2%20TM_011.fcs"  sampleID="15" />
       <transforms:spilloverMatrix spectral="0"  prefix="Comp-"  name="Acquisition-defined"  editable="0"  color="#c0c0c0"  version="FlowJo-10.8.1"  status="FINALIZED"  transforms:id="ec6e2c2a-b933-4039-b16e-1f15eabf19a1"  suffix="" >
         <data-type:parameters>
           <data-type:parameter data-type:name="Alexa Fluor 488-A"  userProvidedCompInfix="Comp-Alexa Fluor 488-A" />
           <data-type:parameter data-type:name="PerCP-A"  userProvidedCompInfix="Comp-PerCP-A" />
         </data-type:parameters>
         <transforms:spillover data-type:parameter="Alexa Fluor 488-A"  userProvidedCompInfix="Comp-Alexa Fluor 488-A" >
           <transforms:coefficient data-type:parameter="Alexa Fluor 488-A"  transforms:value="1" />
           <transforms:coefficient data-type:parameter="PerCP-A"  transforms:value="0" />
         </transforms:spillover>
         <transforms:spillover data-type:parameter="PerCP-A"  userProvidedCompInfix="Comp-PerCP-A" >
           <transforms:coefficient data-type:parameter="Alexa Fluor 488-A"  transforms:value="0.1299999952" />
           <transforms:coefficient data-type:parameter="PerCP-A"  transforms:value="1" />
         </transforms:spillover>
       </transforms:spilloverMatrix>
       <Transformations>
         <transforms:biex transforms:length="256"  transforms:maxRange="262144"  transforms:neg="0"  transforms:width="-100"  transforms:pos="4.418539922" >
           <data-type:parameter data-type:name="FSC-A" />
         </transforms:biex>
         <transforms:linear transforms:minRange="0"  transforms:maxRange="262144"  gain="1" >
           <data-type:parameter data-type:name="FSC-W" />
         </transforms:linear>
         <transforms:biex transforms:length="256"  transforms:maxRange="262144"  transforms:neg="0"  transforms:width="-100"  transforms:pos="4.418539922" >
           <data-type:parameter data-type:name="SSC-A" />
         </transforms:biex>
         <transforms:biex transforms:length="256"  transforms:maxRange="262144"  transforms:neg="0"  transforms:width="-100"  transforms:pos="4.418539922" >
           <data-type:parameter data-type:name="Alexa Fluor 488-A" />
         </transforms:biex>
         <transforms:biex transforms:length="256"  transforms:maxRange="262144"  transforms:neg="0"  transforms:width="-100"  transforms:pos="4.418539922" >
           <data-type:parameter data-type:name="PerCP-A" />
         </transforms:biex>
         <transforms:linear transforms:minRange="0.423"  transforms:maxRange="470"  gain="1" >
           <data-type:parameter data-type:name="Time" />
         </transforms:linear>
         <transforms:biex transforms:length="256"  transforms:maxRange="262144"  transforms:neg="0"  transforms:width="-100"  transforms:pos="4.418539922" >
           <data-type:parameter data-type:name="Comp-Alexa Fluor 488-A" />
         </transforms:biex>
         <transforms:biex transforms:length="256"  transforms:maxRange="262144"  transforms:neg="0"  transforms:width="-100"  transforms:pos="4.418539922" >
           <data-type:parameter data-type:name="Comp-PerCP-A" />
         </transforms:biex>
       </Transformations>
       <Keywords>
         <Keyword name="FJ_FCS_VERSION"  value="3" />
         <Keyword name="$BEGINANALYSIS"  value="0" />
         <Keyword name="$ENDANALYSIS"  value="0" />
         <Keyword name="$BEGINSTEXT"  value="0" />
         <Keyword name="$ENDSTEXT"  value="0" />
         <Keyword name="$BEGINDATA"  value="1922" />
         <Keyword name="$ENDDATA"  value="325729             " />
         <Keyword name="$FIL"  value="20210320_KO-2 TM_011.fcs" />
         <Keyword name="$SYS"  value="Windows 7 6.1" />
         <Keyword name="$TOT"  value="13492              " />
         <Keyword name="$PAR"  value="6" />
         <Keyword name="$MODE"  value="L" />
         <Keyword name="$BYTEORD"  value="4,3,2,1" />
         <Keyword name="$DATATYPE"  value="F" />
         <Keyword name="$NEXTDATA"  value="0" />
         <Keyword name="CREATOR"  value="BD FACSDiva Software Version 8.0.1" />
         <Keyword name="TUBE NAME"  value="KO-2 TM" />
         <Keyword name="$SRC"  value="20210320" />
         <Keyword name="EXPERIMENT NAME"  value="20210320" />
         <Keyword name="GUID"  value="e724ee0c-cac5-4570-a6ef-5992aaf22e6d" />
         <Keyword name="$DATE"  value="20-MAR-2021" />
         <Keyword name="$BTIM"  value="03:25:02" />
         <Keyword name="$ETIM"  value="03:32:52" />
         <Keyword name="$CYT"  value="LSRII" />
         <Keyword name="SETTINGS"  value="Cytometer" />
         <Keyword name="CYTNUM"  value="1" />
         <Keyword name="WINDOW EXTENSION"  value="10.00" />
         <Keyword name="EXPORT USER NAME"  value="Rutkowski" />
         <Keyword name="EXPORT TIME"  value="20-MAR-2021-04:41:39" />
         <Keyword name="$OP"  value="Rutkowski" />
         <Keyword name="FSC ASF"  value="0.78" />
         <Keyword name="AUTOBS"  value="TRUE" />
         <Keyword name="$INST"  value=" " />
         <Keyword name="LASER1NAME"  value="Blue" />
         <Keyword name="LASER1DELAY"  value="0.00" />
         <Keyword name="LASER1ASF"  value="1.00" />
         <Keyword name="LASER2NAME"  value="Red" />
         <Keyword name="LASER2DELAY"  value="66.09" />
         <Keyword name="LASER2ASF"  value="0.85" />
         <Keyword name="$TIMESTEP"  value="0.01" />
         <Keyword name="SPILL"  value="2,Alexa Fluor 488-A,PerCP-A,1,0,0.13,1" />
         <Keyword name="APPLY COMPENSATION"  value="TRUE" />
         <Keyword name="THRESHOLD"  value="FSC,600" />
         <Keyword name="$P1N"  value="FSC-A" />
         <Keyword name="$P1R"  value="262144" />
         <Keyword name="$P1B"  value="32" />
         <Keyword name="$P1E"  value="0,0" />
         <Keyword name="$P1V"  value="0" />
         <Keyword name="$P1G"  value="1.0" />
         <Keyword name="P1DISPLAY"  value="LOG" />
         <Keyword name="P1BS"  value="0" />
         <Keyword name="P1MS"  value="0" />
         <Keyword name="$P2N"  value="FSC-W" />
         <Keyword name="$P2R"  value="262144" />
         <Keyword name="$P2B"  value="32" />
         <Keyword name="$P2E"  value="0,0" />
         <Keyword name="$P2V"  value="0" />
         <Keyword name="$P2G"  value="1.0" />
         <Keyword name="P2BS"  value="-1" />
         <Keyword name="P2MS"  value="0" />
         <Keyword name="$P3N"  value="SSC-A" />
         <Keyword name="$P3R"  value="262144" />
         <Keyword name="$P3B"  value="32" />
         <Keyword name="$P3E"  value="0,0" />
         <Keyword name="$P3V"  value="183" />
         <Keyword name="$P3G"  value="1.0" />
         <Keyword name="P3DISPLAY"  value="LOG" />
         <Keyword name="P3BS"  value="0" />
         <Keyword name="P3MS"  value="0" />
         <Keyword name="$P4N"  value="Alexa Fluor 488-A" />
         <Keyword name="$P4R"  value="262144" />
         <Keyword name="$P4B"  value="32" />
         <Keyword name="$P4E"  value="0,0" />
         <Keyword name="$P4V"  value="270" />
         <Keyword name="$P4G"  value="1.0" />
         <Keyword name="P4DISPLAY"  value="LOG" />
         <Keyword name="P4BS"  value="96" />
         <Keyword name="P4MS"  value="0" />
         <Keyword name="$P5N"  value="PerCP-A" />
         <Keyword name="$P5R"  value="262144" />
         <Keyword name="$P5B"  value="32" />
         <Keyword name="$P5E"  value="0,0" />
         <Keyword name="$P5V"  value="610" />
         <Keyword name="$P5G"  value="1.0" />
         <Keyword name="P5DISPLAY"  value="LOG" />
         <Keyword name="P5BS"  value="197" />
         <Keyword name="P5MS"  value="0" />
         <Keyword name="$P6N"  value="Time" />
         <Keyword name="$P6R"  value="262144" />
         <Keyword name="$P6B"  value="32" />
         <Keyword name="$P6E"  value="0,0" />
         <Keyword name="$P6G"  value="0.01" />
         <Keyword name="P6BS"  value="0" />
         <Keyword name="P6MS"  value="0" />
         <Keyword name="CST SETUP STATUS"  value="SUCCESS WITH WARNING" />
         <Keyword name="CST BEADS LOT ID"  value="10549" />
         <Keyword name="CYTOMETER CONFIG NAME"  value="Copy of U of IA Custom LSRII Config" />
         <Keyword name="CYTOMETER CONFIG CREATE DATE"  value="2016-08-17T09:40:15-05:00" />
         <Keyword name="CST SETUP DATE"  value="2018-11-27T08:47:38-06:00" />
         <Keyword name="CST BASELINE DATE"  value="2018-10-03T08:46:21-05:00" />
         <Keyword name="CST BEADS EXPIRED"  value="False" />
         <Keyword name="CST PERFORMANCE EXPIRED"  value="2018-11-28T08:47:38-06:00" />
         <Keyword name="CST REGULATORY STATUS"  value="RUO Performance Check" />
         <Keyword name="$P1S"  value="" />
         <Keyword name="$P2S"  value="" />
         <Keyword name="$P3S"  value="" />
         <Keyword name="$P4S"  value="" />
         <Keyword name="$P5S"  value="" />
         <Keyword name="$P6S"  value="" />
         <Keyword name="$P7N"  value="Comp-Alexa Fluor 488-A" />
         <Keyword name="$P7S"  value="" />
         <Keyword name="$P7R"  value="262144" />
         <Keyword name="$P8N"  value="Comp-PerCP-A" />
         <Keyword name="$P8S"  value="" />
         <Keyword name="$P8R"  value="262144" />
       </Keywords>
       <SampleNode name="20210320_KO-2 TM_011.fcs"  annotation=""  owningGroup=""  expanded="1"  sortPriority="10"  count="13492"  sampleID="15" >
         <Graph smoothing="0"  backColor="#ffffff"  foreColor="#000000"  type="Pseudocolor"  fast="1" >
           <Axis dimension="x"  name="FSC-A"  label=""  auto="auto" />
           <Axis dimension="y"  name="SSC-A"  label=""  auto="auto" />
           <GraphSettings level="5%"  smoothingHighResolution="1"  contourHighResolution="1"  histogramSmoothingCount="0"  graphResolution="256"  showOutliers="0"  drawLargeDots="0"  dotsToDraw="8000"  tint="le.chartfill.tinted.40"  lineWeight="le.lineweight.normal"  lineStyle="le.linestyle.solid" />
           <GraphEnvironment showGrid="0"  showAxes="tnlTNL"  showGates="1"  showFreqOnPlots="1"  showGateNameOnPlots="1"  showMedians="0"  showUncomped="0"  addEventParam="0"  lastYAxisName="" >
             <TextTraits font="SansSerif"  size="11"  name="Labels"  style="plain"  color="#000000"  background="#00ffffff"  just="left" />
             <TextTraits font="SansSerif"  size="11"  name="LayoutGates"  style="plain"  color="#000000"  background="#00ffffff"  just="left" />
             <TextTraits font="SansSerif"  size="9"  name="Numbers"  style="plain"  color="#000000"  background="#00ffffff"  just="left" />
             <TextTraits font="SansSerif"  size="9"  name="Legend"  style="plain"  color="#000000"  background="#00ffffff"  just="left" />
             <WindowPosition x="0"  y="0"  width="0"  height="0"  displayed="0"  panelState="" />
           </GraphEnvironment>
         </Graph>
         <Subpopulations>
           <Population name="cells"  annotation=""  owningGroup="All Samples"  expanded="1"  sortPriority="10"  count="7746" >
             <Graph smoothing="0"  backColor="#ffffff"  foreColor="#000000"  heatMapStatParameter="Comp-Alexa Fluor 488-A"  type="Pseudocolor"  fast="1" >
               <Axis dimension="x"  name="FSC-A"  label=""  auto="auto" />
               <Axis dimension="y"  name="FSC-W"  label=""  auto="auto" />
               <GraphSettings level="5%"  smoothingHighResolution="1"  contourHighResolution="1"  histogramSmoothingCount="0"  graphResolution="256"  showOutliers="0"  drawLargeDots="0"  dotsToDraw="8000"  tint="le.chartfill.tinted.40"  lineWeight="le.lineweight.normal"  lineStyle="le.linestyle.solid" />
               <GraphEnvironment showGrid="0"  showAxes="tnlTNL"  showGates="1"  showFreqOnPlots="1"  showGateNameOnPlots="1"  showMedians="0"  showUncomped="0"  addEventParam="0"  lastYAxisName="" >
                 <TextTraits font="SansSerif"  size="11"  name="Labels"  style="plain"  color="#000000"  background="#00ffffff"  just="left" />
                 <TextTraits font="SansSerif"  size="11"  name="LayoutGates"  style="plain"  color="#000000"  background="#00ffffff"  just="left" />
                 <TextTraits font="SansSerif"  size="9"  name="Numbers"  style="plain"  color="#000000"  background="#00ffffff"  just="left" />
                 <TextTraits font="SansSerif"  size="9"  name="Legend"  style="plain"  color="#000000"  background="#00ffffff"  just="left" />
                 <WindowPosition x="0"  y="0"  width="392"  height="584"  displayed="0"  panelState="---" />
               </GraphEnvironment>
             </Graph>
             <Gate gating:id="ID651292084" >
               <gating:PolygonGate eventsInside="1"  annoOffsetX="-93"  annoOffsetY="-17"  tint="#000000"  isTinted="0"  lineWeight="Normal"  userDefined="1"  quadId="-1"  gateResolution="256" >
                 <gating:dimension>
                   <data-type:fcs-dimension data-type:name="FSC-A" />
                 </gating:dimension>
                 <gating:dimension>
                   <data-type:fcs-dimension data-type:name="SSC-A" />
                 </gating:dimension>
                 <gating:vertex>
                   <gating:coordinate data-type:value="35987.2003439595" />
                   <gating:coordinate data-type:value="125469.7481265534" />
                 </gating:vertex>
                 <gating:vertex>
                   <gating:coordinate data-type:value="3895.9967667121" />
                   <gating:coordinate data-type:value="11020.5833582426" />
                 </gating:vertex>
                 <gating:vertex>
                   <gating:coordinate data-type:value="2205.5307992275" />
                   <gating:coordinate data-type:value="3538.7757147334" />
                 </gating:vertex>
                 <gating:vertex>
                   <gating:coordinate data-type:value="1600.8687010626" />
                   <gating:coordinate data-type:value="1898.2464182751" />
                 </gating:vertex>
                 <gating:vertex>
                   <gating:coordinate data-type:value="1706.2048130505" />
                   <gating:coordinate data-type:value="921.6294572803" />
                 </gating:vertex>
                 <gating:vertex>
                   <gating:coordinate data-type:value="2774.5750588385" />
                   <gating:coordinate data-type:value="518.614632049" />
                 </gating:vertex>
                 <gating:vertex>
                   <gating:coordinate data-type:value="14880.5953304872" />
                   <gating:coordinate data-type:value="886.4810299283" />
                 </gating:vertex>
                 <gating:vertex>
                   <gating:coordinate data-type:value="69463.8790286549" />
                   <gating:coordinate data-type:value="5225.9247409216" />
                 </gating:vertex>
                 <gating:vertex>
                   <gating:coordinate data-type:value="119161.2718056668" />
                   <gating:coordinate data-type:value="23202.6244320811" />
                 </gating:vertex>
                 <gating:vertex>
                   <gating:coordinate data-type:value="135026.9591691869" />
                   <gating:coordinate data-type:value="60054.985541174" />
                 </gating:vertex>
                 <gating:vertex>
                   <gating:coordinate data-type:value="85450.5395998784" />
                   <gating:coordinate data-type:value="114389.3912834591" />
                 </gating:vertex>
               </gating:PolygonGate>
             </Gate>
             <Subpopulations>
               <Population name="Single Cells"  annotation=""  owningGroup="All Samples"  expanded="1"  sortPriority="10"  count="6518" >
                 <Graph smoothing="0"  backColor="#ffffff"  foreColor="#000000"  heatMapStatParameter="Comp-Alexa Fluor 488-A"  type="Pseudocolor"  fast="1" >
                   <Axis dimension="x"  name="FSC-A"  label=""  auto="auto" />
                   <Axis dimension="y"  name="Comp-Alexa Fluor 488-A"  label=""  auto="auto" />
                   <GraphSettings level="5%"  smoothingHighResolution="1"  contourHighResolution="1"  histogramSmoothingCount="0"  graphResolution="256"  showOutliers="0"  drawLargeDots="0"  dotsToDraw="8000"  tint="le.chartfill.tinted.40"  lineWeight="le.lineweight.normal"  lineStyle="le.linestyle.solid" />
                   <GraphEnvironment showGrid="0"  showAxes="tnlTNL"  showGates="1"  showFreqOnPlots="1"  showGateNameOnPlots="1"  showMedians="0"  showUncomped="0"  addEventParam="0"  lastYAxisName="" >
                     <TextTraits font="SansSerif"  size="11"  name="Labels"  style="plain"  color="#000000"  background="#00ffffff"  just="left" />
                     <TextTraits font="SansSerif"  size="11"  name="LayoutGates"  style="plain"  color="#000000"  background="#00ffffff"  just="left" />
                     <TextTraits font="SansSerif"  size="9"  name="Numbers"  style="plain"  color="#000000"  background="#00ffffff"  just="left" />
                     <TextTraits font="SansSerif"  size="9"  name="Legend"  style="plain"  color="#000000"  background="#00ffffff"  just="left" />
                     <WindowPosition x="0"  y="0"  width="392"  height="584"  displayed="0"  panelState="---" />
                   </GraphEnvironment>
                 </Graph>
                 <Gate gating:id="ID1759935154"  gating:parent_id="ID651292084" >
                   <gating:PolygonGate eventsInside="1"  annoOffsetX="-96"  annoOffsetY="-79"  tint="#000000"  isTinted="0"  lineWeight="Normal"  userDefined="1"  quadId="-1"  gateResolution="256" >
                     <gating:dimension>
                       <data-type:fcs-dimension data-type:name="FSC-A" />
                     </gating:dimension>
                     <gating:dimension>
                       <data-type:fcs-dimension data-type:name="FSC-W" />
                     </gating:dimension>
                     <gating:vertex>
                       <gating:coordinate data-type:value="2278.2650108127" />
                       <gating:coordinate data-type:value="155121.9082568807" />
                     </gating:vertex>
                     <gating:vertex>
                       <gating:coordinate data-type:value="13229.752723591" />
                       <gating:coordinate data-type:value="185184.2935779816" />
                     </gating:vertex>
                     <gating:vertex>
                       <gating:coordinate data-type:value="24981.0811104293" />
                       <gating:coordinate data-type:value="175564.3302752294" />
                     </gating:vertex>
                     <gating:vertex>
                       <gating:coordinate data-type:value="49941.1455066102" />
                       <gating:coordinate data-type:value="155121.9082568807" />
                     </gating:vertex>
                     <gating:vertex>
                       <gating:coordinate data-type:value="47930.2836732039" />
                       <gating:coordinate data-type:value="128667.0091743119" />
                     </gating:vertex>
                     <gating:vertex>
                       <gating:coordinate data-type:value="30581.2778001837" />
                       <gating:coordinate data-type:value="94997.1376146789" />
                     </gating:vertex>
                     <gating:vertex>
                       <gating:coordinate data-type:value="18870.2299725634" />
                       <gating:coordinate data-type:value="76959.7064220184" />
                     </gating:vertex>
                     <gating:vertex>
                       <gating:coordinate data-type:value="8343.1379743825" />
                       <gating:coordinate data-type:value="58922.2752293578" />
                     </gating:vertex>
                     <gating:vertex>
                       <gating:coordinate data-type:value="4033.8514933188" />
                       <gating:coordinate data-type:value="50504.8073394495" />
                     </gating:vertex>
                     <gating:vertex>
                       <gating:coordinate data-type:value="2596.8772233894" />
                       <gating:coordinate data-type:value="60124.7706422018" />
                     </gating:vertex>
                     <gating:vertex>
                       <gating:coordinate data-type:value="1938.850663076" />
                       <gating:coordinate data-type:value="72149.7247706422" />
                     </gating:vertex>
                     <gating:vertex>
                       <gating:coordinate data-type:value="1238.9883467517" />
                       <gating:coordinate data-type:value="96199.6330275229" />
                     </gating:vertex>
                     <gating:vertex>
                       <gating:coordinate data-type:value="1550.6703962636" />
                       <gating:coordinate data-type:value="137084.4770642202" />
                     </gating:vertex>
                   </gating:PolygonGate>
                 </Gate>
                 <Subpopulations>
                   <Population name="EdU+"  annotation=""  owningGroup="All Samples"  expanded="1"  sortPriority="10"  count="530" >
                     <Graph smoothing="0"  backColor="#ffffff"  foreColor="#000000"  heatMapStatParameter="Comp-Alexa Fluor 488-A"  type="Pseudocolor"  fast="1" >
                       <Axis dimension="x"  name="FSC-A"  label=""  auto="auto" />
                       <Axis dimension="y"  name="Comp-Alexa Fluor 488-A"  label=""  auto="auto" />
                       <GraphSettings level="5%"  smoothingHighResolution="1"  contourHighResolution="1"  histogramSmoothingCount="0"  graphResolution="256"  showOutliers="0"  drawLargeDots="0"  dotsToDraw="8000"  tint="le.chartfill.tinted.40"  lineWeight="le.lineweight.normal"  lineStyle="le.linestyle.solid" />
                       <GraphEnvironment showGrid="0"  showAxes="tnlTNL"  showGates="1"  showFreqOnPlots="1"  showGateNameOnPlots="1"  showMedians="0"  showUncomped="0"  addEventParam="0"  lastYAxisName="" >
                         <TextTraits font="SansSerif"  size="11"  name="Labels"  style="plain"  color="#000000"  background="#00ffffff"  just="left" />
                         <TextTraits font="SansSerif"  size="11"  name="LayoutGates"  style="plain"  color="#000000"  background="#00ffffff"  just="left" />
                         <TextTraits font="SansSerif"  size="9"  name="Numbers"  style="plain"  color="#000000"  background="#00ffffff"  just="left" />
                         <TextTraits font="SansSerif"  size="9"  name="Legend"  style="plain"  color="#000000"  background="#00ffffff"  just="left" />
                         <WindowPosition x="0"  y="0"  width="392"  height="584"  displayed="1"  panelState="---" />
                       </GraphEnvironment>
                     </Graph>
                     <Gate gating:id="ID1066900480"  gating:parent_id="ID1759935154" >
                       <gating:RectangleGate eventsInside="1"  annoOffsetX="-24"  annoOffsetY="-11"  tint="#000000"  isTinted="0"  lineWeight="Normal"  userDefined="1"  percentX="0"  percentY="0" >
                         <gating:dimension gating:min="-720.9308408667871"  gating:max="205003.7152234511" >
                           <data-type:fcs-dimension data-type:name="FSC-A" />
                         </gating:dimension>
                         <gating:dimension gating:min="1032.6600272075748"  gating:max="181747.35417067946" >
                           <data-type:fcs-dimension data-type:name="Comp-Alexa Fluor 488-A" />
                         </gating:dimension>
                       </gating:RectangleGate>
                     </Gate>
                   </Population>
                 </Subpopulations>
               </Population>
             </Subpopulations>
           </Population>
         </Subpopulations>
       </SampleNode>
     </Sample>
     <Sample>
       <DataSet uri="file:/Z:/Kaihua/DATA/2021/20210320%20CHOP%20Flul%20MEF%20Edu%20incorp%20after%20TM,%20Tg/original%20data/20210320_WT-1%200_012.fcs"  sampleID="16" />
       <transforms:spilloverMatrix spectral="0"  prefix="Comp-"  name="Acquisition-defined"  editable="0"  color="#c0c0c0"  version="FlowJo-10.8.1"  status="FINALIZED"  transforms:id="ec6e2c2a-b933-4039-b16e-1f15eabf19a1"  suffix="" >
         <data-type:parameters>
           <data-type:parameter data-type:name="Alexa Fluor 488-A"  userProvidedCompInfix="Comp-Alexa Fluor 488-A" />
           <data-type:parameter data-type:name="PerCP-A"  userProvidedCompInfix="Comp-PerCP-A" />
         </data-type:parameters>
         <transforms:spillover data-type:parameter="Alexa Fluor 488-A"  userProvidedCompInfix="Comp-Alexa Fluor 488-A" >
           <transforms:coefficient data-type:parameter="Alexa Fluor 488-A"  transforms:value="1" />
           <transforms:coefficient data-type:parameter="PerCP-A"  transforms:value="0" />
         </transforms:spillover>
         <transforms:spillover data-type:parameter="PerCP-A"  userProvidedCompInfix="Comp-PerCP-A" >
           <transforms:coefficient data-type:parameter="Alexa Fluor 488-A"  transforms:value="0.1299999952" />
           <transforms:coefficient data-type:parameter="PerCP-A"  transforms:value="1" />
         </transforms:spillover>
       </transforms:spilloverMatrix>
       <Transformations>
         <transforms:biex transforms:length="256"  transforms:maxRange="262144"  transforms:neg="0"  transforms:width="-100"  transforms:pos="4.418539922" >
           <data-type:parameter data-type:name="FSC-A" />
         </transforms:biex>
         <transforms:linear transforms:minRange="0"  transforms:maxRange="262144"  gain="1" >
           <data-type:parameter data-type:name="FSC-W" />
         </transforms:linear>
         <transforms:biex transforms:length="256"  transforms:maxRange="262144"  transforms:neg="0"  transforms:width="-100"  transforms:pos="4.418539922" >
           <data-type:parameter data-type:name="SSC-A" />
         </transforms:biex>
         <transforms:biex transforms:length="256"  transforms:maxRange="262144"  transforms:neg="0"  transforms:width="-100"  transforms:pos="4.418539922" >
           <data-type:parameter data-type:name="Alexa Fluor 488-A" />
         </transforms:biex>
         <transforms:biex transforms:length="256"  transforms:maxRange="262144"  transforms:neg="0"  transforms:width="-100"  transforms:pos="4.418539922" >
           <data-type:parameter data-type:name="PerCP-A" />
         </transforms:biex>
         <transforms:linear transforms:minRange="0.506"  transforms:maxRange="309"  gain="1" >
           <data-type:parameter data-type:name="Time" />
         </transforms:linear>
         <transforms:biex transforms:length="256"  transforms:maxRange="262144"  transforms:neg="0"  transforms:width="-100"  transforms:pos="4.418539922" >
           <data-type:parameter data-type:name="Comp-Alexa Fluor 488-A" />
         </transforms:biex>
         <transforms:biex transforms:length="256"  transforms:maxRange="262144"  transforms:neg="0"  transforms:width="-100"  transforms:pos="4.418539922" >
           <data-type:parameter data-type:name="Comp-PerCP-A" />
         </transforms:biex>
       </Transformations>
       <Keywords>
         <Keyword name="FJ_FCS_VERSION"  value="3" />
         <Keyword name="$BEGINANALYSIS"  value="0" />
         <Keyword name="$ENDANALYSIS"  value="0" />
         <Keyword name="$BEGINSTEXT"  value="0" />
         <Keyword name="$ENDSTEXT"  value="0" />
         <Keyword name="$BEGINDATA"  value="1921" />
         <Keyword name="$ENDDATA"  value="380352             " />
         <Keyword name="$FIL"  value="20210320_WT-1 0_012.fcs" />
         <Keyword name="$SYS"  value="Windows 7 6.1" />
         <Keyword name="$TOT"  value="15768              " />
         <Keyword name="$PAR"  value="6" />
         <Keyword name="$MODE"  value="L" />
         <Keyword name="$BYTEORD"  value="4,3,2,1" />
         <Keyword name="$DATATYPE"  value="F" />
         <Keyword name="$NEXTDATA"  value="0" />
         <Keyword name="CREATOR"  value="BD FACSDiva Software Version 8.0.1" />
         <Keyword name="TUBE NAME"  value="WT-1 0" />
         <Keyword name="$SRC"  value="20210320" />
         <Keyword name="EXPERIMENT NAME"  value="20210320" />
         <Keyword name="GUID"  value="e493d6a8-6712-4118-a95c-0fdb6776ea74" />
         <Keyword name="$DATE"  value="20-MAR-2021" />
         <Keyword name="$BTIM"  value="03:33:52" />
         <Keyword name="$ETIM"  value="03:39:01" />
         <Keyword name="$CYT"  value="LSRII" />
         <Keyword name="SETTINGS"  value="Cytometer" />
         <Keyword name="CYTNUM"  value="1" />
         <Keyword name="WINDOW EXTENSION"  value="10.00" />
         <Keyword name="EXPORT USER NAME"  value="Rutkowski" />
         <Keyword name="EXPORT TIME"  value="20-MAR-2021-04:41:39" />
         <Keyword name="$OP"  value="Rutkowski" />
         <Keyword name="FSC ASF"  value="0.78" />
         <Keyword name="AUTOBS"  value="TRUE" />
         <Keyword name="$INST"  value=" " />
         <Keyword name="LASER1NAME"  value="Blue" />
         <Keyword name="LASER1DELAY"  value="0.00" />
         <Keyword name="LASER1ASF"  value="1.00" />
         <Keyword name="LASER2NAME"  value="Red" />
         <Keyword name="LASER2DELAY"  value="66.09" />
         <Keyword name="LASER2ASF"  value="0.85" />
         <Keyword name="$TIMESTEP"  value="0.01" />
         <Keyword name="SPILL"  value="2,Alexa Fluor 488-A,PerCP-A,1,0,0.13,1" />
         <Keyword name="APPLY COMPENSATION"  value="TRUE" />
         <Keyword name="THRESHOLD"  value="FSC,600" />
         <Keyword name="$P1N"  value="FSC-A" />
         <Keyword name="$P1R"  value="262144" />
         <Keyword name="$P1B"  value="32" />
         <Keyword name="$P1E"  value="0,0" />
         <Keyword name="$P1V"  value="0" />
         <Keyword name="$P1G"  value="1.0" />
         <Keyword name="P1DISPLAY"  value="LOG" />
         <Keyword name="P1BS"  value="0" />
         <Keyword name="P1MS"  value="0" />
         <Keyword name="$P2N"  value="FSC-W" />
         <Keyword name="$P2R"  value="262144" />
         <Keyword name="$P2B"  value="32" />
         <Keyword name="$P2E"  value="0,0" />
         <Keyword name="$P2V"  value="0" />
         <Keyword name="$P2G"  value="1.0" />
         <Keyword name="P2BS"  value="-1" />
         <Keyword name="P2MS"  value="0" />
         <Keyword name="$P3N"  value="SSC-A" />
         <Keyword name="$P3R"  value="262144" />
         <Keyword name="$P3B"  value="32" />
         <Keyword name="$P3E"  value="0,0" />
         <Keyword name="$P3V"  value="183" />
         <Keyword name="$P3G"  value="1.0" />
         <Keyword name="P3DISPLAY"  value="LOG" />
         <Keyword name="P3BS"  value="0" />
         <Keyword name="P3MS"  value="0" />
         <Keyword name="$P4N"  value="Alexa Fluor 488-A" />
         <Keyword name="$P4R"  value="262144" />
         <Keyword name="$P4B"  value="32" />
         <Keyword name="$P4E"  value="0,0" />
         <Keyword name="$P4V"  value="270" />
         <Keyword name="$P4G"  value="1.0" />
         <Keyword name="P4DISPLAY"  value="LOG" />
         <Keyword name="P4BS"  value="583" />
         <Keyword name="P4MS"  value="0" />
         <Keyword name="$P5N"  value="PerCP-A" />
         <Keyword name="$P5R"  value="262144" />
         <Keyword name="$P5B"  value="32" />
         <Keyword name="$P5E"  value="0,0" />
         <Keyword name="$P5V"  value="610" />
         <Keyword name="$P5G"  value="1.0" />
         <Keyword name="P5DISPLAY"  value="LOG" />
         <Keyword name="P5BS"  value="188" />
         <Keyword name="P5MS"  value="0" />
         <Keyword name="$P6N"  value="Time" />
         <Keyword name="$P6R"  value="262144" />
         <Keyword name="$P6B"  value="32" />
         <Keyword name="$P6E"  value="0,0" />
         <Keyword name="$P6G"  value="0.01" />
         <Keyword name="P6BS"  value="0" />
         <Keyword name="P6MS"  value="0" />
         <Keyword name="CST SETUP STATUS"  value="SUCCESS WITH WARNING" />
         <Keyword name="CST BEADS LOT ID"  value="10549" />
         <Keyword name="CYTOMETER CONFIG NAME"  value="Copy of U of IA Custom LSRII Config" />
         <Keyword name="CYTOMETER CONFIG CREATE DATE"  value="2016-08-17T09:40:15-05:00" />
         <Keyword name="CST SETUP DATE"  value="2018-11-27T08:47:38-06:00" />
         <Keyword name="CST BASELINE DATE"  value="2018-10-03T08:46:21-05:00" />
         <Keyword name="CST BEADS EXPIRED"  value="False" />
         <Keyword name="CST PERFORMANCE EXPIRED"  value="2018-11-28T08:47:38-06:00" />
         <Keyword name="CST REGULATORY STATUS"  value="RUO Performance Check" />
         <Keyword name="$P1S"  value="" />
         <Keyword name="$P2S"  value="" />
         <Keyword name="$P3S"  value="" />
         <Keyword name="$P4S"  value="" />
         <Keyword name="$P5S"  value="" />
         <Keyword name="$P6S"  value="" />
         <Keyword name="$P7N"  value="Comp-Alexa Fluor 488-A" />
         <Keyword name="$P7S"  value="" />
         <Keyword name="$P7R"  value="262144" />
         <Keyword name="$P8N"  value="Comp-PerCP-A" />
         <Keyword name="$P8S"  value="" />
         <Keyword name="$P8R"  value="262144" />
       </Keywords>
       <SampleNode name="20210320_WT-1 0_012.fcs"  annotation=""  owningGroup=""  expanded="1"  sortPriority="10"  count="15768"  sampleID="16" >
         <Graph smoothing="0"  backColor="#ffffff"  foreColor="#000000"  type="Pseudocolor"  fast="1" >
           <Axis dimension="x"  name="FSC-A"  label=""  auto="auto" />
           <Axis dimension="y"  name="SSC-A"  label=""  auto="auto" />
           <GraphSettings level="5%"  smoothingHighResolution="1"  contourHighResolution="1"  histogramSmoothingCount="0"  graphResolution="256"  showOutliers="0"  drawLargeDots="0"  dotsToDraw="8000"  tint="le.chartfill.tinted.40"  lineWeight="le.lineweight.normal"  lineStyle="le.linestyle.solid" />
           <GraphEnvironment showGrid="0"  showAxes="tnlTNL"  showGates="1"  showFreqOnPlots="1"  showGateNameOnPlots="1"  showMedians="0"  showUncomped="0"  addEventParam="0"  lastYAxisName="" >
             <TextTraits font="SansSerif"  size="11"  name="Labels"  style="plain"  color="#000000"  background="#00ffffff"  just="left" />
             <TextTraits font="SansSerif"  size="11"  name="LayoutGates"  style="plain"  color="#000000"  background="#00ffffff"  just="left" />
             <TextTraits font="SansSerif"  size="9"  name="Numbers"  style="plain"  color="#000000"  background="#00ffffff"  just="left" />
             <TextTraits font="SansSerif"  size="9"  name="Legend"  style="plain"  color="#000000"  background="#00ffffff"  just="left" />
           </GraphEnvironment>
         </Graph>
         <Subpopulations>
           <Population name="cells"  annotation=""  owningGroup="All Samples"  expanded="1"  sortPriority="10"  count="10635" >
             <Graph smoothing="0"  backColor="#ffffff"  foreColor="#000000"  heatMapStatParameter="Comp-Alexa Fluor 488-A"  type="Pseudocolor"  fast="1" >
               <Axis dimension="x"  name="FSC-A"  label=""  auto="auto" />
               <Axis dimension="y"  name="FSC-W"  label=""  auto="auto" />
               <GraphSettings level="5%"  smoothingHighResolution="1"  contourHighResolution="1"  histogramSmoothingCount="0"  graphResolution="256"  showOutliers="0"  drawLargeDots="0"  dotsToDraw="8000"  tint="le.chartfill.tinted.40"  lineWeight="le.lineweight.normal"  lineStyle="le.linestyle.solid" />
               <GraphEnvironment showGrid="0"  showAxes="tnlTNL"  showGates="1"  showFreqOnPlots="1"  showGateNameOnPlots="1"  showMedians="0"  showUncomped="0"  addEventParam="0"  lastYAxisName="" >
                 <TextTraits font="SansSerif"  size="11"  name="Labels"  style="plain"  color="#000000"  background="#00ffffff"  just="left" />
                 <TextTraits font="SansSerif"  size="11"  name="LayoutGates"  style="plain"  color="#000000"  background="#00ffffff"  just="left" />
                 <TextTraits font="SansSerif"  size="9"  name="Numbers"  style="plain"  color="#000000"  background="#00ffffff"  just="left" />
                 <TextTraits font="SansSerif"  size="9"  name="Legend"  style="plain"  color="#000000"  background="#00ffffff"  just="left" />
                 <WindowPosition x="0"  y="0"  width="392"  height="584"  displayed="0"  panelState="---" />
               </GraphEnvironment>
             </Graph>
             <Gate gating:id="ID918009709" >
               <gating:PolygonGate eventsInside="1"  annoOffsetX="-93"  annoOffsetY="-17"  tint="#000000"  isTinted="0"  lineWeight="Normal"  userDefined="1"  quadId="-1"  gateResolution="256" >
                 <gating:dimension>
                   <data-type:fcs-dimension data-type:name="FSC-A" />
                 </gating:dimension>
                 <gating:dimension>
                   <data-type:fcs-dimension data-type:name="SSC-A" />
                 </gating:dimension>
                 <gating:vertex>
                   <gating:coordinate data-type:value="35987.2003439595" />
                   <gating:coordinate data-type:value="125469.7481265534" />
                 </gating:vertex>
                 <gating:vertex>
                   <gating:coordinate data-type:value="3895.9967667121" />
                   <gating:coordinate data-type:value="11020.5833582426" />
                 </gating:vertex>
                 <gating:vertex>
                   <gating:coordinate data-type:value="2205.5307992275" />
                   <gating:coordinate data-type:value="3538.7757147334" />
                 </gating:vertex>
                 <gating:vertex>
                   <gating:coordinate data-type:value="1600.8687010626" />
                   <gating:coordinate data-type:value="1898.2464182751" />
                 </gating:vertex>
                 <gating:vertex>
                   <gating:coordinate data-type:value="1706.2048130505" />
                   <gating:coordinate data-type:value="921.6294572803" />
                 </gating:vertex>
                 <gating:vertex>
                   <gating:coordinate data-type:value="2774.5750588385" />
                   <gating:coordinate data-type:value="518.614632049" />
                 </gating:vertex>
                 <gating:vertex>
                   <gating:coordinate data-type:value="14880.5953304872" />
                   <gating:coordinate data-type:value="886.4810299283" />
                 </gating:vertex>
                 <gating:vertex>
                   <gating:coordinate data-type:value="69463.8790286549" />
                   <gating:coordinate data-type:value="5225.9247409216" />
                 </gating:vertex>
                 <gating:vertex>
                   <gating:coordinate data-type:value="119161.2718056668" />
                   <gating:coordinate data-type:value="23202.6244320811" />
                 </gating:vertex>
                 <gating:vertex>
                   <gating:coordinate data-type:value="135026.9591691869" />
                   <gating:coordinate data-type:value="60054.985541174" />
                 </gating:vertex>
                 <gating:vertex>
                   <gating:coordinate data-type:value="85450.5395998784" />
                   <gating:coordinate data-type:value="114389.3912834591" />
                 </gating:vertex>
               </gating:PolygonGate>
             </Gate>
             <Subpopulations>
               <Population name="Single Cells"  annotation=""  owningGroup="All Samples"  expanded="1"  sortPriority="10"  count="9494" >
                 <Graph smoothing="0"  backColor="#ffffff"  foreColor="#000000"  heatMapStatParameter="Comp-Alexa Fluor 488-A"  type="Pseudocolor"  fast="1" >
                   <Axis dimension="x"  name="FSC-A"  label=""  auto="auto" />
                   <Axis dimension="y"  name="Comp-Alexa Fluor 488-A"  label=""  auto="auto" />
                   <GraphSettings level="5%"  smoothingHighResolution="1"  contourHighResolution="1"  histogramSmoothingCount="0"  graphResolution="256"  showOutliers="0"  drawLargeDots="0"  dotsToDraw="8000"  tint="le.chartfill.tinted.40"  lineWeight="le.lineweight.normal"  lineStyle="le.linestyle.solid" />
                   <GraphEnvironment showGrid="0"  showAxes="tnlTNL"  showGates="1"  showFreqOnPlots="1"  showGateNameOnPlots="1"  showMedians="0"  showUncomped="0"  addEventParam="0"  lastYAxisName="" >
                     <TextTraits font="SansSerif"  size="11"  name="Labels"  style="plain"  color="#000000"  background="#00ffffff"  just="left" />
                     <TextTraits font="SansSerif"  size="11"  name="LayoutGates"  style="plain"  color="#000000"  background="#00ffffff"  just="left" />
                     <TextTraits font="SansSerif"  size="9"  name="Numbers"  style="plain"  color="#000000"  background="#00ffffff"  just="left" />
                     <TextTraits font="SansSerif"  size="9"  name="Legend"  style="plain"  color="#000000"  background="#00ffffff"  just="left" />
                     <WindowPosition x="0"  y="0"  width="392"  height="584"  displayed="0"  panelState="---" />
                   </GraphEnvironment>
                 </Graph>
                 <Gate gating:id="ID1084767887"  gating:parent_id="ID918009709" >
                   <gating:PolygonGate eventsInside="1"  annoOffsetX="-96"  annoOffsetY="-79"  tint="#000000"  isTinted="0"  lineWeight="Normal"  userDefined="1"  quadId="-1"  gateResolution="256" >
                     <gating:dimension>
                       <data-type:fcs-dimension data-type:name="FSC-A" />
                     </gating:dimension>
                     <gating:dimension>
                       <data-type:fcs-dimension data-type:name="FSC-W" />
                     </gating:dimension>
                     <gating:vertex>
                       <gating:coordinate data-type:value="2278.2650108127" />
                       <gating:coordinate data-type:value="155121.9082568807" />
                     </gating:vertex>
                     <gating:vertex>
                       <gating:coordinate data-type:value="13229.752723591" />
                       <gating:coordinate data-type:value="185184.2935779816" />
                     </gating:vertex>
                     <gating:vertex>
                       <gating:coordinate data-type:value="24981.0811104293" />
                       <gating:coordinate data-type:value="175564.3302752294" />
                     </gating:vertex>
                     <gating:vertex>
                       <gating:coordinate data-type:value="49941.1455066102" />
                       <gating:coordinate data-type:value="155121.9082568807" />
                     </gating:vertex>
                     <gating:vertex>
                       <gating:coordinate data-type:value="47930.2836732039" />
                       <gating:coordinate data-type:value="128667.0091743119" />
                     </gating:vertex>
                     <gating:vertex>
                       <gating:coordinate data-type:value="30581.2778001837" />
                       <gating:coordinate data-type:value="94997.1376146789" />
                     </gating:vertex>
                     <gating:vertex>
                       <gating:coordinate data-type:value="18870.2299725634" />
                       <gating:coordinate data-type:value="76959.7064220184" />
                     </gating:vertex>
                     <gating:vertex>
                       <gating:coordinate data-type:value="8343.1379743825" />
                       <gating:coordinate data-type:value="58922.2752293578" />
                     </gating:vertex>
                     <gating:vertex>
                       <gating:coordinate data-type:value="4033.8514933188" />
                       <gating:coordinate data-type:value="50504.8073394495" />
                     </gating:vertex>
                     <gating:vertex>
                       <gating:coordinate data-type:value="2596.8772233894" />
                       <gating:coordinate data-type:value="60124.7706422018" />
                     </gating:vertex>
                     <gating:vertex>
                       <gating:coordinate data-type:value="1938.850663076" />
                       <gating:coordinate data-type:value="72149.7247706422" />
                     </gating:vertex>
                     <gating:vertex>
                       <gating:coordinate data-type:value="1238.9883467517" />
                       <gating:coordinate data-type:value="96199.6330275229" />
                     </gating:vertex>
                     <gating:vertex>
                       <gating:coordinate data-type:value="1550.6703962636" />
                       <gating:coordinate data-type:value="137084.4770642202" />
                     </gating:vertex>
                   </gating:PolygonGate>
                 </Gate>
                 <Subpopulations>
                   <Population name="EdU+"  annotation=""  owningGroup="All Samples"  expanded="1"  sortPriority="10"  count="1920" >
                     <Graph smoothing="0"  backColor="#ffffff"  foreColor="#000000"  heatMapStatParameter="Comp-Alexa Fluor 488-A"  type="Pseudocolor"  fast="1" >
                       <Axis dimension="x"  name="FSC-A"  label=""  auto="auto" />
                       <Axis dimension="y"  name="Comp-Alexa Fluor 488-A"  label=""  auto="auto" />
                       <GraphSettings level="5%"  smoothingHighResolution="1"  contourHighResolution="1"  histogramSmoothingCount="0"  graphResolution="256"  showOutliers="0"  drawLargeDots="0"  dotsToDraw="8000"  tint="le.chartfill.tinted.40"  lineWeight="le.lineweight.normal"  lineStyle="le.linestyle.solid" />
                       <GraphEnvironment showGrid="0"  showAxes="tnlTNL"  showGates="1"  showFreqOnPlots="1"  showGateNameOnPlots="1"  showMedians="0"  showUncomped="0"  addEventParam="0"  lastYAxisName="" >
                         <TextTraits font="SansSerif"  size="11"  name="Labels"  style="plain"  color="#000000"  background="#00ffffff"  just="left" />
                         <TextTraits font="SansSerif"  size="11"  name="LayoutGates"  style="plain"  color="#000000"  background="#00ffffff"  just="left" />
                         <TextTraits font="SansSerif"  size="9"  name="Numbers"  style="plain"  color="#000000"  background="#00ffffff"  just="left" />
                         <TextTraits font="SansSerif"  size="9"  name="Legend"  style="plain"  color="#000000"  background="#00ffffff"  just="left" />
                         <WindowPosition x="0"  y="0"  width="392"  height="584"  displayed="1"  panelState="---" />
                       </GraphEnvironment>
                     </Graph>
                     <Gate gating:id="ID1703243215"  gating:parent_id="ID1084767887" >
                       <gating:RectangleGate eventsInside="1"  annoOffsetX="-24"  annoOffsetY="-11"  tint="#000000"  isTinted="0"  lineWeight="Normal"  userDefined="1"  percentX="0"  percentY="0" >
                         <gating:dimension gating:min="-720.9308408667871"  gating:max="205003.7152234511" >
                           <data-type:fcs-dimension data-type:name="FSC-A" />
                         </gating:dimension>
                         <gating:dimension gating:min="1032.6600272075748"  gating:max="181747.35417067946" >
                           <data-type:fcs-dimension data-type:name="Comp-Alexa Fluor 488-A" />
                         </gating:dimension>
                       </gating:RectangleGate>
                     </Gate>
                   </Population>
                 </Subpopulations>
               </Population>
             </Subpopulations>
           </Population>
         </Subpopulations>
       </SampleNode>
     </Sample>
     <Sample>
       <DataSet uri="file:/Z:/Kaihua/DATA/2021/20210320%20CHOP%20Flul%20MEF%20Edu%20incorp%20after%20TM,%20Tg/original%20data/20210320_WT-1%200-2_013.fcs"  sampleID="17" />
       <transforms:spilloverMatrix spectral="0"  prefix="Comp-"  name="Acquisition-defined"  editable="0"  color="#c0c0c0"  version="FlowJo-10.8.1"  status="FINALIZED"  transforms:id="ec6e2c2a-b933-4039-b16e-1f15eabf19a1"  suffix="" >
         <data-type:parameters>
           <data-type:parameter data-type:name="Alexa Fluor 488-A"  userProvidedCompInfix="Comp-Alexa Fluor 488-A" />
           <data-type:parameter data-type:name="PerCP-A"  userProvidedCompInfix="Comp-PerCP-A" />
         </data-type:parameters>
         <transforms:spillover data-type:parameter="Alexa Fluor 488-A"  userProvidedCompInfix="Comp-Alexa Fluor 488-A" >
           <transforms:coefficient data-type:parameter="Alexa Fluor 488-A"  transforms:value="1" />
           <transforms:coefficient data-type:parameter="PerCP-A"  transforms:value="0" />
         </transforms:spillover>
         <transforms:spillover data-type:parameter="PerCP-A"  userProvidedCompInfix="Comp-PerCP-A" >
           <transforms:coefficient data-type:parameter="Alexa Fluor 488-A"  transforms:value="0.1299999952" />
           <transforms:coefficient data-type:parameter="PerCP-A"  transforms:value="1" />
         </transforms:spillover>
       </transforms:spilloverMatrix>
       <Transformations>
         <transforms:biex transforms:length="256"  transforms:maxRange="262144"  transforms:neg="0"  transforms:width="-100"  transforms:pos="4.418539922" >
           <data-type:parameter data-type:name="FSC-A" />
         </transforms:biex>
         <transforms:linear transforms:minRange="0"  transforms:maxRange="262144"  gain="1" >
           <data-type:parameter data-type:name="FSC-W" />
         </transforms:linear>
         <transforms:biex transforms:length="256"  transforms:maxRange="262144"  transforms:neg="0"  transforms:width="-100"  transforms:pos="4.418539922" >
           <data-type:parameter data-type:name="SSC-A" />
         </transforms:biex>
         <transforms:biex transforms:length="256"  transforms:maxRange="262144"  transforms:neg="0"  transforms:width="-100"  transforms:pos="4.418539922" >
           <data-type:parameter data-type:name="Alexa Fluor 488-A" />
         </transforms:biex>
         <transforms:biex transforms:length="256"  transforms:maxRange="262144"  transforms:neg="0"  transforms:width="-100"  transforms:pos="4.418539922" >
           <data-type:parameter data-type:name="PerCP-A" />
         </transforms:biex>
         <transforms:linear transforms:minRange="0.512"  transforms:maxRange="187"  gain="1" >
           <data-type:parameter data-type:name="Time" />
         </transforms:linear>
         <transforms:biex transforms:length="256"  transforms:maxRange="262144"  transforms:neg="0"  transforms:width="-100"  transforms:pos="4.418539922" >
           <data-type:parameter data-type:name="Comp-Alexa Fluor 488-A" />
         </transforms:biex>
         <transforms:biex transforms:length="256"  transforms:maxRange="262144"  transforms:neg="0"  transforms:width="-100"  transforms:pos="4.418539922" >
           <data-type:parameter data-type:name="Comp-PerCP-A" />
         </transforms:biex>
       </Transformations>
       <Keywords>
         <Keyword name="FJ_FCS_VERSION"  value="3" />
         <Keyword name="$BEGINANALYSIS"  value="0" />
         <Keyword name="$ENDANALYSIS"  value="0" />
         <Keyword name="$BEGINSTEXT"  value="0" />
         <Keyword name="$ENDSTEXT"  value="0" />
         <Keyword name="$BEGINDATA"  value="1924" />
         <Keyword name="$ENDDATA"  value="363075             " />
         <Keyword name="$FIL"  value="20210320_WT-1 0-2_013.fcs" />
         <Keyword name="$SYS"  value="Windows 7 6.1" />
         <Keyword name="$TOT"  value="15048              " />
         <Keyword name="$PAR"  value="6" />
         <Keyword name="$MODE"  value="L" />
         <Keyword name="$BYTEORD"  value="4,3,2,1" />
         <Keyword name="$DATATYPE"  value="F" />
         <Keyword name="$NEXTDATA"  value="0" />
         <Keyword name="CREATOR"  value="BD FACSDiva Software Version 8.0.1" />
         <Keyword name="TUBE NAME"  value="WT-1 0-2" />
         <Keyword name="$SRC"  value="20210320" />
         <Keyword name="EXPERIMENT NAME"  value="20210320" />
         <Keyword name="GUID"  value="5143b4b2-92bd-496b-a150-5b4f0f6627ee" />
         <Keyword name="$DATE"  value="20-MAR-2021" />
         <Keyword name="$BTIM"  value="03:39:22" />
         <Keyword name="$ETIM"  value="03:42:29" />
         <Keyword name="$CYT"  value="LSRII" />
         <Keyword name="SETTINGS"  value="Cytometer" />
         <Keyword name="CYTNUM"  value="1" />
         <Keyword name="WINDOW EXTENSION"  value="10.00" />
         <Keyword name="EXPORT USER NAME"  value="Rutkowski" />
         <Keyword name="EXPORT TIME"  value="20-MAR-2021-04:41:39" />
         <Keyword name="$OP"  value="Rutkowski" />
         <Keyword name="FSC ASF"  value="0.78" />
         <Keyword name="AUTOBS"  value="TRUE" />
         <Keyword name="$INST"  value=" " />
         <Keyword name="LASER1NAME"  value="Blue" />
         <Keyword name="LASER1DELAY"  value="0.00" />
         <Keyword name="LASER1ASF"  value="1.00" />
         <Keyword name="LASER2NAME"  value="Red" />
         <Keyword name="LASER2DELAY"  value="66.09" />
         <Keyword name="LASER2ASF"  value="0.85" />
         <Keyword name="$TIMESTEP"  value="0.01" />
         <Keyword name="SPILL"  value="2,Alexa Fluor 488-A,PerCP-A,1,0,0.13,1" />
         <Keyword name="APPLY COMPENSATION"  value="TRUE" />
         <Keyword name="THRESHOLD"  value="FSC,600" />
         <Keyword name="$P1N"  value="FSC-A" />
         <Keyword name="$P1R"  value="262144" />
         <Keyword name="$P1B"  value="32" />
         <Keyword name="$P1E"  value="0,0" />
         <Keyword name="$P1V"  value="0" />
         <Keyword name="$P1G"  value="1.0" />
         <Keyword name="P1DISPLAY"  value="LOG" />
         <Keyword name="P1BS"  value="0" />
         <Keyword name="P1MS"  value="0" />
         <Keyword name="$P2N"  value="FSC-W" />
         <Keyword name="$P2R"  value="262144" />
         <Keyword name="$P2B"  value="32" />
         <Keyword name="$P2E"  value="0,0" />
         <Keyword name="$P2V"  value="0" />
         <Keyword name="$P2G"  value="1.0" />
         <Keyword name="P2BS"  value="-1" />
         <Keyword name="P2MS"  value="0" />
         <Keyword name="$P3N"  value="SSC-A" />
         <Keyword name="$P3R"  value="262144" />
         <Keyword name="$P3B"  value="32" />
         <Keyword name="$P3E"  value="0,0" />
         <Keyword name="$P3V"  value="183" />
         <Keyword name="$P3G"  value="1.0" />
         <Keyword name="P3DISPLAY"  value="LOG" />
         <Keyword name="P3BS"  value="0" />
         <Keyword name="P3MS"  value="0" />
         <Keyword name="$P4N"  value="Alexa Fluor 488-A" />
         <Keyword name="$P4R"  value="262144" />
         <Keyword name="$P4B"  value="32" />
         <Keyword name="$P4E"  value="0,0" />
         <Keyword name="$P4V"  value="270" />
         <Keyword name="$P4G"  value="1.0" />
         <Keyword name="P4DISPLAY"  value="LOG" />
         <Keyword name="P4BS"  value="92" />
         <Keyword name="P4MS"  value="0" />
         <Keyword name="$P5N"  value="PerCP-A" />
         <Keyword name="$P5R"  value="262144" />
         <Keyword name="$P5B"  value="32" />
         <Keyword name="$P5E"  value="0,0" />
         <Keyword name="$P5V"  value="610" />
         <Keyword name="$P5G"  value="1.0" />
         <Keyword name="P5DISPLAY"  value="LOG" />
         <Keyword name="P5BS"  value="196" />
         <Keyword name="P5MS"  value="0" />
         <Keyword name="$P6N"  value="Time" />
         <Keyword name="$P6R"  value="262144" />
         <Keyword name="$P6B"  value="32" />
         <Keyword name="$P6E"  value="0,0" />
         <Keyword name="$P6G"  value="0.01" />
         <Keyword name="P6BS"  value="0" />
         <Keyword name="P6MS"  value="0" />
         <Keyword name="CST SETUP STATUS"  value="SUCCESS WITH WARNING" />
         <Keyword name="CST BEADS LOT ID"  value="10549" />
         <Keyword name="CYTOMETER CONFIG NAME"  value="Copy of U of IA Custom LSRII Config" />
         <Keyword name="CYTOMETER CONFIG CREATE DATE"  value="2016-08-17T09:40:15-05:00" />
         <Keyword name="CST SETUP DATE"  value="2018-11-27T08:47:38-06:00" />
         <Keyword name="CST BASELINE DATE"  value="2018-10-03T08:46:21-05:00" />
         <Keyword name="CST BEADS EXPIRED"  value="False" />
         <Keyword name="CST PERFORMANCE EXPIRED"  value="2018-11-28T08:47:38-06:00" />
         <Keyword name="CST REGULATORY STATUS"  value="RUO Performance Check" />
         <Keyword name="$P1S"  value="" />
         <Keyword name="$P2S"  value="" />
         <Keyword name="$P3S"  value="" />
         <Keyword name="$P4S"  value="" />
         <Keyword name="$P5S"  value="" />
         <Keyword name="$P6S"  value="" />
         <Keyword name="$P7N"  value="Comp-Alexa Fluor 488-A" />
         <Keyword name="$P7S"  value="" />
         <Keyword name="$P7R"  value="262144" />
         <Keyword name="$P8N"  value="Comp-PerCP-A" />
         <Keyword name="$P8S"  value="" />
         <Keyword name="$P8R"  value="262144" />
       </Keywords>
       <SampleNode name="20210320_WT-1 0-2_013.fcs"  annotation=""  owningGroup=""  expanded="1"  sortPriority="10"  count="15048"  sampleID="17" >
         <Graph smoothing="0"  backColor="#ffffff"  foreColor="#000000"  type="Pseudocolor"  fast="1" >
           <Axis dimension="x"  name="FSC-A"  label=""  auto="auto" />
           <Axis dimension="y"  name="SSC-A"  label=""  auto="auto" />
           <GraphSettings level="5%"  smoothingHighResolution="1"  contourHighResolution="1"  histogramSmoothingCount="0"  graphResolution="256"  showOutliers="0"  drawLargeDots="0"  dotsToDraw="8000"  tint="le.chartfill.tinted.40"  lineWeight="le.lineweight.normal"  lineStyle="le.linestyle.solid" />
           <GraphEnvironment showGrid="0"  showAxes="tnlTNL"  showGates="1"  showFreqOnPlots="1"  showGateNameOnPlots="1"  showMedians="0"  showUncomped="0"  addEventParam="0"  lastYAxisName="" >
             <TextTraits font="SansSerif"  size="11"  name="Labels"  style="plain"  color="#000000"  background="#00ffffff"  just="left" />
             <TextTraits font="SansSerif"  size="11"  name="LayoutGates"  style="plain"  color="#000000"  background="#00ffffff"  just="left" />
             <TextTraits font="SansSerif"  size="9"  name="Numbers"  style="plain"  color="#000000"  background="#00ffffff"  just="left" />
             <TextTraits font="SansSerif"  size="9"  name="Legend"  style="plain"  color="#000000"  background="#00ffffff"  just="left" />
           </GraphEnvironment>
         </Graph>
         <Subpopulations>
           <Population name="cells"  annotation=""  owningGroup="All Samples"  expanded="1"  sortPriority="10"  count="10626" >
             <Graph smoothing="0"  backColor="#ffffff"  foreColor="#000000"  heatMapStatParameter="Comp-Alexa Fluor 488-A"  type="Pseudocolor"  fast="1" >
               <Axis dimension="x"  name="FSC-A"  label=""  auto="auto" />
               <Axis dimension="y"  name="FSC-W"  label=""  auto="auto" />
               <GraphSettings level="5%"  smoothingHighResolution="1"  contourHighResolution="1"  histogramSmoothingCount="0"  graphResolution="256"  showOutliers="0"  drawLargeDots="0"  dotsToDraw="8000"  tint="le.chartfill.tinted.40"  lineWeight="le.lineweight.normal"  lineStyle="le.linestyle.solid" />
               <GraphEnvironment showGrid="0"  showAxes="tnlTNL"  showGates="1"  showFreqOnPlots="1"  showGateNameOnPlots="1"  showMedians="0"  showUncomped="0"  addEventParam="0"  lastYAxisName="" >
                 <TextTraits font="SansSerif"  size="11"  name="Labels"  style="plain"  color="#000000"  background="#00ffffff"  just="left" />
                 <TextTraits font="SansSerif"  size="11"  name="LayoutGates"  style="plain"  color="#000000"  background="#00ffffff"  just="left" />
                 <TextTraits font="SansSerif"  size="9"  name="Numbers"  style="plain"  color="#000000"  background="#00ffffff"  just="left" />
                 <TextTraits font="SansSerif"  size="9"  name="Legend"  style="plain"  color="#000000"  background="#00ffffff"  just="left" />
                 <WindowPosition x="0"  y="0"  width="392"  height="584"  displayed="0"  panelState="---" />
               </GraphEnvironment>
             </Graph>
             <Gate gating:id="ID321708313" >
               <gating:PolygonGate eventsInside="1"  annoOffsetX="-93"  annoOffsetY="-17"  tint="#000000"  isTinted="0"  lineWeight="Normal"  userDefined="1"  quadId="-1"  gateResolution="256" >
                 <gating:dimension>
                   <data-type:fcs-dimension data-type:name="FSC-A" />
                 </gating:dimension>
                 <gating:dimension>
                   <data-type:fcs-dimension data-type:name="SSC-A" />
                 </gating:dimension>
                 <gating:vertex>
                   <gating:coordinate data-type:value="35987.2003439595" />
                   <gating:coordinate data-type:value="125469.7481265534" />
                 </gating:vertex>
                 <gating:vertex>
                   <gating:coordinate data-type:value="3895.9967667121" />
                   <gating:coordinate data-type:value="11020.5833582426" />
                 </gating:vertex>
                 <gating:vertex>
                   <gating:coordinate data-type:value="2205.5307992275" />
                   <gating:coordinate data-type:value="3538.7757147334" />
                 </gating:vertex>
                 <gating:vertex>
                   <gating:coordinate data-type:value="1600.8687010626" />
                   <gating:coordinate data-type:value="1898.2464182751" />
                 </gating:vertex>
                 <gating:vertex>
                   <gating:coordinate data-type:value="1706.2048130505" />
                   <gating:coordinate data-type:value="921.6294572803" />
                 </gating:vertex>
                 <gating:vertex>
                   <gating:coordinate data-type:value="2774.5750588385" />
                   <gating:coordinate data-type:value="518.614632049" />
                 </gating:vertex>
                 <gating:vertex>
                   <gating:coordinate data-type:value="14880.5953304872" />
                   <gating:coordinate data-type:value="886.4810299283" />
                 </gating:vertex>
                 <gating:vertex>
                   <gating:coordinate data-type:value="69463.8790286549" />
                   <gating:coordinate data-type:value="5225.9247409216" />
                 </gating:vertex>
                 <gating:vertex>
                   <gating:coordinate data-type:value="119161.2718056668" />
                   <gating:coordinate data-type:value="23202.6244320811" />
                 </gating:vertex>
                 <gating:vertex>
                   <gating:coordinate data-type:value="135026.9591691869" />
                   <gating:coordinate data-type:value="60054.985541174" />
                 </gating:vertex>
                 <gating:vertex>
                   <gating:coordinate data-type:value="85450.5395998784" />
                   <gating:coordinate data-type:value="114389.3912834591" />
                 </gating:vertex>
               </gating:PolygonGate>
             </Gate>
             <Subpopulations>
               <Population name="Single Cells"  annotation=""  owningGroup="All Samples"  expanded="1"  sortPriority="10"  count="9359" >
                 <Graph smoothing="0"  backColor="#ffffff"  foreColor="#000000"  heatMapStatParameter="Comp-Alexa Fluor 488-A"  type="Pseudocolor"  fast="1" >
                   <Axis dimension="x"  name="FSC-A"  label=""  auto="auto" />
                   <Axis dimension="y"  name="Comp-Alexa Fluor 488-A"  label=""  auto="auto" />
                   <GraphSettings level="5%"  smoothingHighResolution="1"  contourHighResolution="1"  histogramSmoothingCount="0"  graphResolution="256"  showOutliers="0"  drawLargeDots="0"  dotsToDraw="8000"  tint="le.chartfill.tinted.40"  lineWeight="le.lineweight.normal"  lineStyle="le.linestyle.solid" />
                   <GraphEnvironment showGrid="0"  showAxes="tnlTNL"  showGates="1"  showFreqOnPlots="1"  showGateNameOnPlots="1"  showMedians="0"  showUncomped="0"  addEventParam="0"  lastYAxisName="" >
                     <TextTraits font="SansSerif"  size="11"  name="Labels"  style="plain"  color="#000000"  background="#00ffffff"  just="left" />
                     <TextTraits font="SansSerif"  size="11"  name="LayoutGates"  style="plain"  color="#000000"  background="#00ffffff"  just="left" />
                     <TextTraits font="SansSerif"  size="9"  name="Numbers"  style="plain"  color="#000000"  background="#00ffffff"  just="left" />
                     <TextTraits font="SansSerif"  size="9"  name="Legend"  style="plain"  color="#000000"  background="#00ffffff"  just="left" />
                     <WindowPosition x="0"  y="0"  width="392"  height="584"  displayed="0"  panelState="---" />
                   </GraphEnvironment>
                 </Graph>
                 <Gate gating:id="ID421208259"  gating:parent_id="ID321708313" >
                   <gating:PolygonGate eventsInside="1"  annoOffsetX="-96"  annoOffsetY="-79"  tint="#000000"  isTinted="0"  lineWeight="Normal"  userDefined="1"  quadId="-1"  gateResolution="256" >
                     <gating:dimension>
                       <data-type:fcs-dimension data-type:name="FSC-A" />
                     </gating:dimension>
                     <gating:dimension>
                       <data-type:fcs-dimension data-type:name="FSC-W" />
                     </gating:dimension>
                     <gating:vertex>
                       <gating:coordinate data-type:value="2278.2650108127" />
                       <gating:coordinate data-type:value="155121.9082568807" />
                     </gating:vertex>
                     <gating:vertex>
                       <gating:coordinate data-type:value="13229.752723591" />
                       <gating:coordinate data-type:value="185184.2935779816" />
                     </gating:vertex>
                     <gating:vertex>
                       <gating:coordinate data-type:value="24981.0811104293" />
                       <gating:coordinate data-type:value="175564.3302752294" />
                     </gating:vertex>
                     <gating:vertex>
                       <gating:coordinate data-type:value="49941.1455066102" />
                       <gating:coordinate data-type:value="155121.9082568807" />
                     </gating:vertex>
                     <gating:vertex>
                       <gating:coordinate data-type:value="47930.2836732039" />
                       <gating:coordinate data-type:value="128667.0091743119" />
                     </gating:vertex>
                     <gating:vertex>
                       <gating:coordinate data-type:value="30581.2778001837" />
                       <gating:coordinate data-type:value="94997.1376146789" />
                     </gating:vertex>
                     <gating:vertex>
                       <gating:coordinate data-type:value="18870.2299725634" />
                       <gating:coordinate data-type:value="76959.7064220184" />
                     </gating:vertex>
                     <gating:vertex>
                       <gating:coordinate data-type:value="8343.1379743825" />
                       <gating:coordinate data-type:value="58922.2752293578" />
                     </gating:vertex>
                     <gating:vertex>
                       <gating:coordinate data-type:value="4033.8514933188" />
                       <gating:coordinate data-type:value="50504.8073394495" />
                     </gating:vertex>
                     <gating:vertex>
                       <gating:coordinate data-type:value="2596.8772233894" />
                       <gating:coordinate data-type:value="60124.7706422018" />
                     </gating:vertex>
                     <gating:vertex>
                       <gating:coordinate data-type:value="1938.850663076" />
                       <gating:coordinate data-type:value="72149.7247706422" />
                     </gating:vertex>
                     <gating:vertex>
                       <gating:coordinate data-type:value="1238.9883467517" />
                       <gating:coordinate data-type:value="96199.6330275229" />
                     </gating:vertex>
                     <gating:vertex>
                       <gating:coordinate data-type:value="1550.6703962636" />
                       <gating:coordinate data-type:value="137084.4770642202" />
                     </gating:vertex>
                   </gating:PolygonGate>
                 </Gate>
                 <Subpopulations>
                   <Population name="EdU+"  annotation=""  owningGroup="All Samples"  expanded="1"  sortPriority="10"  count="1847" >
                     <Graph smoothing="0"  backColor="#ffffff"  foreColor="#000000"  heatMapStatParameter="Comp-Alexa Fluor 488-A"  type="Pseudocolor"  fast="1" >
                       <Axis dimension="x"  name="FSC-A"  label=""  auto="auto" />
                       <Axis dimension="y"  name="Comp-Alexa Fluor 488-A"  label=""  auto="auto" />
                       <GraphSettings level="5%"  smoothingHighResolution="1"  contourHighResolution="1"  histogramSmoothingCount="0"  graphResolution="256"  showOutliers="0"  drawLargeDots="0"  dotsToDraw="8000"  tint="le.chartfill.tinted.40"  lineWeight="le.lineweight.normal"  lineStyle="le.linestyle.solid" />
                       <GraphEnvironment showGrid="0"  showAxes="tnlTNL"  showGates="1"  showFreqOnPlots="1"  showGateNameOnPlots="1"  showMedians="0"  showUncomped="0"  addEventParam="0"  lastYAxisName="" >
                         <TextTraits font="SansSerif"  size="11"  name="Labels"  style="plain"  color="#000000"  background="#00ffffff"  just="left" />
                         <TextTraits font="SansSerif"  size="11"  name="LayoutGates"  style="plain"  color="#000000"  background="#00ffffff"  just="left" />
                         <TextTraits font="SansSerif"  size="9"  name="Numbers"  style="plain"  color="#000000"  background="#00ffffff"  just="left" />
                         <TextTraits font="SansSerif"  size="9"  name="Legend"  style="plain"  color="#000000"  background="#00ffffff"  just="left" />
                         <WindowPosition x="0"  y="0"  width="392"  height="584"  displayed="1"  panelState="---" />
                       </GraphEnvironment>
                     </Graph>
                     <Gate gating:id="ID1655787505"  gating:parent_id="ID421208259" >
                       <gating:RectangleGate eventsInside="1"  annoOffsetX="-24"  annoOffsetY="-11"  tint="#000000"  isTinted="0"  lineWeight="Normal"  userDefined="1"  percentX="0"  percentY="0" >
                         <gating:dimension gating:min="-720.9308408667871"  gating:max="205003.7152234511" >
                           <data-type:fcs-dimension data-type:name="FSC-A" />
                         </gating:dimension>
                         <gating:dimension gating:min="1032.6600272075748"  gating:max="181747.35417067946" >
                           <data-type:fcs-dimension data-type:name="Comp-Alexa Fluor 488-A" />
                         </gating:dimension>
                       </gating:RectangleGate>
                     </Gate>
                   </Population>
                 </Subpopulations>
               </Population>
             </Subpopulations>
           </Population>
         </Subpopulations>
       </SampleNode>
     </Sample>
     <Sample>
       <DataSet uri="file:/Z:/Kaihua/DATA/2021/20210320%20CHOP%20Flul%20MEF%20Edu%20incorp%20after%20TM,%20Tg/original%20data/20210320_WT-1%2050Tg_016.fcs"  sampleID="18" />
       <transforms:spilloverMatrix spectral="0"  prefix="Comp-"  name="Acquisition-defined"  editable="0"  color="#c0c0c0"  version="FlowJo-10.8.1"  status="FINALIZED"  transforms:id="ec6e2c2a-b933-4039-b16e-1f15eabf19a1"  suffix="" >
         <data-type:parameters>
           <data-type:parameter data-type:name="Alexa Fluor 488-A"  userProvidedCompInfix="Comp-Alexa Fluor 488-A" />
           <data-type:parameter data-type:name="PerCP-A"  userProvidedCompInfix="Comp-PerCP-A" />
         </data-type:parameters>
         <transforms:spillover data-type:parameter="Alexa Fluor 488-A"  userProvidedCompInfix="Comp-Alexa Fluor 488-A" >
           <transforms:coefficient data-type:parameter="Alexa Fluor 488-A"  transforms:value="1" />
           <transforms:coefficient data-type:parameter="PerCP-A"  transforms:value="0" />
         </transforms:spillover>
         <transforms:spillover data-type:parameter="PerCP-A"  userProvidedCompInfix="Comp-PerCP-A" >
           <transforms:coefficient data-type:parameter="Alexa Fluor 488-A"  transforms:value="0.1299999952" />
           <transforms:coefficient data-type:parameter="PerCP-A"  transforms:value="1" />
         </transforms:spillover>
       </transforms:spilloverMatrix>
       <Transformations>
         <transforms:biex transforms:length="256"  transforms:maxRange="262144"  transforms:neg="0"  transforms:width="-100"  transforms:pos="4.418539922" >
           <data-type:parameter data-type:name="FSC-A" />
         </transforms:biex>
         <transforms:linear transforms:minRange="0"  transforms:maxRange="262144"  gain="1" >
           <data-type:parameter data-type:name="FSC-W" />
         </transforms:linear>
         <transforms:biex transforms:length="256"  transforms:maxRange="262144"  transforms:neg="0"  transforms:width="-100"  transforms:pos="4.418539922" >
           <data-type:parameter data-type:name="SSC-A" />
         </transforms:biex>
         <transforms:biex transforms:length="256"  transforms:maxRange="262144"  transforms:neg="0"  transforms:width="-100"  transforms:pos="4.418539922" >
           <data-type:parameter data-type:name="Alexa Fluor 488-A" />
         </transforms:biex>
         <transforms:biex transforms:length="256"  transforms:maxRange="262144"  transforms:neg="0"  transforms:width="-100"  transforms:pos="4.418539922" >
           <data-type:parameter data-type:name="PerCP-A" />
         </transforms:biex>
         <transforms:linear transforms:minRange="0.571"  transforms:maxRange="360"  gain="1" >
           <data-type:parameter data-type:name="Time" />
         </transforms:linear>
         <transforms:biex transforms:length="256"  transforms:maxRange="262144"  transforms:neg="0"  transforms:width="-100"  transforms:pos="4.418539922" >
           <data-type:parameter data-type:name="Comp-Alexa Fluor 488-A" />
         </transforms:biex>
         <transforms:biex transforms:length="256"  transforms:maxRange="262144"  transforms:neg="0"  transforms:width="-100"  transforms:pos="4.418539922" >
           <data-type:parameter data-type:name="Comp-PerCP-A" />
         </transforms:biex>
       </Transformations>
       <Keywords>
         <Keyword name="FJ_FCS_VERSION"  value="3" />
         <Keyword name="$BEGINANALYSIS"  value="0" />
         <Keyword name="$ENDANALYSIS"  value="0" />
         <Keyword name="$BEGINSTEXT"  value="0" />
         <Keyword name="$ENDSTEXT"  value="0" />
         <Keyword name="$BEGINDATA"  value="1927" />
         <Keyword name="$ENDDATA"  value="346998             " />
         <Keyword name="$FIL"  value="20210320_WT-1 50Tg_016.fcs" />
         <Keyword name="$SYS"  value="Windows 7 6.1" />
         <Keyword name="$TOT"  value="14378              " />
         <Keyword name="$PAR"  value="6" />
         <Keyword name="$MODE"  value="L" />
         <Keyword name="$BYTEORD"  value="4,3,2,1" />
         <Keyword name="$DATATYPE"  value="F" />
         <Keyword name="$NEXTDATA"  value="0" />
         <Keyword name="CREATOR"  value="BD FACSDiva Software Version 8.0.1" />
         <Keyword name="TUBE NAME"  value="WT-1 50Tg" />
         <Keyword name="$SRC"  value="20210320" />
         <Keyword name="EXPERIMENT NAME"  value="20210320" />
         <Keyword name="GUID"  value="01181e4d-9d19-4c46-80c2-723ac6a0ae98" />
         <Keyword name="$DATE"  value="20-MAR-2021" />
         <Keyword name="$BTIM"  value="03:51:34" />
         <Keyword name="$ETIM"  value="03:57:34" />
         <Keyword name="$CYT"  value="LSRII" />
         <Keyword name="SETTINGS"  value="Cytometer" />
         <Keyword name="CYTNUM"  value="1" />
         <Keyword name="WINDOW EXTENSION"  value="10.00" />
         <Keyword name="EXPORT USER NAME"  value="Rutkowski" />
         <Keyword name="EXPORT TIME"  value="20-MAR-2021-04:41:39" />
         <Keyword name="$OP"  value="Rutkowski" />
         <Keyword name="FSC ASF"  value="0.78" />
         <Keyword name="AUTOBS"  value="TRUE" />
         <Keyword name="$INST"  value=" " />
         <Keyword name="LASER1NAME"  value="Blue" />
         <Keyword name="LASER1DELAY"  value="0.00" />
         <Keyword name="LASER1ASF"  value="1.00" />
         <Keyword name="LASER2NAME"  value="Red" />
         <Keyword name="LASER2DELAY"  value="66.09" />
         <Keyword name="LASER2ASF"  value="0.85" />
         <Keyword name="$TIMESTEP"  value="0.01" />
         <Keyword name="SPILL"  value="2,Alexa Fluor 488-A,PerCP-A,1,0,0.13,1" />
         <Keyword name="APPLY COMPENSATION"  value="TRUE" />
         <Keyword name="THRESHOLD"  value="FSC,600" />
         <Keyword name="$P1N"  value="FSC-A" />
         <Keyword name="$P1R"  value="262144" />
         <Keyword name="$P1B"  value="32" />
         <Keyword name="$P1E"  value="0,0" />
         <Keyword name="$P1V"  value="0" />
         <Keyword name="$P1G"  value="1.0" />
         <Keyword name="P1DISPLAY"  value="LOG" />
         <Keyword name="P1BS"  value="0" />
         <Keyword name="P1MS"  value="0" />
         <Keyword name="$P2N"  value="FSC-W" />
         <Keyword name="$P2R"  value="262144" />
         <Keyword name="$P2B"  value="32" />
         <Keyword name="$P2E"  value="0,0" />
         <Keyword name="$P2V"  value="0" />
         <Keyword name="$P2G"  value="1.0" />
         <Keyword name="P2BS"  value="-1" />
         <Keyword name="P2MS"  value="0" />
         <Keyword name="$P3N"  value="SSC-A" />
         <Keyword name="$P3R"  value="262144" />
         <Keyword name="$P3B"  value="32" />
         <Keyword name="$P3E"  value="0,0" />
         <Keyword name="$P3V"  value="183" />
         <Keyword name="$P3G"  value="1.0" />
         <Keyword name="P3DISPLAY"  value="LOG" />
         <Keyword name="P3BS"  value="0" />
         <Keyword name="P3MS"  value="0" />
         <Keyword name="$P4N"  value="Alexa Fluor 488-A" />
         <Keyword name="$P4R"  value="262144" />
         <Keyword name="$P4B"  value="32" />
         <Keyword name="$P4E"  value="0,0" />
         <Keyword name="$P4V"  value="270" />
         <Keyword name="$P4G"  value="1.0" />
         <Keyword name="P4DISPLAY"  value="LOG" />
         <Keyword name="P4BS"  value="120" />
         <Keyword name="P4MS"  value="0" />
         <Keyword name="$P5N"  value="PerCP-A" />
         <Keyword name="$P5R"  value="262144" />
         <Keyword name="$P5B"  value="32" />
         <Keyword name="$P5E"  value="0,0" />
         <Keyword name="$P5V"  value="610" />
         <Keyword name="$P5G"  value="1.0" />
         <Keyword name="P5DISPLAY"  value="LOG" />
         <Keyword name="P5BS"  value="193" />
         <Keyword name="P5MS"  value="0" />
         <Keyword name="$P6N"  value="Time" />
         <Keyword name="$P6R"  value="262144" />
         <Keyword name="$P6B"  value="32" />
         <Keyword name="$P6E"  value="0,0" />
         <Keyword name="$P6G"  value="0.01" />
         <Keyword name="P6BS"  value="0" />
         <Keyword name="P6MS"  value="0" />
         <Keyword name="CST SETUP STATUS"  value="SUCCESS WITH WARNING" />
         <Keyword name="CST BEADS LOT ID"  value="10549" />
         <Keyword name="CYTOMETER CONFIG NAME"  value="Copy of U of IA Custom LSRII Config" />
         <Keyword name="CYTOMETER CONFIG CREATE DATE"  value="2016-08-17T09:40:15-05:00" />
         <Keyword name="CST SETUP DATE"  value="2018-11-27T08:47:38-06:00" />
         <Keyword name="CST BASELINE DATE"  value="2018-10-03T08:46:21-05:00" />
         <Keyword name="CST BEADS EXPIRED"  value="False" />
         <Keyword name="CST PERFORMANCE EXPIRED"  value="2018-11-28T08:47:38-06:00" />
         <Keyword name="CST REGULATORY STATUS"  value="RUO Performance Check" />
         <Keyword name="$P1S"  value="" />
         <Keyword name="$P2S"  value="" />
         <Keyword name="$P3S"  value="" />
         <Keyword name="$P4S"  value="" />
         <Keyword name="$P5S"  value="" />
         <Keyword name="$P6S"  value="" />
         <Keyword name="$P7N"  value="Comp-Alexa Fluor 488-A" />
         <Keyword name="$P7S"  value="" />
         <Keyword name="$P7R"  value="262144" />
         <Keyword name="$P8N"  value="Comp-PerCP-A" />
         <Keyword name="$P8S"  value="" />
         <Keyword name="$P8R"  value="262144" />
       </Keywords>
       <SampleNode name="20210320_WT-1 50Tg_016.fcs"  annotation=""  owningGroup=""  expanded="1"  sortPriority="10"  count="14378"  sampleID="18" >
         <Graph smoothing="0"  backColor="#ffffff"  foreColor="#000000"  type="Pseudocolor"  fast="1" >
           <Axis dimension="x"  name="FSC-A"  label=""  auto="auto" />
           <Axis dimension="y"  name="SSC-A"  label=""  auto="auto" />
           <GraphSettings level="5%"  smoothingHighResolution="1"  contourHighResolution="1"  histogramSmoothingCount="0"  graphResolution="256"  showOutliers="0"  drawLargeDots="0"  dotsToDraw="8000"  tint="le.chartfill.tinted.40"  lineWeight="le.lineweight.normal"  lineStyle="le.linestyle.solid" />
           <GraphEnvironment showGrid="0"  showAxes="tnlTNL"  showGates="1"  showFreqOnPlots="1"  showGateNameOnPlots="1"  showMedians="0"  showUncomped="0"  addEventParam="0"  lastYAxisName="" >
             <TextTraits font="SansSerif"  size="11"  name="Labels"  style="plain"  color="#000000"  background="#00ffffff"  just="left" />
             <TextTraits font="SansSerif"  size="11"  name="LayoutGates"  style="plain"  color="#000000"  background="#00ffffff"  just="left" />
             <TextTraits font="SansSerif"  size="9"  name="Numbers"  style="plain"  color="#000000"  background="#00ffffff"  just="left" />
             <TextTraits font="SansSerif"  size="9"  name="Legend"  style="plain"  color="#000000"  background="#00ffffff"  just="left" />
           </GraphEnvironment>
         </Graph>
         <Subpopulations>
           <Population name="cells"  annotation=""  owningGroup="All Samples"  expanded="1"  sortPriority="10"  count="9368" >
             <Graph smoothing="0"  backColor="#ffffff"  foreColor="#000000"  heatMapStatParameter="Comp-Alexa Fluor 488-A"  type="Pseudocolor"  fast="1" >
               <Axis dimension="x"  name="FSC-A"  label=""  auto="auto" />
               <Axis dimension="y"  name="FSC-W"  label=""  auto="auto" />
               <GraphSettings level="5%"  smoothingHighResolution="1"  contourHighResolution="1"  histogramSmoothingCount="0"  graphResolution="256"  showOutliers="0"  drawLargeDots="0"  dotsToDraw="8000"  tint="le.chartfill.tinted.40"  lineWeight="le.lineweight.normal"  lineStyle="le.linestyle.solid" />
               <GraphEnvironment showGrid="0"  showAxes="tnlTNL"  showGates="1"  showFreqOnPlots="1"  showGateNameOnPlots="1"  showMedians="0"  showUncomped="0"  addEventParam="0"  lastYAxisName="" >
                 <TextTraits font="SansSerif"  size="11"  name="Labels"  style="plain"  color="#000000"  background="#00ffffff"  just="left" />
                 <TextTraits font="SansSerif"  size="11"  name="LayoutGates"  style="plain"  color="#000000"  background="#00ffffff"  just="left" />
                 <TextTraits font="SansSerif"  size="9"  name="Numbers"  style="plain"  color="#000000"  background="#00ffffff"  just="left" />
                 <TextTraits font="SansSerif"  size="9"  name="Legend"  style="plain"  color="#000000"  background="#00ffffff"  just="left" />
                 <WindowPosition x="0"  y="0"  width="392"  height="584"  displayed="0"  panelState="---" />
               </GraphEnvironment>
             </Graph>
             <Gate gating:id="ID1108419720" >
               <gating:PolygonGate eventsInside="1"  annoOffsetX="-93"  annoOffsetY="-17"  tint="#000000"  isTinted="0"  lineWeight="Normal"  userDefined="1"  quadId="-1"  gateResolution="256" >
                 <gating:dimension>
                   <data-type:fcs-dimension data-type:name="FSC-A" />
                 </gating:dimension>
                 <gating:dimension>
                   <data-type:fcs-dimension data-type:name="SSC-A" />
                 </gating:dimension>
                 <gating:vertex>
                   <gating:coordinate data-type:value="35987.2003439595" />
                   <gating:coordinate data-type:value="125469.7481265534" />
                 </gating:vertex>
                 <gating:vertex>
                   <gating:coordinate data-type:value="3895.9967667121" />
                   <gating:coordinate data-type:value="11020.5833582426" />
                 </gating:vertex>
                 <gating:vertex>
                   <gating:coordinate data-type:value="2205.5307992275" />
                   <gating:coordinate data-type:value="3538.7757147334" />
                 </gating:vertex>
                 <gating:vertex>
                   <gating:coordinate data-type:value="1600.8687010626" />
                   <gating:coordinate data-type:value="1898.2464182751" />
                 </gating:vertex>
                 <gating:vertex>
                   <gating:coordinate data-type:value="1706.2048130505" />
                   <gating:coordinate data-type:value="921.6294572803" />
                 </gating:vertex>
                 <gating:vertex>
                   <gating:coordinate data-type:value="2774.5750588385" />
                   <gating:coordinate data-type:value="518.614632049" />
                 </gating:vertex>
                 <gating:vertex>
                   <gating:coordinate data-type:value="14880.5953304872" />
                   <gating:coordinate data-type:value="886.4810299283" />
                 </gating:vertex>
                 <gating:vertex>
                   <gating:coordinate data-type:value="69463.8790286549" />
                   <gating:coordinate data-type:value="5225.9247409216" />
                 </gating:vertex>
                 <gating:vertex>
                   <gating:coordinate data-type:value="119161.2718056668" />
                   <gating:coordinate data-type:value="23202.6244320811" />
                 </gating:vertex>
                 <gating:vertex>
                   <gating:coordinate data-type:value="135026.9591691869" />
                   <gating:coordinate data-type:value="60054.985541174" />
                 </gating:vertex>
                 <gating:vertex>
                   <gating:coordinate data-type:value="85450.5395998784" />
                   <gating:coordinate data-type:value="114389.3912834591" />
                 </gating:vertex>
               </gating:PolygonGate>
             </Gate>
             <Subpopulations>
               <Population name="Single Cells"  annotation=""  owningGroup="All Samples"  expanded="1"  sortPriority="10"  count="7501" >
                 <Graph smoothing="0"  backColor="#ffffff"  foreColor="#000000"  heatMapStatParameter="Comp-Alexa Fluor 488-A"  type="Pseudocolor"  fast="1" >
                   <Axis dimension="x"  name="FSC-A"  label=""  auto="auto" />
                   <Axis dimension="y"  name="Comp-Alexa Fluor 488-A"  label=""  auto="auto" />
                   <GraphSettings level="5%"  smoothingHighResolution="1"  contourHighResolution="1"  histogramSmoothingCount="0"  graphResolution="256"  showOutliers="0"  drawLargeDots="0"  dotsToDraw="8000"  tint="le.chartfill.tinted.40"  lineWeight="le.lineweight.normal"  lineStyle="le.linestyle.solid" />
                   <GraphEnvironment showGrid="0"  showAxes="tnlTNL"  showGates="1"  showFreqOnPlots="1"  showGateNameOnPlots="1"  showMedians="0"  showUncomped="0"  addEventParam="0"  lastYAxisName="" >
                     <TextTraits font="SansSerif"  size="11"  name="Labels"  style="plain"  color="#000000"  background="#00ffffff"  just="left" />
                     <TextTraits font="SansSerif"  size="11"  name="LayoutGates"  style="plain"  color="#000000"  background="#00ffffff"  just="left" />
                     <TextTraits font="SansSerif"  size="9"  name="Numbers"  style="plain"  color="#000000"  background="#00ffffff"  just="left" />
                     <TextTraits font="SansSerif"  size="9"  name="Legend"  style="plain"  color="#000000"  background="#00ffffff"  just="left" />
                     <WindowPosition x="0"  y="0"  width="392"  height="584"  displayed="0"  panelState="---" />
                   </GraphEnvironment>
                 </Graph>
                 <Gate gating:id="ID1863432239"  gating:parent_id="ID1108419720" >
                   <gating:PolygonGate eventsInside="1"  annoOffsetX="-96"  annoOffsetY="-79"  tint="#000000"  isTinted="0"  lineWeight="Normal"  userDefined="1"  quadId="-1"  gateResolution="256" >
                     <gating:dimension>
                       <data-type:fcs-dimension data-type:name="FSC-A" />
                     </gating:dimension>
                     <gating:dimension>
                       <data-type:fcs-dimension data-type:name="FSC-W" />
                     </gating:dimension>
                     <gating:vertex>
                       <gating:coordinate data-type:value="2278.2650108127" />
                       <gating:coordinate data-type:value="155121.9082568807" />
                     </gating:vertex>
                     <gating:vertex>
                       <gating:coordinate data-type:value="13229.752723591" />
                       <gating:coordinate data-type:value="185184.2935779816" />
                     </gating:vertex>
                     <gating:vertex>
                       <gating:coordinate data-type:value="24981.0811104293" />
                       <gating:coordinate data-type:value="175564.3302752294" />
                     </gating:vertex>
                     <gating:vertex>
                       <gating:coordinate data-type:value="49941.1455066102" />
                       <gating:coordinate data-type:value="155121.9082568807" />
                     </gating:vertex>
                     <gating:vertex>
                       <gating:coordinate data-type:value="47930.2836732039" />
                       <gating:coordinate data-type:value="128667.0091743119" />
                     </gating:vertex>
                     <gating:vertex>
                       <gating:coordinate data-type:value="30581.2778001837" />
                       <gating:coordinate data-type:value="94997.1376146789" />
                     </gating:vertex>
                     <gating:vertex>
                       <gating:coordinate data-type:value="18870.2299725634" />
                       <gating:coordinate data-type:value="76959.7064220184" />
                     </gating:vertex>
                     <gating:vertex>
                       <gating:coordinate data-type:value="8343.1379743825" />
                       <gating:coordinate data-type:value="58922.2752293578" />
                     </gating:vertex>
                     <gating:vertex>
                       <gating:coordinate data-type:value="4033.8514933188" />
                       <gating:coordinate data-type:value="50504.8073394495" />
                     </gating:vertex>
                     <gating:vertex>
                       <gating:coordinate data-type:value="2596.8772233894" />
                       <gating:coordinate data-type:value="60124.7706422018" />
                     </gating:vertex>
                     <gating:vertex>
                       <gating:coordinate data-type:value="1938.850663076" />
                       <gating:coordinate data-type:value="72149.7247706422" />
                     </gating:vertex>
                     <gating:vertex>
                       <gating:coordinate data-type:value="1238.9883467517" />
                       <gating:coordinate data-type:value="96199.6330275229" />
                     </gating:vertex>
                     <gating:vertex>
                       <gating:coordinate data-type:value="1550.6703962636" />
                       <gating:coordinate data-type:value="137084.4770642202" />
                     </gating:vertex>
                   </gating:PolygonGate>
                 </Gate>
                 <Subpopulations>
                   <Population name="EdU+"  annotation=""  owningGroup="All Samples"  expanded="1"  sortPriority="10"  count="634" >
                     <Graph smoothing="0"  backColor="#ffffff"  foreColor="#000000"  heatMapStatParameter="Comp-Alexa Fluor 488-A"  type="Pseudocolor"  fast="1" >
                       <Axis dimension="x"  name="FSC-A"  label=""  auto="auto" />
                       <Axis dimension="y"  name="Comp-Alexa Fluor 488-A"  label=""  auto="auto" />
                       <GraphSettings level="5%"  smoothingHighResolution="1"  contourHighResolution="1"  histogramSmoothingCount="0"  graphResolution="256"  showOutliers="0"  drawLargeDots="0"  dotsToDraw="8000"  tint="le.chartfill.tinted.40"  lineWeight="le.lineweight.normal"  lineStyle="le.linestyle.solid" />
                       <GraphEnvironment showGrid="0"  showAxes="tnlTNL"  showGates="1"  showFreqOnPlots="1"  showGateNameOnPlots="1"  showMedians="0"  showUncomped="0"  addEventParam="0"  lastYAxisName="" >
                         <TextTraits font="SansSerif"  size="11"  name="Labels"  style="plain"  color="#000000"  background="#00ffffff"  just="left" />
                         <TextTraits font="SansSerif"  size="11"  name="LayoutGates"  style="plain"  color="#000000"  background="#00ffffff"  just="left" />
                         <TextTraits font="SansSerif"  size="9"  name="Numbers"  style="plain"  color="#000000"  background="#00ffffff"  just="left" />
                         <TextTraits font="SansSerif"  size="9"  name="Legend"  style="plain"  color="#000000"  background="#00ffffff"  just="left" />
                         <WindowPosition x="0"  y="0"  width="392"  height="584"  displayed="1"  panelState="---" />
                       </GraphEnvironment>
                     </Graph>
                     <Gate gating:id="ID1560764337"  gating:parent_id="ID1863432239" >
                       <gating:RectangleGate eventsInside="1"  annoOffsetX="-24"  annoOffsetY="-11"  tint="#000000"  isTinted="0"  lineWeight="Normal"  userDefined="1"  percentX="0"  percentY="0" >
                         <gating:dimension gating:min="-720.9308408667871"  gating:max="205003.7152234511" >
                           <data-type:fcs-dimension data-type:name="FSC-A" />
                         </gating:dimension>
                         <gating:dimension gating:min="1032.6600272075748"  gating:max="181747.35417067946" >
                           <data-type:fcs-dimension data-type:name="Comp-Alexa Fluor 488-A" />
                         </gating:dimension>
                       </gating:RectangleGate>
                     </Gate>
                   </Population>
                 </Subpopulations>
               </Population>
             </Subpopulations>
           </Population>
         </Subpopulations>
       </SampleNode>
     </Sample>
     <Sample>
       <DataSet uri="file:/Z:/Kaihua/DATA/2021/20210320%20CHOP%20Flul%20MEF%20Edu%20incorp%20after%20TM,%20Tg/original%20data/20210320_WT-1%2050Tg-2_017.fcs"  sampleID="19" />
       <transforms:spilloverMatrix spectral="0"  prefix="Comp-"  name="Acquisition-defined"  editable="0"  color="#c0c0c0"  version="FlowJo-10.8.1"  status="FINALIZED"  transforms:id="ec6e2c2a-b933-4039-b16e-1f15eabf19a1"  suffix="" >
         <data-type:parameters>
           <data-type:parameter data-type:name="Alexa Fluor 488-A"  userProvidedCompInfix="Comp-Alexa Fluor 488-A" />
           <data-type:parameter data-type:name="PerCP-A"  userProvidedCompInfix="Comp-PerCP-A" />
         </data-type:parameters>
         <transforms:spillover data-type:parameter="Alexa Fluor 488-A"  userProvidedCompInfix="Comp-Alexa Fluor 488-A" >
           <transforms:coefficient data-type:parameter="Alexa Fluor 488-A"  transforms:value="1" />
           <transforms:coefficient data-type:parameter="PerCP-A"  transforms:value="0" />
         </transforms:spillover>
         <transforms:spillover data-type:parameter="PerCP-A"  userProvidedCompInfix="Comp-PerCP-A" >
           <transforms:coefficient data-type:parameter="Alexa Fluor 488-A"  transforms:value="0.1299999952" />
           <transforms:coefficient data-type:parameter="PerCP-A"  transforms:value="1" />
         </transforms:spillover>
       </transforms:spilloverMatrix>
       <Transformations>
         <transforms:biex transforms:length="256"  transforms:maxRange="262144"  transforms:neg="0"  transforms:width="-100"  transforms:pos="4.418539922" >
           <data-type:parameter data-type:name="FSC-A" />
         </transforms:biex>
         <transforms:linear transforms:minRange="0"  transforms:maxRange="262144"  gain="1" >
           <data-type:parameter data-type:name="FSC-W" />
         </transforms:linear>
         <transforms:biex transforms:length="256"  transforms:maxRange="262144"  transforms:neg="0"  transforms:width="-100"  transforms:pos="4.418539922" >
           <data-type:parameter data-type:name="SSC-A" />
         </transforms:biex>
         <transforms:biex transforms:length="256"  transforms:maxRange="262144"  transforms:neg="0"  transforms:width="-100"  transforms:pos="4.418539922" >
           <data-type:parameter data-type:name="Alexa Fluor 488-A" />
         </transforms:biex>
         <transforms:biex transforms:length="256"  transforms:maxRange="262144"  transforms:neg="0"  transforms:width="-100"  transforms:pos="4.418539922" >
           <data-type:parameter data-type:name="PerCP-A" />
         </transforms:biex>
         <transforms:linear transforms:minRange="0.532"  transforms:maxRange="491"  gain="1" >
           <data-type:parameter data-type:name="Time" />
         </transforms:linear>
         <transforms:biex transforms:length="256"  transforms:maxRange="262144"  transforms:neg="0"  transforms:width="-100"  transforms:pos="4.418539922" >
           <data-type:parameter data-type:name="Comp-Alexa Fluor 488-A" />
         </transforms:biex>
         <transforms:biex transforms:length="256"  transforms:maxRange="262144"  transforms:neg="0"  transforms:width="-100"  transforms:pos="4.418539922" >
           <data-type:parameter data-type:name="Comp-PerCP-A" />
         </transforms:biex>
       </Transformations>
       <Keywords>
         <Keyword name="FJ_FCS_VERSION"  value="3" />
         <Keyword name="$BEGINANALYSIS"  value="0" />
         <Keyword name="$ENDANALYSIS"  value="0" />
         <Keyword name="$BEGINSTEXT"  value="0" />
         <Keyword name="$ENDSTEXT"  value="0" />
         <Keyword name="$BEGINDATA"  value="1931" />
         <Keyword name="$ENDDATA"  value="260386             " />
         <Keyword name="$FIL"  value="20210320_WT-1 50Tg-2_017.fcs" />
         <Keyword name="$SYS"  value="Windows 7 6.1" />
         <Keyword name="$TOT"  value="10769              " />
         <Keyword name="$PAR"  value="6" />
         <Keyword name="$MODE"  value="L" />
         <Keyword name="$BYTEORD"  value="4,3,2,1" />
         <Keyword name="$DATATYPE"  value="F" />
         <Keyword name="$NEXTDATA"  value="0" />
         <Keyword name="CREATOR"  value="BD FACSDiva Software Version 8.0.1" />
         <Keyword name="TUBE NAME"  value="WT-1 50Tg-2" />
         <Keyword name="$SRC"  value="20210320" />
         <Keyword name="EXPERIMENT NAME"  value="20210320" />
         <Keyword name="GUID"  value="f8231931-e039-4bed-8d4c-b4535f46989a" />
         <Keyword name="$DATE"  value="20-MAR-2021" />
         <Keyword name="$BTIM"  value="03:58:01" />
         <Keyword name="$ETIM"  value="04:06:12" />
         <Keyword name="$CYT"  value="LSRII" />
         <Keyword name="SETTINGS"  value="Cytometer" />
         <Keyword name="CYTNUM"  value="1" />
         <Keyword name="WINDOW EXTENSION"  value="10.00" />
         <Keyword name="EXPORT USER NAME"  value="Rutkowski" />
         <Keyword name="EXPORT TIME"  value="20-MAR-2021-04:41:39" />
         <Keyword name="$OP"  value="Rutkowski" />
         <Keyword name="FSC ASF"  value="0.78" />
         <Keyword name="AUTOBS"  value="TRUE" />
         <Keyword name="$INST"  value=" " />
         <Keyword name="LASER1NAME"  value="Blue" />
         <Keyword name="LASER1DELAY"  value="0.00" />
         <Keyword name="LASER1ASF"  value="1.00" />
         <Keyword name="LASER2NAME"  value="Red" />
         <Keyword name="LASER2DELAY"  value="66.09" />
         <Keyword name="LASER2ASF"  value="0.85" />
         <Keyword name="$TIMESTEP"  value="0.01" />
         <Keyword name="SPILL"  value="2,Alexa Fluor 488-A,PerCP-A,1,0,0.13,1" />
         <Keyword name="APPLY COMPENSATION"  value="TRUE" />
         <Keyword name="THRESHOLD"  value="FSC,600" />
         <Keyword name="$P1N"  value="FSC-A" />
         <Keyword name="$P1R"  value="262144" />
         <Keyword name="$P1B"  value="32" />
         <Keyword name="$P1E"  value="0,0" />
         <Keyword name="$P1V"  value="0" />
         <Keyword name="$P1G"  value="1.0" />
         <Keyword name="P1DISPLAY"  value="LOG" />
         <Keyword name="P1BS"  value="0" />
         <Keyword name="P1MS"  value="0" />
         <Keyword name="$P2N"  value="FSC-W" />
         <Keyword name="$P2R"  value="262144" />
         <Keyword name="$P2B"  value="32" />
         <Keyword name="$P2E"  value="0,0" />
         <Keyword name="$P2V"  value="0" />
         <Keyword name="$P2G"  value="1.0" />
         <Keyword name="P2BS"  value="-1" />
         <Keyword name="P2MS"  value="0" />
         <Keyword name="$P3N"  value="SSC-A" />
         <Keyword name="$P3R"  value="262144" />
         <Keyword name="$P3B"  value="32" />
         <Keyword name="$P3E"  value="0,0" />
         <Keyword name="$P3V"  value="183" />
         <Keyword name="$P3G"  value="1.0" />
         <Keyword name="P3DISPLAY"  value="LOG" />
         <Keyword name="P3BS"  value="0" />
         <Keyword name="P3MS"  value="0" />
         <Keyword name="$P4N"  value="Alexa Fluor 488-A" />
         <Keyword name="$P4R"  value="262144" />
         <Keyword name="$P4B"  value="32" />
         <Keyword name="$P4E"  value="0,0" />
         <Keyword name="$P4V"  value="270" />
         <Keyword name="$P4G"  value="1.0" />
         <Keyword name="P4DISPLAY"  value="LOG" />
         <Keyword name="P4BS"  value="582" />
         <Keyword name="P4MS"  value="0" />
         <Keyword name="$P5N"  value="PerCP-A" />
         <Keyword name="$P5R"  value="262144" />
         <Keyword name="$P5B"  value="32" />
         <Keyword name="$P5E"  value="0,0" />
         <Keyword name="$P5V"  value="610" />
         <Keyword name="$P5G"  value="1.0" />
         <Keyword name="P5DISPLAY"  value="LOG" />
         <Keyword name="P5BS"  value="203" />
         <Keyword name="P5MS"  value="0" />
         <Keyword name="$P6N"  value="Time" />
         <Keyword name="$P6R"  value="262144" />
         <Keyword name="$P6B"  value="32" />
         <Keyword name="$P6E"  value="0,0" />
         <Keyword name="$P6G"  value="0.01" />
         <Keyword name="P6BS"  value="0" />
         <Keyword name="P6MS"  value="0" />
         <Keyword name="CST SETUP STATUS"  value="SUCCESS WITH WARNING" />
         <Keyword name="CST BEADS LOT ID"  value="10549" />
         <Keyword name="CYTOMETER CONFIG NAME"  value="Copy of U of IA Custom LSRII Config" />
         <Keyword name="CYTOMETER CONFIG CREATE DATE"  value="2016-08-17T09:40:15-05:00" />
         <Keyword name="CST SETUP DATE"  value="2018-11-27T08:47:38-06:00" />
         <Keyword name="CST BASELINE DATE"  value="2018-10-03T08:46:21-05:00" />
         <Keyword name="CST BEADS EXPIRED"  value="False" />
         <Keyword name="CST PERFORMANCE EXPIRED"  value="2018-11-28T08:47:38-06:00" />
         <Keyword name="CST REGULATORY STATUS"  value="RUO Performance Check" />
         <Keyword name="$P1S"  value="" />
         <Keyword name="$P2S"  value="" />
         <Keyword name="$P3S"  value="" />
         <Keyword name="$P4S"  value="" />
         <Keyword name="$P5S"  value="" />
         <Keyword name="$P6S"  value="" />
         <Keyword name="$P7N"  value="Comp-Alexa Fluor 488-A" />
         <Keyword name="$P7S"  value="" />
         <Keyword name="$P7R"  value="262144" />
         <Keyword name="$P8N"  value="Comp-PerCP-A" />
         <Keyword name="$P8S"  value="" />
         <Keyword name="$P8R"  value="262144" />
       </Keywords>
       <SampleNode name="20210320_WT-1 50Tg-2_017.fcs"  annotation=""  owningGroup=""  expanded="1"  sortPriority="10"  count="10769"  sampleID="19" >
         <Graph smoothing="0"  backColor="#ffffff"  foreColor="#000000"  heatMapStatParameter="Comp-Alexa Fluor 488-A"  type="Pseudocolor"  fast="1" >
           <Axis dimension="x"  name="FSC-A"  label=""  auto="auto" />
           <Axis dimension="y"  name="SSC-A"  label=""  auto="auto" />
           <GraphSettings level="5%"  smoothingHighResolution="1"  contourHighResolution="1"  histogramSmoothingCount="0"  graphResolution="256"  showOutliers="0"  drawLargeDots="0"  dotsToDraw="8000"  tint="le.chartfill.tinted.40"  lineWeight="le.lineweight.normal"  lineStyle="le.linestyle.solid" />
           <GraphEnvironment showGrid="0"  showAxes="tnlTNL"  showGates="1"  showFreqOnPlots="1"  showGateNameOnPlots="1"  showMedians="0"  showUncomped="0"  addEventParam="0"  lastYAxisName="" >
             <TextTraits font="SansSerif"  size="11"  name="Labels"  style="plain"  color="#000000"  background="#00ffffff"  just="left" />
             <TextTraits font="SansSerif"  size="11"  name="LayoutGates"  style="plain"  color="#000000"  background="#00ffffff"  just="left" />
             <TextTraits font="SansSerif"  size="9"  name="Numbers"  style="plain"  color="#000000"  background="#00ffffff"  just="left" />
             <TextTraits font="SansSerif"  size="9"  name="Legend"  style="plain"  color="#000000"  background="#00ffffff"  just="left" />
             <WindowPosition x="0"  y="0"  width="392"  height="584"  displayed="0"  panelState="---" />
           </GraphEnvironment>
         </Graph>
         <Subpopulations>
           <Population name="cells"  annotation=""  owningGroup="All Samples"  expanded="1"  sortPriority="10"  count="5452" >
             <Graph smoothing="0"  backColor="#ffffff"  foreColor="#000000"  heatMapStatParameter="Comp-Alexa Fluor 488-A"  type="Pseudocolor"  fast="1" >
               <Axis dimension="x"  name="FSC-A"  label=""  auto="auto" />
               <Axis dimension="y"  name="FSC-W"  label=""  auto="auto" />
               <GraphSettings level="5%"  smoothingHighResolution="1"  contourHighResolution="1"  histogramSmoothingCount="0"  graphResolution="256"  showOutliers="0"  drawLargeDots="0"  dotsToDraw="8000"  tint="le.chartfill.tinted.40"  lineWeight="le.lineweight.normal"  lineStyle="le.linestyle.solid" />
               <GraphEnvironment showGrid="0"  showAxes="tnlTNL"  showGates="1"  showFreqOnPlots="1"  showGateNameOnPlots="1"  showMedians="0"  showUncomped="0"  addEventParam="0"  lastYAxisName="" >
                 <TextTraits font="SansSerif"  size="11"  name="Labels"  style="plain"  color="#000000"  background="#00ffffff"  just="left" />
                 <TextTraits font="SansSerif"  size="11"  name="LayoutGates"  style="plain"  color="#000000"  background="#00ffffff"  just="left" />
                 <TextTraits font="SansSerif"  size="9"  name="Numbers"  style="plain"  color="#000000"  background="#00ffffff"  just="left" />
                 <TextTraits font="SansSerif"  size="9"  name="Legend"  style="plain"  color="#000000"  background="#00ffffff"  just="left" />
                 <WindowPosition x="0"  y="0"  width="392"  height="584"  displayed="0"  panelState="---" />
               </GraphEnvironment>
             </Graph>
             <Gate gating:id="ID634847833" >
               <gating:PolygonGate eventsInside="1"  annoOffsetX="-93"  annoOffsetY="-17"  tint="#000000"  isTinted="0"  lineWeight="Normal"  userDefined="1"  quadId="-1"  gateResolution="256" >
                 <gating:dimension>
                   <data-type:fcs-dimension data-type:name="FSC-A" />
                 </gating:dimension>
                 <gating:dimension>
                   <data-type:fcs-dimension data-type:name="SSC-A" />
                 </gating:dimension>
                 <gating:vertex>
                   <gating:coordinate data-type:value="35987.2003439595" />
                   <gating:coordinate data-type:value="125469.7481265534" />
                 </gating:vertex>
                 <gating:vertex>
                   <gating:coordinate data-type:value="3895.9967667121" />
                   <gating:coordinate data-type:value="11020.5833582426" />
                 </gating:vertex>
                 <gating:vertex>
                   <gating:coordinate data-type:value="2205.5307992275" />
                   <gating:coordinate data-type:value="3538.7757147334" />
                 </gating:vertex>
                 <gating:vertex>
                   <gating:coordinate data-type:value="1600.8687010626" />
                   <gating:coordinate data-type:value="1898.2464182751" />
                 </gating:vertex>
                 <gating:vertex>
                   <gating:coordinate data-type:value="1706.2048130505" />
                   <gating:coordinate data-type:value="921.6294572803" />
                 </gating:vertex>
                 <gating:vertex>
                   <gating:coordinate data-type:value="2774.5750588385" />
                   <gating:coordinate data-type:value="518.614632049" />
                 </gating:vertex>
                 <gating:vertex>
                   <gating:coordinate data-type:value="14880.5953304872" />
                   <gating:coordinate data-type:value="886.4810299283" />
                 </gating:vertex>
                 <gating:vertex>
                   <gating:coordinate data-type:value="69463.8790286549" />
                   <gating:coordinate data-type:value="5225.9247409216" />
                 </gating:vertex>
                 <gating:vertex>
                   <gating:coordinate data-type:value="119161.2718056668" />
                   <gating:coordinate data-type:value="23202.6244320811" />
                 </gating:vertex>
                 <gating:vertex>
                   <gating:coordinate data-type:value="135026.9591691869" />
                   <gating:coordinate data-type:value="60054.985541174" />
                 </gating:vertex>
                 <gating:vertex>
                   <gating:coordinate data-type:value="85450.5395998784" />
                   <gating:coordinate data-type:value="114389.3912834591" />
                 </gating:vertex>
               </gating:PolygonGate>
             </Gate>
             <Subpopulations>
               <Population name="Single Cells"  annotation=""  owningGroup="All Samples"  expanded="1"  sortPriority="10"  count="4375" >
                 <Graph smoothing="0"  backColor="#ffffff"  foreColor="#000000"  heatMapStatParameter="Comp-Alexa Fluor 488-A"  type="Pseudocolor"  fast="1" >
                   <Axis dimension="x"  name="FSC-A"  label=""  auto="auto" />
                   <Axis dimension="y"  name="Comp-Alexa Fluor 488-A"  label=""  auto="auto" />
                   <GraphSettings level="5%"  smoothingHighResolution="1"  contourHighResolution="1"  histogramSmoothingCount="0"  graphResolution="256"  showOutliers="0"  drawLargeDots="0"  dotsToDraw="8000"  tint="le.chartfill.tinted.40"  lineWeight="le.lineweight.normal"  lineStyle="le.linestyle.solid" />
                   <GraphEnvironment showGrid="0"  showAxes="tnlTNL"  showGates="1"  showFreqOnPlots="1"  showGateNameOnPlots="1"  showMedians="0"  showUncomped="0"  addEventParam="0"  lastYAxisName="" >
                     <TextTraits font="SansSerif"  size="11"  name="Labels"  style="plain"  color="#000000"  background="#00ffffff"  just="left" />
                     <TextTraits font="SansSerif"  size="11"  name="LayoutGates"  style="plain"  color="#000000"  background="#00ffffff"  just="left" />
                     <TextTraits font="SansSerif"  size="9"  name="Numbers"  style="plain"  color="#000000"  background="#00ffffff"  just="left" />
                     <TextTraits font="SansSerif"  size="9"  name="Legend"  style="plain"  color="#000000"  background="#00ffffff"  just="left" />
                     <WindowPosition x="0"  y="0"  width="392"  height="584"  displayed="0"  panelState="---" />
                   </GraphEnvironment>
                 </Graph>
                 <Gate gating:id="ID983980432"  gating:parent_id="ID634847833" >
                   <gating:PolygonGate eventsInside="1"  annoOffsetX="-96"  annoOffsetY="-79"  tint="#000000"  isTinted="0"  lineWeight="Normal"  userDefined="1"  quadId="-1"  gateResolution="256" >
                     <gating:dimension>
                       <data-type:fcs-dimension data-type:name="FSC-A" />
                     </gating:dimension>
                     <gating:dimension>
                       <data-type:fcs-dimension data-type:name="FSC-W" />
                     </gating:dimension>
                     <gating:vertex>
                       <gating:coordinate data-type:value="2278.2650108127" />
                       <gating:coordinate data-type:value="155121.9082568807" />
                     </gating:vertex>
                     <gating:vertex>
                       <gating:coordinate data-type:value="13229.752723591" />
                       <gating:coordinate data-type:value="185184.2935779816" />
                     </gating:vertex>
                     <gating:vertex>
                       <gating:coordinate data-type:value="24981.0811104293" />
                       <gating:coordinate data-type:value="175564.3302752294" />
                     </gating:vertex>
                     <gating:vertex>
                       <gating:coordinate data-type:value="49941.1455066102" />
                       <gating:coordinate data-type:value="155121.9082568807" />
                     </gating:vertex>
                     <gating:vertex>
                       <gating:coordinate data-type:value="47930.2836732039" />
                       <gating:coordinate data-type:value="128667.0091743119" />
                     </gating:vertex>
                     <gating:vertex>
                       <gating:coordinate data-type:value="30581.2778001837" />
                       <gating:coordinate data-type:value="94997.1376146789" />
                     </gating:vertex>
                     <gating:vertex>
                       <gating:coordinate data-type:value="18870.2299725634" />
                       <gating:coordinate data-type:value="76959.7064220184" />
                     </gating:vertex>
                     <gating:vertex>
                       <gating:coordinate data-type:value="8343.1379743825" />
                       <gating:coordinate data-type:value="58922.2752293578" />
                     </gating:vertex>
                     <gating:vertex>
                       <gating:coordinate data-type:value="4033.8514933188" />
                       <gating:coordinate data-type:value="50504.8073394495" />
                     </gating:vertex>
                     <gating:vertex>
                       <gating:coordinate data-type:value="2596.8772233894" />
                       <gating:coordinate data-type:value="60124.7706422018" />
                     </gating:vertex>
                     <gating:vertex>
                       <gating:coordinate data-type:value="1938.850663076" />
                       <gating:coordinate data-type:value="72149.7247706422" />
                     </gating:vertex>
                     <gating:vertex>
                       <gating:coordinate data-type:value="1238.9883467517" />
                       <gating:coordinate data-type:value="96199.6330275229" />
                     </gating:vertex>
                     <gating:vertex>
                       <gating:coordinate data-type:value="1550.6703962636" />
                       <gating:coordinate data-type:value="137084.4770642202" />
                     </gating:vertex>
                   </gating:PolygonGate>
                 </Gate>
                 <Subpopulations>
                   <Population name="EdU+"  annotation=""  owningGroup="All Samples"  expanded="1"  sortPriority="10"  count="273" >
                     <Graph smoothing="0"  backColor="#ffffff"  foreColor="#000000"  heatMapStatParameter="Comp-Alexa Fluor 488-A"  type="Pseudocolor"  fast="1" >
                       <Axis dimension="x"  name="FSC-A"  label=""  auto="auto" />
                       <Axis dimension="y"  name="Comp-Alexa Fluor 488-A"  label=""  auto="auto" />
                       <GraphSettings level="5%"  smoothingHighResolution="1"  contourHighResolution="1"  histogramSmoothingCount="0"  graphResolution="256"  showOutliers="0"  drawLargeDots="0"  dotsToDraw="8000"  tint="le.chartfill.tinted.40"  lineWeight="le.lineweight.normal"  lineStyle="le.linestyle.solid" />
                       <GraphEnvironment showGrid="0"  showAxes="tnlTNL"  showGates="1"  showFreqOnPlots="1"  showGateNameOnPlots="1"  showMedians="0"  showUncomped="0"  addEventParam="0"  lastYAxisName="" >
                         <TextTraits font="SansSerif"  size="11"  name="Labels"  style="plain"  color="#000000"  background="#00ffffff"  just="left" />
                         <TextTraits font="SansSerif"  size="11"  name="LayoutGates"  style="plain"  color="#000000"  background="#00ffffff"  just="left" />
                         <TextTraits font="SansSerif"  size="9"  name="Numbers"  style="plain"  color="#000000"  background="#00ffffff"  just="left" />
                         <TextTraits font="SansSerif"  size="9"  name="Legend"  style="plain"  color="#000000"  background="#00ffffff"  just="left" />
                         <WindowPosition x="0"  y="0"  width="392"  height="584"  displayed="1"  panelState="---" />
                       </GraphEnvironment>
                     </Graph>
                     <Gate gating:id="ID1044553666"  gating:parent_id="ID983980432" >
                       <gating:RectangleGate eventsInside="1"  annoOffsetX="-24"  annoOffsetY="-11"  tint="#000000"  isTinted="0"  lineWeight="Normal"  userDefined="1"  percentX="0"  percentY="0" >
                         <gating:dimension gating:min="-720.9308408667871"  gating:max="205003.7152234511" >
                           <data-type:fcs-dimension data-type:name="FSC-A" />
                         </gating:dimension>
                         <gating:dimension gating:min="1032.6600272075748"  gating:max="181747.35417067946" >
                           <data-type:fcs-dimension data-type:name="Comp-Alexa Fluor 488-A" />
                         </gating:dimension>
                       </gating:RectangleGate>
                     </Gate>
                   </Population>
                 </Subpopulations>
               </Population>
             </Subpopulations>
           </Population>
         </Subpopulations>
       </SampleNode>
     </Sample>
     <Sample>
       <DataSet uri="file:/Z:/Kaihua/DATA/2021/20210320%20CHOP%20Flul%20MEF%20Edu%20incorp%20after%20TM,%20Tg/original%20data/20210320_WT-2%2050Tg_018.fcs"  sampleID="1" />
       <transforms:spilloverMatrix spectral="0"  prefix="Comp-"  name="Acquisition-defined"  editable="0"  color="#c0c0c0"  version="FlowJo-10.8.1"  status="FINALIZED"  transforms:id="ec6e2c2a-b933-4039-b16e-1f15eabf19a1"  suffix="" >
         <data-type:parameters>
           <data-type:parameter data-type:name="Alexa Fluor 488-A"  userProvidedCompInfix="Comp-Alexa Fluor 488-A" />
           <data-type:parameter data-type:name="PerCP-A"  userProvidedCompInfix="Comp-PerCP-A" />
         </data-type:parameters>
         <transforms:spillover data-type:parameter="Alexa Fluor 488-A"  userProvidedCompInfix="Comp-Alexa Fluor 488-A" >
           <transforms:coefficient data-type:parameter="Alexa Fluor 488-A"  transforms:value="1" />
           <transforms:coefficient data-type:parameter="PerCP-A"  transforms:value="0" />
         </transforms:spillover>
         <transforms:spillover data-type:parameter="PerCP-A"  userProvidedCompInfix="Comp-PerCP-A" >
           <transforms:coefficient data-type:parameter="Alexa Fluor 488-A"  transforms:value="0.1299999952" />
           <transforms:coefficient data-type:parameter="PerCP-A"  transforms:value="1" />
         </transforms:spillover>
       </transforms:spilloverMatrix>
       <Transformations>
         <transforms:biex transforms:length="256"  transforms:maxRange="262144"  transforms:neg="0"  transforms:width="-100"  transforms:pos="4.418539922" >
           <data-type:parameter data-type:name="FSC-A" />
         </transforms:biex>
         <transforms:linear transforms:minRange="0"  transforms:maxRange="262144"  gain="1" >
           <data-type:parameter data-type:name="FSC-W" />
         </transforms:linear>
         <transforms:biex transforms:length="256"  transforms:maxRange="262144"  transforms:neg="0"  transforms:width="-100"  transforms:pos="4.418539922" >
           <data-type:parameter data-type:name="SSC-A" />
         </transforms:biex>
         <transforms:biex transforms:length="256"  transforms:maxRange="262144"  transforms:neg="0"  transforms:width="-100"  transforms:pos="4.418539922" >
           <data-type:parameter data-type:name="Alexa Fluor 488-A" />
         </transforms:biex>
         <transforms:biex transforms:length="256"  transforms:maxRange="262144"  transforms:neg="0"  transforms:width="-100"  transforms:pos="4.418539922" >
           <data-type:parameter data-type:name="PerCP-A" />
         </transforms:biex>
         <transforms:linear transforms:minRange="0.601"  transforms:maxRange="357"  gain="1" >
           <data-type:parameter data-type:name="Time" />
         </transforms:linear>
         <transforms:biex transforms:length="256"  transforms:maxRange="262144"  transforms:neg="0"  transforms:width="-100"  transforms:pos="4.418539922" >
           <data-type:parameter data-type:name="Comp-Alexa Fluor 488-A" />
         </transforms:biex>
         <transforms:biex transforms:length="256"  transforms:maxRange="262144"  transforms:neg="0"  transforms:width="-100"  transforms:pos="4.418539922" >
           <data-type:parameter data-type:name="Comp-PerCP-A" />
         </transforms:biex>
       </Transformations>
       <Keywords>
         <Keyword name="FJ_FCS_VERSION"  value="3" />
         <Keyword name="$BEGINANALYSIS"  value="0" />
         <Keyword name="$ENDANALYSIS"  value="0" />
         <Keyword name="$BEGINSTEXT"  value="0" />
         <Keyword name="$ENDSTEXT"  value="0" />
         <Keyword name="$BEGINDATA"  value="1927" />
         <Keyword name="$ENDDATA"  value="165102             " />
         <Keyword name="$FIL"  value="20210320_WT-2 50Tg_018.fcs" />
         <Keyword name="$SYS"  value="Windows 7 6.1" />
         <Keyword name="$TOT"  value="6799               " />
         <Keyword name="$PAR"  value="6" />
         <Keyword name="$MODE"  value="L" />
         <Keyword name="$BYTEORD"  value="4,3,2,1" />
         <Keyword name="$DATATYPE"  value="F" />
         <Keyword name="$NEXTDATA"  value="0" />
         <Keyword name="CREATOR"  value="BD FACSDiva Software Version 8.0.1" />
         <Keyword name="TUBE NAME"  value="WT-2 50Tg" />
         <Keyword name="$SRC"  value="20210320" />
         <Keyword name="EXPERIMENT NAME"  value="20210320" />
         <Keyword name="GUID"  value="3fb30929-598d-4401-9789-0bfbffe0240c" />
         <Keyword name="$DATE"  value="20-MAR-2021" />
         <Keyword name="$BTIM"  value="04:06:53" />
         <Keyword name="$ETIM"  value="04:12:50" />
         <Keyword name="$CYT"  value="LSRII" />
         <Keyword name="SETTINGS"  value="Cytometer" />
         <Keyword name="CYTNUM"  value="1" />
         <Keyword name="WINDOW EXTENSION"  value="10.00" />
         <Keyword name="EXPORT USER NAME"  value="Rutkowski" />
         <Keyword name="EXPORT TIME"  value="20-MAR-2021-04:41:39" />
         <Keyword name="$OP"  value="Rutkowski" />
         <Keyword name="FSC ASF"  value="0.78" />
         <Keyword name="AUTOBS"  value="TRUE" />
         <Keyword name="$INST"  value=" " />
         <Keyword name="LASER1NAME"  value="Blue" />
         <Keyword name="LASER1DELAY"  value="0.00" />
         <Keyword name="LASER1ASF"  value="1.00" />
         <Keyword name="LASER2NAME"  value="Red" />
         <Keyword name="LASER2DELAY"  value="66.09" />
         <Keyword name="LASER2ASF"  value="0.85" />
         <Keyword name="$TIMESTEP"  value="0.01" />
         <Keyword name="SPILL"  value="2,Alexa Fluor 488-A,PerCP-A,1,0,0.13,1" />
         <Keyword name="APPLY COMPENSATION"  value="TRUE" />
         <Keyword name="THRESHOLD"  value="FSC,600" />
         <Keyword name="$P1N"  value="FSC-A" />
         <Keyword name="$P1R"  value="262144" />
         <Keyword name="$P1B"  value="32" />
         <Keyword name="$P1E"  value="0,0" />
         <Keyword name="$P1V"  value="0" />
         <Keyword name="$P1G"  value="1.0" />
         <Keyword name="P1DISPLAY"  value="LOG" />
         <Keyword name="P1BS"  value="0" />
         <Keyword name="P1MS"  value="0" />
         <Keyword name="$P2N"  value="FSC-W" />
         <Keyword name="$P2R"  value="262144" />
         <Keyword name="$P2B"  value="32" />
         <Keyword name="$P2E"  value="0,0" />
         <Keyword name="$P2V"  value="0" />
         <Keyword name="$P2G"  value="1.0" />
         <Keyword name="P2BS"  value="-1" />
         <Keyword name="P2MS"  value="0" />
         <Keyword name="$P3N"  value="SSC-A" />
         <Keyword name="$P3R"  value="262144" />
         <Keyword name="$P3B"  value="32" />
         <Keyword name="$P3E"  value="0,0" />
         <Keyword name="$P3V"  value="183" />
         <Keyword name="$P3G"  value="1.0" />
         <Keyword name="P3DISPLAY"  value="LOG" />
         <Keyword name="P3BS"  value="0" />
         <Keyword name="P3MS"  value="0" />
         <Keyword name="$P4N"  value="Alexa Fluor 488-A" />
         <Keyword name="$P4R"  value="262144" />
         <Keyword name="$P4B"  value="32" />
         <Keyword name="$P4E"  value="0,0" />
         <Keyword name="$P4V"  value="270" />
         <Keyword name="$P4G"  value="1.0" />
         <Keyword name="P4DISPLAY"  value="LOG" />
         <Keyword name="P4BS"  value="483" />
         <Keyword name="P4MS"  value="0" />
         <Keyword name="$P5N"  value="PerCP-A" />
         <Keyword name="$P5R"  value="262144" />
         <Keyword name="$P5B"  value="32" />
         <Keyword name="$P5E"  value="0,0" />
         <Keyword name="$P5V"  value="610" />
         <Keyword name="$P5G"  value="1.0" />
         <Keyword name="P5DISPLAY"  value="LOG" />
         <Keyword name="P5BS"  value="183" />
         <Keyword name="P5MS"  value="0" />
         <Keyword name="$P6N"  value="Time" />
         <Keyword name="$P6R"  value="262144" />
         <Keyword name="$P6B"  value="32" />
         <Keyword name="$P6E"  value="0,0" />
         <Keyword name="$P6G"  value="0.01" />
         <Keyword name="P6BS"  value="0" />
         <Keyword name="P6MS"  value="0" />
         <Keyword name="CST SETUP STATUS"  value="SUCCESS WITH WARNING" />
         <Keyword name="CST BEADS LOT ID"  value="10549" />
         <Keyword name="CYTOMETER CONFIG NAME"  value="Copy of U of IA Custom LSRII Config" />
         <Keyword name="CYTOMETER CONFIG CREATE DATE"  value="2016-08-17T09:40:15-05:00" />
         <Keyword name="CST SETUP DATE"  value="2018-11-27T08:47:38-06:00" />
         <Keyword name="CST BASELINE DATE"  value="2018-10-03T08:46:21-05:00" />
         <Keyword name="CST BEADS EXPIRED"  value="False" />
         <Keyword name="CST PERFORMANCE EXPIRED"  value="2018-11-28T08:47:38-06:00" />
         <Keyword name="CST REGULATORY STATUS"  value="RUO Performance Check" />
         <Keyword name="$P1S"  value="" />
         <Keyword name="$P2S"  value="" />
         <Keyword name="$P3S"  value="" />
         <Keyword name="$P4S"  value="" />
         <Keyword name="$P5S"  value="" />
         <Keyword name="$P6S"  value="" />
         <Keyword name="$P7N"  value="Comp-Alexa Fluor 488-A" />
         <Keyword name="$P7S"  value="" />
         <Keyword name="$P7R"  value="262144" />
         <Keyword name="$P8N"  value="Comp-PerCP-A" />
         <Keyword name="$P8S"  value="" />
         <Keyword name="$P8R"  value="262144" />
       </Keywords>
       <SampleNode name="20210320_WT-2 50Tg_018.fcs"  annotation=""  owningGroup=""  expanded="1"  sortPriority="10"  count="6799"  sampleID="1" >
         <Graph smoothing="0"  backColor="#ffffff"  foreColor="#000000"  type="Pseudocolor"  fast="1" >
           <Axis dimension="x"  name="FSC-A"  label=""  auto="auto" />
           <Axis dimension="y"  name="SSC-A"  label=""  auto="auto" />
           <GraphSettings level="5%"  smoothingHighResolution="1"  contourHighResolution="1"  histogramSmoothingCount="0"  graphResolution="256"  showOutliers="0"  drawLargeDots="0"  dotsToDraw="8000"  tint="le.chartfill.tinted.40"  lineWeight="le.lineweight.normal"  lineStyle="le.linestyle.solid" />
           <GraphEnvironment showGrid="0"  showAxes="tnlTNL"  showGates="1"  showFreqOnPlots="1"  showGateNameOnPlots="1"  showMedians="0"  showUncomped="0"  addEventParam="0"  lastYAxisName="" >
             <TextTraits font="SansSerif"  size="11"  name="Labels"  style="plain"  color="#000000"  background="#00ffffff"  just="left" />
             <TextTraits font="SansSerif"  size="11"  name="LayoutGates"  style="plain"  color="#000000"  background="#00ffffff"  just="left" />
             <TextTraits font="SansSerif"  size="9"  name="Numbers"  style="plain"  color="#000000"  background="#00ffffff"  just="left" />
             <TextTraits font="SansSerif"  size="9"  name="Legend"  style="plain"  color="#000000"  background="#00ffffff"  just="left" />
           </GraphEnvironment>
         </Graph>
         <Subpopulations>
           <Population name="cells"  annotation=""  owningGroup="All Samples"  expanded="1"  sortPriority="10"  count="3380" >
             <Graph smoothing="0"  backColor="#ffffff"  foreColor="#000000"  heatMapStatParameter="Comp-Alexa Fluor 488-A"  type="Pseudocolor"  fast="1" >
               <Axis dimension="x"  name="FSC-A"  label=""  auto="auto" />
               <Axis dimension="y"  name="FSC-W"  label=""  auto="auto" />
               <GraphSettings level="5%"  smoothingHighResolution="1"  contourHighResolution="1"  histogramSmoothingCount="0"  graphResolution="256"  showOutliers="0"  drawLargeDots="0"  dotsToDraw="8000"  tint="le.chartfill.tinted.40"  lineWeight="le.lineweight.normal"  lineStyle="le.linestyle.solid" />
               <GraphEnvironment showGrid="0"  showAxes="tnlTNL"  showGates="1"  showFreqOnPlots="1"  showGateNameOnPlots="1"  showMedians="0"  showUncomped="0"  addEventParam="0"  lastYAxisName="" >
                 <TextTraits font="SansSerif"  size="11"  name="Labels"  style="plain"  color="#000000"  background="#00ffffff"  just="left" />
                 <TextTraits font="SansSerif"  size="11"  name="LayoutGates"  style="plain"  color="#000000"  background="#00ffffff"  just="left" />
                 <TextTraits font="SansSerif"  size="9"  name="Numbers"  style="plain"  color="#000000"  background="#00ffffff"  just="left" />
                 <TextTraits font="SansSerif"  size="9"  name="Legend"  style="plain"  color="#000000"  background="#00ffffff"  just="left" />
                 <WindowPosition x="0"  y="0"  width="392"  height="584"  displayed="0"  panelState="---" />
               </GraphEnvironment>
             </Graph>
             <Gate gating:id="ID2130531829" >
               <gating:PolygonGate eventsInside="1"  annoOffsetX="-93"  annoOffsetY="-17"  tint="#000000"  isTinted="0"  lineWeight="Normal"  userDefined="1"  quadId="-1"  gateResolution="256" >
                 <gating:dimension>
                   <data-type:fcs-dimension data-type:name="FSC-A" />
                 </gating:dimension>
                 <gating:dimension>
                   <data-type:fcs-dimension data-type:name="SSC-A" />
                 </gating:dimension>
                 <gating:vertex>
                   <gating:coordinate data-type:value="35987.2003439595" />
                   <gating:coordinate data-type:value="125469.7481265534" />
                 </gating:vertex>
                 <gating:vertex>
                   <gating:coordinate data-type:value="3895.9967667121" />
                   <gating:coordinate data-type:value="11020.5833582426" />
                 </gating:vertex>
                 <gating:vertex>
                   <gating:coordinate data-type:value="2205.5307992275" />
                   <gating:coordinate data-type:value="3538.7757147334" />
                 </gating:vertex>
                 <gating:vertex>
                   <gating:coordinate data-type:value="1600.8687010626" />
                   <gating:coordinate data-type:value="1898.2464182751" />
                 </gating:vertex>
                 <gating:vertex>
                   <gating:coordinate data-type:value="1706.2048130505" />
                   <gating:coordinate data-type:value="921.6294572803" />
                 </gating:vertex>
                 <gating:vertex>
                   <gating:coordinate data-type:value="2774.5750588385" />
                   <gating:coordinate data-type:value="518.614632049" />
                 </gating:vertex>
                 <gating:vertex>
                   <gating:coordinate data-type:value="14880.5953304872" />
                   <gating:coordinate data-type:value="886.4810299283" />
                 </gating:vertex>
                 <gating:vertex>
                   <gating:coordinate data-type:value="69463.8790286549" />
                   <gating:coordinate data-type:value="5225.9247409216" />
                 </gating:vertex>
                 <gating:vertex>
                   <gating:coordinate data-type:value="119161.2718056668" />
                   <gating:coordinate data-type:value="23202.6244320811" />
                 </gating:vertex>
                 <gating:vertex>
                   <gating:coordinate data-type:value="135026.9591691869" />
                   <gating:coordinate data-type:value="60054.985541174" />
                 </gating:vertex>
                 <gating:vertex>
                   <gating:coordinate data-type:value="85450.5395998784" />
                   <gating:coordinate data-type:value="114389.3912834591" />
                 </gating:vertex>
               </gating:PolygonGate>
             </Gate>
             <Subpopulations>
               <Population name="Single Cells"  annotation=""  owningGroup="All Samples"  expanded="1"  sortPriority="10"  count="2480" >
                 <Graph smoothing="0"  backColor="#ffffff"  foreColor="#000000"  heatMapStatParameter="Comp-Alexa Fluor 488-A"  type="Pseudocolor"  fast="1" >
                   <Axis dimension="x"  name="FSC-A"  label=""  auto="auto" />
                   <Axis dimension="y"  name="Comp-Alexa Fluor 488-A"  label=""  auto="auto" />
                   <GraphSettings level="5%"  smoothingHighResolution="1"  contourHighResolution="1"  histogramSmoothingCount="0"  graphResolution="256"  showOutliers="0"  drawLargeDots="0"  dotsToDraw="8000"  tint="le.chartfill.tinted.40"  lineWeight="le.lineweight.normal"  lineStyle="le.linestyle.solid" />
                   <GraphEnvironment showGrid="0"  showAxes="tnlTNL"  showGates="1"  showFreqOnPlots="1"  showGateNameOnPlots="1"  showMedians="0"  showUncomped="0"  addEventParam="0"  lastYAxisName="" >
                     <TextTraits font="SansSerif"  size="11"  name="Labels"  style="plain"  color="#000000"  background="#00ffffff"  just="left" />
                     <TextTraits font="SansSerif"  size="11"  name="LayoutGates"  style="plain"  color="#000000"  background="#00ffffff"  just="left" />
                     <TextTraits font="SansSerif"  size="9"  name="Numbers"  style="plain"  color="#000000"  background="#00ffffff"  just="left" />
                     <TextTraits font="SansSerif"  size="9"  name="Legend"  style="plain"  color="#000000"  background="#00ffffff"  just="left" />
                     <WindowPosition x="0"  y="0"  width="392"  height="584"  displayed="0"  panelState="---" />
                   </GraphEnvironment>
                 </Graph>
                 <Gate gating:id="ID1788580601"  gating:parent_id="ID2130531829" >
                   <gating:PolygonGate eventsInside="1"  annoOffsetX="-96"  annoOffsetY="-79"  tint="#000000"  isTinted="0"  lineWeight="Normal"  userDefined="1"  quadId="-1"  gateResolution="256" >
                     <gating:dimension>
                       <data-type:fcs-dimension data-type:name="FSC-A" />
                     </gating:dimension>
                     <gating:dimension>
                       <data-type:fcs-dimension data-type:name="FSC-W" />
                     </gating:dimension>
                     <gating:vertex>
                       <gating:coordinate data-type:value="2278.2650108127" />
                       <gating:coordinate data-type:value="155121.9082568807" />
                     </gating:vertex>
                     <gating:vertex>
                       <gating:coordinate data-type:value="13229.752723591" />
                       <gating:coordinate data-type:value="185184.2935779816" />
                     </gating:vertex>
                     <gating:vertex>
                       <gating:coordinate data-type:value="24981.0811104293" />
                       <gating:coordinate data-type:value="175564.3302752294" />
                     </gating:vertex>
                     <gating:vertex>
                       <gating:coordinate data-type:value="49941.1455066102" />
                       <gating:coordinate data-type:value="155121.9082568807" />
                     </gating:vertex>
                     <gating:vertex>
                       <gating:coordinate data-type:value="47930.2836732039" />
                       <gating:coordinate data-type:value="128667.0091743119" />
                     </gating:vertex>
                     <gating:vertex>
                       <gating:coordinate data-type:value="30581.2778001837" />
                       <gating:coordinate data-type:value="94997.1376146789" />
                     </gating:vertex>
                     <gating:vertex>
                       <gating:coordinate data-type:value="18870.2299725634" />
                       <gating:coordinate data-type:value="76959.7064220184" />
                     </gating:vertex>
                     <gating:vertex>
                       <gating:coordinate data-type:value="8343.1379743825" />
                       <gating:coordinate data-type:value="58922.2752293578" />
                     </gating:vertex>
                     <gating:vertex>
                       <gating:coordinate data-type:value="4033.8514933188" />
                       <gating:coordinate data-type:value="50504.8073394495" />
                     </gating:vertex>
                     <gating:vertex>
                       <gating:coordinate data-type:value="2596.8772233894" />
                       <gating:coordinate data-type:value="60124.7706422018" />
                     </gating:vertex>
                     <gating:vertex>
                       <gating:coordinate data-type:value="1938.850663076" />
                       <gating:coordinate data-type:value="72149.7247706422" />
                     </gating:vertex>
                     <gating:vertex>
                       <gating:coordinate data-type:value="1238.9883467517" />
                       <gating:coordinate data-type:value="96199.6330275229" />
                     </gating:vertex>
                     <gating:vertex>
                       <gating:coordinate data-type:value="1550.6703962636" />
                       <gating:coordinate data-type:value="137084.4770642202" />
                     </gating:vertex>
                   </gating:PolygonGate>
                 </Gate>
                 <Subpopulations>
                   <Population name="EdU+"  annotation=""  owningGroup="All Samples"  expanded="1"  sortPriority="10"  count="154" >
                     <Graph smoothing="0"  backColor="#ffffff"  foreColor="#000000"  heatMapStatParameter="Comp-Alexa Fluor 488-A"  type="Pseudocolor"  fast="1" >
                       <Axis dimension="x"  name="FSC-A"  label=""  auto="auto" />
                       <Axis dimension="y"  name="Comp-Alexa Fluor 488-A"  label=""  auto="auto" />
                       <GraphSettings level="5%"  smoothingHighResolution="1"  contourHighResolution="1"  histogramSmoothingCount="0"  graphResolution="256"  showOutliers="0"  drawLargeDots="0"  dotsToDraw="8000"  tint="le.chartfill.tinted.40"  lineWeight="le.lineweight.normal"  lineStyle="le.linestyle.solid" />
                       <GraphEnvironment showGrid="0"  showAxes="tnlTNL"  showGates="1"  showFreqOnPlots="1"  showGateNameOnPlots="1"  showMedians="0"  showUncomped="0"  addEventParam="0"  lastYAxisName="" >
                         <TextTraits font="SansSerif"  size="11"  name="Labels"  style="plain"  color="#000000"  background="#00ffffff"  just="left" />
                         <TextTraits font="SansSerif"  size="11"  name="LayoutGates"  style="plain"  color="#000000"  background="#00ffffff"  just="left" />
                         <TextTraits font="SansSerif"  size="9"  name="Numbers"  style="plain"  color="#000000"  background="#00ffffff"  just="left" />
                         <TextTraits font="SansSerif"  size="9"  name="Legend"  style="plain"  color="#000000"  background="#00ffffff"  just="left" />
                         <WindowPosition x="0"  y="0"  width="392"  height="584"  displayed="1"  panelState="---" />
                       </GraphEnvironment>
                     </Graph>
                     <Gate gating:id="ID673076931"  gating:parent_id="ID1788580601" >
                       <gating:RectangleGate eventsInside="1"  annoOffsetX="-24"  annoOffsetY="-11"  tint="#000000"  isTinted="0"  lineWeight="Normal"  userDefined="1"  percentX="0"  percentY="0" >
                         <gating:dimension gating:min="-720.9308408667871"  gating:max="205003.7152234511" >
                           <data-type:fcs-dimension data-type:name="FSC-A" />
                         </gating:dimension>
                         <gating:dimension gating:min="1032.6600272075748"  gating:max="181747.35417067946" >
                           <data-type:fcs-dimension data-type:name="Comp-Alexa Fluor 488-A" />
                         </gating:dimension>
                       </gating:RectangleGate>
                     </Gate>
                   </Population>
                 </Subpopulations>
               </Population>
             </Subpopulations>
           </Population>
         </Subpopulations>
       </SampleNode>
     </Sample>
     <Sample>
       <DataSet uri="file:/Z:/Kaihua/DATA/2021/20210320%20CHOP%20Flul%20MEF%20Edu%20incorp%20after%20TM,%20Tg/original%20data/20210320_WT-2%2050Tg-2_019.fcs"  sampleID="2" />
       <transforms:spilloverMatrix spectral="0"  prefix="Comp-"  name="Acquisition-defined"  editable="0"  color="#c0c0c0"  version="FlowJo-10.8.1"  status="FINALIZED"  transforms:id="ec6e2c2a-b933-4039-b16e-1f15eabf19a1"  suffix="" >
         <data-type:parameters>
           <data-type:parameter data-type:name="Alexa Fluor 488-A"  userProvidedCompInfix="Comp-Alexa Fluor 488-A" />
           <data-type:parameter data-type:name="PerCP-A"  userProvidedCompInfix="Comp-PerCP-A" />
         </data-type:parameters>
         <transforms:spillover data-type:parameter="Alexa Fluor 488-A"  userProvidedCompInfix="Comp-Alexa Fluor 488-A" >
           <transforms:coefficient data-type:parameter="Alexa Fluor 488-A"  transforms:value="1" />
           <transforms:coefficient data-type:parameter="PerCP-A"  transforms:value="0" />
         </transforms:spillover>
         <transforms:spillover data-type:parameter="PerCP-A"  userProvidedCompInfix="Comp-PerCP-A" >
           <transforms:coefficient data-type:parameter="Alexa Fluor 488-A"  transforms:value="0.1299999952" />
           <transforms:coefficient data-type:parameter="PerCP-A"  transforms:value="1" />
         </transforms:spillover>
       </transforms:spilloverMatrix>
       <Transformations>
         <transforms:biex transforms:length="256"  transforms:maxRange="262144"  transforms:neg="0"  transforms:width="-100"  transforms:pos="4.418539922" >
           <data-type:parameter data-type:name="FSC-A" />
         </transforms:biex>
         <transforms:linear transforms:minRange="0"  transforms:maxRange="262144"  gain="1" >
           <data-type:parameter data-type:name="FSC-W" />
         </transforms:linear>
         <transforms:biex transforms:length="256"  transforms:maxRange="262144"  transforms:neg="0"  transforms:width="-100"  transforms:pos="4.418539922" >
           <data-type:parameter data-type:name="SSC-A" />
         </transforms:biex>
         <transforms:biex transforms:length="256"  transforms:maxRange="262144"  transforms:neg="0"  transforms:width="-100"  transforms:pos="4.418539922" >
           <data-type:parameter data-type:name="Alexa Fluor 488-A" />
         </transforms:biex>
         <transforms:biex transforms:length="256"  transforms:maxRange="262144"  transforms:neg="0"  transforms:width="-100"  transforms:pos="4.418539922" >
           <data-type:parameter data-type:name="PerCP-A" />
         </transforms:biex>
         <transforms:linear transforms:minRange="0.612"  transforms:maxRange="327"  gain="1" >
           <data-type:parameter data-type:name="Time" />
         </transforms:linear>
         <transforms:biex transforms:length="256"  transforms:maxRange="262144"  transforms:neg="0"  transforms:width="-100"  transforms:pos="4.418539922" >
           <data-type:parameter data-type:name="Comp-Alexa Fluor 488-A" />
         </transforms:biex>
         <transforms:biex transforms:length="256"  transforms:maxRange="262144"  transforms:neg="0"  transforms:width="-100"  transforms:pos="4.418539922" >
           <data-type:parameter data-type:name="Comp-PerCP-A" />
         </transforms:biex>
       </Transformations>
       <Keywords>
         <Keyword name="FJ_FCS_VERSION"  value="3" />
         <Keyword name="$BEGINANALYSIS"  value="0" />
         <Keyword name="$ENDANALYSIS"  value="0" />
         <Keyword name="$BEGINSTEXT"  value="0" />
         <Keyword name="$ENDSTEXT"  value="0" />
         <Keyword name="$BEGINDATA"  value="1931" />
         <Keyword name="$ENDDATA"  value="248554             " />
         <Keyword name="$FIL"  value="20210320_WT-2 50Tg-2_019.fcs" />
         <Keyword name="$SYS"  value="Windows 7 6.1" />
         <Keyword name="$TOT"  value="10276              " />
         <Keyword name="$PAR"  value="6" />
         <Keyword name="$MODE"  value="L" />
         <Keyword name="$BYTEORD"  value="4,3,2,1" />
         <Keyword name="$DATATYPE"  value="F" />
         <Keyword name="$NEXTDATA"  value="0" />
         <Keyword name="CREATOR"  value="BD FACSDiva Software Version 8.0.1" />
         <Keyword name="TUBE NAME"  value="WT-2 50Tg-2" />
         <Keyword name="$SRC"  value="20210320" />
         <Keyword name="EXPERIMENT NAME"  value="20210320" />
         <Keyword name="GUID"  value="b685fea7-985c-474d-855a-8e2609bd5536" />
         <Keyword name="$DATE"  value="20-MAR-2021" />
         <Keyword name="$BTIM"  value="04:13:27" />
         <Keyword name="$ETIM"  value="04:18:54" />
         <Keyword name="$CYT"  value="LSRII" />
         <Keyword name="SETTINGS"  value="Cytometer" />
         <Keyword name="CYTNUM"  value="1" />
         <Keyword name="WINDOW EXTENSION"  value="10.00" />
         <Keyword name="EXPORT USER NAME"  value="Rutkowski" />
         <Keyword name="EXPORT TIME"  value="20-MAR-2021-04:41:39" />
         <Keyword name="$OP"  value="Rutkowski" />
         <Keyword name="FSC ASF"  value="0.78" />
         <Keyword name="AUTOBS"  value="TRUE" />
         <Keyword name="$INST"  value=" " />
         <Keyword name="LASER1NAME"  value="Blue" />
         <Keyword name="LASER1DELAY"  value="0.00" />
         <Keyword name="LASER1ASF"  value="1.00" />
         <Keyword name="LASER2NAME"  value="Red" />
         <Keyword name="LASER2DELAY"  value="66.09" />
         <Keyword name="LASER2ASF"  value="0.85" />
         <Keyword name="$TIMESTEP"  value="0.01" />
         <Keyword name="SPILL"  value="2,Alexa Fluor 488-A,PerCP-A,1,0,0.13,1" />
         <Keyword name="APPLY COMPENSATION"  value="TRUE" />
         <Keyword name="THRESHOLD"  value="FSC,600" />
         <Keyword name="$P1N"  value="FSC-A" />
         <Keyword name="$P1R"  value="262144" />
         <Keyword name="$P1B"  value="32" />
         <Keyword name="$P1E"  value="0,0" />
         <Keyword name="$P1V"  value="0" />
         <Keyword name="$P1G"  value="1.0" />
         <Keyword name="P1DISPLAY"  value="LOG" />
         <Keyword name="P1BS"  value="0" />
         <Keyword name="P1MS"  value="0" />
         <Keyword name="$P2N"  value="FSC-W" />
         <Keyword name="$P2R"  value="262144" />
         <Keyword name="$P2B"  value="32" />
         <Keyword name="$P2E"  value="0,0" />
         <Keyword name="$P2V"  value="0" />
         <Keyword name="$P2G"  value="1.0" />
         <Keyword name="P2BS"  value="-1" />
         <Keyword name="P2MS"  value="0" />
         <Keyword name="$P3N"  value="SSC-A" />
         <Keyword name="$P3R"  value="262144" />
         <Keyword name="$P3B"  value="32" />
         <Keyword name="$P3E"  value="0,0" />
         <Keyword name="$P3V"  value="183" />
         <Keyword name="$P3G"  value="1.0" />
         <Keyword name="P3DISPLAY"  value="LOG" />
         <Keyword name="P3BS"  value="0" />
         <Keyword name="P3MS"  value="0" />
         <Keyword name="$P4N"  value="Alexa Fluor 488-A" />
         <Keyword name="$P4R"  value="262144" />
         <Keyword name="$P4B"  value="32" />
         <Keyword name="$P4E"  value="0,0" />
         <Keyword name="$P4V"  value="270" />
         <Keyword name="$P4G"  value="1.0" />
         <Keyword name="P4DISPLAY"  value="LOG" />
         <Keyword name="P4BS"  value="129" />
         <Keyword name="P4MS"  value="0" />
         <Keyword name="$P5N"  value="PerCP-A" />
         <Keyword name="$P5R"  value="262144" />
         <Keyword name="$P5B"  value="32" />
         <Keyword name="$P5E"  value="0,0" />
         <Keyword name="$P5V"  value="610" />
         <Keyword name="$P5G"  value="1.0" />
         <Keyword name="P5DISPLAY"  value="LOG" />
         <Keyword name="P5BS"  value="201" />
         <Keyword name="P5MS"  value="0" />
         <Keyword name="$P6N"  value="Time" />
         <Keyword name="$P6R"  value="262144" />
         <Keyword name="$P6B"  value="32" />
         <Keyword name="$P6E"  value="0,0" />
         <Keyword name="$P6G"  value="0.01" />
         <Keyword name="P6BS"  value="0" />
         <Keyword name="P6MS"  value="0" />
         <Keyword name="CST SETUP STATUS"  value="SUCCESS WITH WARNING" />
         <Keyword name="CST BEADS LOT ID"  value="10549" />
         <Keyword name="CYTOMETER CONFIG NAME"  value="Copy of U of IA Custom LSRII Config" />
         <Keyword name="CYTOMETER CONFIG CREATE DATE"  value="2016-08-17T09:40:15-05:00" />
         <Keyword name="CST SETUP DATE"  value="2018-11-27T08:47:38-06:00" />
         <Keyword name="CST BASELINE DATE"  value="2018-10-03T08:46:21-05:00" />
         <Keyword name="CST BEADS EXPIRED"  value="False" />
         <Keyword name="CST PERFORMANCE EXPIRED"  value="2018-11-28T08:47:38-06:00" />
         <Keyword name="CST REGULATORY STATUS"  value="RUO Performance Check" />
         <Keyword name="$P1S"  value="" />
         <Keyword name="$P2S"  value="" />
         <Keyword name="$P3S"  value="" />
         <Keyword name="$P4S"  value="" />
         <Keyword name="$P5S"  value="" />
         <Keyword name="$P6S"  value="" />
         <Keyword name="$P7N"  value="Comp-Alexa Fluor 488-A" />
         <Keyword name="$P7S"  value="" />
         <Keyword name="$P7R"  value="262144" />
         <Keyword name="$P8N"  value="Comp-PerCP-A" />
         <Keyword name="$P8S"  value="" />
         <Keyword name="$P8R"  value="262144" />
       </Keywords>
       <SampleNode name="20210320_WT-2 50Tg-2_019.fcs"  annotation=""  owningGroup=""  expanded="1"  sortPriority="10"  count="10276"  sampleID="2" >
         <Graph smoothing="0"  backColor="#ffffff"  foreColor="#000000"  type="Pseudocolor"  fast="1" >
           <Axis dimension="x"  name="FSC-A"  label=""  auto="auto" />
           <Axis dimension="y"  name="SSC-A"  label=""  auto="auto" />
           <GraphSettings level="5%"  smoothingHighResolution="1"  contourHighResolution="1"  histogramSmoothingCount="0"  graphResolution="256"  showOutliers="0"  drawLargeDots="0"  dotsToDraw="8000"  tint="le.chartfill.tinted.40"  lineWeight="le.lineweight.normal"  lineStyle="le.linestyle.solid" />
           <GraphEnvironment showGrid="0"  showAxes="tnlTNL"  showGates="1"  showFreqOnPlots="1"  showGateNameOnPlots="1"  showMedians="0"  showUncomped="0"  addEventParam="0"  lastYAxisName="" >
             <TextTraits font="SansSerif"  size="11"  name="Labels"  style="plain"  color="#000000"  background="#00ffffff"  just="left" />
             <TextTraits font="SansSerif"  size="11"  name="LayoutGates"  style="plain"  color="#000000"  background="#00ffffff"  just="left" />
             <TextTraits font="SansSerif"  size="9"  name="Numbers"  style="plain"  color="#000000"  background="#00ffffff"  just="left" />
             <TextTraits font="SansSerif"  size="9"  name="Legend"  style="plain"  color="#000000"  background="#00ffffff"  just="left" />
           </GraphEnvironment>
         </Graph>
         <Subpopulations>
           <Population name="cells"  annotation=""  owningGroup="All Samples"  expanded="1"  sortPriority="10"  count="6196" >
             <Graph smoothing="0"  backColor="#ffffff"  foreColor="#000000"  heatMapStatParameter="Comp-Alexa Fluor 488-A"  type="Pseudocolor"  fast="1" >
               <Axis dimension="x"  name="FSC-A"  label=""  auto="auto" />
               <Axis dimension="y"  name="FSC-W"  label=""  auto="auto" />
               <GraphSettings level="5%"  smoothingHighResolution="1"  contourHighResolution="1"  histogramSmoothingCount="0"  graphResolution="256"  showOutliers="0"  drawLargeDots="0"  dotsToDraw="8000"  tint="le.chartfill.tinted.40"  lineWeight="le.lineweight.normal"  lineStyle="le.linestyle.solid" />
               <GraphEnvironment showGrid="0"  showAxes="tnlTNL"  showGates="1"  showFreqOnPlots="1"  showGateNameOnPlots="1"  showMedians="0"  showUncomped="0"  addEventParam="0"  lastYAxisName="" >
                 <TextTraits font="SansSerif"  size="11"  name="Labels"  style="plain"  color="#000000"  background="#00ffffff"  just="left" />
                 <TextTraits font="SansSerif"  size="11"  name="LayoutGates"  style="plain"  color="#000000"  background="#00ffffff"  just="left" />
                 <TextTraits font="SansSerif"  size="9"  name="Numbers"  style="plain"  color="#000000"  background="#00ffffff"  just="left" />
                 <TextTraits font="SansSerif"  size="9"  name="Legend"  style="plain"  color="#000000"  background="#00ffffff"  just="left" />
                 <WindowPosition x="0"  y="0"  width="392"  height="584"  displayed="0"  panelState="---" />
               </GraphEnvironment>
             </Graph>
             <Gate gating:id="ID1186684683" >
               <gating:PolygonGate eventsInside="1"  annoOffsetX="-93"  annoOffsetY="-17"  tint="#000000"  isTinted="0"  lineWeight="Normal"  userDefined="1"  quadId="-1"  gateResolution="256" >
                 <gating:dimension>
                   <data-type:fcs-dimension data-type:name="FSC-A" />
                 </gating:dimension>
                 <gating:dimension>
                   <data-type:fcs-dimension data-type:name="SSC-A" />
                 </gating:dimension>
                 <gating:vertex>
                   <gating:coordinate data-type:value="35987.2003439595" />
                   <gating:coordinate data-type:value="125469.7481265534" />
                 </gating:vertex>
                 <gating:vertex>
                   <gating:coordinate data-type:value="3895.9967667121" />
                   <gating:coordinate data-type:value="11020.5833582426" />
                 </gating:vertex>
                 <gating:vertex>
                   <gating:coordinate data-type:value="2205.5307992275" />
                   <gating:coordinate data-type:value="3538.7757147334" />
                 </gating:vertex>
                 <gating:vertex>
                   <gating:coordinate data-type:value="1600.8687010626" />
                   <gating:coordinate data-type:value="1898.2464182751" />
                 </gating:vertex>
                 <gating:vertex>
                   <gating:coordinate data-type:value="1706.2048130505" />
                   <gating:coordinate data-type:value="921.6294572803" />
                 </gating:vertex>
                 <gating:vertex>
                   <gating:coordinate data-type:value="2774.5750588385" />
                   <gating:coordinate data-type:value="518.614632049" />
                 </gating:vertex>
                 <gating:vertex>
                   <gating:coordinate data-type:value="14880.5953304872" />
                   <gating:coordinate data-type:value="886.4810299283" />
                 </gating:vertex>
                 <gating:vertex>
                   <gating:coordinate data-type:value="69463.8790286549" />
                   <gating:coordinate data-type:value="5225.9247409216" />
                 </gating:vertex>
                 <gating:vertex>
                   <gating:coordinate data-type:value="119161.2718056668" />
                   <gating:coordinate data-type:value="23202.6244320811" />
                 </gating:vertex>
                 <gating:vertex>
                   <gating:coordinate data-type:value="135026.9591691869" />
                   <gating:coordinate data-type:value="60054.985541174" />
                 </gating:vertex>
                 <gating:vertex>
                   <gating:coordinate data-type:value="85450.5395998784" />
                   <gating:coordinate data-type:value="114389.3912834591" />
                 </gating:vertex>
               </gating:PolygonGate>
             </Gate>
             <Subpopulations>
               <Population name="Single Cells"  annotation=""  owningGroup="All Samples"  expanded="1"  sortPriority="10"  count="4785" >
                 <Graph smoothing="0"  backColor="#ffffff"  foreColor="#000000"  heatMapStatParameter="Comp-Alexa Fluor 488-A"  type="Pseudocolor"  fast="1" >
                   <Axis dimension="x"  name="FSC-A"  label=""  auto="auto" />
                   <Axis dimension="y"  name="Comp-Alexa Fluor 488-A"  label=""  auto="auto" />
                   <GraphSettings level="5%"  smoothingHighResolution="1"  contourHighResolution="1"  histogramSmoothingCount="0"  graphResolution="256"  showOutliers="0"  drawLargeDots="0"  dotsToDraw="8000"  tint="le.chartfill.tinted.40"  lineWeight="le.lineweight.normal"  lineStyle="le.linestyle.solid" />
                   <GraphEnvironment showGrid="0"  showAxes="tnlTNL"  showGates="1"  showFreqOnPlots="1"  showGateNameOnPlots="1"  showMedians="0"  showUncomped="0"  addEventParam="0"  lastYAxisName="" >
                     <TextTraits font="SansSerif"  size="11"  name="Labels"  style="plain"  color="#000000"  background="#00ffffff"  just="left" />
                     <TextTraits font="SansSerif"  size="11"  name="LayoutGates"  style="plain"  color="#000000"  background="#00ffffff"  just="left" />
                     <TextTraits font="SansSerif"  size="9"  name="Numbers"  style="plain"  color="#000000"  background="#00ffffff"  just="left" />
                     <TextTraits font="SansSerif"  size="9"  name="Legend"  style="plain"  color="#000000"  background="#00ffffff"  just="left" />
                     <WindowPosition x="0"  y="0"  width="392"  height="584"  displayed="0"  panelState="---" />
                   </GraphEnvironment>
                 </Graph>
                 <Gate gating:id="ID495014898"  gating:parent_id="ID1186684683" >
                   <gating:PolygonGate eventsInside="1"  annoOffsetX="-96"  annoOffsetY="-79"  tint="#000000"  isTinted="0"  lineWeight="Normal"  userDefined="1"  quadId="-1"  gateResolution="256" >
                     <gating:dimension>
                       <data-type:fcs-dimension data-type:name="FSC-A" />
                     </gating:dimension>
                     <gating:dimension>
                       <data-type:fcs-dimension data-type:name="FSC-W" />
                     </gating:dimension>
                     <gating:vertex>
                       <gating:coordinate data-type:value="2278.2650108127" />
                       <gating:coordinate data-type:value="155121.9082568807" />
                     </gating:vertex>
                     <gating:vertex>
                       <gating:coordinate data-type:value="13229.752723591" />
                       <gating:coordinate data-type:value="185184.2935779816" />
                     </gating:vertex>
                     <gating:vertex>
                       <gating:coordinate data-type:value="24981.0811104293" />
                       <gating:coordinate data-type:value="175564.3302752294" />
                     </gating:vertex>
                     <gating:vertex>
                       <gating:coordinate data-type:value="49941.1455066102" />
                       <gating:coordinate data-type:value="155121.9082568807" />
                     </gating:vertex>
                     <gating:vertex>
                       <gating:coordinate data-type:value="47930.2836732039" />
                       <gating:coordinate data-type:value="128667.0091743119" />
                     </gating:vertex>
                     <gating:vertex>
                       <gating:coordinate data-type:value="30581.2778001837" />
                       <gating:coordinate data-type:value="94997.1376146789" />
                     </gating:vertex>
                     <gating:vertex>
                       <gating:coordinate data-type:value="18870.2299725634" />
                       <gating:coordinate data-type:value="76959.7064220184" />
                     </gating:vertex>
                     <gating:vertex>
                       <gating:coordinate data-type:value="8343.1379743825" />
                       <gating:coordinate data-type:value="58922.2752293578" />
                     </gating:vertex>
                     <gating:vertex>
                       <gating:coordinate data-type:value="4033.8514933188" />
                       <gating:coordinate data-type:value="50504.8073394495" />
                     </gating:vertex>
                     <gating:vertex>
                       <gating:coordinate data-type:value="2596.8772233894" />
                       <gating:coordinate data-type:value="60124.7706422018" />
                     </gating:vertex>
                     <gating:vertex>
                       <gating:coordinate data-type:value="1938.850663076" />
                       <gating:coordinate data-type:value="72149.7247706422" />
                     </gating:vertex>
                     <gating:vertex>
                       <gating:coordinate data-type:value="1238.9883467517" />
                       <gating:coordinate data-type:value="96199.6330275229" />
                     </gating:vertex>
                     <gating:vertex>
                       <gating:coordinate data-type:value="1550.6703962636" />
                       <gating:coordinate data-type:value="137084.4770642202" />
                     </gating:vertex>
                   </gating:PolygonGate>
                 </Gate>
                 <Subpopulations>
                   <Population name="EdU+"  annotation=""  owningGroup="All Samples"  expanded="1"  sortPriority="10"  count="365" >
                     <Graph smoothing="0"  backColor="#ffffff"  foreColor="#000000"  heatMapStatParameter="Comp-Alexa Fluor 488-A"  type="Pseudocolor"  fast="1" >
                       <Axis dimension="x"  name="FSC-A"  label=""  auto="auto" />
                       <Axis dimension="y"  name="Comp-Alexa Fluor 488-A"  label=""  auto="auto" />
                       <GraphSettings level="5%"  smoothingHighResolution="1"  contourHighResolution="1"  histogramSmoothingCount="0"  graphResolution="256"  showOutliers="0"  drawLargeDots="0"  dotsToDraw="8000"  tint="le.chartfill.tinted.40"  lineWeight="le.lineweight.normal"  lineStyle="le.linestyle.solid" />
                       <GraphEnvironment showGrid="0"  showAxes="tnlTNL"  showGates="1"  showFreqOnPlots="1"  showGateNameOnPlots="1"  showMedians="0"  showUncomped="0"  addEventParam="0"  lastYAxisName="" >
                         <TextTraits font="SansSerif"  size="11"  name="Labels"  style="plain"  color="#000000"  background="#00ffffff"  just="left" />
                         <TextTraits font="SansSerif"  size="11"  name="LayoutGates"  style="plain"  color="#000000"  background="#00ffffff"  just="left" />
                         <TextTraits font="SansSerif"  size="9"  name="Numbers"  style="plain"  color="#000000"  background="#00ffffff"  just="left" />
                         <TextTraits font="SansSerif"  size="9"  name="Legend"  style="plain"  color="#000000"  background="#00ffffff"  just="left" />
                         <WindowPosition x="0"  y="0"  width="392"  height="584"  displayed="1"  panelState="---" />
                       </GraphEnvironment>
                     </Graph>
                     <Gate gating:id="ID1562323316"  gating:parent_id="ID495014898" >
                       <gating:RectangleGate eventsInside="1"  annoOffsetX="-24"  annoOffsetY="-11"  tint="#000000"  isTinted="0"  lineWeight="Normal"  userDefined="1"  percentX="0"  percentY="0" >
                         <gating:dimension gating:min="-720.9308408667871"  gating:max="205003.7152234511" >
                           <data-type:fcs-dimension data-type:name="FSC-A" />
                         </gating:dimension>
                         <gating:dimension gating:min="1032.6600272075748"  gating:max="181747.35417067946" >
                           <data-type:fcs-dimension data-type:name="Comp-Alexa Fluor 488-A" />
                         </gating:dimension>
                       </gating:RectangleGate>
                     </Gate>
                   </Population>
                 </Subpopulations>
               </Population>
             </Subpopulations>
           </Population>
         </Subpopulations>
       </SampleNode>
     </Sample>
     <Sample>
       <DataSet uri="file:/Z:/Kaihua/DATA/2021/20210320%20CHOP%20Flul%20MEF%20Edu%20incorp%20after%20TM,%20Tg/original%20data/20210320_WT-2%20500%20TM_022.fcs"  sampleID="3" />
       <transforms:spilloverMatrix spectral="0"  prefix="Comp-"  name="Acquisition-defined"  editable="0"  color="#c0c0c0"  version="FlowJo-10.8.1"  status="FINALIZED"  transforms:id="ec6e2c2a-b933-4039-b16e-1f15eabf19a1"  suffix="" >
         <data-type:parameters>
           <data-type:parameter data-type:name="Alexa Fluor 488-A"  userProvidedCompInfix="Comp-Alexa Fluor 488-A" />
           <data-type:parameter data-type:name="PerCP-A"  userProvidedCompInfix="Comp-PerCP-A" />
         </data-type:parameters>
         <transforms:spillover data-type:parameter="Alexa Fluor 488-A"  userProvidedCompInfix="Comp-Alexa Fluor 488-A" >
           <transforms:coefficient data-type:parameter="Alexa Fluor 488-A"  transforms:value="1" />
           <transforms:coefficient data-type:parameter="PerCP-A"  transforms:value="0" />
         </transforms:spillover>
         <transforms:spillover data-type:parameter="PerCP-A"  userProvidedCompInfix="Comp-PerCP-A" >
           <transforms:coefficient data-type:parameter="Alexa Fluor 488-A"  transforms:value="0.1299999952" />
           <transforms:coefficient data-type:parameter="PerCP-A"  transforms:value="1" />
         </transforms:spillover>
       </transforms:spilloverMatrix>
       <Transformations>
         <transforms:biex transforms:length="256"  transforms:maxRange="262144"  transforms:neg="0"  transforms:width="-100"  transforms:pos="4.418539922" >
           <data-type:parameter data-type:name="FSC-A" />
         </transforms:biex>
         <transforms:linear transforms:minRange="0"  transforms:maxRange="262144"  gain="1" >
           <data-type:parameter data-type:name="FSC-W" />
         </transforms:linear>
         <transforms:biex transforms:length="256"  transforms:maxRange="262144"  transforms:neg="0"  transforms:width="-100"  transforms:pos="4.418539922" >
           <data-type:parameter data-type:name="SSC-A" />
         </transforms:biex>
         <transforms:biex transforms:length="256"  transforms:maxRange="262144"  transforms:neg="0"  transforms:width="-100"  transforms:pos="4.418539922" >
           <data-type:parameter data-type:name="Alexa Fluor 488-A" />
         </transforms:biex>
         <transforms:biex transforms:length="256"  transforms:maxRange="262144"  transforms:neg="0"  transforms:width="-100"  transforms:pos="4.418539922" >
           <data-type:parameter data-type:name="PerCP-A" />
         </transforms:biex>
         <transforms:linear transforms:minRange="0.528"  transforms:maxRange="247"  gain="1" >
           <data-type:parameter data-type:name="Time" />
         </transforms:linear>
         <transforms:biex transforms:length="256"  transforms:maxRange="262144"  transforms:neg="0"  transforms:width="-100"  transforms:pos="4.418539922" >
           <data-type:parameter data-type:name="Comp-Alexa Fluor 488-A" />
         </transforms:biex>
         <transforms:biex transforms:length="256"  transforms:maxRange="262144"  transforms:neg="0"  transforms:width="-100"  transforms:pos="4.418539922" >
           <data-type:parameter data-type:name="Comp-PerCP-A" />
         </transforms:biex>
       </Transformations>
       <Keywords>
         <Keyword name="FJ_FCS_VERSION"  value="3" />
         <Keyword name="$BEGINANALYSIS"  value="0" />
         <Keyword name="$ENDANALYSIS"  value="0" />
         <Keyword name="$BEGINSTEXT"  value="0" />
         <Keyword name="$ENDSTEXT"  value="0" />
         <Keyword name="$BEGINDATA"  value="1931" />
         <Keyword name="$ENDDATA"  value="243754             " />
         <Keyword name="$FIL"  value="20210320_WT-2 500 TM_022.fcs" />
         <Keyword name="$SYS"  value="Windows 7 6.1" />
         <Keyword name="$TOT"  value="10076              " />
         <Keyword name="$PAR"  value="6" />
         <Keyword name="$MODE"  value="L" />
         <Keyword name="$BYTEORD"  value="4,3,2,1" />
         <Keyword name="$DATATYPE"  value="F" />
         <Keyword name="$NEXTDATA"  value="0" />
         <Keyword name="CREATOR"  value="BD FACSDiva Software Version 8.0.1" />
         <Keyword name="TUBE NAME"  value="WT-2 500 TM" />
         <Keyword name="$SRC"  value="20210320" />
         <Keyword name="EXPERIMENT NAME"  value="20210320" />
         <Keyword name="GUID"  value="313e0650-24f3-4331-8882-646522832e33" />
         <Keyword name="$DATE"  value="20-MAR-2021" />
         <Keyword name="$BTIM"  value="04:31:03" />
         <Keyword name="$ETIM"  value="04:35:10" />
         <Keyword name="$CYT"  value="LSRII" />
         <Keyword name="SETTINGS"  value="Cytometer" />
         <Keyword name="CYTNUM"  value="1" />
         <Keyword name="WINDOW EXTENSION"  value="10.00" />
         <Keyword name="EXPORT USER NAME"  value="Rutkowski" />
         <Keyword name="EXPORT TIME"  value="20-MAR-2021-04:41:39" />
         <Keyword name="$OP"  value="Rutkowski" />
         <Keyword name="FSC ASF"  value="0.78" />
         <Keyword name="AUTOBS"  value="TRUE" />
         <Keyword name="$INST"  value=" " />
         <Keyword name="LASER1NAME"  value="Blue" />
         <Keyword name="LASER1DELAY"  value="0.00" />
         <Keyword name="LASER1ASF"  value="1.00" />
         <Keyword name="LASER2NAME"  value="Red" />
         <Keyword name="LASER2DELAY"  value="66.09" />
         <Keyword name="LASER2ASF"  value="0.85" />
         <Keyword name="$TIMESTEP"  value="0.01" />
         <Keyword name="SPILL"  value="2,Alexa Fluor 488-A,PerCP-A,1,0,0.13,1" />
         <Keyword name="APPLY COMPENSATION"  value="TRUE" />
         <Keyword name="THRESHOLD"  value="FSC,600" />
         <Keyword name="$P1N"  value="FSC-A" />
         <Keyword name="$P1R"  value="262144" />
         <Keyword name="$P1B"  value="32" />
         <Keyword name="$P1E"  value="0,0" />
         <Keyword name="$P1V"  value="0" />
         <Keyword name="$P1G"  value="1.0" />
         <Keyword name="P1DISPLAY"  value="LOG" />
         <Keyword name="P1BS"  value="0" />
         <Keyword name="P1MS"  value="0" />
         <Keyword name="$P2N"  value="FSC-W" />
         <Keyword name="$P2R"  value="262144" />
         <Keyword name="$P2B"  value="32" />
         <Keyword name="$P2E"  value="0,0" />
         <Keyword name="$P2V"  value="0" />
         <Keyword name="$P2G"  value="1.0" />
         <Keyword name="P2BS"  value="-1" />
         <Keyword name="P2MS"  value="0" />
         <Keyword name="$P3N"  value="SSC-A" />
         <Keyword name="$P3R"  value="262144" />
         <Keyword name="$P3B"  value="32" />
         <Keyword name="$P3E"  value="0,0" />
         <Keyword name="$P3V"  value="183" />
         <Keyword name="$P3G"  value="1.0" />
         <Keyword name="P3DISPLAY"  value="LOG" />
         <Keyword name="P3BS"  value="0" />
         <Keyword name="P3MS"  value="0" />
         <Keyword name="$P4N"  value="Alexa Fluor 488-A" />
         <Keyword name="$P4R"  value="262144" />
         <Keyword name="$P4B"  value="32" />
         <Keyword name="$P4E"  value="0,0" />
         <Keyword name="$P4V"  value="270" />
         <Keyword name="$P4G"  value="1.0" />
         <Keyword name="P4DISPLAY"  value="LOG" />
         <Keyword name="P4BS"  value="210" />
         <Keyword name="P4MS"  value="0" />
         <Keyword name="$P5N"  value="PerCP-A" />
         <Keyword name="$P5R"  value="262144" />
         <Keyword name="$P5B"  value="32" />
         <Keyword name="$P5E"  value="0,0" />
         <Keyword name="$P5V"  value="610" />
         <Keyword name="$P5G"  value="1.0" />
         <Keyword name="P5DISPLAY"  value="LOG" />
         <Keyword name="P5BS"  value="194" />
         <Keyword name="P5MS"  value="0" />
         <Keyword name="$P6N"  value="Time" />
         <Keyword name="$P6R"  value="262144" />
         <Keyword name="$P6B"  value="32" />
         <Keyword name="$P6E"  value="0,0" />
         <Keyword name="$P6G"  value="0.01" />
         <Keyword name="P6BS"  value="0" />
         <Keyword name="P6MS"  value="0" />
         <Keyword name="CST SETUP STATUS"  value="SUCCESS WITH WARNING" />
         <Keyword name="CST BEADS LOT ID"  value="10549" />
         <Keyword name="CYTOMETER CONFIG NAME"  value="Copy of U of IA Custom LSRII Config" />
         <Keyword name="CYTOMETER CONFIG CREATE DATE"  value="2016-08-17T09:40:15-05:00" />
         <Keyword name="CST SETUP DATE"  value="2018-11-27T08:47:38-06:00" />
         <Keyword name="CST BASELINE DATE"  value="2018-10-03T08:46:21-05:00" />
         <Keyword name="CST BEADS EXPIRED"  value="False" />
         <Keyword name="CST PERFORMANCE EXPIRED"  value="2018-11-28T08:47:38-06:00" />
         <Keyword name="CST REGULATORY STATUS"  value="RUO Performance Check" />
         <Keyword name="$P1S"  value="" />
         <Keyword name="$P2S"  value="" />
         <Keyword name="$P3S"  value="" />
         <Keyword name="$P4S"  value="" />
         <Keyword name="$P5S"  value="" />
         <Keyword name="$P6S"  value="" />
         <Keyword name="$P7N"  value="Comp-Alexa Fluor 488-A" />
         <Keyword name="$P7S"  value="" />
         <Keyword name="$P7R"  value="262144" />
         <Keyword name="$P8N"  value="Comp-PerCP-A" />
         <Keyword name="$P8S"  value="" />
         <Keyword name="$P8R"  value="262144" />
       </Keywords>
       <SampleNode name="20210320_WT-2 500 TM_022.fcs"  annotation=""  owningGroup=""  expanded="1"  sortPriority="10"  count="10076"  sampleID="3" >
         <Graph smoothing="0"  backColor="#ffffff"  foreColor="#000000"  type="Pseudocolor"  fast="1" >
           <Axis dimension="x"  name="FSC-A"  label=""  auto="auto" />
           <Axis dimension="y"  name="SSC-A"  label=""  auto="auto" />
           <GraphSettings level="5%"  smoothingHighResolution="1"  contourHighResolution="1"  histogramSmoothingCount="0"  graphResolution="256"  showOutliers="0"  drawLargeDots="0"  dotsToDraw="8000"  tint="le.chartfill.tinted.40"  lineWeight="le.lineweight.normal"  lineStyle="le.linestyle.solid" />
           <GraphEnvironment showGrid="0"  showAxes="tnlTNL"  showGates="1"  showFreqOnPlots="1"  showGateNameOnPlots="1"  showMedians="0"  showUncomped="0"  addEventParam="0"  lastYAxisName="" >
             <TextTraits font="SansSerif"  size="11"  name="Labels"  style="plain"  color="#000000"  background="#00ffffff"  just="left" />
             <TextTraits font="SansSerif"  size="11"  name="LayoutGates"  style="plain"  color="#000000"  background="#00ffffff"  just="left" />
             <TextTraits font="SansSerif"  size="9"  name="Numbers"  style="plain"  color="#000000"  background="#00ffffff"  just="left" />
             <TextTraits font="SansSerif"  size="9"  name="Legend"  style="plain"  color="#000000"  background="#00ffffff"  just="left" />
           </GraphEnvironment>
         </Graph>
         <Subpopulations>
           <Population name="cells"  annotation=""  owningGroup="All Samples"  expanded="1"  sortPriority="10"  count="6528" >
             <Graph smoothing="0"  backColor="#ffffff"  foreColor="#000000"  heatMapStatParameter="Comp-Alexa Fluor 488-A"  type="Pseudocolor"  fast="1" >
               <Axis dimension="x"  name="FSC-A"  label=""  auto="auto" />
               <Axis dimension="y"  name="FSC-W"  label=""  auto="auto" />
               <GraphSettings level="5%"  smoothingHighResolution="1"  contourHighResolution="1"  histogramSmoothingCount="0"  graphResolution="256"  showOutliers="0"  drawLargeDots="0"  dotsToDraw="8000"  tint="le.chartfill.tinted.40"  lineWeight="le.lineweight.normal"  lineStyle="le.linestyle.solid" />
               <GraphEnvironment showGrid="0"  showAxes="tnlTNL"  showGates="1"  showFreqOnPlots="1"  showGateNameOnPlots="1"  showMedians="0"  showUncomped="0"  addEventParam="0"  lastYAxisName="" >
                 <TextTraits font="SansSerif"  size="11"  name="Labels"  style="plain"  color="#000000"  background="#00ffffff"  just="left" />
                 <TextTraits font="SansSerif"  size="11"  name="LayoutGates"  style="plain"  color="#000000"  background="#00ffffff"  just="left" />
                 <TextTraits font="SansSerif"  size="9"  name="Numbers"  style="plain"  color="#000000"  background="#00ffffff"  just="left" />
                 <TextTraits font="SansSerif"  size="9"  name="Legend"  style="plain"  color="#000000"  background="#00ffffff"  just="left" />
                 <WindowPosition x="0"  y="0"  width="392"  height="584"  displayed="0"  panelState="---" />
               </GraphEnvironment>
             </Graph>
             <Gate gating:id="ID1932090868" >
               <gating:PolygonGate eventsInside="1"  annoOffsetX="-93"  annoOffsetY="-17"  tint="#000000"  isTinted="0"  lineWeight="Normal"  userDefined="1"  quadId="-1"  gateResolution="256" >
                 <gating:dimension>
                   <data-type:fcs-dimension data-type:name="FSC-A" />
                 </gating:dimension>
                 <gating:dimension>
                   <data-type:fcs-dimension data-type:name="SSC-A" />
                 </gating:dimension>
                 <gating:vertex>
                   <gating:coordinate data-type:value="35987.2003439595" />
                   <gating:coordinate data-type:value="125469.7481265534" />
                 </gating:vertex>
                 <gating:vertex>
                   <gating:coordinate data-type:value="3895.9967667121" />
                   <gating:coordinate data-type:value="11020.5833582426" />
                 </gating:vertex>
                 <gating:vertex>
                   <gating:coordinate data-type:value="2205.5307992275" />
                   <gating:coordinate data-type:value="3538.7757147334" />
                 </gating:vertex>
                 <gating:vertex>
                   <gating:coordinate data-type:value="1600.8687010626" />
                   <gating:coordinate data-type:value="1898.2464182751" />
                 </gating:vertex>
                 <gating:vertex>
                   <gating:coordinate data-type:value="1706.2048130505" />
                   <gating:coordinate data-type:value="921.6294572803" />
                 </gating:vertex>
                 <gating:vertex>
                   <gating:coordinate data-type:value="2774.5750588385" />
                   <gating:coordinate data-type:value="518.614632049" />
                 </gating:vertex>
                 <gating:vertex>
                   <gating:coordinate data-type:value="14880.5953304872" />
                   <gating:coordinate data-type:value="886.4810299283" />
                 </gating:vertex>
                 <gating:vertex>
                   <gating:coordinate data-type:value="69463.8790286549" />
                   <gating:coordinate data-type:value="5225.9247409216" />
                 </gating:vertex>
                 <gating:vertex>
                   <gating:coordinate data-type:value="119161.2718056668" />
                   <gating:coordinate data-type:value="23202.6244320811" />
                 </gating:vertex>
                 <gating:vertex>
                   <gating:coordinate data-type:value="135026.9591691869" />
                   <gating:coordinate data-type:value="60054.985541174" />
                 </gating:vertex>
                 <gating:vertex>
                   <gating:coordinate data-type:value="85450.5395998784" />
                   <gating:coordinate data-type:value="114389.3912834591" />
                 </gating:vertex>
               </gating:PolygonGate>
             </Gate>
             <Subpopulations>
               <Population name="Single Cells"  annotation=""  owningGroup="All Samples"  expanded="1"  sortPriority="10"  count="4795" >
                 <Graph smoothing="0"  backColor="#ffffff"  foreColor="#000000"  heatMapStatParameter="Comp-Alexa Fluor 488-A"  type="Pseudocolor"  fast="1" >
                   <Axis dimension="x"  name="FSC-A"  label=""  auto="auto" />
                   <Axis dimension="y"  name="Comp-Alexa Fluor 488-A"  label=""  auto="auto" />
                   <GraphSettings level="5%"  smoothingHighResolution="1"  contourHighResolution="1"  histogramSmoothingCount="0"  graphResolution="256"  showOutliers="0"  drawLargeDots="0"  dotsToDraw="8000"  tint="le.chartfill.tinted.40"  lineWeight="le.lineweight.normal"  lineStyle="le.linestyle.solid" />
                   <GraphEnvironment showGrid="0"  showAxes="tnlTNL"  showGates="1"  showFreqOnPlots="1"  showGateNameOnPlots="1"  showMedians="0"  showUncomped="0"  addEventParam="0"  lastYAxisName="" >
                     <TextTraits font="SansSerif"  size="11"  name="Labels"  style="plain"  color="#000000"  background="#00ffffff"  just="left" />
                     <TextTraits font="SansSerif"  size="11"  name="LayoutGates"  style="plain"  color="#000000"  background="#00ffffff"  just="left" />
                     <TextTraits font="SansSerif"  size="9"  name="Numbers"  style="plain"  color="#000000"  background="#00ffffff"  just="left" />
                     <TextTraits font="SansSerif"  size="9"  name="Legend"  style="plain"  color="#000000"  background="#00ffffff"  just="left" />
                     <WindowPosition x="0"  y="0"  width="392"  height="584"  displayed="0"  panelState="---" />
                   </GraphEnvironment>
                 </Graph>
                 <Gate gating:id="ID860781109"  gating:parent_id="ID1932090868" >
                   <gating:PolygonGate eventsInside="1"  annoOffsetX="-96"  annoOffsetY="-79"  tint="#000000"  isTinted="0"  lineWeight="Normal"  userDefined="1"  quadId="-1"  gateResolution="256" >
                     <gating:dimension>
                       <data-type:fcs-dimension data-type:name="FSC-A" />
                     </gating:dimension>
                     <gating:dimension>
                       <data-type:fcs-dimension data-type:name="FSC-W" />
                     </gating:dimension>
                     <gating:vertex>
                       <gating:coordinate data-type:value="2278.2650108127" />
                       <gating:coordinate data-type:value="155121.9082568807" />
                     </gating:vertex>
                     <gating:vertex>
                       <gating:coordinate data-type:value="13229.752723591" />
                       <gating:coordinate data-type:value="185184.2935779816" />
                     </gating:vertex>
                     <gating:vertex>
                       <gating:coordinate data-type:value="24981.0811104293" />
                       <gating:coordinate data-type:value="175564.3302752294" />
                     </gating:vertex>
                     <gating:vertex>
                       <gating:coordinate data-type:value="49941.1455066102" />
                       <gating:coordinate data-type:value="155121.9082568807" />
                     </gating:vertex>
                     <gating:vertex>
                       <gating:coordinate data-type:value="47930.2836732039" />
                       <gating:coordinate data-type:value="128667.0091743119" />
                     </gating:vertex>
                     <gating:vertex>
                       <gating:coordinate data-type:value="30581.2778001837" />
                       <gating:coordinate data-type:value="94997.1376146789" />
                     </gating:vertex>
                     <gating:vertex>
                       <gating:coordinate data-type:value="18870.2299725634" />
                       <gating:coordinate data-type:value="76959.7064220184" />
                     </gating:vertex>
                     <gating:vertex>
                       <gating:coordinate data-type:value="8343.1379743825" />
                       <gating:coordinate data-type:value="58922.2752293578" />
                     </gating:vertex>
                     <gating:vertex>
                       <gating:coordinate data-type:value="4033.8514933188" />
                       <gating:coordinate data-type:value="50504.8073394495" />
                     </gating:vertex>
                     <gating:vertex>
                       <gating:coordinate data-type:value="2596.8772233894" />
                       <gating:coordinate data-type:value="60124.7706422018" />
                     </gating:vertex>
                     <gating:vertex>
                       <gating:coordinate data-type:value="1938.850663076" />
                       <gating:coordinate data-type:value="72149.7247706422" />
                     </gating:vertex>
                     <gating:vertex>
                       <gating:coordinate data-type:value="1238.9883467517" />
                       <gating:coordinate data-type:value="96199.6330275229" />
                     </gating:vertex>
                     <gating:vertex>
                       <gating:coordinate data-type:value="1550.6703962636" />
                       <gating:coordinate data-type:value="137084.4770642202" />
                     </gating:vertex>
                   </gating:PolygonGate>
                 </Gate>
                 <Subpopulations>
                   <Population name="EdU+"  annotation=""  owningGroup="All Samples"  expanded="1"  sortPriority="10"  count="423" >
                     <Graph smoothing="0"  backColor="#ffffff"  foreColor="#000000"  heatMapStatParameter="Comp-Alexa Fluor 488-A"  type="Pseudocolor"  fast="1" >
                       <Axis dimension="x"  name="FSC-A"  label=""  auto="auto" />
                       <Axis dimension="y"  name="Comp-Alexa Fluor 488-A"  label=""  auto="auto" />
                       <GraphSettings level="5%"  smoothingHighResolution="1"  contourHighResolution="1"  histogramSmoothingCount="0"  graphResolution="256"  showOutliers="0"  drawLargeDots="0"  dotsToDraw="8000"  tint="le.chartfill.tinted.40"  lineWeight="le.lineweight.normal"  lineStyle="le.linestyle.solid" />
                       <GraphEnvironment showGrid="0"  showAxes="tnlTNL"  showGates="1"  showFreqOnPlots="1"  showGateNameOnPlots="1"  showMedians="0"  showUncomped="0"  addEventParam="0"  lastYAxisName="" >
                         <TextTraits font="SansSerif"  size="11"  name="Labels"  style="plain"  color="#000000"  background="#00ffffff"  just="left" />
                         <TextTraits font="SansSerif"  size="11"  name="LayoutGates"  style="plain"  color="#000000"  background="#00ffffff"  just="left" />
                         <TextTraits font="SansSerif"  size="9"  name="Numbers"  style="plain"  color="#000000"  background="#00ffffff"  just="left" />
                         <TextTraits font="SansSerif"  size="9"  name="Legend"  style="plain"  color="#000000"  background="#00ffffff"  just="left" />
                         <WindowPosition x="0"  y="0"  width="392"  height="584"  displayed="1"  panelState="---" />
                       </GraphEnvironment>
                     </Graph>
                     <Gate gating:id="ID1193580371"  gating:parent_id="ID860781109" >
                       <gating:RectangleGate eventsInside="1"  annoOffsetX="-24"  annoOffsetY="-11"  tint="#000000"  isTinted="0"  lineWeight="Normal"  userDefined="1"  percentX="0"  percentY="0" >
                         <gating:dimension gating:min="-720.9308408667871"  gating:max="205003.7152234511" >
                           <data-type:fcs-dimension data-type:name="FSC-A" />
                         </gating:dimension>
                         <gating:dimension gating:min="1032.6600272075748"  gating:max="181747.35417067946" >
                           <data-type:fcs-dimension data-type:name="Comp-Alexa Fluor 488-A" />
                         </gating:dimension>
                       </gating:RectangleGate>
                     </Gate>
                   </Population>
                 </Subpopulations>
               </Population>
             </Subpopulations>
           </Population>
         </Subpopulations>
       </SampleNode>
     </Sample>
     <Sample>
       <DataSet uri="file:/Z:/Kaihua/DATA/2021/20210320%20CHOP%20Flul%20MEF%20Edu%20incorp%20after%20TM,%20Tg/original%20data/20210320_WT-2%20500%20TM-2_023.fcs"  sampleID="4" />
       <transforms:spilloverMatrix spectral="0"  prefix="Comp-"  name="Acquisition-defined"  editable="0"  color="#c0c0c0"  version="FlowJo-10.8.1"  status="FINALIZED"  transforms:id="ec6e2c2a-b933-4039-b16e-1f15eabf19a1"  suffix="" >
         <data-type:parameters>
           <data-type:parameter data-type:name="Alexa Fluor 488-A"  userProvidedCompInfix="Comp-Alexa Fluor 488-A" />
           <data-type:parameter data-type:name="PerCP-A"  userProvidedCompInfix="Comp-PerCP-A" />
         </data-type:parameters>
         <transforms:spillover data-type:parameter="Alexa Fluor 488-A"  userProvidedCompInfix="Comp-Alexa Fluor 488-A" >
           <transforms:coefficient data-type:parameter="Alexa Fluor 488-A"  transforms:value="1" />
           <transforms:coefficient data-type:parameter="PerCP-A"  transforms:value="0" />
         </transforms:spillover>
         <transforms:spillover data-type:parameter="PerCP-A"  userProvidedCompInfix="Comp-PerCP-A" >
           <transforms:coefficient data-type:parameter="Alexa Fluor 488-A"  transforms:value="0.1299999952" />
           <transforms:coefficient data-type:parameter="PerCP-A"  transforms:value="1" />
         </transforms:spillover>
       </transforms:spilloverMatrix>
       <Transformations>
         <transforms:biex transforms:length="256"  transforms:maxRange="262144"  transforms:neg="0"  transforms:width="-100"  transforms:pos="4.418539922" >
           <data-type:parameter data-type:name="FSC-A" />
         </transforms:biex>
         <transforms:linear transforms:minRange="0"  transforms:maxRange="262144"  gain="1" >
           <data-type:parameter data-type:name="FSC-W" />
         </transforms:linear>
         <transforms:biex transforms:length="256"  transforms:maxRange="262144"  transforms:neg="0"  transforms:width="-100"  transforms:pos="4.418539922" >
           <data-type:parameter data-type:name="SSC-A" />
         </transforms:biex>
         <transforms:biex transforms:length="256"  transforms:maxRange="262144"  transforms:neg="0"  transforms:width="-100"  transforms:pos="4.418539922" >
           <data-type:parameter data-type:name="Alexa Fluor 488-A" />
         </transforms:biex>
         <transforms:biex transforms:length="256"  transforms:maxRange="262144"  transforms:neg="0"  transforms:width="-100"  transforms:pos="4.418539922" >
           <data-type:parameter data-type:name="PerCP-A" />
         </transforms:biex>
         <transforms:linear transforms:minRange="0.57"  transforms:maxRange="340"  gain="1" >
           <data-type:parameter data-type:name="Time" />
         </transforms:linear>
         <transforms:biex transforms:length="256"  transforms:maxRange="262144"  transforms:neg="0"  transforms:width="-100"  transforms:pos="4.418539922" >
           <data-type:parameter data-type:name="Comp-Alexa Fluor 488-A" />
         </transforms:biex>
         <transforms:biex transforms:length="256"  transforms:maxRange="262144"  transforms:neg="0"  transforms:width="-100"  transforms:pos="4.418539922" >
           <data-type:parameter data-type:name="Comp-PerCP-A" />
         </transforms:biex>
       </Transformations>
       <Keywords>
         <Keyword name="FJ_FCS_VERSION"  value="3" />
         <Keyword name="$BEGINANALYSIS"  value="0" />
         <Keyword name="$ENDANALYSIS"  value="0" />
         <Keyword name="$BEGINSTEXT"  value="0" />
         <Keyword name="$ENDSTEXT"  value="0" />
         <Keyword name="$BEGINDATA"  value="1935" />
         <Keyword name="$ENDDATA"  value="160070             " />
         <Keyword name="$FIL"  value="20210320_WT-2 500 TM-2_023.fcs" />
         <Keyword name="$SYS"  value="Windows 7 6.1" />
         <Keyword name="$TOT"  value="6589               " />
         <Keyword name="$PAR"  value="6" />
         <Keyword name="$MODE"  value="L" />
         <Keyword name="$BYTEORD"  value="4,3,2,1" />
         <Keyword name="$DATATYPE"  value="F" />
         <Keyword name="$NEXTDATA"  value="0" />
         <Keyword name="CREATOR"  value="BD FACSDiva Software Version 8.0.1" />
         <Keyword name="TUBE NAME"  value="WT-2 500 TM-2" />
         <Keyword name="$SRC"  value="20210320" />
         <Keyword name="EXPERIMENT NAME"  value="20210320" />
         <Keyword name="GUID"  value="154b76c0-9be0-4290-b84a-3d7dbf4d8c7f" />
         <Keyword name="$DATE"  value="20-MAR-2021" />
         <Keyword name="$BTIM"  value="04:35:27" />
         <Keyword name="$ETIM"  value="04:41:07" />
         <Keyword name="$CYT"  value="LSRII" />
         <Keyword name="SETTINGS"  value="Cytometer" />
         <Keyword name="CYTNUM"  value="1" />
         <Keyword name="WINDOW EXTENSION"  value="10.00" />
         <Keyword name="EXPORT USER NAME"  value="Rutkowski" />
         <Keyword name="EXPORT TIME"  value="20-MAR-2021-04:41:40" />
         <Keyword name="$OP"  value="Rutkowski" />
         <Keyword name="FSC ASF"  value="0.78" />
         <Keyword name="AUTOBS"  value="TRUE" />
         <Keyword name="$INST"  value=" " />
         <Keyword name="LASER1NAME"  value="Blue" />
         <Keyword name="LASER1DELAY"  value="0.00" />
         <Keyword name="LASER1ASF"  value="1.00" />
         <Keyword name="LASER2NAME"  value="Red" />
         <Keyword name="LASER2DELAY"  value="66.09" />
         <Keyword name="LASER2ASF"  value="0.85" />
         <Keyword name="$TIMESTEP"  value="0.01" />
         <Keyword name="SPILL"  value="2,Alexa Fluor 488-A,PerCP-A,1,0,0.13,1" />
         <Keyword name="APPLY COMPENSATION"  value="TRUE" />
         <Keyword name="THRESHOLD"  value="FSC,600" />
         <Keyword name="$P1N"  value="FSC-A" />
         <Keyword name="$P1R"  value="262144" />
         <Keyword name="$P1B"  value="32" />
         <Keyword name="$P1E"  value="0,0" />
         <Keyword name="$P1V"  value="0" />
         <Keyword name="$P1G"  value="1.0" />
         <Keyword name="P1DISPLAY"  value="LOG" />
         <Keyword name="P1BS"  value="0" />
         <Keyword name="P1MS"  value="0" />
         <Keyword name="$P2N"  value="FSC-W" />
         <Keyword name="$P2R"  value="262144" />
         <Keyword name="$P2B"  value="32" />
         <Keyword name="$P2E"  value="0,0" />
         <Keyword name="$P2V"  value="0" />
         <Keyword name="$P2G"  value="1.0" />
         <Keyword name="P2BS"  value="-1" />
         <Keyword name="P2MS"  value="0" />
         <Keyword name="$P3N"  value="SSC-A" />
         <Keyword name="$P3R"  value="262144" />
         <Keyword name="$P3B"  value="32" />
         <Keyword name="$P3E"  value="0,0" />
         <Keyword name="$P3V"  value="183" />
         <Keyword name="$P3G"  value="1.0" />
         <Keyword name="P3DISPLAY"  value="LOG" />
         <Keyword name="P3BS"  value="0" />
         <Keyword name="P3MS"  value="0" />
         <Keyword name="$P4N"  value="Alexa Fluor 488-A" />
         <Keyword name="$P4R"  value="262144" />
         <Keyword name="$P4B"  value="32" />
         <Keyword name="$P4E"  value="0,0" />
         <Keyword name="$P4V"  value="270" />
         <Keyword name="$P4G"  value="1.0" />
         <Keyword name="P4DISPLAY"  value="LOG" />
         <Keyword name="P4BS"  value="148" />
         <Keyword name="P4MS"  value="0" />
         <Keyword name="$P5N"  value="PerCP-A" />
         <Keyword name="$P5R"  value="262144" />
         <Keyword name="$P5B"  value="32" />
         <Keyword name="$P5E"  value="0,0" />
         <Keyword name="$P5V"  value="610" />
         <Keyword name="$P5G"  value="1.0" />
         <Keyword name="P5DISPLAY"  value="LOG" />
         <Keyword name="P5BS"  value="191" />
         <Keyword name="P5MS"  value="0" />
         <Keyword name="$P6N"  value="Time" />
         <Keyword name="$P6R"  value="262144" />
         <Keyword name="$P6B"  value="32" />
         <Keyword name="$P6E"  value="0,0" />
         <Keyword name="$P6G"  value="0.01" />
         <Keyword name="P6BS"  value="0" />
         <Keyword name="P6MS"  value="0" />
         <Keyword name="CST SETUP STATUS"  value="SUCCESS WITH WARNING" />
         <Keyword name="CST BEADS LOT ID"  value="10549" />
         <Keyword name="CYTOMETER CONFIG NAME"  value="Copy of U of IA Custom LSRII Config" />
         <Keyword name="CYTOMETER CONFIG CREATE DATE"  value="2016-08-17T09:40:15-05:00" />
         <Keyword name="CST SETUP DATE"  value="2018-11-27T08:47:38-06:00" />
         <Keyword name="CST BASELINE DATE"  value="2018-10-03T08:46:21-05:00" />
         <Keyword name="CST BEADS EXPIRED"  value="False" />
         <Keyword name="CST PERFORMANCE EXPIRED"  value="2018-11-28T08:47:38-06:00" />
         <Keyword name="CST REGULATORY STATUS"  value="RUO Performance Check" />
         <Keyword name="$P1S"  value="" />
         <Keyword name="$P2S"  value="" />
         <Keyword name="$P3S"  value="" />
         <Keyword name="$P4S"  value="" />
         <Keyword name="$P5S"  value="" />
         <Keyword name="$P6S"  value="" />
         <Keyword name="$P7N"  value="Comp-Alexa Fluor 488-A" />
         <Keyword name="$P7S"  value="" />
         <Keyword name="$P7R"  value="262144" />
         <Keyword name="$P8N"  value="Comp-PerCP-A" />
         <Keyword name="$P8S"  value="" />
         <Keyword name="$P8R"  value="262144" />
       </Keywords>
       <SampleNode name="20210320_WT-2 500 TM-2_023.fcs"  annotation=""  owningGroup=""  expanded="1"  sortPriority="10"  count="6589"  sampleID="4" >
         <Graph smoothing="0"  backColor="#ffffff"  foreColor="#000000"  type="Pseudocolor"  fast="1" >
           <Axis dimension="x"  name="FSC-A"  label=""  auto="auto" />
           <Axis dimension="y"  name="SSC-A"  label=""  auto="auto" />
           <GraphSettings level="5%"  smoothingHighResolution="1"  contourHighResolution="1"  histogramSmoothingCount="0"  graphResolution="256"  showOutliers="0"  drawLargeDots="0"  dotsToDraw="8000"  tint="le.chartfill.tinted.40"  lineWeight="le.lineweight.normal"  lineStyle="le.linestyle.solid" />
           <GraphEnvironment showGrid="0"  showAxes="tnlTNL"  showGates="1"  showFreqOnPlots="1"  showGateNameOnPlots="1"  showMedians="0"  showUncomped="0"  addEventParam="0"  lastYAxisName="" >
             <TextTraits font="SansSerif"  size="11"  name="Labels"  style="plain"  color="#000000"  background="#00ffffff"  just="left" />
             <TextTraits font="SansSerif"  size="11"  name="LayoutGates"  style="plain"  color="#000000"  background="#00ffffff"  just="left" />
             <TextTraits font="SansSerif"  size="9"  name="Numbers"  style="plain"  color="#000000"  background="#00ffffff"  just="left" />
             <TextTraits font="SansSerif"  size="9"  name="Legend"  style="plain"  color="#000000"  background="#00ffffff"  just="left" />
           </GraphEnvironment>
         </Graph>
         <Subpopulations>
           <Population name="cells"  annotation=""  owningGroup="All Samples"  expanded="1"  sortPriority="10"  count="2786" >
             <Graph smoothing="0"  backColor="#ffffff"  foreColor="#000000"  heatMapStatParameter="Comp-Alexa Fluor 488-A"  type="Pseudocolor"  fast="1" >
               <Axis dimension="x"  name="FSC-A"  label=""  auto="auto" />
               <Axis dimension="y"  name="FSC-W"  label=""  auto="auto" />
               <GraphSettings level="5%"  smoothingHighResolution="1"  contourHighResolution="1"  histogramSmoothingCount="0"  graphResolution="256"  showOutliers="0"  drawLargeDots="0"  dotsToDraw="8000"  tint="le.chartfill.tinted.40"  lineWeight="le.lineweight.normal"  lineStyle="le.linestyle.solid" />
               <GraphEnvironment showGrid="0"  showAxes="tnlTNL"  showGates="1"  showFreqOnPlots="1"  showGateNameOnPlots="1"  showMedians="0"  showUncomped="0"  addEventParam="0"  lastYAxisName="" >
                 <TextTraits font="SansSerif"  size="11"  name="Labels"  style="plain"  color="#000000"  background="#00ffffff"  just="left" />
                 <TextTraits font="SansSerif"  size="11"  name="LayoutGates"  style="plain"  color="#000000"  background="#00ffffff"  just="left" />
                 <TextTraits font="SansSerif"  size="9"  name="Numbers"  style="plain"  color="#000000"  background="#00ffffff"  just="left" />
                 <TextTraits font="SansSerif"  size="9"  name="Legend"  style="plain"  color="#000000"  background="#00ffffff"  just="left" />
                 <WindowPosition x="0"  y="0"  width="392"  height="584"  displayed="0"  panelState="---" />
               </GraphEnvironment>
             </Graph>
             <Gate gating:id="ID54697508" >
               <gating:PolygonGate eventsInside="1"  annoOffsetX="-93"  annoOffsetY="-17"  tint="#000000"  isTinted="0"  lineWeight="Normal"  userDefined="1"  quadId="-1"  gateResolution="256" >
                 <gating:dimension>
                   <data-type:fcs-dimension data-type:name="FSC-A" />
                 </gating:dimension>
                 <gating:dimension>
                   <data-type:fcs-dimension data-type:name="SSC-A" />
                 </gating:dimension>
                 <gating:vertex>
                   <gating:coordinate data-type:value="35987.2003439595" />
                   <gating:coordinate data-type:value="125469.7481265534" />
                 </gating:vertex>
                 <gating:vertex>
                   <gating:coordinate data-type:value="3895.9967667121" />
                   <gating:coordinate data-type:value="11020.5833582426" />
                 </gating:vertex>
                 <gating:vertex>
                   <gating:coordinate data-type:value="2205.5307992275" />
                   <gating:coordinate data-type:value="3538.7757147334" />
                 </gating:vertex>
                 <gating:vertex>
                   <gating:coordinate data-type:value="1600.8687010626" />
                   <gating:coordinate data-type:value="1898.2464182751" />
                 </gating:vertex>
                 <gating:vertex>
                   <gating:coordinate data-type:value="1706.2048130505" />
                   <gating:coordinate data-type:value="921.6294572803" />
                 </gating:vertex>
                 <gating:vertex>
                   <gating:coordinate data-type:value="2774.5750588385" />
                   <gating:coordinate data-type:value="518.614632049" />
                 </gating:vertex>
                 <gating:vertex>
                   <gating:coordinate data-type:value="14880.5953304872" />
                   <gating:coordinate data-type:value="886.4810299283" />
                 </gating:vertex>
                 <gating:vertex>
                   <gating:coordinate data-type:value="69463.8790286549" />
                   <gating:coordinate data-type:value="5225.9247409216" />
                 </gating:vertex>
                 <gating:vertex>
                   <gating:coordinate data-type:value="119161.2718056668" />
                   <gating:coordinate data-type:value="23202.6244320811" />
                 </gating:vertex>
                 <gating:vertex>
                   <gating:coordinate data-type:value="135026.9591691869" />
                   <gating:coordinate data-type:value="60054.985541174" />
                 </gating:vertex>
                 <gating:vertex>
                   <gating:coordinate data-type:value="85450.5395998784" />
                   <gating:coordinate data-type:value="114389.3912834591" />
                 </gating:vertex>
               </gating:PolygonGate>
             </Gate>
             <Subpopulations>
               <Population name="Single Cells"  annotation=""  owningGroup="All Samples"  expanded="1"  sortPriority="10"  count="2247" >
                 <Graph smoothing="0"  backColor="#ffffff"  foreColor="#000000"  heatMapStatParameter="Comp-Alexa Fluor 488-A"  type="Pseudocolor"  fast="1" >
                   <Axis dimension="x"  name="FSC-A"  label=""  auto="auto" />
                   <Axis dimension="y"  name="Comp-Alexa Fluor 488-A"  label=""  auto="auto" />
                   <GraphSettings level="5%"  smoothingHighResolution="1"  contourHighResolution="1"  histogramSmoothingCount="0"  graphResolution="256"  showOutliers="0"  drawLargeDots="0"  dotsToDraw="8000"  tint="le.chartfill.tinted.40"  lineWeight="le.lineweight.normal"  lineStyle="le.linestyle.solid" />
                   <GraphEnvironment showGrid="0"  showAxes="tnlTNL"  showGates="1"  showFreqOnPlots="1"  showGateNameOnPlots="1"  showMedians="0"  showUncomped="0"  addEventParam="0"  lastYAxisName="" >
                     <TextTraits font="SansSerif"  size="11"  name="Labels"  style="plain"  color="#000000"  background="#00ffffff"  just="left" />
                     <TextTraits font="SansSerif"  size="11"  name="LayoutGates"  style="plain"  color="#000000"  background="#00ffffff"  just="left" />
                     <TextTraits font="SansSerif"  size="9"  name="Numbers"  style="plain"  color="#000000"  background="#00ffffff"  just="left" />
                     <TextTraits font="SansSerif"  size="9"  name="Legend"  style="plain"  color="#000000"  background="#00ffffff"  just="left" />
                     <WindowPosition x="0"  y="0"  width="392"  height="584"  displayed="0"  panelState="---" />
                   </GraphEnvironment>
                 </Graph>
                 <Gate gating:id="ID1640294292"  gating:parent_id="ID54697508" >
                   <gating:PolygonGate eventsInside="1"  annoOffsetX="-96"  annoOffsetY="-79"  tint="#000000"  isTinted="0"  lineWeight="Normal"  userDefined="1"  quadId="-1"  gateResolution="256" >
                     <gating:dimension>
                       <data-type:fcs-dimension data-type:name="FSC-A" />
                     </gating:dimension>
                     <gating:dimension>
                       <data-type:fcs-dimension data-type:name="FSC-W" />
                     </gating:dimension>
                     <gating:vertex>
                       <gating:coordinate data-type:value="2278.2650108127" />
                       <gating:coordinate data-type:value="155121.9082568807" />
                     </gating:vertex>
                     <gating:vertex>
                       <gating:coordinate data-type:value="13229.752723591" />
                       <gating:coordinate data-type:value="185184.2935779816" />
                     </gating:vertex>
                     <gating:vertex>
                       <gating:coordinate data-type:value="24981.0811104293" />
                       <gating:coordinate data-type:value="175564.3302752294" />
                     </gating:vertex>
                     <gating:vertex>
                       <gating:coordinate data-type:value="49941.1455066102" />
                       <gating:coordinate data-type:value="155121.9082568807" />
                     </gating:vertex>
                     <gating:vertex>
                       <gating:coordinate data-type:value="47930.2836732039" />
                       <gating:coordinate data-type:value="128667.0091743119" />
                     </gating:vertex>
                     <gating:vertex>
                       <gating:coordinate data-type:value="30581.2778001837" />
                       <gating:coordinate data-type:value="94997.1376146789" />
                     </gating:vertex>
                     <gating:vertex>
                       <gating:coordinate data-type:value="18870.2299725634" />
                       <gating:coordinate data-type:value="76959.7064220184" />
                     </gating:vertex>
                     <gating:vertex>
                       <gating:coordinate data-type:value="8343.1379743825" />
                       <gating:coordinate data-type:value="58922.2752293578" />
                     </gating:vertex>
                     <gating:vertex>
                       <gating:coordinate data-type:value="4033.8514933188" />
                       <gating:coordinate data-type:value="50504.8073394495" />
                     </gating:vertex>
                     <gating:vertex>
                       <gating:coordinate data-type:value="2596.8772233894" />
                       <gating:coordinate data-type:value="60124.7706422018" />
                     </gating:vertex>
                     <gating:vertex>
                       <gating:coordinate data-type:value="1938.850663076" />
                       <gating:coordinate data-type:value="72149.7247706422" />
                     </gating:vertex>
                     <gating:vertex>
                       <gating:coordinate data-type:value="1238.9883467517" />
                       <gating:coordinate data-type:value="96199.6330275229" />
                     </gating:vertex>
                     <gating:vertex>
                       <gating:coordinate data-type:value="1550.6703962636" />
                       <gating:coordinate data-type:value="137084.4770642202" />
                     </gating:vertex>
                   </gating:PolygonGate>
                 </Gate>
                 <Subpopulations>
                   <Population name="EdU+"  annotation=""  owningGroup="All Samples"  expanded="1"  sortPriority="10"  count="128" >
                     <Graph smoothing="0"  backColor="#ffffff"  foreColor="#000000"  heatMapStatParameter="Comp-Alexa Fluor 488-A"  type="Pseudocolor"  fast="1" >
                       <Axis dimension="x"  name="FSC-A"  label=""  auto="auto" />
                       <Axis dimension="y"  name="Comp-Alexa Fluor 488-A"  label=""  auto="auto" />
                       <GraphSettings level="5%"  smoothingHighResolution="1"  contourHighResolution="1"  histogramSmoothingCount="0"  graphResolution="256"  showOutliers="0"  drawLargeDots="0"  dotsToDraw="8000"  tint="le.chartfill.tinted.40"  lineWeight="le.lineweight.normal"  lineStyle="le.linestyle.solid" />
                       <GraphEnvironment showGrid="0"  showAxes="tnlTNL"  showGates="1"  showFreqOnPlots="1"  showGateNameOnPlots="1"  showMedians="0"  showUncomped="0"  addEventParam="0"  lastYAxisName="" >
                         <TextTraits font="SansSerif"  size="11"  name="Labels"  style="plain"  color="#000000"  background="#00ffffff"  just="left" />
                         <TextTraits font="SansSerif"  size="11"  name="LayoutGates"  style="plain"  color="#000000"  background="#00ffffff"  just="left" />
                         <TextTraits font="SansSerif"  size="9"  name="Numbers"  style="plain"  color="#000000"  background="#00ffffff"  just="left" />
                         <TextTraits font="SansSerif"  size="9"  name="Legend"  style="plain"  color="#000000"  background="#00ffffff"  just="left" />
                         <WindowPosition x="0"  y="0"  width="392"  height="584"  displayed="1"  panelState="---" />
                       </GraphEnvironment>
                     </Graph>
                     <Gate gating:id="ID555471738"  gating:parent_id="ID1640294292" >
                       <gating:RectangleGate eventsInside="1"  annoOffsetX="-24"  annoOffsetY="-11"  tint="#000000"  isTinted="0"  lineWeight="Normal"  userDefined="1"  percentX="0"  percentY="0" >
                         <gating:dimension gating:min="-720.9308408667871"  gating:max="205003.7152234511" >
                           <data-type:fcs-dimension data-type:name="FSC-A" />
                         </gating:dimension>
                         <gating:dimension gating:min="1032.6600272075748"  gating:max="181747.35417067946" >
                           <data-type:fcs-dimension data-type:name="Comp-Alexa Fluor 488-A" />
                         </gating:dimension>
                       </gating:RectangleGate>
                     </Gate>
                   </Population>
                 </Subpopulations>
               </Population>
             </Subpopulations>
           </Population>
         </Subpopulations>
       </SampleNode>
     </Sample>
     <Sample>
       <DataSet uri="file:/Z:/Kaihua/DATA/2021/20210320%20CHOP%20Flul%20MEF%20Edu%20incorp%20after%20TM,%20Tg/original%20data/20210320_KO-1%200_002.fcs"  sampleID="5" />
       <transforms:spilloverMatrix spectral="0"  prefix="Comp-"  name="Acquisition-defined"  editable="0"  color="#c0c0c0"  version="FlowJo-10.8.1"  status="FINALIZED"  transforms:id="ec6e2c2a-b933-4039-b16e-1f15eabf19a1"  suffix="" >
         <data-type:parameters>
           <data-type:parameter data-type:name="Alexa Fluor 488-A"  userProvidedCompInfix="Comp-Alexa Fluor 488-A" />
           <data-type:parameter data-type:name="PerCP-A"  userProvidedCompInfix="Comp-PerCP-A" />
         </data-type:parameters>
         <transforms:spillover data-type:parameter="Alexa Fluor 488-A"  userProvidedCompInfix="Comp-Alexa Fluor 488-A" >
           <transforms:coefficient data-type:parameter="Alexa Fluor 488-A"  transforms:value="1" />
           <transforms:coefficient data-type:parameter="PerCP-A"  transforms:value="0" />
         </transforms:spillover>
         <transforms:spillover data-type:parameter="PerCP-A"  userProvidedCompInfix="Comp-PerCP-A" >
           <transforms:coefficient data-type:parameter="Alexa Fluor 488-A"  transforms:value="0.1299999952" />
           <transforms:coefficient data-type:parameter="PerCP-A"  transforms:value="1" />
         </transforms:spillover>
       </transforms:spilloverMatrix>
       <Transformations>
         <transforms:biex transforms:length="256"  transforms:maxRange="262144"  transforms:neg="0"  transforms:width="-100"  transforms:pos="4.418539922" >
           <data-type:parameter data-type:name="FSC-A" />
         </transforms:biex>
         <transforms:linear transforms:minRange="0"  transforms:maxRange="262144"  gain="1" >
           <data-type:parameter data-type:name="FSC-W" />
         </transforms:linear>
         <transforms:biex transforms:length="256"  transforms:maxRange="262144"  transforms:neg="0"  transforms:width="-100"  transforms:pos="4.418539922" >
           <data-type:parameter data-type:name="SSC-A" />
         </transforms:biex>
         <transforms:biex transforms:length="256"  transforms:maxRange="262144"  transforms:neg="0"  transforms:width="-100"  transforms:pos="4.418539922" >
           <data-type:parameter data-type:name="Alexa Fluor 488-A" />
         </transforms:biex>
         <transforms:biex transforms:length="256"  transforms:maxRange="262144"  transforms:neg="0"  transforms:width="-100"  transforms:pos="4.418539922" >
           <data-type:parameter data-type:name="PerCP-A" />
         </transforms:biex>
         <transforms:linear transforms:minRange="0.522"  transforms:maxRange="46"  gain="1" >
           <data-type:parameter data-type:name="Time" />
         </transforms:linear>
         <transforms:biex transforms:length="256"  transforms:maxRange="262144"  transforms:neg="0"  transforms:width="-100"  transforms:pos="4.418539922" >
           <data-type:parameter data-type:name="Comp-Alexa Fluor 488-A" />
         </transforms:biex>
         <transforms:biex transforms:length="256"  transforms:maxRange="262144"  transforms:neg="0"  transforms:width="-100"  transforms:pos="4.418539922" >
           <data-type:parameter data-type:name="Comp-PerCP-A" />
         </transforms:biex>
       </Transformations>
       <Keywords>
         <Keyword name="FJ_FCS_VERSION"  value="3" />
         <Keyword name="$BEGINANALYSIS"  value="0" />
         <Keyword name="$ENDANALYSIS"  value="0" />
         <Keyword name="$BEGINSTEXT"  value="0" />
         <Keyword name="$ENDSTEXT"  value="0" />
         <Keyword name="$BEGINDATA"  value="1920" />
         <Keyword name="$ENDDATA"  value="294191             " />
         <Keyword name="$FIL"  value="20210320_KO-1 0_002.fcs" />
         <Keyword name="$SYS"  value="Windows 7 6.1" />
         <Keyword name="$TOT"  value="12178              " />
         <Keyword name="$PAR"  value="6" />
         <Keyword name="$MODE"  value="L" />
         <Keyword name="$BYTEORD"  value="4,3,2,1" />
         <Keyword name="$DATATYPE"  value="F" />
         <Keyword name="$NEXTDATA"  value="0" />
         <Keyword name="CREATOR"  value="BD FACSDiva Software Version 8.0.1" />
         <Keyword name="TUBE NAME"  value="KO-1 0" />
         <Keyword name="$SRC"  value="20210320" />
         <Keyword name="EXPERIMENT NAME"  value="20210320" />
         <Keyword name="GUID"  value="b6ea5473-4953-4756-b9fc-af9ce2355128" />
         <Keyword name="$DATE"  value="20-MAR-2021" />
         <Keyword name="$BTIM"  value="02:43:28" />
         <Keyword name="$ETIM"  value="02:44:14" />
         <Keyword name="$CYT"  value="LSRII" />
         <Keyword name="SETTINGS"  value="Cytometer" />
         <Keyword name="CYTNUM"  value="1" />
         <Keyword name="WINDOW EXTENSION"  value="10.00" />
         <Keyword name="EXPORT USER NAME"  value="Rutkowski" />
         <Keyword name="EXPORT TIME"  value="20-MAR-2021-04:41:38" />
         <Keyword name="$OP"  value="Rutkowski" />
         <Keyword name="FSC ASF"  value="0.78" />
         <Keyword name="AUTOBS"  value="TRUE" />
         <Keyword name="$INST"  value=" " />
         <Keyword name="LASER1NAME"  value="Blue" />
         <Keyword name="LASER1DELAY"  value="0.00" />
         <Keyword name="LASER1ASF"  value="1.00" />
         <Keyword name="LASER2NAME"  value="Red" />
         <Keyword name="LASER2DELAY"  value="66.09" />
         <Keyword name="LASER2ASF"  value="0.85" />
         <Keyword name="$TIMESTEP"  value="0.01" />
         <Keyword name="SPILL"  value="2,Alexa Fluor 488-A,PerCP-A,1,0,0.13,1" />
         <Keyword name="APPLY COMPENSATION"  value="TRUE" />
         <Keyword name="THRESHOLD"  value="FSC,600" />
         <Keyword name="$P1N"  value="FSC-A" />
         <Keyword name="$P1R"  value="262144" />
         <Keyword name="$P1B"  value="32" />
         <Keyword name="$P1E"  value="0,0" />
         <Keyword name="$P1V"  value="0" />
         <Keyword name="$P1G"  value="1.0" />
         <Keyword name="P1DISPLAY"  value="LOG" />
         <Keyword name="P1BS"  value="0" />
         <Keyword name="P1MS"  value="0" />
         <Keyword name="$P2N"  value="FSC-W" />
         <Keyword name="$P2R"  value="262144" />
         <Keyword name="$P2B"  value="32" />
         <Keyword name="$P2E"  value="0,0" />
         <Keyword name="$P2V"  value="0" />
         <Keyword name="$P2G"  value="1.0" />
         <Keyword name="P2BS"  value="-1" />
         <Keyword name="P2MS"  value="0" />
         <Keyword name="$P3N"  value="SSC-A" />
         <Keyword name="$P3R"  value="262144" />
         <Keyword name="$P3B"  value="32" />
         <Keyword name="$P3E"  value="0,0" />
         <Keyword name="$P3V"  value="183" />
         <Keyword name="$P3G"  value="1.0" />
         <Keyword name="P3DISPLAY"  value="LOG" />
         <Keyword name="P3BS"  value="0" />
         <Keyword name="P3MS"  value="0" />
         <Keyword name="$P4N"  value="Alexa Fluor 488-A" />
         <Keyword name="$P4R"  value="262144" />
         <Keyword name="$P4B"  value="32" />
         <Keyword name="$P4E"  value="0,0" />
         <Keyword name="$P4V"  value="270" />
         <Keyword name="$P4G"  value="1.0" />
         <Keyword name="P4DISPLAY"  value="LOG" />
         <Keyword name="P4BS"  value="91" />
         <Keyword name="P4MS"  value="0" />
         <Keyword name="$P5N"  value="PerCP-A" />
         <Keyword name="$P5R"  value="262144" />
         <Keyword name="$P5B"  value="32" />
         <Keyword name="$P5E"  value="0,0" />
         <Keyword name="$P5V"  value="610" />
         <Keyword name="$P5G"  value="1.0" />
         <Keyword name="P5DISPLAY"  value="LOG" />
         <Keyword name="P5BS"  value="166" />
         <Keyword name="P5MS"  value="0" />
         <Keyword name="$P6N"  value="Time" />
         <Keyword name="$P6R"  value="262144" />
         <Keyword name="$P6B"  value="32" />
         <Keyword name="$P6E"  value="0,0" />
         <Keyword name="$P6G"  value="0.01" />
         <Keyword name="P6BS"  value="0" />
         <Keyword name="P6MS"  value="0" />
         <Keyword name="CST SETUP STATUS"  value="SUCCESS WITH WARNING" />
         <Keyword name="CST BEADS LOT ID"  value="10549" />
         <Keyword name="CYTOMETER CONFIG NAME"  value="Copy of U of IA Custom LSRII Config" />
         <Keyword name="CYTOMETER CONFIG CREATE DATE"  value="2016-08-17T09:40:15-05:00" />
         <Keyword name="CST SETUP DATE"  value="2018-11-27T08:47:38-06:00" />
         <Keyword name="CST BASELINE DATE"  value="2018-10-03T08:46:21-05:00" />
         <Keyword name="CST BEADS EXPIRED"  value="False" />
         <Keyword name="CST PERFORMANCE EXPIRED"  value="2018-11-28T08:47:38-06:00" />
         <Keyword name="CST REGULATORY STATUS"  value="RUO Performance Check" />
         <Keyword name="$P1S"  value="" />
         <Keyword name="$P2S"  value="" />
         <Keyword name="$P3S"  value="" />
         <Keyword name="$P4S"  value="" />
         <Keyword name="$P5S"  value="" />
         <Keyword name="$P6S"  value="" />
         <Keyword name="$P7N"  value="Comp-Alexa Fluor 488-A" />
         <Keyword name="$P7S"  value="" />
         <Keyword name="$P7R"  value="262144" />
         <Keyword name="$P8N"  value="Comp-PerCP-A" />
         <Keyword name="$P8S"  value="" />
         <Keyword name="$P8R"  value="262144" />
       </Keywords>
       <SampleNode name="20210320_KO-1 0_002.fcs"  annotation=""  owningGroup=""  expanded="1"  sortPriority="10"  count="12178"  sampleID="5" >
         <Graph smoothing="0"  backColor="#ffffff"  foreColor="#000000"  type="Pseudocolor"  fast="1" >
           <Axis dimension="x"  name="FSC-A"  label=""  auto="auto" />
           <Axis dimension="y"  name="SSC-A"  label=""  auto="auto" />
           <GraphSettings level="5%"  smoothingHighResolution="1"  contourHighResolution="1"  histogramSmoothingCount="0"  graphResolution="256"  showOutliers="0"  drawLargeDots="0"  dotsToDraw="8000"  tint="le.chartfill.tinted.40"  lineWeight="le.lineweight.normal"  lineStyle="le.linestyle.solid" />
           <GraphEnvironment showGrid="0"  showAxes="tnlTNL"  showGates="1"  showFreqOnPlots="1"  showGateNameOnPlots="1"  showMedians="0"  showUncomped="0"  addEventParam="0"  lastYAxisName="" >
             <TextTraits font="SansSerif"  size="11"  name="Labels"  style="plain"  color="#000000"  background="#00ffffff"  just="left" />
             <TextTraits font="SansSerif"  size="11"  name="LayoutGates"  style="plain"  color="#000000"  background="#00ffffff"  just="left" />
             <TextTraits font="SansSerif"  size="9"  name="Numbers"  style="plain"  color="#000000"  background="#00ffffff"  just="left" />
             <TextTraits font="SansSerif"  size="9"  name="Legend"  style="plain"  color="#000000"  background="#00ffffff"  just="left" />
           </GraphEnvironment>
         </Graph>
         <Subpopulations>
           <Population name="cells"  annotation=""  owningGroup="All Samples"  expanded="1"  sortPriority="10"  count="10480" >
             <Graph smoothing="0"  backColor="#ffffff"  foreColor="#000000"  heatMapStatParameter="Comp-Alexa Fluor 488-A"  type="Pseudocolor"  fast="1" >
               <Axis dimension="x"  name="FSC-A"  label=""  auto="auto" />
               <Axis dimension="y"  name="FSC-W"  label=""  auto="auto" />
               <GraphSettings level="5%"  smoothingHighResolution="1"  contourHighResolution="1"  histogramSmoothingCount="0"  graphResolution="256"  showOutliers="0"  drawLargeDots="0"  dotsToDraw="8000"  tint="le.chartfill.tinted.40"  lineWeight="le.lineweight.normal"  lineStyle="le.linestyle.solid" />
               <GraphEnvironment showGrid="0"  showAxes="tnlTNL"  showGates="1"  showFreqOnPlots="1"  showGateNameOnPlots="1"  showMedians="0"  showUncomped="0"  addEventParam="0"  lastYAxisName="" >
                 <TextTraits font="SansSerif"  size="11"  name="Labels"  style="plain"  color="#000000"  background="#00ffffff"  just="left" />
                 <TextTraits font="SansSerif"  size="11"  name="LayoutGates"  style="plain"  color="#000000"  background="#00ffffff"  just="left" />
                 <TextTraits font="SansSerif"  size="9"  name="Numbers"  style="plain"  color="#000000"  background="#00ffffff"  just="left" />
                 <TextTraits font="SansSerif"  size="9"  name="Legend"  style="plain"  color="#000000"  background="#00ffffff"  just="left" />
                 <WindowPosition x="0"  y="0"  width="392"  height="584"  displayed="0"  panelState="---" />
               </GraphEnvironment>
             </Graph>
             <Gate gating:id="ID305742791" >
               <gating:PolygonGate eventsInside="1"  annoOffsetX="-93"  annoOffsetY="-17"  tint="#000000"  isTinted="0"  lineWeight="Normal"  userDefined="1"  quadId="-1"  gateResolution="256" >
                 <gating:dimension>
                   <data-type:fcs-dimension data-type:name="FSC-A" />
                 </gating:dimension>
                 <gating:dimension>
                   <data-type:fcs-dimension data-type:name="SSC-A" />
                 </gating:dimension>
                 <gating:vertex>
                   <gating:coordinate data-type:value="35987.2003439595" />
                   <gating:coordinate data-type:value="125469.7481265534" />
                 </gating:vertex>
                 <gating:vertex>
                   <gating:coordinate data-type:value="3895.9967667121" />
                   <gating:coordinate data-type:value="11020.5833582426" />
                 </gating:vertex>
                 <gating:vertex>
                   <gating:coordinate data-type:value="2205.5307992275" />
                   <gating:coordinate data-type:value="3538.7757147334" />
                 </gating:vertex>
                 <gating:vertex>
                   <gating:coordinate data-type:value="1600.8687010626" />
                   <gating:coordinate data-type:value="1898.2464182751" />
                 </gating:vertex>
                 <gating:vertex>
                   <gating:coordinate data-type:value="1706.2048130505" />
                   <gating:coordinate data-type:value="921.6294572803" />
                 </gating:vertex>
                 <gating:vertex>
                   <gating:coordinate data-type:value="2774.5750588385" />
                   <gating:coordinate data-type:value="518.614632049" />
                 </gating:vertex>
                 <gating:vertex>
                   <gating:coordinate data-type:value="14880.5953304872" />
                   <gating:coordinate data-type:value="886.4810299283" />
                 </gating:vertex>
                 <gating:vertex>
                   <gating:coordinate data-type:value="69463.8790286549" />
                   <gating:coordinate data-type:value="5225.9247409216" />
                 </gating:vertex>
                 <gating:vertex>
                   <gating:coordinate data-type:value="119161.2718056668" />
                   <gating:coordinate data-type:value="23202.6244320811" />
                 </gating:vertex>
                 <gating:vertex>
                   <gating:coordinate data-type:value="135026.9591691869" />
                   <gating:coordinate data-type:value="60054.985541174" />
                 </gating:vertex>
                 <gating:vertex>
                   <gating:coordinate data-type:value="85450.5395998784" />
                   <gating:coordinate data-type:value="114389.3912834591" />
                 </gating:vertex>
               </gating:PolygonGate>
             </Gate>
             <Subpopulations>
               <Population name="Single Cells"  annotation=""  owningGroup="All Samples"  expanded="1"  sortPriority="10"  count="9459" >
                 <Graph smoothing="0"  backColor="#ffffff"  foreColor="#000000"  heatMapStatParameter="Comp-Alexa Fluor 488-A"  type="Pseudocolor"  fast="1" >
                   <Axis dimension="x"  name="FSC-A"  label=""  auto="auto" />
                   <Axis dimension="y"  name="Comp-Alexa Fluor 488-A"  label=""  auto="auto" />
                   <GraphSettings level="5%"  smoothingHighResolution="1"  contourHighResolution="1"  histogramSmoothingCount="0"  graphResolution="256"  showOutliers="0"  drawLargeDots="0"  dotsToDraw="8000"  tint="le.chartfill.tinted.40"  lineWeight="le.lineweight.normal"  lineStyle="le.linestyle.solid" />
                   <GraphEnvironment showGrid="0"  showAxes="tnlTNL"  showGates="1"  showFreqOnPlots="1"  showGateNameOnPlots="1"  showMedians="0"  showUncomped="0"  addEventParam="0"  lastYAxisName="" >
                     <TextTraits font="SansSerif"  size="11"  name="Labels"  style="plain"  color="#000000"  background="#00ffffff"  just="left" />
                     <TextTraits font="SansSerif"  size="11"  name="LayoutGates"  style="plain"  color="#000000"  background="#00ffffff"  just="left" />
                     <TextTraits font="SansSerif"  size="9"  name="Numbers"  style="plain"  color="#000000"  background="#00ffffff"  just="left" />
                     <TextTraits font="SansSerif"  size="9"  name="Legend"  style="plain"  color="#000000"  background="#00ffffff"  just="left" />
                     <WindowPosition x="0"  y="0"  width="392"  height="584"  displayed="0"  panelState="---" />
                   </GraphEnvironment>
                 </Graph>
                 <Gate gating:id="ID974725004"  gating:parent_id="ID305742791" >
[truncated: 381,988 more chars]
