# Supplementary material for: A beneficial adaptive role for CHOP in driving cell fate selection during ER stress
Source: EMBO Rep. 2024 Jan 2;25(1):228–53. doi: 10.1038/s44319-023-00026-0 (PMC10897205; doi:10.1038/s44319-023-00026-0)
Supplement: Supplementary file 6 — Source Data Fig. 3 [file 44319_2023_26_MOESM6_ESM.zip › Figure 3 source data/Figure 3D source data/Figure 3D source data.xlsx]

## Sheet: Data
Raw percent EdU+ cells
	GFP 0	GFP 10	GFP 25	GFP 50	Cre 0	Cre 10	Cre 25	Cre 50
BR1	38.6	24.2	18.8	17.9	30.7	10.6	2.7	2.6
BR2	39.1	24.3	18.2	18.3	27.7	8	2.4	2.1
BR3	39.4	24.6	19.4	19.9	31.6	10.6	2.4	2.9
average	39.0333				30
Normalized against NT
	GFP 0	GFP 10	GFP 25	GFP 50	Cre 0	Cre 10	Cre 25	Cre 50
BR1	98.8898	61.9983	48.164	45.8582	102.333	35.3333	9	8.66667
BR2	100.171	62.2545	46.6268	46.883	92.3333	26.6667	8	7
BR3	100.939	63.0231	49.7011	50.9821	105.333	35.3333	8	9.66667

## Sheet: Metadata
Experimental Conditions
parent line	930-6, Chopfl/fl, passage 5
vriruses	Ad-GFP or Ad-CRE
number of independent experiments shown	1
biological replicates/line/experiment	3
serum starvation	no
stressor used	TG
concentrations used	0, 10, 25, 50 nM
treatment time	24 hr
EdU time	6 hr
