# Supplementary material for: A beneficial adaptive role for CHOP in driving cell fate selection during ER stress
Source: EMBO Rep. 2024 Jan 2;25(1):228–53. doi: 10.1038/s44319-023-00026-0 (PMC10897205; doi:10.1038/s44319-023-00026-0)
Supplement: Supplementary file 6 — Source Data Fig. 3 [file 44319_2023_26_MOESM6_ESM.zip › Figure 3 source data/Figure 3B source data/Figure 3B source data.xlsx]

## Sheet: Data
Raw percent EdU+ cells
		wt	Chop FLuL/FLuL	wt	Chop FLuL/FLuL	wt	Chop FLuL/FLuL
		NT	NT	500 ng/ml TM	500 ng/ml TM	50 nM TG	50 nM TG
Exp. 1	Line 1-BRA	19.7	22.9	7.2	4.4	6.2	1.2
	Line 1-BRB	20.2	23.1	8	4.7	8.5	1.5
	Line 2-BRA	17.1	24.9	8.8	8.1	7.6	1.8
	Line 2-BRB	18.5	25.7	5.7		6.2	1.7
Normalized against NT
		wt	wt	wt	Chop KO	Chop KO	Chop KO
		NT	2.5 nM TG	50 nM TG	NT	2.5 nM TG	50 nM TG
Exp. 1	Line 1-BRA	104.371	94.824	38.1457	18.2195	32.8477	4.96894
	Line 1-BRB	107.02	95.6522	42.3841	19.4617	45.0331	6.21118
	Line 2-BRA	90.596	103.106	46.6225	33.5404	40.2649	7.45342
	Line 2-BRB	98.0132	106.418	30.1987		32.8477	7.03934
		100	100	39.3377	23.7405	37.7483	6.41822

## Sheet: Metadata
Experimental Conditions
wild-type lines	398-1, 454-4, passage 3
KO lines	400-1, 454-6, passage 3
number of independent experiments shown	1
biological replicates/line/experiment	2
plating density	0.8*10^6/60mm dish
serum starvation	no
stressor used	TM, TG
concentrations used	0, 50 nM TG, 500 ng/ml TM
treatment time	24 hr
EdU time	6 hr
