# Supplementary material for: A beneficial adaptive role for CHOP in driving cell fate selection during ER stress
Source: EMBO Rep. 2024 Jan 2;25(1):228–53. doi: 10.1038/s44319-023-00026-0 (PMC10897205; doi:10.1038/s44319-023-00026-0)
Supplement: Supplementary file 6 — Source Data Fig. 3 [file 44319_2023_26_MOESM6_ESM.zip › Figure 3 source data/Figure 3C source data/Figure 3C source data.xlsx]

## Sheet: Data
Raw percent EdU+ cells
	GFP 0	GFP 10	GFP 50	FLPo 0	FLPo 10	FLPo 50
BR1	18.3	2.6	2.3	41.7	14.6	11.1
BR2	19.8	2.6	2.8	42.6	14.2	10
BR3	18.3	2	2.7	39.6	13	8.4
average	18.8			41.3
Normalized against NT
	GFP 0	GFP 25	GFP 50	Cre 0	Cre 25	Cre 50
BR1	97.3404	13.8298	12.234	100.969	35.3511	26.8765
BR2	105.319	13.8298	14.8936	103.148	34.3826	24.2131
BR3	97.3404	10.6383	14.3617	95.8838	31.477	20.339

## Sheet: Metadata
Experimental Conditions
parent line	FLuL/FLuL MEFs, passage 7
vriruses	Ad-GFP or Ad-FLPo
number of independent experiments shown	1
biological replicates/line/experiment	3
serum starvation	no
stressor used	TG
concentrations used	0, 10, 50 nM
treatment time	16 hr
EdU time	2 hr
