# Supplementary material for: A beneficial adaptive role for CHOP in driving cell fate selection during ER stress
Source: EMBO Rep. 2024 Jan 2;25(1):228–53. doi: 10.1038/s44319-023-00026-0 (PMC10897205; doi:10.1038/s44319-023-00026-0)
Supplement: Supplementary file 7 — Source Data Fig. 4 [file 44319_2023_26_MOESM7_ESM.zip]

Archive with 50 entries (42 files):
- Figure 4 source data/
- __MACOSX/._Figure 4 source data
- Figure 4 source data/Figure 4A source data/
- __MACOSX/Figure 4 source data/._Figure 4A source data
- Figure 4 source data/.DS_Store
- __MACOSX/Figure 4 source data/._.DS_Store
- Figure 4 source data/Figure 4D source data/
- __MACOSX/Figure 4 source data/._Figure 4D source data
- Figure 4 source data/Figure 4G source data/
- __MACOSX/Figure 4 source data/._Figure 4G source data
- Figure 4 source data/Figure 4B source data/
- __MACOSX/Figure 4 source data/._Figure 4B source data
- Figure 4 source data/Figure 4E source data/
- __MACOSX/Figure 4 source data/._Figure 4E source data
- Figure 4 source data/Figure 4C source data/
- __MACOSX/Figure 4 source data/._Figure 4C source data
- Figure 4 source data/Figure 4F source data/
- __MACOSX/Figure 4 source data/._Figure 4F source data
- Figure 4 source data/Figure 4A source data/PARP A647_GFP 0_002_003.fcs
- __MACOSX/Figure 4 source data/Figure 4A source data/._PARP A647_GFP 0_002_003.fcs
- Figure 4 source data/Figure 4A source data/PARP A647_GFP Tg_019.fcs
- __MACOSX/Figure 4 source data/Figure 4A source data/._PARP A647_GFP Tg_019.fcs
- Figure 4 source data/Figure 4A source data/29-Apr-2022.wsp
- __MACOSX/Figure 4 source data/Figure 4A source data/._29-Apr-2022.wsp
- Figure 4 source data/Figure 4D source data/.DS_Store
- __MACOSX/Figure 4 source data/Figure 4D source data/._.DS_Store
- Figure 4 source data/Figure 4D source data/Figure 4D source data.png
- __MACOSX/Figure 4 source data/Figure 4D source data/._Figure 4D source data.png
- Figure 4 source data/Figure 4G source data/Figure 4G source data.xlsx
- __MACOSX/Figure 4 source data/Figure 4G source data/._Figure 4G source data.xlsx
- Figure 4 source data/Figure 4B source data/Figure 4B source data.xlsx
- __MACOSX/Figure 4 source data/Figure 4B source data/._Figure 4B source data.xlsx
- Figure 4 source data/Figure 4E source data/Figure 4E source data.xlsx
- __MACOSX/Figure 4 source data/Figure 4E source data/._Figure 4E source data.xlsx
- Figure 4 source data/Figure 4C source data/20210717 DTT revoery_KO DTT 12hr_015.fcs
- __MACOSX/Figure 4 source data/Figure 4C source data/._20210717 DTT revoery_KO DTT 12hr_015.fcs
- Figure 4 source data/Figure 4C source data/20210717 DTT revoery_KO DTT 6hr_011.fcs
- __MACOSX/Figure 4 source data/Figure 4C source data/._20210717 DTT revoery_KO DTT 6hr_011.fcs
- Figure 4 source data/Figure 4C source data/20210717 DTT revoery_WT DTT 12hr_014.fcs
- __MACOSX/Figure 4 source data/Figure 4C source data/._20210717 DTT revoery_WT DTT 12hr_014.fcs
- Figure 4 source data/Figure 4C source data/20210717 DTT revoery_WT DTT 6hr_010.fcs
- __MACOSX/Figure 4 source data/Figure 4C source data/._20210717 DTT revoery_WT DTT 6hr_010.fcs
- Figure 4 source data/Figure 4C source data/20210717 DTT revoery_WT DTT 0hr_006.fcs
- __MACOSX/Figure 4 source data/Figure 4C source data/._20210717 DTT revoery_WT DTT 0hr_006.fcs
- Figure 4 source data/Figure 4C source data/20210717 DTT revoery_KO DTT 0 hr_007.fcs
- __MACOSX/Figure 4 source data/Figure 4C source data/._20210717 DTT revoery_KO DTT 0 hr_007.fcs
- Figure 4 source data/Figure 4C source data/22-Jul-2021-1.wsp
- __MACOSX/Figure 4 source data/Figure 4C source data/._22-Jul-2021-1.wsp
- Figure 4 source data/Figure 4F source data/Figure 4F source data.xlsx
- __MACOSX/Figure 4 source data/Figure 4F source data/._Figure 4F source data.xlsx
