# Supplementary material for: A beneficial adaptive role for CHOP in driving cell fate selection during ER stress
Source: EMBO Rep. 2024 Jan 2;25(1):228–53. doi: 10.1038/s44319-023-00026-0 (PMC10897205; doi:10.1038/s44319-023-00026-0)
Supplement: Supplementary file 7 — Source Data Fig. 4 [file 44319_2023_26_MOESM7_ESM.zip › Figure 4 source data/Figure 4A source data/29-Apr-2022.wsp]

<?xml version="1.0" encoding="UTF-8"?>
 <Workspace version="20.0"  modDate="Fri Apr 29 09:52:21 CDT 2022"  clientTimestamp="1651243941536"  flowJoVersion="10.8.1"  drawRowBorders="1"  drawColumnBorders="1"  hideCompNodes="1"  curGroup="All Samples"  groupPaneHeight="-1"  xmlns:xsi="http://www.w3.org/2001/XMLSchema-instance"  xmlns:gating="http://www.isac-net.org/std/Gating-ML/v2.0/gating"  xmlns:transforms="http://www.isac-net.org/std/Gating-ML/v2.0/transformations"  xmlns:data-type="http://www.isac-net.org/std/Gating-ML/v2.0/datatypes"  xsi:schemaLocation="http://www.isac-net.org/std/Gating-ML/v2.0/gating http://www.isac-net.org/std/Gating-ML/v2.0/gating/Gating-ML.v2.0.xsd http://www.isac-net.org/std/Gating-ML/v2.0/transformations http://www.isac-net.org/std/Gating-ML/v2.0/gating/Transformations.v2.0.xsd http://www.isac-net.org/std/Gating-ML/v2.0/datatypes http://www.isac-net.org/std/Gating-ML/v2.0/gating/DataTypes.v2.0.xsd "  nonAutoSaveFileName="file:/Z:/RutkowskiDT/UV%20LSR/Listmode%20Data%20Files/20220428%20PARP%20A647/29-Apr-2022.wsp" >
   <WindowPosition x="858"  y="60"  width="600"  height="720"  displayed="1"  panelState="" />
   <TextTraits font="SansSerif"  size="11"  name=""  style="plain"  color="#000000"  background="#00ffffff"  just="left" />
   <Columns>
     <TColumn width="294" >
       <Property key="fj.appnode.prop.name" />
     </TColumn>
     <TColumn width="135" >
       <Property key="fj.appnode.prop.statistic" />
     </TColumn>
     <TColumn width="134" >
       <Property key="fj.appnode.prop.ncells" />
     </TColumn>
   </Columns>
   <Matrices/>
   <Cytometers>
     <Cytometer name="DIVA"  cyt="LSRII"  useFCS3="1"  extraNegs="0"  widthBasis="-100"  linMin="0"  logMin="3"  linMax="262144"  logMax="262144"  linearRescale="1"  logRescale="1"  linFromKW="1"  logFromKW="1"  useGain="0"  useTransform="1"  transformType="BIEX"  manufacturer=""  serialnumber=""  homepage="workspaces-and-samples/flowjo-and-your-cytometer/ws-cytometer-bd/"  icon="bd.PNG" >
       <LinParams>
         <Param>time</Param>
       </LinParams>
       <LogParams/>
       <FilterParams/>
       <TransformStore/>
     </Cytometer>
   </Cytometers>
   <Groups>
     <GroupNode name="All Samples"  annotation=""  owningGroup="All Samples"  expanded="1"  sortPriority="10"  count="-1" >
       <Graph smoothing="0"  backColor="#ffffff"  foreColor="#000000"  type="Pseudocolor"  fast="1" >
         <Axis dimension="x"  name=""  label=""  auto="auto" />
         <Axis dimension="y"  name=""  label=""  auto="auto" />
         <GraphSettings level="5%"  smoothingHighResolution="1"  contourHighResolution="1"  histogramSmoothingCount="0"  graphResolution="256"  showOutliers="0"  drawLargeDots="0"  dotsToDraw="8000"  tint="le.chartfill.tinted.40"  lineWeight="le.lineweight.normal"  lineStyle="le.linestyle.solid" />
         <GraphEnvironment showGrid="0"  showAxes="tnlTNL"  showGates="1"  showFreqOnPlots="1"  showGateNameOnPlots="1"  showMedians="0"  showUncomped="0"  addEventParam="0"  lastYAxisName="" >
           <TextTraits font="SansSerif"  size="11"  name="Labels"  style="plain"  color="#000000"  background="#00ffffff"  just="left" />
           <TextTraits font="SansSerif"  size="11"  name="LayoutGates"  style="plain"  color="#000000"  background="#00ffffff"  just="left" />
           <TextTraits font="SansSerif"  size="9"  name="Numbers"  style="plain"  color="#000000"  background="#00ffffff"  just="left" />
           <TextTraits font="SansSerif"  size="9"  name="Legend"  style="plain"  color="#000000"  background="#00ffffff"  just="left" />
         </GraphEnvironment>
       </Graph>
       <Subpopulations>
         <Population name="cells"  annotation=""  owningGroup="All Samples"  expanded="1"  sortPriority="10"  count="4871" >
           <Graph smoothing="0"  backColor="#ffffff"  foreColor="#000000"  heatMapStatParameter="Alexa Fluor 488-A"  type="Pseudocolor"  fast="1" >
             <Axis dimension="x"  name="FSC-A"  label=""  auto="auto" />
             <Axis dimension="y"  name="FSC-W"  label=""  auto="auto" />
             <GraphSettings level="5%"  smoothingHighResolution="1"  contourHighResolution="1"  histogramSmoothingCount="0"  graphResolution="256"  showOutliers="0"  drawLargeDots="0"  dotsToDraw="8000"  tint="le.chartfill.tinted.40"  lineWeight="le.lineweight.normal"  lineStyle="le.linestyle.solid" />
             <GraphEnvironment showGrid="0"  showAxes="tnlTNL"  showGates="1"  showFreqOnPlots="1"  showGateNameOnPlots="1"  showMedians="0"  showUncomped="0"  addEventParam="0"  lastYAxisName="" >
               <TextTraits font="SansSerif"  size="11"  name="Labels"  style="plain"  color="#000000"  background="#00ffffff"  just="left" />
               <TextTraits font="SansSerif"  size="11"  name="LayoutGates"  style="plain"  color="#000000"  background="#00ffffff"  just="left" />
               <TextTraits font="SansSerif"  size="9"  name="Numbers"  style="plain"  color="#000000"  background="#00ffffff"  just="left" />
               <TextTraits font="SansSerif"  size="9"  name="Legend"  style="plain"  color="#000000"  background="#00ffffff"  just="left" />
               <WindowPosition x="1458"  y="60"  width="390"  height="582"  displayed="0"  panelState="---" />
             </GraphEnvironment>
           </Graph>
           <Gate gating:id="ID878535916" >
             <gating:PolygonGate eventsInside="1"  annoOffsetX="-43"  annoOffsetY="-37"  tint="#000000"  isTinted="0"  lineWeight="Normal"  userDefined="1"  quadId="-1"  gateResolution="256" >
               <gating:dimension>
                 <data-type:fcs-dimension data-type:name="FSC-A" />
               </gating:dimension>
               <gating:dimension>
                 <data-type:fcs-dimension data-type:name="SSC-A" />
               </gating:dimension>
               <gating:vertex>
                 <gating:coordinate data-type:value="5435.6155058055" />
                 <gating:coordinate data-type:value="15391.34858665" />
               </gating:vertex>
               <gating:vertex>
                 <gating:coordinate data-type:value="2690.0587673586" />
                 <gating:coordinate data-type:value="5803.0641680684" />
               </gating:vertex>
               <gating:vertex>
                 <gating:coordinate data-type:value="1932.5925903756" />
                 <gating:coordinate data-type:value="3478.5636348251" />
               </gating:vertex>
               <gating:vertex>
                 <gating:coordinate data-type:value="1539.9118741037" />
                 <gating:coordinate data-type:value="1615.7429718226" />
               </gating:vertex>
               <gating:vertex>
                 <gating:coordinate data-type:value="1443.1882538519" />
                 <gating:coordinate data-type:value="935.3074468793" />
               </gating:vertex>
               <gating:vertex>
                 <gating:coordinate data-type:value="2690.0587673586" />
                 <gating:coordinate data-type:value="733.5837745784" />
               </gating:vertex>
               <gating:vertex>
                 <gating:coordinate data-type:value="7906.4353576686" />
                 <gating:coordinate data-type:value="1504.8938731324" />
               </gating:vertex>
               <gating:vertex>
                 <gating:coordinate data-type:value="18826.074156843" />
                 <gating:coordinate data-type:value="4564.0285090111" />
               </gating:vertex>
               <gating:vertex>
                 <gating:coordinate data-type:value="20417.3039822702" />
                 <gating:coordinate data-type:value="9560.6232887676" />
               </gating:vertex>
               <gating:vertex>
                 <gating:coordinate data-type:value="9584.5904280848" />
                 <gating:coordinate data-type:value="15391.34858665" />
               </gating:vertex>
             </gating:PolygonGate>
           </Gate>
           <Subpopulations>
             <Population name="Single Cells"  annotation=""  owningGroup="All Samples"  expanded="1"  sortPriority="10"  count="3996" >
               <Graph smoothing="0"  backColor="#ffffff"  foreColor="#000000"  heatMapStatParameter="Alexa Fluor 488-A"  type="Pseudocolor"  fast="1" >
                 <Axis dimension="x"  name="A647-A"  label=""  auto="auto" />
                 <Axis dimension="y"  name="Alexa Fluor 488-A"  label=""  auto="auto" />
                 <GraphSettings level="5%"  smoothingHighResolution="1"  contourHighResolution="1"  histogramSmoothingCount="0"  graphResolution="256"  showOutliers="0"  drawLargeDots="0"  dotsToDraw="8000"  tint="le.chartfill.tinted.40"  lineWeight="le.lineweight.normal"  lineStyle="le.linestyle.solid" />
                 <GraphEnvironment showGrid="0"  showAxes="tnlTNL"  showGates="1"  showFreqOnPlots="1"  showGateNameOnPlots="1"  showMedians="0"  showUncomped="0"  addEventParam="0"  lastYAxisName="" >
                   <TextTraits font="SansSerif"  size="11"  name="Labels"  style="plain"  color="#000000"  background="#00ffffff"  just="left" />
                   <TextTraits font="SansSerif"  size="11"  name="LayoutGates"  style="plain"  color="#000000"  background="#00ffffff"  just="left" />
                   <TextTraits font="SansSerif"  size="9"  name="Numbers"  style="plain"  color="#000000"  background="#00ffffff"  just="left" />
                   <TextTraits font="SansSerif"  size="9"  name="Legend"  style="plain"  color="#000000"  background="#00ffffff"  just="left" />
                   <WindowPosition x="1458"  y="60"  width="390"  height="582"  displayed="0"  panelState="---" />
                 </GraphEnvironment>
               </Graph>
               <Gate gating:id="ID2008101750"  gating:parent_id="ID878535916" >
                 <gating:PolygonGate eventsInside="1"  annoOffsetX="-52"  annoOffsetY="-58"  tint="#000000"  isTinted="0"  lineWeight="Normal"  userDefined="1"  quadId="-1"  gateResolution="256" >
                   <gating:dimension>
                     <data-type:fcs-dimension data-type:name="FSC-A" />
                   </gating:dimension>
                   <gating:dimension>
                     <data-type:fcs-dimension data-type:name="FSC-W" />
                   </gating:dimension>
                   <gating:vertex>
                     <gating:coordinate data-type:value="2878.1759274825" />
                     <gating:coordinate data-type:value="161876.9400921659" />
                   </gating:vertex>
                   <gating:vertex>
                     <gating:coordinate data-type:value="10360.6114168706" />
                     <gating:coordinate data-type:value="161876.9400921659" />
                   </gating:vertex>
                   <gating:vertex>
                     <gating:coordinate data-type:value="16021.3446964681" />
                     <gating:coordinate data-type:value="144964.4239631337" />
                   </gating:vertex>
                   <gating:vertex>
                     <gating:coordinate data-type:value="11654.0406508632" />
                     <gating:coordinate data-type:value="124427.797235023" />
                   </gating:vertex>
                   <gating:vertex>
                     <gating:coordinate data-type:value="7327.249514875" />
                     <gating:coordinate data-type:value="112347.4285714286" />
                   </gating:vertex>
                   <gating:vertex>
                     <gating:coordinate data-type:value="3300.5358649018" />
                     <gating:coordinate data-type:value="111139.3917050691" />
                   </gating:vertex>
                   <gating:vertex>
                     <gating:coordinate data-type:value="2690.0587673586" />
                     <gating:coordinate data-type:value="107515.2811059908" />
                   </gating:vertex>
                   <gating:vertex>
                     <gating:coordinate data-type:value="1870.6768212878" />
                     <gating:coordinate data-type:value="112347.4285714286" />
                   </gating:vertex>
                   <gating:vertex>
                     <gating:coordinate data-type:value="1810.848514652" />
                     <gating:coordinate data-type:value="130467.9815668203" />
                   </gating:vertex>
                   <gating:vertex>
                     <gating:coordinate data-type:value="2131.854843775" />
                     <gating:coordinate data-type:value="147380.4976958525" />
                   </gating:vertex>
                 </gating:PolygonGate>
               </Gate>
               <Subpopulations>
                 <Population name="Q1: A647-A- , Alexa Fluor 488-A+"  annotation=""  owningGroup="All Samples"  expanded="1"  sortPriority="10"  count="10" >
                   <Graph smoothing="0"  backColor="#ffffff"  foreColor="#000000"  heatMapStatParameter="Alexa Fluor 488-A"  type="Pseudocolor"  fast="1" >
                     <Axis dimension="x"  name="A647-A"  label=""  auto="auto" />
                     <Axis dimension="y"  name="Alexa Fluor 488-A"  label=""  auto="auto" />
                     <GraphSettings level="5%"  smoothingHighResolution="1"  contourHighResolution="1"  histogramSmoothingCount="0"  graphResolution="256"  showOutliers="0"  drawLargeDots="0"  dotsToDraw="8000"  tint="le.chartfill.tinted.40"  lineWeight="le.lineweight.normal"  lineStyle="le.linestyle.solid" />
                     <GraphEnvironment showGrid="0"  showAxes="tnlTNL"  showGates="1"  showFreqOnPlots="1"  showGateNameOnPlots="1"  showMedians="0"  showUncomped="0"  addEventParam="0"  lastYAxisName="" >
                       <TextTraits font="SansSerif"  size="11"  name="Labels"  style="plain"  color="#000000"  background="#00ffffff"  just="left" />
                       <TextTraits font="SansSerif"  size="11"  name="LayoutGates"  style="plain"  color="#000000"  background="#00ffffff"  just="left" />
                       <TextTraits font="SansSerif"  size="9"  name="Numbers"  style="plain"  color="#000000"  background="#00ffffff"  just="left" />
                       <TextTraits font="SansSerif"  size="9"  name="Legend"  style="plain"  color="#000000"  background="#00ffffff"  just="left" />
                       <WindowPosition x="1458"  y="60"  width="390"  height="582"  displayed="1"  panelState="---" />
                     </GraphEnvironment>
                   </Graph>
                   <Gate gating:id="ID1348554350"  gating:parent_id="ID2008101750" >
                     <gating:RectangleGate eventsInside="1"  annoOffsetX="0"  annoOffsetY="0"  tint="#000000"  isTinted="0"  lineWeight="Normal"  userDefined="1"  percentX="0"  percentY="0" >
                       <gating:dimension gating:max="934.2459298736171" >
                         <data-type:fcs-dimension data-type:name="A647-A" />
                       </gating:dimension>
                       <gating:dimension gating:min="1352.2484889857844" >
                         <data-type:fcs-dimension data-type:name="Alexa Fluor 488-A" />
                       </gating:dimension>
                     </gating:RectangleGate>
                   </Gate>
                 </Population>
                 <Population name="Q2: A647-A+ , Alexa Fluor 488-A+"  annotation=""  owningGroup="All Samples"  expanded="1"  sortPriority="10"  count="1" >
                   <Graph smoothing="0"  backColor="#ffffff"  foreColor="#000000"  heatMapStatParameter="Alexa Fluor 488-A"  type="Pseudocolor"  fast="1" >
                     <Axis dimension="x"  name="A647-A"  label=""  auto="auto" />
                     <Axis dimension="y"  name="Alexa Fluor 488-A"  label=""  auto="auto" />
                     <GraphSettings level="5%"  smoothingHighResolution="1"  contourHighResolution="1"  histogramSmoothingCount="0"  graphResolution="256"  showOutliers="0"  drawLargeDots="0"  dotsToDraw="8000"  tint="le.chartfill.tinted.40"  lineWeight="le.lineweight.normal"  lineStyle="le.linestyle.solid" />
                     <GraphEnvironment showGrid="0"  showAxes="tnlTNL"  showGates="1"  showFreqOnPlots="1"  showGateNameOnPlots="1"  showMedians="0"  showUncomped="0"  addEventParam="0"  lastYAxisName="" >
                       <TextTraits font="SansSerif"  size="11"  name="Labels"  style="plain"  color="#000000"  background="#00ffffff"  just="left" />
                       <TextTraits font="SansSerif"  size="11"  name="LayoutGates"  style="plain"  color="#000000"  background="#00ffffff"  just="left" />
                       <TextTraits font="SansSerif"  size="9"  name="Numbers"  style="plain"  color="#000000"  background="#00ffffff"  just="left" />
                       <TextTraits font="SansSerif"  size="9"  name="Legend"  style="plain"  color="#000000"  background="#00ffffff"  just="left" />
                       <WindowPosition x="1458"  y="60"  width="390"  height="582"  displayed="1"  panelState="---" />
                     </GraphEnvironment>
                   </Graph>
                   <Gate gating:id="ID125951638"  gating:parent_id="ID2008101750" >
                     <gating:RectangleGate eventsInside="1"  annoOffsetX="0"  annoOffsetY="0"  tint="#000000"  isTinted="0"  lineWeight="Normal"  userDefined="1"  percentX="0"  percentY="0" >
                       <gating:dimension gating:min="934.2459298736171" >
                         <data-type:fcs-dimension data-type:name="A647-A" />
                       </gating:dimension>
                       <gating:dimension gating:min="1352.2484889857844" >
                         <data-type:fcs-dimension data-type:name="Alexa Fluor 488-A" />
                       </gating:dimension>
                     </gating:RectangleGate>
                   </Gate>
                 </Population>
                 <Population name="Q3: A647-A+ , Alexa Fluor 488-A-"  annotation=""  owningGroup="All Samples"  expanded="1"  sortPriority="10"  count="1379" >
                   <Graph smoothing="0"  backColor="#ffffff"  foreColor="#000000"  heatMapStatParameter="Alexa Fluor 488-A"  type="Pseudocolor"  fast="1" >
                     <Axis dimension="x"  name="A647-A"  label=""  auto="auto" />
                     <Axis dimension="y"  name="Alexa Fluor 488-A"  label=""  auto="auto" />
                     <GraphSettings level="5%"  smoothingHighResolution="1"  contourHighResolution="1"  histogramSmoothingCount="0"  graphResolution="256"  showOutliers="0"  drawLargeDots="0"  dotsToDraw="8000"  tint="le.chartfill.tinted.40"  lineWeight="le.lineweight.normal"  lineStyle="le.linestyle.solid" />
                     <GraphEnvironment showGrid="0"  showAxes="tnlTNL"  showGates="1"  showFreqOnPlots="1"  showGateNameOnPlots="1"  showMedians="0"  showUncomped="0"  addEventParam="0"  lastYAxisName="" >
                       <TextTraits font="SansSerif"  size="11"  name="Labels"  style="plain"  color="#000000"  background="#00ffffff"  just="left" />
                       <TextTraits font="SansSerif"  size="11"  name="LayoutGates"  style="plain"  color="#000000"  background="#00ffffff"  just="left" />
                       <TextTraits font="SansSerif"  size="9"  name="Numbers"  style="plain"  color="#000000"  background="#00ffffff"  just="left" />
                       <TextTraits font="SansSerif"  size="9"  name="Legend"  style="plain"  color="#000000"  background="#00ffffff"  just="left" />
                       <WindowPosition x="1458"  y="60"  width="390"  height="582"  displayed="1"  panelState="---" />
                     </GraphEnvironment>
                   </Graph>
                   <Gate gating:id="ID412477654"  gating:parent_id="ID2008101750" >
                     <gating:RectangleGate eventsInside="1"  annoOffsetX="0"  annoOffsetY="0"  tint="#000000"  isTinted="0"  lineWeight="Normal"  userDefined="1"  percentX="0"  percentY="0" >
                       <gating:dimension gating:min="934.2459298736171" >
                         <data-type:fcs-dimension data-type:name="A647-A" />
                       </gating:dimension>
                       <gating:dimension gating:max="1352.2484889857844" >
                         <data-type:fcs-dimension data-type:name="Alexa Fluor 488-A" />
                       </gating:dimension>
                     </gating:RectangleGate>
                   </Gate>
                 </Population>
                 <Population name="Q4: A647-A- , Alexa Fluor 488-A-"  annotation=""  owningGroup="All Samples"  expanded="1"  sortPriority="10"  count="2554" >
                   <Graph smoothing="0"  backColor="#ffffff"  foreColor="#000000"  heatMapStatParameter="Alexa Fluor 488-A"  type="Pseudocolor"  fast="1" >
                     <Axis dimension="x"  name="A647-A"  label=""  auto="auto" />
                     <Axis dimension="y"  name="Alexa Fluor 488-A"  label=""  auto="auto" />
                     <GraphSettings level="5%"  smoothingHighResolution="1"  contourHighResolution="1"  histogramSmoothingCount="0"  graphResolution="256"  showOutliers="0"  drawLargeDots="0"  dotsToDraw="8000"  tint="le.chartfill.tinted.40"  lineWeight="le.lineweight.normal"  lineStyle="le.linestyle.solid" />
                     <GraphEnvironment showGrid="0"  showAxes="tnlTNL"  showGates="1"  showFreqOnPlots="1"  showGateNameOnPlots="1"  showMedians="0"  showUncomped="0"  addEventParam="0"  lastYAxisName="" >
                       <TextTraits font="SansSerif"  size="11"  name="Labels"  style="plain"  color="#000000"  background="#00ffffff"  just="left" />
                       <TextTraits font="SansSerif"  size="11"  name="LayoutGates"  style="plain"  color="#000000"  background="#00ffffff"  just="left" />
                       <TextTraits font="SansSerif"  size="9"  name="Numbers"  style="plain"  color="#000000"  background="#00ffffff"  just="left" />
                       <TextTraits font="SansSerif"  size="9"  name="Legend"  style="plain"  color="#000000"  background="#00ffffff"  just="left" />
                       <WindowPosition x="1458"  y="60"  width="390"  height="582"  displayed="1"  panelState="---" />
                     </GraphEnvironment>
                   </Graph>
                   <Gate gating:id="ID576137299"  gating:parent_id="ID2008101750" >
                     <gating:RectangleGate eventsInside="1"  annoOffsetX="0"  annoOffsetY="0"  tint="#000000"  isTinted="0"  lineWeight="Normal"  userDefined="1"  percentX="0"  percentY="0" >
                       <gating:dimension gating:max="934.2459298736171" >
                         <data-type:fcs-dimension data-type:name="A647-A" />
                       </gating:dimension>
                       <gating:dimension gating:max="1352.2484889857844" >
                         <data-type:fcs-dimension data-type:name="Alexa Fluor 488-A" />
                       </gating:dimension>
                     </gating:RectangleGate>
                   </Gate>
                 </Population>
               </Subpopulations>
             </Population>
           </Subpopulations>
         </Population>
       </Subpopulations>
       <Group name="All Samples"  live="1"  role="ws.group.dlog.test"  key=""  synchronized="0"  foreground="#000000"  fontStyle="bold" >
         <Criteria/>
         <SampleRefs>
           <SampleRef sampleID="14" />
           <SampleRef sampleID="15" />
           <SampleRef sampleID="16" />
           <SampleRef sampleID="17" />
           <SampleRef sampleID="18" />
           <SampleRef sampleID="19" />
           <SampleRef sampleID="20" />
           <SampleRef sampleID="21" />
           <SampleRef sampleID="22" />
           <SampleRef sampleID="23" />
           <SampleRef sampleID="24" />
           <SampleRef sampleID="25" />
           <SampleRef sampleID="26" />
           <SampleRef sampleID="27" />
           <SampleRef sampleID="28" />
           <SampleRef sampleID="11" />
           <SampleRef sampleID="12" />
           <SampleRef sampleID="13" />
           <SampleRef sampleID="32" />
           <SampleRef sampleID="33" />
           <SampleRef sampleID="34" />
           <SampleRef sampleID="35" />
           <SampleRef sampleID="36" />
           <SampleRef sampleID="1" />
           <SampleRef sampleID="2" />
           <SampleRef sampleID="3" />
           <SampleRef sampleID="4" />
           <SampleRef sampleID="5" />
           <SampleRef sampleID="6" />
           <SampleRef sampleID="7" />
           <SampleRef sampleID="8" />
           <SampleRef sampleID="9" />
           <SampleRef sampleID="10" />
           <SampleRef sampleID="30" />
           <SampleRef sampleID="29" />
           <SampleRef sampleID="31" />
         </SampleRefs>
         <Keywords/>
       </Group>
     </GroupNode>
     <GroupNode name="Compensation"  annotation=""  owningGroup="Compensation"  expanded="1"  sortPriority="10"  count="-1" >
       <Graph smoothing="0"  backColor="#ffffff"  foreColor="#000000"  type="Pseudocolor"  fast="1" >
         <Axis dimension="x"  name=""  label=""  auto="auto" />
         <Axis dimension="y"  name=""  label=""  auto="auto" />
         <GraphSettings level="5%"  smoothingHighResolution="1"  contourHighResolution="1"  histogramSmoothingCount="0"  graphResolution="256"  showOutliers="0"  drawLargeDots="0"  dotsToDraw="8000"  tint="le.chartfill.tinted.40"  lineWeight="le.lineweight.normal"  lineStyle="le.linestyle.solid" />
         <GraphEnvironment showGrid="0"  showAxes="tnlTNL"  showGates="1"  showFreqOnPlots="1"  showGateNameOnPlots="1"  showMedians="0"  showUncomped="0"  addEventParam="0"  lastYAxisName="" >
           <TextTraits font="SansSerif"  size="11"  name="Labels"  style="plain"  color="#000000"  background="#00ffffff"  just="left" />
           <TextTraits font="SansSerif"  size="11"  name="LayoutGates"  style="plain"  color="#000000"  background="#00ffffff"  just="left" />
           <TextTraits font="SansSerif"  size="9"  name="Numbers"  style="plain"  color="#000000"  background="#00ffffff"  just="left" />
           <TextTraits font="SansSerif"  size="9"  name="Legend"  style="plain"  color="#000000"  background="#00ffffff"  just="left" />
         </GraphEnvironment>
       </Graph>
       <Group name="Compensation"  live="1"  role="ws.group.dlog.compensation"  key=""  synchronized="0"  foreground="#bc1900"  fontStyle="bold" >
         <Criteria>
           <Criterion connector="And"  keyword="$FIL"  function="Contains"  value="comp" />
           <Criterion connector="Or"  keyword="$FIL"  function="Contains"  value="unstained" />
         </Criteria>
         <Keywords/>
       </Group>
     </GroupNode>
   </Groups>
   <SampleList>
     <Sample>
       <DataSet uri="file:/Z:/RutkowskiDT/UV%20LSR/Listmode%20Data%20Files/20220428%20PARP%20A647/PARP%20A647_Cre%20T+I_034.fcs"  sampleID="22" />
       <Transformations>
         <transforms:biex transforms:length="256"  transforms:maxRange="262144"  transforms:neg="0"  transforms:width="-100"  transforms:pos="4.418539922" >
           <data-type:parameter data-type:name="FSC-A" />
         </transforms:biex>
         <transforms:linear transforms:minRange="0"  transforms:maxRange="262144"  gain="1" >
           <data-type:parameter data-type:name="FSC-W" />
         </transforms:linear>
         <transforms:biex transforms:length="256"  transforms:maxRange="262144"  transforms:neg="0"  transforms:width="-100"  transforms:pos="4.418539922" >
           <data-type:parameter data-type:name="SSC-A" />
         </transforms:biex>
         <transforms:biex transforms:length="256"  transforms:maxRange="262144"  transforms:neg="0"  transforms:width="-100"  transforms:pos="4.418539922" >
           <data-type:parameter data-type:name="Alexa Fluor 488-A" />
         </transforms:biex>
         <transforms:biex transforms:length="256"  transforms:maxRange="262144"  transforms:neg="0"  transforms:width="-100"  transforms:pos="4.418539922" >
           <data-type:parameter data-type:name="A647-A" />
         </transforms:biex>
         <transforms:linear transforms:minRange="0.5142064842"  transforms:maxRange="94"  gain="0.0101823066" >
           <data-type:parameter data-type:name="Time" />
         </transforms:linear>
       </Transformations>
       <Keywords>
         <Keyword name="FJ_FCS_VERSION"  value="3" />
         <Keyword name="$BEGINANALYSIS"  value="0" />
         <Keyword name="$ENDANALYSIS"  value="0" />
         <Keyword name="$BEGINSTEXT"  value="0" />
         <Keyword name="$ENDSTEXT"  value="0" />
         <Keyword name="$BEGINDATA"  value="1927" />
         <Keyword name="$ENDDATA"  value="121926             " />
         <Keyword name="$FIL"  value="PARP A647_Cre T+I_034.fcs" />
         <Keyword name="$SYS"  value="Windows 7 6.1" />
         <Keyword name="$TOT"  value="5000               " />
         <Keyword name="$PAR"  value="6" />
         <Keyword name="$MODE"  value="L" />
         <Keyword name="$BYTEORD"  value="4,3,2,1" />
         <Keyword name="$DATATYPE"  value="F" />
         <Keyword name="$NEXTDATA"  value="0" />
         <Keyword name="CREATOR"  value="BD FACSDiva Software Version 8.0.1" />
         <Keyword name="TUBE NAME"  value="Cre T+I" />
         <Keyword name="$SRC"  value="PARP A647" />
         <Keyword name="EXPERIMENT NAME"  value="20220428 PARP A647" />
         <Keyword name="GUID"  value="aa4ce7c2-f95f-44e7-84a3-5caa07ab5073" />
         <Keyword name="$DATE"  value="28-APR-2022" />
         <Keyword name="$BTIM"  value="18:37:10" />
         <Keyword name="$ETIM"  value="18:38:44" />
         <Keyword name="$CYT"  value="LSRII" />
         <Keyword name="SETTINGS"  value="Cytometer" />
         <Keyword name="CYTNUM"  value="1" />
         <Keyword name="WINDOW EXTENSION"  value="10.00" />
         <Keyword name="EXPORT USER NAME"  value="Rutkowski" />
         <Keyword name="EXPORT TIME"  value="28-APR-2022-18:42:48" />
         <Keyword name="$OP"  value="Rutkowski" />
         <Keyword name="FSC ASF"  value="0.69" />
         <Keyword name="AUTOBS"  value="TRUE" />
         <Keyword name="$INST"  value=" " />
         <Keyword name="LASER1NAME"  value="Blue" />
         <Keyword name="LASER1DELAY"  value="0.00" />
         <Keyword name="LASER1ASF"  value="0.99" />
         <Keyword name="LASER2NAME"  value="Red" />
         <Keyword name="LASER2DELAY"  value="65.53" />
         <Keyword name="LASER2ASF"  value="0.85" />
         <Keyword name="$TIMESTEP"  value="0.01" />
         <Keyword name="SPILL"  value="2,Alexa Fluor 488-A,A647-A,1,0,0,1" />
         <Keyword name="APPLY COMPENSATION"  value="TRUE" />
         <Keyword name="THRESHOLD"  value="FSC,600" />
         <Keyword name="$P1N"  value="FSC-A" />
         <Keyword name="$P1R"  value="262144" />
         <Keyword name="$P1B"  value="32" />
         <Keyword name="$P1E"  value="0,0" />
         <Keyword name="$P1V"  value="0" />
         <Keyword name="$P1G"  value="1.0" />
         <Keyword name="P1DISPLAY"  value="LOG" />
         <Keyword name="P1BS"  value="0" />
         <Keyword name="P1MS"  value="0" />
         <Keyword name="$P2N"  value="FSC-W" />
         <Keyword name="$P2R"  value="262144" />
         <Keyword name="$P2B"  value="32" />
         <Keyword name="$P2E"  value="0,0" />
         <Keyword name="$P2V"  value="0" />
         <Keyword name="$P2G"  value="1.0" />
         <Keyword name="P2BS"  value="-1" />
         <Keyword name="P2MS"  value="0" />
         <Keyword name="$P3N"  value="SSC-A" />
         <Keyword name="$P3R"  value="262144" />
         <Keyword name="$P3B"  value="32" />
         <Keyword name="$P3E"  value="0,0" />
         <Keyword name="$P3V"  value="183" />
         <Keyword name="$P3G"  value="1.0" />
         <Keyword name="P3DISPLAY"  value="LOG" />
         <Keyword name="P3BS"  value="0" />
         <Keyword name="P3MS"  value="0" />
         <Keyword name="$P4N"  value="Alexa Fluor 488-A" />
         <Keyword name="$P4R"  value="262144" />
         <Keyword name="$P4B"  value="32" />
         <Keyword name="$P4E"  value="0,0" />
         <Keyword name="$P4V"  value="320" />
         <Keyword name="$P4G"  value="1.0" />
         <Keyword name="P4DISPLAY"  value="LOG" />
         <Keyword name="P4BS"  value="0" />
         <Keyword name="P4MS"  value="0" />
         <Keyword name="$P5N"  value="A647-A" />
         <Keyword name="$P5R"  value="262144" />
         <Keyword name="$P5B"  value="32" />
         <Keyword name="$P5E"  value="0,0" />
         <Keyword name="$P5V"  value="320" />
         <Keyword name="$P5G"  value="1.0" />
         <Keyword name="P5DISPLAY"  value="LOG" />
         <Keyword name="P5BS"  value="37" />
         <Keyword name="P5MS"  value="0" />
         <Keyword name="$P6N"  value="Time" />
         <Keyword name="$P6R"  value="262144" />
         <Keyword name="$P6B"  value="32" />
         <Keyword name="$P6E"  value="0,0" />
         <Keyword name="$P6G"  value="0.01" />
         <Keyword name="P6BS"  value="0" />
         <Keyword name="P6MS"  value="0" />
         <Keyword name="CST SETUP STATUS"  value="SUCCESS WITH WARNING" />
         <Keyword name="CST BEADS LOT ID"  value="12023" />
         <Keyword name="CYTOMETER CONFIG NAME"  value="Copy of U of IA Custom LSRII Config" />
         <Keyword name="CYTOMETER CONFIG CREATE DATE"  value="2016-08-17T09:40:15-05:00" />
         <Keyword name="CST SETUP DATE"  value="2018-11-27T08:47:38-06:00" />
         <Keyword name="CST BASELINE DATE"  value="2018-10-03T08:46:21-05:00" />
         <Keyword name="CST BEADS EXPIRED"  value="False" />
         <Keyword name="CST PERFORMANCE EXPIRED"  value="2018-11-28T08:47:38-06:00" />
         <Keyword name="CST REGULATORY STATUS"  value="RUO Performance Check" />
         <Keyword name="$P1S"  value="" />
         <Keyword name="$P2S"  value="" />
         <Keyword name="$P3S"  value="" />
         <Keyword name="$P4S"  value="" />
         <Keyword name="$P5S"  value="" />
         <Keyword name="$P6S"  value="" />
       </Keywords>
       <SampleNode name="PARP A647_Cre T+I_034.fcs"  annotation=""  owningGroup=""  expanded="1"  sortPriority="10"  count="5000"  sampleID="22" >
         <Graph smoothing="0"  backColor="#ffffff"  foreColor="#000000"  type="Pseudocolor"  fast="1" >
           <Axis dimension="x"  name="FSC-A"  label=""  auto="auto" />
           <Axis dimension="y"  name="SSC-A"  label=""  auto="auto" />
           <GraphSettings level="5%"  smoothingHighResolution="1"  contourHighResolution="1"  histogramSmoothingCount="0"  graphResolution="256"  showOutliers="0"  drawLargeDots="0"  dotsToDraw="8000"  tint="le.chartfill.tinted.40"  lineWeight="le.lineweight.normal"  lineStyle="le.linestyle.solid" />
           <GraphEnvironment showGrid="0"  showAxes="tnlTNL"  showGates="1"  showFreqOnPlots="1"  showGateNameOnPlots="1"  showMedians="0"  showUncomped="0"  addEventParam="0"  lastYAxisName="" >
             <TextTraits font="SansSerif"  size="11"  name="Labels"  style="plain"  color="#000000"  background="#00ffffff"  just="left" />
             <TextTraits font="SansSerif"  size="11"  name="LayoutGates"  style="plain"  color="#000000"  background="#00ffffff"  just="left" />
             <TextTraits font="SansSerif"  size="9"  name="Numbers"  style="plain"  color="#000000"  background="#00ffffff"  just="left" />
             <TextTraits font="SansSerif"  size="9"  name="Legend"  style="plain"  color="#000000"  background="#00ffffff"  just="left" />
           </GraphEnvironment>
         </Graph>
         <Subpopulations>
           <Population name="cells"  annotation=""  owningGroup="All Samples"  expanded="1"  sortPriority="10"  count="4647" >
             <Graph smoothing="0"  backColor="#ffffff"  foreColor="#000000"  heatMapStatParameter="Alexa Fluor 488-A"  type="Pseudocolor"  fast="1" >
               <Axis dimension="x"  name="FSC-A"  label=""  auto="auto" />
               <Axis dimension="y"  name="FSC-W"  label=""  auto="auto" />
               <GraphSettings level="5%"  smoothingHighResolution="1"  contourHighResolution="1"  histogramSmoothingCount="0"  graphResolution="256"  showOutliers="0"  drawLargeDots="0"  dotsToDraw="8000"  tint="le.chartfill.tinted.40"  lineWeight="le.lineweight.normal"  lineStyle="le.linestyle.solid" />
               <GraphEnvironment showGrid="0"  showAxes="tnlTNL"  showGates="1"  showFreqOnPlots="1"  showGateNameOnPlots="1"  showMedians="0"  showUncomped="0"  addEventParam="0"  lastYAxisName="" >
                 <TextTraits font="SansSerif"  size="11"  name="Labels"  style="plain"  color="#000000"  background="#00ffffff"  just="left" />
                 <TextTraits font="SansSerif"  size="11"  name="LayoutGates"  style="plain"  color="#000000"  background="#00ffffff"  just="left" />
                 <TextTraits font="SansSerif"  size="9"  name="Numbers"  style="plain"  color="#000000"  background="#00ffffff"  just="left" />
                 <TextTraits font="SansSerif"  size="9"  name="Legend"  style="plain"  color="#000000"  background="#00ffffff"  just="left" />
                 <WindowPosition x="1458"  y="60"  width="390"  height="582"  displayed="0"  panelState="---" />
               </GraphEnvironment>
             </Graph>
             <Gate gating:id="ID876470911" >
               <gating:PolygonGate eventsInside="1"  annoOffsetX="-43"  annoOffsetY="-37"  tint="#000000"  isTinted="0"  lineWeight="Normal"  userDefined="1"  quadId="-1"  gateResolution="256" >
                 <gating:dimension>
                   <data-type:fcs-dimension data-type:name="FSC-A" />
                 </gating:dimension>
                 <gating:dimension>
                   <data-type:fcs-dimension data-type:name="SSC-A" />
                 </gating:dimension>
                 <gating:vertex>
                   <gating:coordinate data-type:value="5435.6155058055" />
                   <gating:coordinate data-type:value="15391.34858665" />
                 </gating:vertex>
                 <gating:vertex>
                   <gating:coordinate data-type:value="2690.0587673586" />
                   <gating:coordinate data-type:value="5803.0641680684" />
                 </gating:vertex>
                 <gating:vertex>
                   <gating:coordinate data-type:value="1932.5925903756" />
                   <gating:coordinate data-type:value="3478.5636348251" />
                 </gating:vertex>
                 <gating:vertex>
                   <gating:coordinate data-type:value="1539.9118741037" />
                   <gating:coordinate data-type:value="1615.7429718226" />
                 </gating:vertex>
                 <gating:vertex>
                   <gating:coordinate data-type:value="1443.1882538519" />
                   <gating:coordinate data-type:value="935.3074468793" />
                 </gating:vertex>
                 <gating:vertex>
                   <gating:coordinate data-type:value="2690.0587673586" />
                   <gating:coordinate data-type:value="733.5837745784" />
                 </gating:vertex>
                 <gating:vertex>
                   <gating:coordinate data-type:value="7906.4353576686" />
                   <gating:coordinate data-type:value="1504.8938731324" />
                 </gating:vertex>
                 <gating:vertex>
                   <gating:coordinate data-type:value="18826.074156843" />
                   <gating:coordinate data-type:value="4564.0285090111" />
                 </gating:vertex>
                 <gating:vertex>
                   <gating:coordinate data-type:value="20417.3039822702" />
                   <gating:coordinate data-type:value="9560.6232887676" />
                 </gating:vertex>
                 <gating:vertex>
                   <gating:coordinate data-type:value="9584.5904280848" />
                   <gating:coordinate data-type:value="15391.34858665" />
                 </gating:vertex>
               </gating:PolygonGate>
             </Gate>
             <Subpopulations>
               <Population name="Single Cells"  annotation=""  owningGroup="All Samples"  expanded="1"  sortPriority="10"  count="3465" >
                 <Graph smoothing="0"  backColor="#ffffff"  foreColor="#000000"  heatMapStatParameter="Alexa Fluor 488-A"  type="Pseudocolor"  fast="1" >
                   <Axis dimension="x"  name="A647-A"  label=""  auto="auto" />
                   <Axis dimension="y"  name="Alexa Fluor 488-A"  label=""  auto="auto" />
                   <GraphSettings level="5%"  smoothingHighResolution="1"  contourHighResolution="1"  histogramSmoothingCount="0"  graphResolution="256"  showOutliers="0"  drawLargeDots="0"  dotsToDraw="8000"  tint="le.chartfill.tinted.40"  lineWeight="le.lineweight.normal"  lineStyle="le.linestyle.solid" />
                   <GraphEnvironment showGrid="0"  showAxes="tnlTNL"  showGates="1"  showFreqOnPlots="1"  showGateNameOnPlots="1"  showMedians="0"  showUncomped="0"  addEventParam="0"  lastYAxisName="" >
                     <TextTraits font="SansSerif"  size="11"  name="Labels"  style="plain"  color="#000000"  background="#00ffffff"  just="left" />
                     <TextTraits font="SansSerif"  size="11"  name="LayoutGates"  style="plain"  color="#000000"  background="#00ffffff"  just="left" />
                     <TextTraits font="SansSerif"  size="9"  name="Numbers"  style="plain"  color="#000000"  background="#00ffffff"  just="left" />
                     <TextTraits font="SansSerif"  size="9"  name="Legend"  style="plain"  color="#000000"  background="#00ffffff"  just="left" />
                     <WindowPosition x="1458"  y="60"  width="390"  height="582"  displayed="0"  panelState="---" />
                   </GraphEnvironment>
                 </Graph>
                 <Gate gating:id="ID1220694751"  gating:parent_id="ID876470911" >
                   <gating:PolygonGate eventsInside="1"  annoOffsetX="-52"  annoOffsetY="-58"  tint="#000000"  isTinted="0"  lineWeight="Normal"  userDefined="1"  quadId="-1"  gateResolution="256" >
                     <gating:dimension>
                       <data-type:fcs-dimension data-type:name="FSC-A" />
                     </gating:dimension>
                     <gating:dimension>
                       <data-type:fcs-dimension data-type:name="FSC-W" />
                     </gating:dimension>
                     <gating:vertex>
                       <gating:coordinate data-type:value="2878.1759274825" />
                       <gating:coordinate data-type:value="161876.9400921659" />
                     </gating:vertex>
                     <gating:vertex>
                       <gating:coordinate data-type:value="10360.6114168706" />
                       <gating:coordinate data-type:value="161876.9400921659" />
                     </gating:vertex>
                     <gating:vertex>
                       <gating:coordinate data-type:value="16021.3446964681" />
                       <gating:coordinate data-type:value="144964.4239631337" />
                     </gating:vertex>
                     <gating:vertex>
                       <gating:coordinate data-type:value="11654.0406508632" />
                       <gating:coordinate data-type:value="124427.797235023" />
                     </gating:vertex>
                     <gating:vertex>
                       <gating:coordinate data-type:value="7327.249514875" />
                       <gating:coordinate data-type:value="112347.4285714286" />
                     </gating:vertex>
                     <gating:vertex>
                       <gating:coordinate data-type:value="3300.5358649018" />
                       <gating:coordinate data-type:value="111139.3917050691" />
                     </gating:vertex>
                     <gating:vertex>
                       <gating:coordinate data-type:value="2690.0587673586" />
                       <gating:coordinate data-type:value="107515.2811059908" />
                     </gating:vertex>
                     <gating:vertex>
                       <gating:coordinate data-type:value="1870.6768212878" />
                       <gating:coordinate data-type:value="112347.4285714286" />
                     </gating:vertex>
                     <gating:vertex>
                       <gating:coordinate data-type:value="1810.848514652" />
                       <gating:coordinate data-type:value="130467.9815668203" />
                     </gating:vertex>
                     <gating:vertex>
                       <gating:coordinate data-type:value="2131.854843775" />
                       <gating:coordinate data-type:value="147380.4976958525" />
                     </gating:vertex>
                   </gating:PolygonGate>
                 </Gate>
                 <Subpopulations>
                   <Population name="Q1: A647-A- , Alexa Fluor 488-A+"  annotation=""  owningGroup="All Samples"  expanded="1"  sortPriority="10"  count="322" >
                     <Graph smoothing="0"  backColor="#ffffff"  foreColor="#000000"  heatMapStatParameter="Alexa Fluor 488-A"  type="Pseudocolor"  fast="1" >
                       <Axis dimension="x"  name="A647-A"  label=""  auto="auto" />
                       <Axis dimension="y"  name="Alexa Fluor 488-A"  label=""  auto="auto" />
                       <GraphSettings level="5%"  smoothingHighResolution="1"  contourHighResolution="1"  histogramSmoothingCount="0"  graphResolution="256"  showOutliers="0"  drawLargeDots="0"  dotsToDraw="8000"  tint="le.chartfill.tinted.40"  lineWeight="le.lineweight.normal"  lineStyle="le.linestyle.solid" />
                       <GraphEnvironment showGrid="0"  showAxes="tnlTNL"  showGates="1"  showFreqOnPlots="1"  showGateNameOnPlots="1"  showMedians="0"  showUncomped="0"  addEventParam="0"  lastYAxisName="" >
                         <TextTraits font="SansSerif"  size="11"  name="Labels"  style="plain"  color="#000000"  background="#00ffffff"  just="left" />
                         <TextTraits font="SansSerif"  size="11"  name="LayoutGates"  style="plain"  color="#000000"  background="#00ffffff"  just="left" />
                         <TextTraits font="SansSerif"  size="9"  name="Numbers"  style="plain"  color="#000000"  background="#00ffffff"  just="left" />
                         <TextTraits font="SansSerif"  size="9"  name="Legend"  style="plain"  color="#000000"  background="#00ffffff"  just="left" />
                         <WindowPosition x="1458"  y="60"  width="390"  height="582"  displayed="1"  panelState="---" />
                       </GraphEnvironment>
                     </Graph>
                     <Gate gating:id="ID1416858893"  gating:parent_id="ID1220694751" >
                       <gating:RectangleGate eventsInside="1"  annoOffsetX="0"  annoOffsetY="0"  tint="#000000"  isTinted="0"  lineWeight="Normal"  userDefined="1"  percentX="0"  percentY="0" >
                         <gating:dimension gating:max="934.2459298736171" >
                           <data-type:fcs-dimension data-type:name="A647-A" />
                         </gating:dimension>
                         <gating:dimension gating:min="1352.2484889857844" >
                           <data-type:fcs-dimension data-type:name="Alexa Fluor 488-A" />
                         </gating:dimension>
                       </gating:RectangleGate>
                     </Gate>
                   </Population>
                   <Population name="Q2: A647-A+ , Alexa Fluor 488-A+"  annotation=""  owningGroup="All Samples"  expanded="1"  sortPriority="10"  count="25" >
                     <Graph smoothing="0"  backColor="#ffffff"  foreColor="#000000"  heatMapStatParameter="Alexa Fluor 488-A"  type="Pseudocolor"  fast="1" >
                       <Axis dimension="x"  name="A647-A"  label=""  auto="auto" />
                       <Axis dimension="y"  name="Alexa Fluor 488-A"  label=""  auto="auto" />
                       <GraphSettings level="5%"  smoothingHighResolution="1"  contourHighResolution="1"  histogramSmoothingCount="0"  graphResolution="256"  showOutliers="0"  drawLargeDots="0"  dotsToDraw="8000"  tint="le.chartfill.tinted.40"  lineWeight="le.lineweight.normal"  lineStyle="le.linestyle.solid" />
                       <GraphEnvironment showGrid="0"  showAxes="tnlTNL"  showGates="1"  showFreqOnPlots="1"  showGateNameOnPlots="1"  showMedians="0"  showUncomped="0"  addEventParam="0"  lastYAxisName="" >
                         <TextTraits font="SansSerif"  size="11"  name="Labels"  style="plain"  color="#000000"  background="#00ffffff"  just="left" />
                         <TextTraits font="SansSerif"  size="11"  name="LayoutGates"  style="plain"  color="#000000"  background="#00ffffff"  just="left" />
                         <TextTraits font="SansSerif"  size="9"  name="Numbers"  style="plain"  color="#000000"  background="#00ffffff"  just="left" />
                         <TextTraits font="SansSerif"  size="9"  name="Legend"  style="plain"  color="#000000"  background="#00ffffff"  just="left" />
                         <WindowPosition x="1458"  y="60"  width="390"  height="582"  displayed="1"  panelState="---" />
                       </GraphEnvironment>
                     </Graph>
                     <Gate gating:id="ID777009836"  gating:parent_id="ID1220694751" >
                       <gating:RectangleGate eventsInside="1"  annoOffsetX="0"  annoOffsetY="0"  tint="#000000"  isTinted="0"  lineWeight="Normal"  userDefined="1"  percentX="0"  percentY="0" >
                         <gating:dimension gating:min="934.2459298736171" >
                           <data-type:fcs-dimension data-type:name="A647-A" />
                         </gating:dimension>
                         <gating:dimension gating:min="1352.2484889857844" >
                           <data-type:fcs-dimension data-type:name="Alexa Fluor 488-A" />
                         </gating:dimension>
                       </gating:RectangleGate>
                     </Gate>
                   </Population>
                   <Population name="Q3: A647-A+ , Alexa Fluor 488-A-"  annotation=""  owningGroup="All Samples"  expanded="1"  sortPriority="10"  count="508" >
                     <Graph smoothing="0"  backColor="#ffffff"  foreColor="#000000"  heatMapStatParameter="Alexa Fluor 488-A"  type="Pseudocolor"  fast="1" >
                       <Axis dimension="x"  name="A647-A"  label=""  auto="auto" />
                       <Axis dimension="y"  name="Alexa Fluor 488-A"  label=""  auto="auto" />
                       <GraphSettings level="5%"  smoothingHighResolution="1"  contourHighResolution="1"  histogramSmoothingCount="0"  graphResolution="256"  showOutliers="0"  drawLargeDots="0"  dotsToDraw="8000"  tint="le.chartfill.tinted.40"  lineWeight="le.lineweight.normal"  lineStyle="le.linestyle.solid" />
                       <GraphEnvironment showGrid="0"  showAxes="tnlTNL"  showGates="1"  showFreqOnPlots="1"  showGateNameOnPlots="1"  showMedians="0"  showUncomped="0"  addEventParam="0"  lastYAxisName="" >
                         <TextTraits font="SansSerif"  size="11"  name="Labels"  style="plain"  color="#000000"  background="#00ffffff"  just="left" />
                         <TextTraits font="SansSerif"  size="11"  name="LayoutGates"  style="plain"  color="#000000"  background="#00ffffff"  just="left" />
                         <TextTraits font="SansSerif"  size="9"  name="Numbers"  style="plain"  color="#000000"  background="#00ffffff"  just="left" />
                         <TextTraits font="SansSerif"  size="9"  name="Legend"  style="plain"  color="#000000"  background="#00ffffff"  just="left" />
                         <WindowPosition x="1458"  y="60"  width="390"  height="582"  displayed="1"  panelState="---" />
                       </GraphEnvironment>
                     </Graph>
                     <Gate gating:id="ID394966646"  gating:parent_id="ID1220694751" >
                       <gating:RectangleGate eventsInside="1"  annoOffsetX="0"  annoOffsetY="0"  tint="#000000"  isTinted="0"  lineWeight="Normal"  userDefined="1"  percentX="0"  percentY="0" >
                         <gating:dimension gating:min="934.2459298736171" >
                           <data-type:fcs-dimension data-type:name="A647-A" />
                         </gating:dimension>
                         <gating:dimension gating:max="1352.2484889857844" >
                           <data-type:fcs-dimension data-type:name="Alexa Fluor 488-A" />
                         </gating:dimension>
                       </gating:RectangleGate>
                     </Gate>
                   </Population>
                   <Population name="Q4: A647-A- , Alexa Fluor 488-A-"  annotation=""  owningGroup="All Samples"  expanded="1"  sortPriority="10"  count="2610" >
                     <Graph smoothing="0"  backColor="#ffffff"  foreColor="#000000"  heatMapStatParameter="Alexa Fluor 488-A"  type="Pseudocolor"  fast="1" >
                       <Axis dimension="x"  name="A647-A"  label=""  auto="auto" />
                       <Axis dimension="y"  name="Alexa Fluor 488-A"  label=""  auto="auto" />
                       <GraphSettings level="5%"  smoothingHighResolution="1"  contourHighResolution="1"  histogramSmoothingCount="0"  graphResolution="256"  showOutliers="0"  drawLargeDots="0"  dotsToDraw="8000"  tint="le.chartfill.tinted.40"  lineWeight="le.lineweight.normal"  lineStyle="le.linestyle.solid" />
                       <GraphEnvironment showGrid="0"  showAxes="tnlTNL"  showGates="1"  showFreqOnPlots="1"  showGateNameOnPlots="1"  showMedians="0"  showUncomped="0"  addEventParam="0"  lastYAxisName="" >
                         <TextTraits font="SansSerif"  size="11"  name="Labels"  style="plain"  color="#000000"  background="#00ffffff"  just="left" />
                         <TextTraits font="SansSerif"  size="11"  name="LayoutGates"  style="plain"  color="#000000"  background="#00ffffff"  just="left" />
                         <TextTraits font="SansSerif"  size="9"  name="Numbers"  style="plain"  color="#000000"  background="#00ffffff"  just="left" />
                         <TextTraits font="SansSerif"  size="9"  name="Legend"  style="plain"  color="#000000"  background="#00ffffff"  just="left" />
                         <WindowPosition x="1458"  y="60"  width="390"  height="582"  displayed="1"  panelState="---" />
                       </GraphEnvironment>
                     </Graph>
                     <Gate gating:id="ID579454069"  gating:parent_id="ID1220694751" >
                       <gating:RectangleGate eventsInside="1"  annoOffsetX="0"  annoOffsetY="0"  tint="#000000"  isTinted="0"  lineWeight="Normal"  userDefined="1"  percentX="0"  percentY="0" >
                         <gating:dimension gating:max="934.2459298736171" >
                           <data-type:fcs-dimension data-type:name="A647-A" />
                         </gating:dimension>
                         <gating:dimension gating:max="1352.2484889857844" >
                           <data-type:fcs-dimension data-type:name="Alexa Fluor 488-A" />
                         </gating:dimension>
                       </gating:RectangleGate>
                     </Gate>
                   </Population>
                 </Subpopulations>
               </Population>
             </Subpopulations>
           </Population>
         </Subpopulations>
       </SampleNode>
     </Sample>
     <Sample>
       <DataSet uri="file:/Z:/RutkowskiDT/UV%20LSR/Listmode%20Data%20Files/20220428%20PARP%20A647/PARP%20A647_Cre%20T+S_001_032.fcs"  sampleID="23" />
       <Transformations>
         <transforms:biex transforms:length="256"  transforms:maxRange="262144"  transforms:neg="0"  transforms:width="-100"  transforms:pos="4.418539922" >
           <data-type:parameter data-type:name="FSC-A" />
         </transforms:biex>
         <transforms:linear transforms:minRange="0"  transforms:maxRange="262144"  gain="1" >
           <data-type:parameter data-type:name="FSC-W" />
         </transforms:linear>
         <transforms:biex transforms:length="256"  transforms:maxRange="262144"  transforms:neg="0"  transforms:width="-100"  transforms:pos="4.418539922" >
           <data-type:parameter data-type:name="SSC-A" />
         </transforms:biex>
         <transforms:biex transforms:length="256"  transforms:maxRange="262144"  transforms:neg="0"  transforms:width="-100"  transforms:pos="4.418539922" >
           <data-type:parameter data-type:name="Alexa Fluor 488-A" />
         </transforms:biex>
         <transforms:biex transforms:length="256"  transforms:maxRange="262144"  transforms:neg="0"  transforms:width="-100"  transforms:pos="4.418539922" >
           <data-type:parameter data-type:name="A647-A" />
         </transforms:biex>
         <transforms:linear transforms:minRange="0.5090880724"  transforms:maxRange="26"  gain="0.0101411967" >
           <data-type:parameter data-type:name="Time" />
         </transforms:linear>
       </Transformations>
       <Keywords>
         <Keyword name="FJ_FCS_VERSION"  value="3" />
         <Keyword name="$BEGINANALYSIS"  value="0" />
         <Keyword name="$ENDANALYSIS"  value="0" />
         <Keyword name="$BEGINSTEXT"  value="0" />
         <Keyword name="$ENDSTEXT"  value="0" />
         <Keyword name="$BEGINDATA"  value="1936" />
         <Keyword name="$ENDDATA"  value="121935             " />
         <Keyword name="$FIL"  value="PARP A647_Cre T+S_001_032.fcs" />
         <Keyword name="$SYS"  value="Windows 7 6.1" />
         <Keyword name="$TOT"  value="5000               " />
         <Keyword name="$PAR"  value="6" />
         <Keyword name="$MODE"  value="L" />
         <Keyword name="$BYTEORD"  value="4,3,2,1" />
         <Keyword name="$DATATYPE"  value="F" />
         <Keyword name="$NEXTDATA"  value="0" />
         <Keyword name="CREATOR"  value="BD FACSDiva Software Version 8.0.1" />
         <Keyword name="TUBE NAME"  value="Cre T+S_001" />
         <Keyword name="$SRC"  value="PARP A647" />
         <Keyword name="EXPERIMENT NAME"  value="20220428 PARP A647" />
         <Keyword name="GUID"  value="9bec1fb6-f541-4737-9b5a-26c1bca256a1" />
         <Keyword name="$DATE"  value="28-APR-2022" />
         <Keyword name="$BTIM"  value="18:33:49" />
         <Keyword name="$ETIM"  value="18:34:15" />
         <Keyword name="$CYT"  value="LSRII" />
         <Keyword name="SETTINGS"  value="Cytometer" />
         <Keyword name="CYTNUM"  value="1" />
         <Keyword name="WINDOW EXTENSION"  value="10.00" />
         <Keyword name="EXPORT USER NAME"  value="Rutkowski" />
         <Keyword name="EXPORT TIME"  value="28-APR-2022-18:42:48" />
         <Keyword name="$OP"  value="Rutkowski" />
         <Keyword name="FSC ASF"  value="0.69" />
         <Keyword name="AUTOBS"  value="TRUE" />
         <Keyword name="$INST"  value=" " />
         <Keyword name="LASER1NAME"  value="Blue" />
         <Keyword name="LASER1DELAY"  value="0.00" />
         <Keyword name="LASER1ASF"  value="0.99" />
         <Keyword name="LASER2NAME"  value="Red" />
         <Keyword name="LASER2DELAY"  value="65.53" />
         <Keyword name="LASER2ASF"  value="0.85" />
         <Keyword name="$TIMESTEP"  value="0.01" />
         <Keyword name="SPILL"  value="2,Alexa Fluor 488-A,A647-A,1,0,0,1" />
         <Keyword name="APPLY COMPENSATION"  value="TRUE" />
         <Keyword name="THRESHOLD"  value="FSC,600" />
         <Keyword name="$P1N"  value="FSC-A" />
         <Keyword name="$P1R"  value="262144" />
         <Keyword name="$P1B"  value="32" />
         <Keyword name="$P1E"  value="0,0" />
         <Keyword name="$P1V"  value="0" />
         <Keyword name="$P1G"  value="1.0" />
         <Keyword name="P1DISPLAY"  value="LOG" />
         <Keyword name="P1BS"  value="0" />
         <Keyword name="P1MS"  value="0" />
         <Keyword name="$P2N"  value="FSC-W" />
         <Keyword name="$P2R"  value="262144" />
         <Keyword name="$P2B"  value="32" />
         <Keyword name="$P2E"  value="0,0" />
         <Keyword name="$P2V"  value="0" />
         <Keyword name="$P2G"  value="1.0" />
         <Keyword name="P2BS"  value="-1" />
         <Keyword name="P2MS"  value="0" />
         <Keyword name="$P3N"  value="SSC-A" />
         <Keyword name="$P3R"  value="262144" />
         <Keyword name="$P3B"  value="32" />
         <Keyword name="$P3E"  value="0,0" />
         <Keyword name="$P3V"  value="183" />
         <Keyword name="$P3G"  value="1.0" />
         <Keyword name="P3DISPLAY"  value="LOG" />
         <Keyword name="P3BS"  value="0" />
         <Keyword name="P3MS"  value="0" />
         <Keyword name="$P4N"  value="Alexa Fluor 488-A" />
         <Keyword name="$P4R"  value="262144" />
         <Keyword name="$P4B"  value="32" />
         <Keyword name="$P4E"  value="0,0" />
         <Keyword name="$P4V"  value="320" />
         <Keyword name="$P4G"  value="1.0" />
         <Keyword name="P4DISPLAY"  value="LOG" />
         <Keyword name="P4BS"  value="11" />
         <Keyword name="P4MS"  value="0" />
         <Keyword name="$P5N"  value="A647-A" />
         <Keyword name="$P5R"  value="262144" />
         <Keyword name="$P5B"  value="32" />
         <Keyword name="$P5E"  value="0,0" />
         <Keyword name="$P5V"  value="320" />
         <Keyword name="$P5G"  value="1.0" />
         <Keyword name="P5DISPLAY"  value="LOG" />
         <Keyword name="P5BS"  value="54" />
         <Keyword name="P5MS"  value="0" />
         <Keyword name="$P6N"  value="Time" />
         <Keyword name="$P6R"  value="262144" />
         <Keyword name="$P6B"  value="32" />
         <Keyword name="$P6E"  value="0,0" />
         <Keyword name="$P6G"  value="0.01" />
         <Keyword name="P6BS"  value="0" />
         <Keyword name="P6MS"  value="0" />
         <Keyword name="CST SETUP STATUS"  value="SUCCESS WITH WARNING" />
         <Keyword name="CST BEADS LOT ID"  value="12023" />
         <Keyword name="CYTOMETER CONFIG NAME"  value="Copy of U of IA Custom LSRII Config" />
         <Keyword name="CYTOMETER CONFIG CREATE DATE"  value="2016-08-17T09:40:15-05:00" />
         <Keyword name="CST SETUP DATE"  value="2018-11-27T08:47:38-06:00" />
         <Keyword name="CST BASELINE DATE"  value="2018-10-03T08:46:21-05:00" />
         <Keyword name="CST BEADS EXPIRED"  value="False" />
         <Keyword name="CST PERFORMANCE EXPIRED"  value="2018-11-28T08:47:38-06:00" />
         <Keyword name="CST REGULATORY STATUS"  value="RUO Performance Check" />
         <Keyword name="$P1S"  value="" />
         <Keyword name="$P2S"  value="" />
         <Keyword name="$P3S"  value="" />
         <Keyword name="$P4S"  value="" />
         <Keyword name="$P5S"  value="" />
         <Keyword name="$P6S"  value="" />
       </Keywords>
       <SampleNode name="PARP A647_Cre T+S_001_032.fcs"  annotation=""  owningGroup=""  expanded="1"  sortPriority="10"  count="5000"  sampleID="23" >
         <Graph smoothing="0"  backColor="#ffffff"  foreColor="#000000"  type="Pseudocolor"  fast="1" >
           <Axis dimension="x"  name="FSC-A"  label=""  auto="auto" />
           <Axis dimension="y"  name="SSC-A"  label=""  auto="auto" />
           <GraphSettings level="5%"  smoothingHighResolution="1"  contourHighResolution="1"  histogramSmoothingCount="0"  graphResolution="256"  showOutliers="0"  drawLargeDots="0"  dotsToDraw="8000"  tint="le.chartfill.tinted.40"  lineWeight="le.lineweight.normal"  lineStyle="le.linestyle.solid" />
           <GraphEnvironment showGrid="0"  showAxes="tnlTNL"  showGates="1"  showFreqOnPlots="1"  showGateNameOnPlots="1"  showMedians="0"  showUncomped="0"  addEventParam="0"  lastYAxisName="" >
             <TextTraits font="SansSerif"  size="11"  name="Labels"  style="plain"  color="#000000"  background="#00ffffff"  just="left" />
             <TextTraits font="SansSerif"  size="11"  name="LayoutGates"  style="plain"  color="#000000"  background="#00ffffff"  just="left" />
             <TextTraits font="SansSerif"  size="9"  name="Numbers"  style="plain"  color="#000000"  background="#00ffffff"  just="left" />
             <TextTraits font="SansSerif"  size="9"  name="Legend"  style="plain"  color="#000000"  background="#00ffffff"  just="left" />
           </GraphEnvironment>
         </Graph>
         <Subpopulations>
           <Population name="cells"  annotation=""  owningGroup="All Samples"  expanded="1"  sortPriority="10"  count="4897" >
             <Graph smoothing="0"  backColor="#ffffff"  foreColor="#000000"  heatMapStatParameter="Alexa Fluor 488-A"  type="Pseudocolor"  fast="1" >
               <Axis dimension="x"  name="FSC-A"  label=""  auto="auto" />
               <Axis dimension="y"  name="FSC-W"  label=""  auto="auto" />
               <GraphSettings level="5%"  smoothingHighResolution="1"  contourHighResolution="1"  histogramSmoothingCount="0"  graphResolution="256"  showOutliers="0"  drawLargeDots="0"  dotsToDraw="8000"  tint="le.chartfill.tinted.40"  lineWeight="le.lineweight.normal"  lineStyle="le.linestyle.solid" />
               <GraphEnvironment showGrid="0"  showAxes="tnlTNL"  showGates="1"  showFreqOnPlots="1"  showGateNameOnPlots="1"  showMedians="0"  showUncomped="0"  addEventParam="0"  lastYAxisName="" >
                 <TextTraits font="SansSerif"  size="11"  name="Labels"  style="plain"  color="#000000"  background="#00ffffff"  just="left" />
                 <TextTraits font="SansSerif"  size="11"  name="LayoutGates"  style="plain"  color="#000000"  background="#00ffffff"  just="left" />
                 <TextTraits font="SansSerif"  size="9"  name="Numbers"  style="plain"  color="#000000"  background="#00ffffff"  just="left" />
                 <TextTraits font="SansSerif"  size="9"  name="Legend"  style="plain"  color="#000000"  background="#00ffffff"  just="left" />
                 <WindowPosition x="1458"  y="60"  width="390"  height="582"  displayed="0"  panelState="---" />
               </GraphEnvironment>
             </Graph>
             <Gate gating:id="ID178670504" >
               <gating:PolygonGate eventsInside="1"  annoOffsetX="-43"  annoOffsetY="-37"  tint="#000000"  isTinted="0"  lineWeight="Normal"  userDefined="1"  quadId="-1"  gateResolution="256" >
                 <gating:dimension>
                   <data-type:fcs-dimension data-type:name="FSC-A" />
                 </gating:dimension>
                 <gating:dimension>
                   <data-type:fcs-dimension data-type:name="SSC-A" />
                 </gating:dimension>
                 <gating:vertex>
                   <gating:coordinate data-type:value="5435.6155058055" />
                   <gating:coordinate data-type:value="15391.34858665" />
                 </gating:vertex>
                 <gating:vertex>
                   <gating:coordinate data-type:value="2690.0587673586" />
                   <gating:coordinate data-type:value="5803.0641680684" />
                 </gating:vertex>
                 <gating:vertex>
                   <gating:coordinate data-type:value="1932.5925903756" />
                   <gating:coordinate data-type:value="3478.5636348251" />
                 </gating:vertex>
                 <gating:vertex>
                   <gating:coordinate data-type:value="1539.9118741037" />
                   <gating:coordinate data-type:value="1615.7429718226" />
                 </gating:vertex>
                 <gating:vertex>
                   <gating:coordinate data-type:value="1443.1882538519" />
                   <gating:coordinate data-type:value="935.3074468793" />
                 </gating:vertex>
                 <gating:vertex>
                   <gating:coordinate data-type:value="2690.0587673586" />
                   <gating:coordinate data-type:value="733.5837745784" />
                 </gating:vertex>
                 <gating:vertex>
                   <gating:coordinate data-type:value="7906.4353576686" />
                   <gating:coordinate data-type:value="1504.8938731324" />
                 </gating:vertex>
                 <gating:vertex>
                   <gating:coordinate data-type:value="18826.074156843" />
                   <gating:coordinate data-type:value="4564.0285090111" />
                 </gating:vertex>
                 <gating:vertex>
                   <gating:coordinate data-type:value="20417.3039822702" />
                   <gating:coordinate data-type:value="9560.6232887676" />
                 </gating:vertex>
                 <gating:vertex>
                   <gating:coordinate data-type:value="9584.5904280848" />
                   <gating:coordinate data-type:value="15391.34858665" />
                 </gating:vertex>
               </gating:PolygonGate>
             </Gate>
             <Subpopulations>
               <Population name="Single Cells"  annotation=""  owningGroup="All Samples"  expanded="1"  sortPriority="10"  count="3533" >
                 <Graph smoothing="0"  backColor="#ffffff"  foreColor="#000000"  heatMapStatParameter="Alexa Fluor 488-A"  type="Pseudocolor"  fast="1" >
                   <Axis dimension="x"  name="A647-A"  label=""  auto="auto" />
                   <Axis dimension="y"  name="Alexa Fluor 488-A"  label=""  auto="auto" />
                   <GraphSettings level="5%"  smoothingHighResolution="1"  contourHighResolution="1"  histogramSmoothingCount="0"  graphResolution="256"  showOutliers="0"  drawLargeDots="0"  dotsToDraw="8000"  tint="le.chartfill.tinted.40"  lineWeight="le.lineweight.normal"  lineStyle="le.linestyle.solid" />
                   <GraphEnvironment showGrid="0"  showAxes="tnlTNL"  showGates="1"  showFreqOnPlots="1"  showGateNameOnPlots="1"  showMedians="0"  showUncomped="0"  addEventParam="0"  lastYAxisName="" >
                     <TextTraits font="SansSerif"  size="11"  name="Labels"  style="plain"  color="#000000"  background="#00ffffff"  just="left" />
                     <TextTraits font="SansSerif"  size="11"  name="LayoutGates"  style="plain"  color="#000000"  background="#00ffffff"  just="left" />
                     <TextTraits font="SansSerif"  size="9"  name="Numbers"  style="plain"  color="#000000"  background="#00ffffff"  just="left" />
                     <TextTraits font="SansSerif"  size="9"  name="Legend"  style="plain"  color="#000000"  background="#00ffffff"  just="left" />
                     <WindowPosition x="1458"  y="60"  width="390"  height="582"  displayed="0"  panelState="---" />
                   </GraphEnvironment>
                 </Graph>
                 <Gate gating:id="ID1030542331"  gating:parent_id="ID178670504" >
                   <gating:PolygonGate eventsInside="1"  annoOffsetX="-52"  annoOffsetY="-58"  tint="#000000"  isTinted="0"  lineWeight="Normal"  userDefined="1"  quadId="-1"  gateResolution="256" >
                     <gating:dimension>
                       <data-type:fcs-dimension data-type:name="FSC-A" />
                     </gating:dimension>
                     <gating:dimension>
                       <data-type:fcs-dimension data-type:name="FSC-W" />
                     </gating:dimension>
                     <gating:vertex>
                       <gating:coordinate data-type:value="2878.1759274825" />
                       <gating:coordinate data-type:value="161876.9400921659" />
                     </gating:vertex>
                     <gating:vertex>
                       <gating:coordinate data-type:value="10360.6114168706" />
                       <gating:coordinate data-type:value="161876.9400921659" />
                     </gating:vertex>
                     <gating:vertex>
                       <gating:coordinate data-type:value="16021.3446964681" />
                       <gating:coordinate data-type:value="144964.4239631337" />
                     </gating:vertex>
                     <gating:vertex>
                       <gating:coordinate data-type:value="11654.0406508632" />
                       <gating:coordinate data-type:value="124427.797235023" />
                     </gating:vertex>
                     <gating:vertex>
                       <gating:coordinate data-type:value="7327.249514875" />
                       <gating:coordinate data-type:value="112347.4285714286" />
                     </gating:vertex>
                     <gating:vertex>
                       <gating:coordinate data-type:value="3300.5358649018" />
                       <gating:coordinate data-type:value="111139.3917050691" />
                     </gating:vertex>
                     <gating:vertex>
                       <gating:coordinate data-type:value="2690.0587673586" />
                       <gating:coordinate data-type:value="107515.2811059908" />
                     </gating:vertex>
                     <gating:vertex>
                       <gating:coordinate data-type:value="1870.6768212878" />
                       <gating:coordinate data-type:value="112347.4285714286" />
                     </gating:vertex>
                     <gating:vertex>
                       <gating:coordinate data-type:value="1810.848514652" />
                       <gating:coordinate data-type:value="130467.9815668203" />
                     </gating:vertex>
                     <gating:vertex>
                       <gating:coordinate data-type:value="2131.854843775" />
                       <gating:coordinate data-type:value="147380.4976958525" />
                     </gating:vertex>
                   </gating:PolygonGate>
                 </Gate>
                 <Subpopulations>
                   <Population name="Q1: A647-A- , Alexa Fluor 488-A+"  annotation=""  owningGroup="All Samples"  expanded="1"  sortPriority="10"  count="317" >
                     <Graph smoothing="0"  backColor="#ffffff"  foreColor="#000000"  heatMapStatParameter="Alexa Fluor 488-A"  type="Pseudocolor"  fast="1" >
                       <Axis dimension="x"  name="A647-A"  label=""  auto="auto" />
                       <Axis dimension="y"  name="Alexa Fluor 488-A"  label=""  auto="auto" />
                       <GraphSettings level="5%"  smoothingHighResolution="1"  contourHighResolution="1"  histogramSmoothingCount="0"  graphResolution="256"  showOutliers="0"  drawLargeDots="0"  dotsToDraw="8000"  tint="le.chartfill.tinted.40"  lineWeight="le.lineweight.normal"  lineStyle="le.linestyle.solid" />
                       <GraphEnvironment showGrid="0"  showAxes="tnlTNL"  showGates="1"  showFreqOnPlots="1"  showGateNameOnPlots="1"  showMedians="0"  showUncomped="0"  addEventParam="0"  lastYAxisName="" >
                         <TextTraits font="SansSerif"  size="11"  name="Labels"  style="plain"  color="#000000"  background="#00ffffff"  just="left" />
                         <TextTraits font="SansSerif"  size="11"  name="LayoutGates"  style="plain"  color="#000000"  background="#00ffffff"  just="left" />
                         <TextTraits font="SansSerif"  size="9"  name="Numbers"  style="plain"  color="#000000"  background="#00ffffff"  just="left" />
                         <TextTraits font="SansSerif"  size="9"  name="Legend"  style="plain"  color="#000000"  background="#00ffffff"  just="left" />
                         <WindowPosition x="1458"  y="60"  width="390"  height="582"  displayed="1"  panelState="---" />
                       </GraphEnvironment>
                     </Graph>
                     <Gate gating:id="ID327289109"  gating:parent_id="ID1030542331" >
                       <gating:RectangleGate eventsInside="1"  annoOffsetX="0"  annoOffsetY="0"  tint="#000000"  isTinted="0"  lineWeight="Normal"  userDefined="1"  percentX="0"  percentY="0" >
                         <gating:dimension gating:max="934.2459298736171" >
                           <data-type:fcs-dimension data-type:name="A647-A" />
                         </gating:dimension>
                         <gating:dimension gating:min="1352.2484889857844" >
                           <data-type:fcs-dimension data-type:name="Alexa Fluor 488-A" />
                         </gating:dimension>
                       </gating:RectangleGate>
                     </Gate>
                   </Population>
                   <Population name="Q2: A647-A+ , Alexa Fluor 488-A+"  annotation=""  owningGroup="All Samples"  expanded="1"  sortPriority="10"  count="1" >
                     <Graph smoothing="0"  backColor="#ffffff"  foreColor="#000000"  heatMapStatParameter="Alexa Fluor 488-A"  type="Pseudocolor"  fast="1" >
                       <Axis dimension="x"  name="A647-A"  label=""  auto="auto" />
                       <Axis dimension="y"  name="Alexa Fluor 488-A"  label=""  auto="auto" />
                       <GraphSettings level="5%"  smoothingHighResolution="1"  contourHighResolution="1"  histogramSmoothingCount="0"  graphResolution="256"  showOutliers="0"  drawLargeDots="0"  dotsToDraw="8000"  tint="le.chartfill.tinted.40"  lineWeight="le.lineweight.normal"  lineStyle="le.linestyle.solid" />
                       <GraphEnvironment showGrid="0"  showAxes="tnlTNL"  showGates="1"  showFreqOnPlots="1"  showGateNameOnPlots="1"  showMedians="0"  showUncomped="0"  addEventParam="0"  lastYAxisName="" >
                         <TextTraits font="SansSerif"  size="11"  name="Labels"  style="plain"  color="#000000"  background="#00ffffff"  just="left" />
                         <TextTraits font="SansSerif"  size="11"  name="LayoutGates"  style="plain"  color="#000000"  background="#00ffffff"  just="left" />
                         <TextTraits font="SansSerif"  size="9"  name="Numbers"  style="plain"  color="#000000"  background="#00ffffff"  just="left" />
                         <TextTraits font="SansSerif"  size="9"  name="Legend"  style="plain"  color="#000000"  background="#00ffffff"  just="left" />
                         <WindowPosition x="1458"  y="60"  width="390"  height="582"  displayed="1"  panelState="---" />
                       </GraphEnvironment>
                     </Graph>
                     <Gate gating:id="ID1141615964"  gating:parent_id="ID1030542331" >
                       <gating:RectangleGate eventsInside="1"  annoOffsetX="0"  annoOffsetY="0"  tint="#000000"  isTinted="0"  lineWeight="Normal"  userDefined="1"  percentX="0"  percentY="0" >
                         <gating:dimension gating:min="934.2459298736171" >
                           <data-type:fcs-dimension data-type:name="A647-A" />
                         </gating:dimension>
                         <gating:dimension gating:min="1352.2484889857844" >
                           <data-type:fcs-dimension data-type:name="Alexa Fluor 488-A" />
                         </gating:dimension>
                       </gating:RectangleGate>
                     </Gate>
                   </Population>
                   <Population name="Q3: A647-A+ , Alexa Fluor 488-A-"  annotation=""  owningGroup="All Samples"  expanded="1"  sortPriority="10"  count="22" >
                     <Graph smoothing="0"  backColor="#ffffff"  foreColor="#000000"  heatMapStatParameter="Alexa Fluor 488-A"  type="Pseudocolor"  fast="1" >
                       <Axis dimension="x"  name="A647-A"  label=""  auto="auto" />
                       <Axis dimension="y"  name="Alexa Fluor 488-A"  label=""  auto="auto" />
                       <GraphSettings level="5%"  smoothingHighResolution="1"  contourHighResolution="1"  histogramSmoothingCount="0"  graphResolution="256"  showOutliers="0"  drawLargeDots="0"  dotsToDraw="8000"  tint="le.chartfill.tinted.40"  lineWeight="le.lineweight.normal"  lineStyle="le.linestyle.solid" />
                       <GraphEnvironment showGrid="0"  showAxes="tnlTNL"  showGates="1"  showFreqOnPlots="1"  showGateNameOnPlots="1"  showMedians="0"  showUncomped="0"  addEventParam="0"  lastYAxisName="" >
                         <TextTraits font="SansSerif"  size="11"  name="Labels"  style="plain"  color="#000000"  background="#00ffffff"  just="left" />
                         <TextTraits font="SansSerif"  size="11"  name="LayoutGates"  style="plain"  color="#000000"  background="#00ffffff"  just="left" />
                         <TextTraits font="SansSerif"  size="9"  name="Numbers"  style="plain"  color="#000000"  background="#00ffffff"  just="left" />
                         <TextTraits font="SansSerif"  size="9"  name="Legend"  style="plain"  color="#000000"  background="#00ffffff"  just="left" />
                         <WindowPosition x="1458"  y="60"  width="390"  height="582"  displayed="1"  panelState="---" />
                       </GraphEnvironment>
                     </Graph>
                     <Gate gating:id="ID1173028769"  gating:parent_id="ID1030542331" >
                       <gating:RectangleGate eventsInside="1"  annoOffsetX="0"  annoOffsetY="0"  tint="#000000"  isTinted="0"  lineWeight="Normal"  userDefined="1"  percentX="0"  percentY="0" >
                         <gating:dimension gating:min="934.2459298736171" >
                           <data-type:fcs-dimension data-type:name="A647-A" />
                         </gating:dimension>
                         <gating:dimension gating:max="1352.2484889857844" >
                           <data-type:fcs-dimension data-type:name="Alexa Fluor 488-A" />
                         </gating:dimension>
                       </gating:RectangleGate>
                     </Gate>
                   </Population>
                   <Population name="Q4: A647-A- , Alexa Fluor 488-A-"  annotation=""  owningGroup="All Samples"  expanded="1"  sortPriority="10"  count="3193" >
                     <Graph smoothing="0"  backColor="#ffffff"  foreColor="#000000"  heatMapStatParameter="Alexa Fluor 488-A"  type="Pseudocolor"  fast="1" >
                       <Axis dimension="x"  name="A647-A"  label=""  auto="auto" />
                       <Axis dimension="y"  name="Alexa Fluor 488-A"  label=""  auto="auto" />
                       <GraphSettings level="5%"  smoothingHighResolution="1"  contourHighResolution="1"  histogramSmoothingCount="0"  graphResolution="256"  showOutliers="0"  drawLargeDots="0"  dotsToDraw="8000"  tint="le.chartfill.tinted.40"  lineWeight="le.lineweight.normal"  lineStyle="le.linestyle.solid" />
                       <GraphEnvironment showGrid="0"  showAxes="tnlTNL"  showGates="1"  showFreqOnPlots="1"  showGateNameOnPlots="1"  showMedians="0"  showUncomped="0"  addEventParam="0"  lastYAxisName="" >
                         <TextTraits font="SansSerif"  size="11"  name="Labels"  style="plain"  color="#000000"  background="#00ffffff"  just="left" />
                         <TextTraits font="SansSerif"  size="11"  name="LayoutGates"  style="plain"  color="#000000"  background="#00ffffff"  just="left" />
                         <TextTraits font="SansSerif"  size="9"  name="Numbers"  style="plain"  color="#000000"  background="#00ffffff"  just="left" />
                         <TextTraits font="SansSerif"  size="9"  name="Legend"  style="plain"  color="#000000"  background="#00ffffff"  just="left" />
                         <WindowPosition x="1458"  y="60"  width="390"  height="582"  displayed="1"  panelState="---" />
                       </GraphEnvironment>
                     </Graph>
                     <Gate gating:id="ID406959485"  gating:parent_id="ID1030542331" >
                       <gating:RectangleGate eventsInside="1"  annoOffsetX="0"  annoOffsetY="0"  tint="#000000"  isTinted="0"  lineWeight="Normal"  userDefined="1"  percentX="0"  percentY="0" >
                         <gating:dimension gating:max="934.2459298736171" >
                           <data-type:fcs-dimension data-type:name="A647-A" />
                         </gating:dimension>
                         <gating:dimension gating:max="1352.2484889857844" >
                           <data-type:fcs-dimension data-type:name="Alexa Fluor 488-A" />
                         </gating:dimension>
                       </gating:RectangleGate>
                     </Gate>
                   </Population>
                 </Subpopulations>
               </Population>
             </Subpopulations>
           </Population>
         </Subpopulations>
       </SampleNode>
     </Sample>
     <Sample>
       <DataSet uri="file:/Z:/RutkowskiDT/UV%20LSR/Listmode%20Data%20Files/20220428%20PARP%20A647/PARP%20A647_Cre%20T+S_002_033.fcs"  sampleID="24" />
       <Transformations>
         <transforms:biex transforms:length="256"  transforms:maxRange="262144"  transforms:neg="0"  transforms:width="-100"  transforms:pos="4.418539922" >
           <data-type:parameter data-type:name="FSC-A" />
         </transforms:biex>
         <transforms:linear transforms:minRange="0"  transforms:maxRange="262144"  gain="1" >
           <data-type:parameter data-type:name="FSC-W" />
         </transforms:linear>
         <transforms:biex transforms:length="256"  transforms:maxRange="262144"  transforms:neg="0"  transforms:width="-100"  transforms:pos="4.418539922" >
           <data-type:parameter data-type:name="SSC-A" />
         </transforms:biex>
         <transforms:biex transforms:length="256"  transforms:maxRange="262144"  transforms:neg="0"  transforms:width="-100"  transforms:pos="4.418539922" >
           <data-type:parameter data-type:name="Alexa Fluor 488-A" />
         </transforms:biex>
         <transforms:biex transforms:length="256"  transforms:maxRange="262144"  transforms:neg="0"  transforms:width="-100"  transforms:pos="4.418539922" >
           <data-type:parameter data-type:name="A647-A" />
         </transforms:biex>
         <transforms:linear transforms:minRange="0.6348518834"  transforms:maxRange="27"  gain="0.0104416428" >
           <data-type:parameter data-type:name="Time" />
         </transforms:linear>
       </Transformations>
       <Keywords>
         <Keyword name="FJ_FCS_VERSION"  value="3" />
         <Keyword name="$BEGINANALYSIS"  value="0" />
         <Keyword name="$ENDANALYSIS"  value="0" />
         <Keyword name="$BEGINSTEXT"  value="0" />
         <Keyword name="$ENDSTEXT"  value="0" />
         <Keyword name="$BEGINDATA"  value="1936" />
         <Keyword name="$ENDDATA"  value="121935             " />
         <Keyword name="$FIL"  value="PARP A647_Cre T+S_002_033.fcs" />
         <Keyword name="$SYS"  value="Windows 7 6.1" />
         <Keyword name="$TOT"  value="5000               " />
         <Keyword name="$PAR"  value="6" />
         <Keyword name="$MODE"  value="L" />
         <Keyword name="$BYTEORD"  value="4,3,2,1" />
         <Keyword name="$DATATYPE"  value="F" />
         <Keyword name="$NEXTDATA"  value="0" />
         <Keyword name="CREATOR"  value="BD FACSDiva Software Version 8.0.1" />
         <Keyword name="TUBE NAME"  value="Cre T+S_002" />
         <Keyword name="$SRC"  value="PARP A647" />
         <Keyword name="EXPERIMENT NAME"  value="20220428 PARP A647" />
         <Keyword name="GUID"  value="cc5e22e0-1a3a-4075-bc22-cc72a8fb40e5" />
         <Keyword name="$DATE"  value="28-APR-2022" />
         <Keyword name="$BTIM"  value="18:34:27" />
         <Keyword name="$ETIM"  value="18:34:54" />
         <Keyword name="$CYT"  value="LSRII" />
         <Keyword name="SETTINGS"  value="Cytometer" />
         <Keyword name="CYTNUM"  value="1" />
         <Keyword name="WINDOW EXTENSION"  value="10.00" />
         <Keyword name="EXPORT USER NAME"  value="Rutkowski" />
         <Keyword name="EXPORT TIME"  value="28-APR-2022-18:42:48" />
         <Keyword name="$OP"  value="Rutkowski" />
         <Keyword name="FSC ASF"  value="0.69" />
         <Keyword name="AUTOBS"  value="TRUE" />
         <Keyword name="$INST"  value=" " />
         <Keyword name="LASER1NAME"  value="Blue" />
         <Keyword name="LASER1DELAY"  value="0.00" />
         <Keyword name="LASER1ASF"  value="0.99" />
         <Keyword name="LASER2NAME"  value="Red" />
         <Keyword name="LASER2DELAY"  value="65.53" />
         <Keyword name="LASER2ASF"  value="0.85" />
         <Keyword name="$TIMESTEP"  value="0.01" />
         <Keyword name="SPILL"  value="2,Alexa Fluor 488-A,A647-A,1,0,0,1" />
         <Keyword name="APPLY COMPENSATION"  value="TRUE" />
         <Keyword name="THRESHOLD"  value="FSC,600" />
         <Keyword name="$P1N"  value="FSC-A" />
         <Keyword name="$P1R"  value="262144" />
         <Keyword name="$P1B"  value="32" />
         <Keyword name="$P1E"  value="0,0" />
         <Keyword name="$P1V"  value="0" />
         <Keyword name="$P1G"  value="1.0" />
         <Keyword name="P1DISPLAY"  value="LOG" />
         <Keyword name="P1BS"  value="0" />
         <Keyword name="P1MS"  value="0" />
         <Keyword name="$P2N"  value="FSC-W" />
         <Keyword name="$P2R"  value="262144" />
         <Keyword name="$P2B"  value="32" />
         <Keyword name="$P2E"  value="0,0" />
         <Keyword name="$P2V"  value="0" />
         <Keyword name="$P2G"  value="1.0" />
         <Keyword name="P2BS"  value="-1" />
         <Keyword name="P2MS"  value="0" />
         <Keyword name="$P3N"  value="SSC-A" />
         <Keyword name="$P3R"  value="262144" />
         <Keyword name="$P3B"  value="32" />
         <Keyword name="$P3E"  value="0,0" />
         <Keyword name="$P3V"  value="183" />
         <Keyword name="$P3G"  value="1.0" />
         <Keyword name="P3DISPLAY"  value="LOG" />
         <Keyword name="P3BS"  value="0" />
         <Keyword name="P3MS"  value="0" />
         <Keyword name="$P4N"  value="Alexa Fluor 488-A" />
         <Keyword name="$P4R"  value="262144" />
         <Keyword name="$P4B"  value="32" />
         <Keyword name="$P4E"  value="0,0" />
         <Keyword name="$P4V"  value="320" />
         <Keyword name="$P4G"  value="1.0" />
         <Keyword name="P4DISPLAY"  value="LOG" />
         <Keyword name="P4BS"  value="14" />
         <Keyword name="P4MS"  value="0" />
         <Keyword name="$P5N"  value="A647-A" />
         <Keyword name="$P5R"  value="262144" />
         <Keyword name="$P5B"  value="32" />
         <Keyword name="$P5E"  value="0,0" />
         <Keyword name="$P5V"  value="320" />
         <Keyword name="$P5G"  value="1.0" />
         <Keyword name="P5DISPLAY"  value="LOG" />
         <Keyword name="P5BS"  value="64" />
         <Keyword name="P5MS"  value="0" />
         <Keyword name="$P6N"  value="Time" />
         <Keyword name="$P6R"  value="262144" />
         <Keyword name="$P6B"  value="32" />
         <Keyword name="$P6E"  value="0,0" />
         <Keyword name="$P6G"  value="0.01" />
         <Keyword name="P6BS"  value="0" />
         <Keyword name="P6MS"  value="0" />
         <Keyword name="CST SETUP STATUS"  value="SUCCESS WITH WARNING" />
         <Keyword name="CST BEADS LOT ID"  value="12023" />
         <Keyword name="CYTOMETER CONFIG NAME"  value="Copy of U of IA Custom LSRII Config" />
         <Keyword name="CYTOMETER CONFIG CREATE DATE"  value="2016-08-17T09:40:15-05:00" />
         <Keyword name="CST SETUP DATE"  value="2018-11-27T08:47:38-06:00" />
         <Keyword name="CST BASELINE DATE"  value="2018-10-03T08:46:21-05:00" />
         <Keyword name="CST BEADS EXPIRED"  value="False" />
         <Keyword name="CST PERFORMANCE EXPIRED"  value="2018-11-28T08:47:38-06:00" />
         <Keyword name="CST REGULATORY STATUS"  value="RUO Performance Check" />
         <Keyword name="$P1S"  value="" />
         <Keyword name="$P2S"  value="" />
         <Keyword name="$P3S"  value="" />
         <Keyword name="$P4S"  value="" />
         <Keyword name="$P5S"  value="" />
         <Keyword name="$P6S"  value="" />
       </Keywords>
       <SampleNode name="PARP A647_Cre T+S_002_033.fcs"  annotation=""  owningGroup=""  expanded="1"  sortPriority="10"  count="5000"  sampleID="24" >
         <Graph smoothing="0"  backColor="#ffffff"  foreColor="#000000"  type="Pseudocolor"  fast="1" >
           <Axis dimension="x"  name="FSC-A"  label=""  auto="auto" />
           <Axis dimension="y"  name="SSC-A"  label=""  auto="auto" />
           <GraphSettings level="5%"  smoothingHighResolution="1"  contourHighResolution="1"  histogramSmoothingCount="0"  graphResolution="256"  showOutliers="0"  drawLargeDots="0"  dotsToDraw="8000"  tint="le.chartfill.tinted.40"  lineWeight="le.lineweight.normal"  lineStyle="le.linestyle.solid" />
           <GraphEnvironment showGrid="0"  showAxes="tnlTNL"  showGates="1"  showFreqOnPlots="1"  showGateNameOnPlots="1"  showMedians="0"  showUncomped="0"  addEventParam="0"  lastYAxisName="" >
             <TextTraits font="SansSerif"  size="11"  name="Labels"  style="plain"  color="#000000"  background="#00ffffff"  just="left" />
             <TextTraits font="SansSerif"  size="11"  name="LayoutGates"  style="plain"  color="#000000"  background="#00ffffff"  just="left" />
             <TextTraits font="SansSerif"  size="9"  name="Numbers"  style="plain"  color="#000000"  background="#00ffffff"  just="left" />
             <TextTraits font="SansSerif"  size="9"  name="Legend"  style="plain"  color="#000000"  background="#00ffffff"  just="left" />
           </GraphEnvironment>
         </Graph>
         <Subpopulations>
           <Population name="cells"  annotation=""  owningGroup="All Samples"  expanded="1"  sortPriority="10"  count="4881" >
             <Graph smoothing="0"  backColor="#ffffff"  foreColor="#000000"  heatMapStatParameter="Alexa Fluor 488-A"  type="Pseudocolor"  fast="1" >
               <Axis dimension="x"  name="FSC-A"  label=""  auto="auto" />
               <Axis dimension="y"  name="FSC-W"  label=""  auto="auto" />
               <GraphSettings level="5%"  smoothingHighResolution="1"  contourHighResolution="1"  histogramSmoothingCount="0"  graphResolution="256"  showOutliers="0"  drawLargeDots="0"  dotsToDraw="8000"  tint="le.chartfill.tinted.40"  lineWeight="le.lineweight.normal"  lineStyle="le.linestyle.solid" />
               <GraphEnvironment showGrid="0"  showAxes="tnlTNL"  showGates="1"  showFreqOnPlots="1"  showGateNameOnPlots="1"  showMedians="0"  showUncomped="0"  addEventParam="0"  lastYAxisName="" >
                 <TextTraits font="SansSerif"  size="11"  name="Labels"  style="plain"  color="#000000"  background="#00ffffff"  just="left" />
                 <TextTraits font="SansSerif"  size="11"  name="LayoutGates"  style="plain"  color="#000000"  background="#00ffffff"  just="left" />
                 <TextTraits font="SansSerif"  size="9"  name="Numbers"  style="plain"  color="#000000"  background="#00ffffff"  just="left" />
                 <TextTraits font="SansSerif"  size="9"  name="Legend"  style="plain"  color="#000000"  background="#00ffffff"  just="left" />
                 <WindowPosition x="1458"  y="60"  width="390"  height="582"  displayed="0"  panelState="---" />
               </GraphEnvironment>
             </Graph>
             <Gate gating:id="ID1869926517" >
               <gating:PolygonGate eventsInside="1"  annoOffsetX="-43"  annoOffsetY="-37"  tint="#000000"  isTinted="0"  lineWeight="Normal"  userDefined="1"  quadId="-1"  gateResolution="256" >
                 <gating:dimension>
                   <data-type:fcs-dimension data-type:name="FSC-A" />
                 </gating:dimension>
                 <gating:dimension>
                   <data-type:fcs-dimension data-type:name="SSC-A" />
                 </gating:dimension>
                 <gating:vertex>
                   <gating:coordinate data-type:value="5435.6155058055" />
                   <gating:coordinate data-type:value="15391.34858665" />
                 </gating:vertex>
                 <gating:vertex>
                   <gating:coordinate data-type:value="2690.0587673586" />
                   <gating:coordinate data-type:value="5803.0641680684" />
                 </gating:vertex>
                 <gating:vertex>
                   <gating:coordinate data-type:value="1932.5925903756" />
                   <gating:coordinate data-type:value="3478.5636348251" />
                 </gating:vertex>
                 <gating:vertex>
                   <gating:coordinate data-type:value="1539.9118741037" />
                   <gating:coordinate data-type:value="1615.7429718226" />
                 </gating:vertex>
                 <gating:vertex>
                   <gating:coordinate data-type:value="1443.1882538519" />
                   <gating:coordinate data-type:value="935.3074468793" />
                 </gating:vertex>
                 <gating:vertex>
                   <gating:coordinate data-type:value="2690.0587673586" />
                   <gating:coordinate data-type:value="733.5837745784" />
                 </gating:vertex>
                 <gating:vertex>
                   <gating:coordinate data-type:value="7906.4353576686" />
                   <gating:coordinate data-type:value="1504.8938731324" />
                 </gating:vertex>
                 <gating:vertex>
                   <gating:coordinate data-type:value="18826.074156843" />
                   <gating:coordinate data-type:value="4564.0285090111" />
                 </gating:vertex>
                 <gating:vertex>
                   <gating:coordinate data-type:value="20417.3039822702" />
                   <gating:coordinate data-type:value="9560.6232887676" />
                 </gating:vertex>
                 <gating:vertex>
                   <gating:coordinate data-type:value="9584.5904280848" />
                   <gating:coordinate data-type:value="15391.34858665" />
                 </gating:vertex>
               </gating:PolygonGate>
             </Gate>
             <Subpopulations>
               <Population name="Single Cells"  annotation=""  owningGroup="All Samples"  expanded="1"  sortPriority="10"  count="3477" >
                 <Graph smoothing="0"  backColor="#ffffff"  foreColor="#000000"  heatMapStatParameter="Alexa Fluor 488-A"  type="Pseudocolor"  fast="1" >
                   <Axis dimension="x"  name="A647-A"  label=""  auto="auto" />
                   <Axis dimension="y"  name="Alexa Fluor 488-A"  label=""  auto="auto" />
                   <GraphSettings level="5%"  smoothingHighResolution="1"  contourHighResolution="1"  histogramSmoothingCount="0"  graphResolution="256"  showOutliers="0"  drawLargeDots="0"  dotsToDraw="8000"  tint="le.chartfill.tinted.40"  lineWeight="le.lineweight.normal"  lineStyle="le.linestyle.solid" />
                   <GraphEnvironment showGrid="0"  showAxes="tnlTNL"  showGates="1"  showFreqOnPlots="1"  showGateNameOnPlots="1"  showMedians="0"  showUncomped="0"  addEventParam="0"  lastYAxisName="" >
                     <TextTraits font="SansSerif"  size="11"  name="Labels"  style="plain"  color="#000000"  background="#00ffffff"  just="left" />
                     <TextTraits font="SansSerif"  size="11"  name="LayoutGates"  style="plain"  color="#000000"  background="#00ffffff"  just="left" />
                     <TextTraits font="SansSerif"  size="9"  name="Numbers"  style="plain"  color="#000000"  background="#00ffffff"  just="left" />
                     <TextTraits font="SansSerif"  size="9"  name="Legend"  style="plain"  color="#000000"  background="#00ffffff"  just="left" />
                     <WindowPosition x="1458"  y="60"  width="390"  height="582"  displayed="0"  panelState="---" />
                   </GraphEnvironment>
                 </Graph>
                 <Gate gating:id="ID1049458004"  gating:parent_id="ID1869926517" >
                   <gating:PolygonGate eventsInside="1"  annoOffsetX="-52"  annoOffsetY="-58"  tint="#000000"  isTinted="0"  lineWeight="Normal"  userDefined="1"  quadId="-1"  gateResolution="256" >
                     <gating:dimension>
                       <data-type:fcs-dimension data-type:name="FSC-A" />
                     </gating:dimension>
                     <gating:dimension>
                       <data-type:fcs-dimension data-type:name="FSC-W" />
                     </gating:dimension>
                     <gating:vertex>
                       <gating:coordinate data-type:value="2878.1759274825" />
                       <gating:coordinate data-type:value="161876.9400921659" />
                     </gating:vertex>
                     <gating:vertex>
                       <gating:coordinate data-type:value="10360.6114168706" />
                       <gating:coordinate data-type:value="161876.9400921659" />
                     </gating:vertex>
                     <gating:vertex>
                       <gating:coordinate data-type:value="16021.3446964681" />
                       <gating:coordinate data-type:value="144964.4239631337" />
                     </gating:vertex>
                     <gating:vertex>
                       <gating:coordinate data-type:value="11654.0406508632" />
                       <gating:coordinate data-type:value="124427.797235023" />
                     </gating:vertex>
                     <gating:vertex>
                       <gating:coordinate data-type:value="7327.249514875" />
                       <gating:coordinate data-type:value="112347.4285714286" />
                     </gating:vertex>
                     <gating:vertex>
                       <gating:coordinate data-type:value="3300.5358649018" />
                       <gating:coordinate data-type:value="111139.3917050691" />
                     </gating:vertex>
                     <gating:vertex>
                       <gating:coordinate data-type:value="2690.0587673586" />
                       <gating:coordinate data-type:value="107515.2811059908" />
                     </gating:vertex>
                     <gating:vertex>
                       <gating:coordinate data-type:value="1870.6768212878" />
                       <gating:coordinate data-type:value="112347.4285714286" />
                     </gating:vertex>
                     <gating:vertex>
                       <gating:coordinate data-type:value="1810.848514652" />
                       <gating:coordinate data-type:value="130467.9815668203" />
                     </gating:vertex>
                     <gating:vertex>
                       <gating:coordinate data-type:value="2131.854843775" />
                       <gating:coordinate data-type:value="147380.4976958525" />
                     </gating:vertex>
                   </gating:PolygonGate>
                 </Gate>
                 <Subpopulations>
                   <Population name="Q1: A647-A- , Alexa Fluor 488-A+"  annotation=""  owningGroup="All Samples"  expanded="1"  sortPriority="10"  count="307" >
                     <Graph smoothing="0"  backColor="#ffffff"  foreColor="#000000"  heatMapStatParameter="Alexa Fluor 488-A"  type="Pseudocolor"  fast="1" >
                       <Axis dimension="x"  name="A647-A"  label=""  auto="auto" />
                       <Axis dimension="y"  name="Alexa Fluor 488-A"  label=""  auto="auto" />
                       <GraphSettings level="5%"  smoothingHighResolution="1"  contourHighResolution="1"  histogramSmoothingCount="0"  graphResolution="256"  showOutliers="0"  drawLargeDots="0"  dotsToDraw="8000"  tint="le.chartfill.tinted.40"  lineWeight="le.lineweight.normal"  lineStyle="le.linestyle.solid" />
                       <GraphEnvironment showGrid="0"  showAxes="tnlTNL"  showGates="1"  showFreqOnPlots="1"  showGateNameOnPlots="1"  showMedians="0"  showUncomped="0"  addEventParam="0"  lastYAxisName="" >
                         <TextTraits font="SansSerif"  size="11"  name="Labels"  style="plain"  color="#000000"  background="#00ffffff"  just="left" />
                         <TextTraits font="SansSerif"  size="11"  name="LayoutGates"  style="plain"  color="#000000"  background="#00ffffff"  just="left" />
                         <TextTraits font="SansSerif"  size="9"  name="Numbers"  style="plain"  color="#000000"  background="#00ffffff"  just="left" />
                         <TextTraits font="SansSerif"  size="9"  name="Legend"  style="plain"  color="#000000"  background="#00ffffff"  just="left" />
                         <WindowPosition x="1458"  y="60"  width="390"  height="582"  displayed="1"  panelState="---" />
                       </GraphEnvironment>
                     </Graph>
                     <Gate gating:id="ID871547621"  gating:parent_id="ID1049458004" >
                       <gating:RectangleGate eventsInside="1"  annoOffsetX="0"  annoOffsetY="0"  tint="#000000"  isTinted="0"  lineWeight="Normal"  userDefined="1"  percentX="0"  percentY="0" >
                         <gating:dimension gating:max="934.2459298736171" >
                           <data-type:fcs-dimension data-type:name="A647-A" />
                         </gating:dimension>
                         <gating:dimension gating:min="1352.2484889857844" >
                           <data-type:fcs-dimension data-type:name="Alexa Fluor 488-A" />
                         </gating:dimension>
                       </gating:RectangleGate>
                     </Gate>
                   </Population>
                   <Population name="Q2: A647-A+ , Alexa Fluor 488-A+"  annotation=""  owningGroup="All Samples"  expanded="1"  sortPriority="10"  count="0" >
                     <Graph smoothing="0"  backColor="#ffffff"  foreColor="#000000"  heatMapStatParameter="Alexa Fluor 488-A"  type="Pseudocolor"  fast="1" >
                       <Axis dimension="x"  name="A647-A"  label=""  auto="auto" />
                       <Axis dimension="y"  name="Alexa Fluor 488-A"  label=""  auto="auto" />
                       <GraphSettings level="5%"  smoothingHighResolution="1"  contourHighResolution="1"  histogramSmoothingCount="0"  graphResolution="256"  showOutliers="0"  drawLargeDots="0"  dotsToDraw="8000"  tint="le.chartfill.tinted.40"  lineWeight="le.lineweight.normal"  lineStyle="le.linestyle.solid" />
                       <GraphEnvironment showGrid="0"  showAxes="tnlTNL"  showGates="1"  showFreqOnPlots="1"  showGateNameOnPlots="1"  showMedians="0"  showUncomped="0"  addEventParam="0"  lastYAxisName="" >
                         <TextTraits font="SansSerif"  size="11"  name="Labels"  style="plain"  color="#000000"  background="#00ffffff"  just="left" />
                         <TextTraits font="SansSerif"  size="11"  name="LayoutGates"  style="plain"  color="#000000"  background="#00ffffff"  just="left" />
                         <TextTraits font="SansSerif"  size="9"  name="Numbers"  style="plain"  color="#000000"  background="#00ffffff"  just="left" />
                         <TextTraits font="SansSerif"  size="9"  name="Legend"  style="plain"  color="#000000"  background="#00ffffff"  just="left" />
                         <WindowPosition x="1458"  y="60"  width="390"  height="582"  displayed="1"  panelState="---" />
                       </GraphEnvironment>
                     </Graph>
                     <Gate gating:id="ID1006044598"  gating:parent_id="ID1049458004" >
                       <gating:RectangleGate eventsInside="1"  annoOffsetX="0"  annoOffsetY="0"  tint="#000000"  isTinted="0"  lineWeight="Normal"  userDefined="1"  percentX="0"  percentY="0" >
                         <gating:dimension gating:min="934.2459298736171" >
                           <data-type:fcs-dimension data-type:name="A647-A" />
                         </gating:dimension>
                         <gating:dimension gating:min="1352.2484889857844" >
                           <data-type:fcs-dimension data-type:name="Alexa Fluor 488-A" />
                         </gating:dimension>
                       </gating:RectangleGate>
                     </Gate>
                   </Population>
                   <Population name="Q3: A647-A+ , Alexa Fluor 488-A-"  annotation=""  owningGroup="All Samples"  expanded="1"  sortPriority="10"  count="19" >
                     <Graph smoothing="0"  backColor="#ffffff"  foreColor="#000000"  heatMapStatParameter="Alexa Fluor 488-A"  type="Pseudocolor"  fast="1" >
                       <Axis dimension="x"  name="A647-A"  label=""  auto="auto" />
                       <Axis dimension="y"  name="Alexa Fluor 488-A"  label=""  auto="auto" />
                       <GraphSettings level="5%"  smoothingHighResolution="1"  contourHighResolution="1"  histogramSmoothingCount="0"  graphResolution="256"  showOutliers="0"  drawLargeDots="0"  dotsToDraw="8000"  tint="le.chartfill.tinted.40"  lineWeight="le.lineweight.normal"  lineStyle="le.linestyle.solid" />
                       <GraphEnvironment showGrid="0"  showAxes="tnlTNL"  showGates="1"  showFreqOnPlots="1"  showGateNameOnPlots="1"  showMedians="0"  showUncomped="0"  addEventParam="0"  lastYAxisName="" >
                         <TextTraits font="SansSerif"  size="11"  name="Labels"  style="plain"  color="#000000"  background="#00ffffff"  just="left" />
                         <TextTraits font="SansSerif"  size="11"  name="LayoutGates"  style="plain"  color="#000000"  background="#00ffffff"  just="left" />
                         <TextTraits font="SansSerif"  size="9"  name="Numbers"  style="plain"  color="#000000"  background="#00ffffff"  just="left" />
                         <TextTraits font="SansSerif"  size="9"  name="Legend"  style="plain"  color="#000000"  background="#00ffffff"  just="left" />
                         <WindowPosition x="1458"  y="60"  width="390"  height="582"  displayed="1"  panelState="---" />
                       </GraphEnvironment>
                     </Graph>
                     <Gate gating:id="ID1894791225"  gating:parent_id="ID1049458004" >
                       <gating:RectangleGate eventsInside="1"  annoOffsetX="0"  annoOffsetY="0"  tint="#000000"  isTinted="0"  lineWeight="Normal"  userDefined="1"  percentX="0"  percentY="0" >
                         <gating:dimension gating:min="934.2459298736171" >
                           <data-type:fcs-dimension data-type:name="A647-A" />
                         </gating:dimension>
                         <gating:dimension gating:max="1352.2484889857844" >
                           <data-type:fcs-dimension data-type:name="Alexa Fluor 488-A" />
                         </gating:dimension>
                       </gating:RectangleGate>
                     </Gate>
                   </Population>
                   <Population name="Q4: A647-A- , Alexa Fluor 488-A-"  annotation=""  owningGroup="All Samples"  expanded="1"  sortPriority="10"  count="3151" >
                     <Graph smoothing="0"  backColor="#ffffff"  foreColor="#000000"  heatMapStatParameter="Alexa Fluor 488-A"  type="Pseudocolor"  fast="1" >
                       <Axis dimension="x"  name="A647-A"  label=""  auto="auto" />
                       <Axis dimension="y"  name="Alexa Fluor 488-A"  label=""  auto="auto" />
                       <GraphSettings level="5%"  smoothingHighResolution="1"  contourHighResolution="1"  histogramSmoothingCount="0"  graphResolution="256"  showOutliers="0"  drawLargeDots="0"  dotsToDraw="8000"  tint="le.chartfill.tinted.40"  lineWeight="le.lineweight.normal"  lineStyle="le.linestyle.solid" />
                       <GraphEnvironment showGrid="0"  showAxes="tnlTNL"  showGates="1"  showFreqOnPlots="1"  showGateNameOnPlots="1"  showMedians="0"  showUncomped="0"  addEventParam="0"  lastYAxisName="" >
                         <TextTraits font="SansSerif"  size="11"  name="Labels"  style="plain"  color="#000000"  background="#00ffffff"  just="left" />
                         <TextTraits font="SansSerif"  size="11"  name="LayoutGates"  style="plain"  color="#000000"  background="#00ffffff"  just="left" />
                         <TextTraits font="SansSerif"  size="9"  name="Numbers"  style="plain"  color="#000000"  background="#00ffffff"  just="left" />
                         <TextTraits font="SansSerif"  size="9"  name="Legend"  style="plain"  color="#000000"  background="#00ffffff"  just="left" />
                         <WindowPosition x="1458"  y="60"  width="390"  height="582"  displayed="1"  panelState="---" />
                       </GraphEnvironment>
                     </Graph>
                     <Gate gating:id="ID1312899733"  gating:parent_id="ID1049458004" >
                       <gating:RectangleGate eventsInside="1"  annoOffsetX="0"  annoOffsetY="0"  tint="#000000"  isTinted="0"  lineWeight="Normal"  userDefined="1"  percentX="0"  percentY="0" >
                         <gating:dimension gating:max="934.2459298736171" >
                           <data-type:fcs-dimension data-type:name="A647-A" />
                         </gating:dimension>
                         <gating:dimension gating:max="1352.2484889857844" >
                           <data-type:fcs-dimension data-type:name="Alexa Fluor 488-A" />
                         </gating:dimension>
                       </gating:RectangleGate>
                     </Gate>
                   </Population>
                 </Subpopulations>
               </Population>
             </Subpopulations>
           </Population>
         </Subpopulations>
       </SampleNode>
     </Sample>
     <Sample>
       <DataSet uri="file:/Z:/RutkowskiDT/UV%20LSR/Listmode%20Data%20Files/20220428%20PARP%20A647/PARP%20A647_Cre%20T+S_031.fcs"  sampleID="25" />
       <Transformations>
         <transforms:biex transforms:length="256"  transforms:maxRange="262144"  transforms:neg="0"  transforms:width="-100"  transforms:pos="4.418539922" >
           <data-type:parameter data-type:name="FSC-A" />
         </transforms:biex>
         <transforms:linear transforms:minRange="0"  transforms:maxRange="262144"  gain="1" >
           <data-type:parameter data-type:name="FSC-W" />
         </transforms:linear>
         <transforms:biex transforms:length="256"  transforms:maxRange="262144"  transforms:neg="0"  transforms:width="-100"  transforms:pos="4.418539922" >
           <data-type:parameter data-type:name="SSC-A" />
         </transforms:biex>
         <transforms:biex transforms:length="256"  transforms:maxRange="262144"  transforms:neg="0"  transforms:width="-100"  transforms:pos="4.418539922" >
           <data-type:parameter data-type:name="Alexa Fluor 488-A" />
         </transforms:biex>
         <transforms:biex transforms:length="256"  transforms:maxRange="262144"  transforms:neg="0"  transforms:width="-100"  transforms:pos="4.418539922" >
           <data-type:parameter data-type:name="A647-A" />
         </transforms:biex>
         <transforms:linear transforms:minRange="0.6386501616"  transforms:maxRange="27"  gain="0.0106441694" >
           <data-type:parameter data-type:name="Time" />
         </transforms:linear>
       </Transformations>
       <Keywords>
         <Keyword name="FJ_FCS_VERSION"  value="3" />
         <Keyword name="$BEGINANALYSIS"  value="0" />
         <Keyword name="$ENDANALYSIS"  value="0" />
         <Keyword name="$BEGINSTEXT"  value="0" />
         <Keyword name="$ENDSTEXT"  value="0" />
         <Keyword name="$BEGINDATA"  value="1928" />
         <Keyword name="$ENDDATA"  value="121927             " />
         <Keyword name="$FIL"  value="PARP A647_Cre T+S_031.fcs" />
         <Keyword name="$SYS"  value="Windows 7 6.1" />
         <Keyword name="$TOT"  value="5000               " />
         <Keyword name="$PAR"  value="6" />
         <Keyword name="$MODE"  value="L" />
         <Keyword name="$BYTEORD"  value="4,3,2,1" />
         <Keyword name="$DATATYPE"  value="F" />
         <Keyword name="$NEXTDATA"  value="0" />
         <Keyword name="CREATOR"  value="BD FACSDiva Software Version 8.0.1" />
         <Keyword name="TUBE NAME"  value="Cre T+S" />
         <Keyword name="$SRC"  value="PARP A647" />
         <Keyword name="EXPERIMENT NAME"  value="20220428 PARP A647" />
         <Keyword name="GUID"  value="7066ed2e-b6c2-4e42-bd8f-11b83a6434f5" />
         <Keyword name="$DATE"  value="28-APR-2022" />
         <Keyword name="$BTIM"  value="18:33:15" />
         <Keyword name="$ETIM"  value="18:33:42" />
         <Keyword name="$CYT"  value="LSRII" />
         <Keyword name="SETTINGS"  value="Cytometer" />
         <Keyword name="CYTNUM"  value="1" />
         <Keyword name="WINDOW EXTENSION"  value="10.00" />
         <Keyword name="EXPORT USER NAME"  value="Rutkowski" />
         <Keyword name="EXPORT TIME"  value="28-APR-2022-18:42:48" />
         <Keyword name="$OP"  value="Rutkowski" />
         <Keyword name="FSC ASF"  value="0.69" />
         <Keyword name="AUTOBS"  value="TRUE" />
         <Keyword name="$INST"  value=" " />
         <Keyword name="LASER1NAME"  value="Blue" />
         <Keyword name="LASER1DELAY"  value="0.00" />
         <Keyword name="LASER1ASF"  value="0.99" />
         <Keyword name="LASER2NAME"  value="Red" />
         <Keyword name="LASER2DELAY"  value="65.53" />
         <Keyword name="LASER2ASF"  value="0.85" />
         <Keyword name="$TIMESTEP"  value="0.01" />
         <Keyword name="SPILL"  value="2,Alexa Fluor 488-A,A647-A,1,0,0,1" />
         <Keyword name="APPLY COMPENSATION"  value="TRUE" />
         <Keyword name="THRESHOLD"  value="FSC,600" />
         <Keyword name="$P1N"  value="FSC-A" />
         <Keyword name="$P1R"  value="262144" />
         <Keyword name="$P1B"  value="32" />
         <Keyword name="$P1E"  value="0,0" />
         <Keyword name="$P1V"  value="0" />
         <Keyword name="$P1G"  value="1.0" />
         <Keyword name="P1DISPLAY"  value="LOG" />
         <Keyword name="P1BS"  value="0" />
         <Keyword name="P1MS"  value="0" />
         <Keyword name="$P2N"  value="FSC-W" />
         <Keyword name="$P2R"  value="262144" />
         <Keyword name="$P2B"  value="32" />
         <Keyword name="$P2E"  value="0,0" />
         <Keyword name="$P2V"  value="0" />
         <Keyword name="$P2G"  value="1.0" />
         <Keyword name="P2BS"  value="-1" />
         <Keyword name="P2MS"  value="0" />
         <Keyword name="$P3N"  value="SSC-A" />
         <Keyword name="$P3R"  value="262144" />
         <Keyword name="$P3B"  value="32" />
         <Keyword name="$P3E"  value="0,0" />
         <Keyword name="$P3V"  value="183" />
         <Keyword name="$P3G"  value="1.0" />
         <Keyword name="P3DISPLAY"  value="LOG" />
         <Keyword name="P3BS"  value="0" />
         <Keyword name="P3MS"  value="0" />
         <Keyword name="$P4N"  value="Alexa Fluor 488-A" />
         <Keyword name="$P4R"  value="262144" />
         <Keyword name="$P4B"  value="32" />
         <Keyword name="$P4E"  value="0,0" />
         <Keyword name="$P4V"  value="320" />
         <Keyword name="$P4G"  value="1.0" />
         <Keyword name="P4DISPLAY"  value="LOG" />
         <Keyword name="P4BS"  value="19" />
         <Keyword name="P4MS"  value="0" />
         <Keyword name="$P5N"  value="A647-A" />
         <Keyword name="$P5R"  value="262144" />
         <Keyword name="$P5B"  value="32" />
         <Keyword name="$P5E"  value="0,0" />
         <Keyword name="$P5V"  value="320" />
         <Keyword name="$P5G"  value="1.0" />
         <Keyword name="P5DISPLAY"  value="LOG" />
         <Keyword name="P5BS"  value="58" />
         <Keyword name="P5MS"  value="0" />
         <Keyword name="$P6N"  value="Time" />
         <Keyword name="$P6R"  value="262144" />
         <Keyword name="$P6B"  value="32" />
         <Keyword name="$P6E"  value="0,0" />
         <Keyword name="$P6G"  value="0.01" />
         <Keyword name="P6BS"  value="0" />
         <Keyword name="P6MS"  value="0" />
         <Keyword name="CST SETUP STATUS"  value="SUCCESS WITH WARNING" />
         <Keyword name="CST BEADS LOT ID"  value="12023" />
         <Keyword name="CYTOMETER CONFIG NAME"  value="Copy of U of IA Custom LSRII Config" />
         <Keyword name="CYTOMETER CONFIG CREATE DATE"  value="2016-08-17T09:40:15-05:00" />
         <Keyword name="CST SETUP DATE"  value="2018-11-27T08:47:38-06:00" />
         <Keyword name="CST BASELINE DATE"  value="2018-10-03T08:46:21-05:00" />
         <Keyword name="CST BEADS EXPIRED"  value="False" />
         <Keyword name="CST PERFORMANCE EXPIRED"  value="2018-11-28T08:47:38-06:00" />
         <Keyword name="CST REGULATORY STATUS"  value="RUO Performance Check" />
         <Keyword name="$P1S"  value="" />
         <Keyword name="$P2S"  value="" />
         <Keyword name="$P3S"  value="" />
         <Keyword name="$P4S"  value="" />
         <Keyword name="$P5S"  value="" />
         <Keyword name="$P6S"  value="" />
       </Keywords>
       <SampleNode name="PARP A647_Cre T+S_031.fcs"  annotation=""  owningGroup=""  expanded="1"  sortPriority="10"  count="5000"  sampleID="25" >
         <Graph smoothing="0"  backColor="#ffffff"  foreColor="#000000"  type="Pseudocolor"  fast="1" >
           <Axis dimension="x"  name="FSC-A"  label=""  auto="auto" />
           <Axis dimension="y"  name="SSC-A"  label=""  auto="auto" />
           <GraphSettings level="5%"  smoothingHighResolution="1"  contourHighResolution="1"  histogramSmoothingCount="0"  graphResolution="256"  showOutliers="0"  drawLargeDots="0"  dotsToDraw="8000"  tint="le.chartfill.tinted.40"  lineWeight="le.lineweight.normal"  lineStyle="le.linestyle.solid" />
           <GraphEnvironment showGrid="0"  showAxes="tnlTNL"  showGates="1"  showFreqOnPlots="1"  showGateNameOnPlots="1"  showMedians="0"  showUncomped="0"  addEventParam="0"  lastYAxisName="" >
             <TextTraits font="SansSerif"  size="11"  name="Labels"  style="plain"  color="#000000"  background="#00ffffff"  just="left" />
             <TextTraits font="SansSerif"  size="11"  name="LayoutGates"  style="plain"  color="#000000"  background="#00ffffff"  just="left" />
             <TextTraits font="SansSerif"  size="9"  name="Numbers"  style="plain"  color="#000000"  background="#00ffffff"  just="left" />
             <TextTraits font="SansSerif"  size="9"  name="Legend"  style="plain"  color="#000000"  background="#00ffffff"  just="left" />
           </GraphEnvironment>
         </Graph>
         <Subpopulations>
           <Population name="cells"  annotation=""  owningGroup="All Samples"  expanded="1"  sortPriority="10"  count="4862" >
             <Graph smoothing="0"  backColor="#ffffff"  foreColor="#000000"  heatMapStatParameter="Alexa Fluor 488-A"  type="Pseudocolor"  fast="1" >
               <Axis dimension="x"  name="FSC-A"  label=""  auto="auto" />
               <Axis dimension="y"  name="FSC-W"  label=""  auto="auto" />
               <GraphSettings level="5%"  smoothingHighResolution="1"  contourHighResolution="1"  histogramSmoothingCount="0"  graphResolution="256"  showOutliers="0"  drawLargeDots="0"  dotsToDraw="8000"  tint="le.chartfill.tinted.40"  lineWeight="le.lineweight.normal"  lineStyle="le.linestyle.solid" />
               <GraphEnvironment showGrid="0"  showAxes="tnlTNL"  showGates="1"  showFreqOnPlots="1"  showGateNameOnPlots="1"  showMedians="0"  showUncomped="0"  addEventParam="0"  lastYAxisName="" >
                 <TextTraits font="SansSerif"  size="11"  name="Labels"  style="plain"  color="#000000"  background="#00ffffff"  just="left" />
                 <TextTraits font="SansSerif"  size="11"  name="LayoutGates"  style="plain"  color="#000000"  background="#00ffffff"  just="left" />
                 <TextTraits font="SansSerif"  size="9"  name="Numbers"  style="plain"  color="#000000"  background="#00ffffff"  just="left" />
                 <TextTraits font="SansSerif"  size="9"  name="Legend"  style="plain"  color="#000000"  background="#00ffffff"  just="left" />
                 <WindowPosition x="1458"  y="60"  width="390"  height="582"  displayed="0"  panelState="---" />
               </GraphEnvironment>
             </Graph>
             <Gate gating:id="ID559999861" >
               <gating:PolygonGate eventsInside="1"  annoOffsetX="-43"  annoOffsetY="-37"  tint="#000000"  isTinted="0"  lineWeight="Normal"  userDefined="1"  quadId="-1"  gateResolution="256" >
                 <gating:dimension>
                   <data-type:fcs-dimension data-type:name="FSC-A" />
                 </gating:dimension>
                 <gating:dimension>
                   <data-type:fcs-dimension data-type:name="SSC-A" />
                 </gating:dimension>
                 <gating:vertex>
                   <gating:coordinate data-type:value="5435.6155058055" />
                   <gating:coordinate data-type:value="15391.34858665" />
                 </gating:vertex>
                 <gating:vertex>
                   <gating:coordinate data-type:value="2690.0587673586" />
                   <gating:coordinate data-type:value="5803.0641680684" />
                 </gating:vertex>
                 <gating:vertex>
                   <gating:coordinate data-type:value="1932.5925903756" />
                   <gating:coordinate data-type:value="3478.5636348251" />
                 </gating:vertex>
                 <gating:vertex>
                   <gating:coordinate data-type:value="1539.9118741037" />
                   <gating:coordinate data-type:value="1615.7429718226" />
                 </gating:vertex>
                 <gating:vertex>
                   <gating:coordinate data-type:value="1443.1882538519" />
                   <gating:coordinate data-type:value="935.3074468793" />
                 </gating:vertex>
                 <gating:vertex>
                   <gating:coordinate data-type:value="2690.0587673586" />
                   <gating:coordinate data-type:value="733.5837745784" />
                 </gating:vertex>
                 <gating:vertex>
                   <gating:coordinate data-type:value="7906.4353576686" />
                   <gating:coordinate data-type:value="1504.8938731324" />
                 </gating:vertex>
                 <gating:vertex>
                   <gating:coordinate data-type:value="18826.074156843" />
                   <gating:coordinate data-type:value="4564.0285090111" />
                 </gating:vertex>
                 <gating:vertex>
                   <gating:coordinate data-type:value="20417.3039822702" />
                   <gating:coordinate data-type:value="9560.6232887676" />
                 </gating:vertex>
                 <gating:vertex>
                   <gating:coordinate data-type:value="9584.5904280848" />
                   <gating:coordinate data-type:value="15391.34858665" />
                 </gating:vertex>
               </gating:PolygonGate>
             </Gate>
             <Subpopulations>
               <Population name="Single Cells"  annotation=""  owningGroup="All Samples"  expanded="1"  sortPriority="10"  count="3484" >
                 <Graph smoothing="0"  backColor="#ffffff"  foreColor="#000000"  heatMapStatParameter="Alexa Fluor 488-A"  type="Pseudocolor"  fast="1" >
                   <Axis dimension="x"  name="A647-A"  label=""  auto="auto" />
                   <Axis dimension="y"  name="Alexa Fluor 488-A"  label=""  auto="auto" />
                   <GraphSettings level="5%"  smoothingHighResolution="1"  contourHighResolution="1"  histogramSmoothingCount="0"  graphResolution="256"  showOutliers="0"  drawLargeDots="0"  dotsToDraw="8000"  tint="le.chartfill.tinted.40"  lineWeight="le.lineweight.normal"  lineStyle="le.linestyle.solid" />
                   <GraphEnvironment showGrid="0"  showAxes="tnlTNL"  showGates="1"  showFreqOnPlots="1"  showGateNameOnPlots="1"  showMedians="0"  showUncomped="0"  addEventParam="0"  lastYAxisName="" >
                     <TextTraits font="SansSerif"  size="11"  name="Labels"  style="plain"  color="#000000"  background="#00ffffff"  just="left" />
                     <TextTraits font="SansSerif"  size="11"  name="LayoutGates"  style="plain"  color="#000000"  background="#00ffffff"  just="left" />
                     <TextTraits font="SansSerif"  size="9"  name="Numbers"  style="plain"  color="#000000"  background="#00ffffff"  just="left" />
                     <TextTraits font="SansSerif"  size="9"  name="Legend"  style="plain"  color="#000000"  background="#00ffffff"  just="left" />
                     <WindowPosition x="1458"  y="60"  width="390"  height="582"  displayed="0"  panelState="---" />
                   </GraphEnvironment>
                 </Graph>
                 <Gate gating:id="ID217477394"  gating:parent_id="ID559999861" >
                   <gating:PolygonGate eventsInside="1"  annoOffsetX="-52"  annoOffsetY="-58"  tint="#000000"  isTinted="0"  lineWeight="Normal"  userDefined="1"  quadId="-1"  gateResolution="256" >
                     <gating:dimension>
                       <data-type:fcs-dimension data-type:name="FSC-A" />
                     </gating:dimension>
                     <gating:dimension>
                       <data-type:fcs-dimension data-type:name="FSC-W" />
                     </gating:dimension>
                     <gating:vertex>
                       <gating:coordinate data-type:value="2878.1759274825" />
                       <gating:coordinate data-type:value="161876.9400921659" />
                     </gating:vertex>
                     <gating:vertex>
                       <gating:coordinate data-type:value="10360.6114168706" />
                       <gating:coordinate data-type:value="161876.9400921659" />
                     </gating:vertex>
                     <gating:vertex>
                       <gating:coordinate data-type:value="16021.3446964681" />
                       <gating:coordinate data-type:value="144964.4239631337" />
                     </gating:vertex>
                     <gating:vertex>
                       <gating:coordinate data-type:value="11654.0406508632" />
                       <gating:coordinate data-type:value="124427.797235023" />
                     </gating:vertex>
                     <gating:vertex>
                       <gating:coordinate data-type:value="7327.249514875" />
                       <gating:coordinate data-type:value="112347.4285714286" />
                     </gating:vertex>
                     <gating:vertex>
                       <gating:coordinate data-type:value="3300.5358649018" />
                       <gating:coordinate data-type:value="111139.3917050691" />
                     </gating:vertex>
                     <gating:vertex>
                       <gating:coordinate data-type:value="2690.0587673586" />
                       <gating:coordinate data-type:value="107515.2811059908" />
                     </gating:vertex>
                     <gating:vertex>
                       <gating:coordinate data-type:value="1870.6768212878" />
                       <gating:coordinate data-type:value="112347.4285714286" />
                     </gating:vertex>
                     <gating:vertex>
                       <gating:coordinate data-type:value="1810.848514652" />
                       <gating:coordinate data-type:value="130467.9815668203" />
                     </gating:vertex>
                     <gating:vertex>
                       <gating:coordinate data-type:value="2131.854843775" />
                       <gating:coordinate data-type:value="147380.4976958525" />
                     </gating:vertex>
                   </gating:PolygonGate>
                 </Gate>
                 <Subpopulations>
                   <Population name="Q1: A647-A- , Alexa Fluor 488-A+"  annotation=""  owningGroup="All Samples"  expanded="1"  sortPriority="10"  count="321" >
                     <Graph smoothing="0"  backColor="#ffffff"  foreColor="#000000"  heatMapStatParameter="Alexa Fluor 488-A"  type="Pseudocolor"  fast="1" >
                       <Axis dimension="x"  name="A647-A"  label=""  auto="auto" />
                       <Axis dimension="y"  name="Alexa Fluor 488-A"  label=""  auto="auto" />
                       <GraphSettings level="5%"  smoothingHighResolution="1"  contourHighResolution="1"  histogramSmoothingCount="0"  graphResolution="256"  showOutliers="0"  drawLargeDots="0"  dotsToDraw="8000"  tint="le.chartfill.tinted.40"  lineWeight="le.lineweight.normal"  lineStyle="le.linestyle.solid" />
                       <GraphEnvironment showGrid="0"  showAxes="tnlTNL"  showGates="1"  showFreqOnPlots="1"  showGateNameOnPlots="1"  showMedians="0"  showUncomped="0"  addEventParam="0"  lastYAxisName="" >
                         <TextTraits font="SansSerif"  size="11"  name="Labels"  style="plain"  color="#000000"  background="#00ffffff"  just="left" />
                         <TextTraits font="SansSerif"  size="11"  name="LayoutGates"  style="plain"  color="#000000"  background="#00ffffff"  just="left" />
                         <TextTraits font="SansSerif"  size="9"  name="Numbers"  style="plain"  color="#000000"  background="#00ffffff"  just="left" />
                         <TextTraits font="SansSerif"  size="9"  name="Legend"  style="plain"  color="#000000"  background="#00ffffff"  just="left" />
                         <WindowPosition x="1458"  y="60"  width="390"  height="582"  displayed="1"  panelState="---" />
                       </GraphEnvironment>
                     </Graph>
                     <Gate gating:id="ID257634106"  gating:parent_id="ID217477394" >
                       <gating:RectangleGate eventsInside="1"  annoOffsetX="0"  annoOffsetY="0"  tint="#000000"  isTinted="0"  lineWeight="Normal"  userDefined="1"  percentX="0"  percentY="0" >
                         <gating:dimension gating:max="934.2459298736171" >
                           <data-type:fcs-dimension data-type:name="A647-A" />
                         </gating:dimension>
                         <gating:dimension gating:min="1352.2484889857844" >
                           <data-type:fcs-dimension data-type:name="Alexa Fluor 488-A" />
                         </gating:dimension>
                       </gating:RectangleGate>
                     </Gate>
                   </Population>
                   <Population name="Q2: A647-A+ , Alexa Fluor 488-A+"  annotation=""  owningGroup="All Samples"  expanded="1"  sortPriority="10"  count="3" >
                     <Graph smoothing="0"  backColor="#ffffff"  foreColor="#000000"  heatMapStatParameter="Alexa Fluor 488-A"  type="Pseudocolor"  fast="1" >
                       <Axis dimension="x"  name="A647-A"  label=""  auto="auto" />
                       <Axis dimension="y"  name="Alexa Fluor 488-A"  label=""  auto="auto" />
                       <GraphSettings level="5%"  smoothingHighResolution="1"  contourHighResolution="1"  histogramSmoothingCount="0"  graphResolution="256"  showOutliers="0"  drawLargeDots="0"  dotsToDraw="8000"  tint="le.chartfill.tinted.40"  lineWeight="le.lineweight.normal"  lineStyle="le.linestyle.solid" />
                       <GraphEnvironment showGrid="0"  showAxes="tnlTNL"  showGates="1"  showFreqOnPlots="1"  showGateNameOnPlots="1"  showMedians="0"  showUncomped="0"  addEventParam="0"  lastYAxisName="" >
                         <TextTraits font="SansSerif"  size="11"  name="Labels"  style="plain"  color="#000000"  background="#00ffffff"  just="left" />
                         <TextTraits font="SansSerif"  size="11"  name="LayoutGates"  style="plain"  color="#000000"  background="#00ffffff"  just="left" />
                         <TextTraits font="SansSerif"  size="9"  name="Numbers"  style="plain"  color="#000000"  background="#00ffffff"  just="left" />
                         <TextTraits font="SansSerif"  size="9"  name="Legend"  style="plain"  color="#000000"  background="#00ffffff"  just="left" />
                         <WindowPosition x="1458"  y="60"  width="390"  height="582"  displayed="1"  panelState="---" />
                       </GraphEnvironment>
                     </Graph>
                     <Gate gating:id="ID483179195"  gating:parent_id="ID217477394" >
                       <gating:RectangleGate eventsInside="1"  annoOffsetX="0"  annoOffsetY="0"  tint="#000000"  isTinted="0"  lineWeight="Normal"  userDefined="1"  percentX="0"  percentY="0" >
                         <gating:dimension gating:min="934.2459298736171" >
                           <data-type:fcs-dimension data-type:name="A647-A" />
                         </gating:dimension>
                         <gating:dimension gating:min="1352.2484889857844" >
                           <data-type:fcs-dimension data-type:name="Alexa Fluor 488-A" />
                         </gating:dimension>
                       </gating:RectangleGate>
                     </Gate>
                   </Population>
                   <Population name="Q3: A647-A+ , Alexa Fluor 488-A-"  annotation=""  owningGroup="All Samples"  expanded="1"  sortPriority="10"  count="24" >
                     <Graph smoothing="0"  backColor="#ffffff"  foreColor="#000000"  heatMapStatParameter="Alexa Fluor 488-A"  type="Pseudocolor"  fast="1" >
                       <Axis dimension="x"  name="A647-A"  label=""  auto="auto" />
                       <Axis dimension="y"  name="Alexa Fluor 488-A"  label=""  auto="auto" />
                       <GraphSettings level="5%"  smoothingHighResolution="1"  contourHighResolution="1"  histogramSmoothingCount="0"  graphResolution="256"  showOutliers="0"  drawLargeDots="0"  dotsToDraw="8000"  tint="le.chartfill.tinted.40"  lineWeight="le.lineweight.normal"  lineStyle="le.linestyle.solid" />
                       <GraphEnvironment showGrid="0"  showAxes="tnlTNL"  showGates="1"  showFreqOnPlots="1"  showGateNameOnPlots="1"  showMedians="0"  showUncomped="0"  addEventParam="0"  lastYAxisName="" >
                         <TextTraits font="SansSerif"  size="11"  name="Labels"  style="plain"  color="#000000"  background="#00ffffff"  just="left" />
                         <TextTraits font="SansSerif"  size="11"  name="LayoutGates"  style="plain"  color="#000000"  background="#00ffffff"  just="left" />
                         <TextTraits font="SansSerif"  size="9"  name="Numbers"  style="plain"  color="#000000"  background="#00ffffff"  just="left" />
                         <TextTraits font="SansSerif"  size="9"  name="Legend"  style="plain"  color="#000000"  background="#00ffffff"  just="left" />
                         <WindowPosition x="1458"  y="60"  width="390"  height="582"  displayed="1"  panelState="---" />
                       </GraphEnvironment>
                     </Graph>
                     <Gate gating:id="ID839226495"  gating:parent_id="ID217477394" >
                       <gating:RectangleGate eventsInside="1"  annoOffsetX="0"  annoOffsetY="0"  tint="#000000"  isTinted="0"  lineWeight="Normal"  userDefined="1"  percentX="0"  percentY="0" >
                         <gating:dimension gating:min="934.2459298736171" >
                           <data-type:fcs-dimension data-type:name="A647-A" />
                         </gating:dimension>
                         <gating:dimension gating:max="1352.2484889857844" >
                           <data-type:fcs-dimension data-type:name="Alexa Fluor 488-A" />
                         </gating:dimension>
                       </gating:RectangleGate>
                     </Gate>
                   </Population>
                   <Population name="Q4: A647-A- , Alexa Fluor 488-A-"  annotation=""  owningGroup="All Samples"  expanded="1"  sortPriority="10"  count="3136" >
                     <Graph smoothing="0"  backColor="#ffffff"  foreColor="#000000"  heatMapStatParameter="Alexa Fluor 488-A"  type="Pseudocolor"  fast="1" >
                       <Axis dimension="x"  name="A647-A"  label=""  auto="auto" />
                       <Axis dimension="y"  name="Alexa Fluor 488-A"  label=""  auto="auto" />
                       <GraphSettings level="5%"  smoothingHighResolution="1"  contourHighResolution="1"  histogramSmoothingCount="0"  graphResolution="256"  showOutliers="0"  drawLargeDots="0"  dotsToDraw="8000"  tint="le.chartfill.tinted.40"  lineWeight="le.lineweight.normal"  lineStyle="le.linestyle.solid" />
                       <GraphEnvironment showGrid="0"  showAxes="tnlTNL"  showGates="1"  showFreqOnPlots="1"  showGateNameOnPlots="1"  showMedians="0"  showUncomped="0"  addEventParam="0"  lastYAxisName="" >
                         <TextTraits font="SansSerif"  size="11"  name="Labels"  style="plain"  color="#000000"  background="#00ffffff"  just="left" />
                         <TextTraits font="SansSerif"  size="11"  name="LayoutGates"  style="plain"  color="#000000"  background="#00ffffff"  just="left" />
                         <TextTraits font="SansSerif"  size="9"  name="Numbers"  style="plain"  color="#000000"  background="#00ffffff"  just="left" />
                         <TextTraits font="SansSerif"  size="9"  name="Legend"  style="plain"  color="#000000"  background="#00ffffff"  just="left" />
                         <WindowPosition x="1458"  y="60"  width="390"  height="582"  displayed="1"  panelState="---" />
                       </GraphEnvironment>
                     </Graph>
                     <Gate gating:id="ID792157423"  gating:parent_id="ID217477394" >
                       <gating:RectangleGate eventsInside="1"  annoOffsetX="0"  annoOffsetY="0"  tint="#000000"  isTinted="0"  lineWeight="Normal"  userDefined="1"  percentX="0"  percentY="0" >
                         <gating:dimension gating:max="934.2459298736171" >
                           <data-type:fcs-dimension data-type:name="A647-A" />
                         </gating:dimension>
                         <gating:dimension gating:max="1352.2484889857844" >
                           <data-type:fcs-dimension data-type:name="Alexa Fluor 488-A" />
                         </gating:dimension>
                       </gating:RectangleGate>
                     </Gate>
                   </Population>
                 </Subpopulations>
               </Population>
             </Subpopulations>
           </Population>
         </Subpopulations>
       </SampleNode>
     </Sample>
     <Sample>
       <DataSet uri="file:/Z:/RutkowskiDT/UV%20LSR/Listmode%20Data%20Files/20220428%20PARP%20A647/PARP%20A647_Cre%20Tg_001_023.fcs"  sampleID="26" />
       <Transformations>
         <transforms:biex transforms:length="256"  transforms:maxRange="262144"  transforms:neg="0"  transforms:width="-100"  transforms:pos="4.418539922" >
           <data-type:parameter data-type:name="FSC-A" />
         </transforms:biex>
         <transforms:linear transforms:minRange="0"  transforms:maxRange="262144"  gain="1" >
           <data-type:parameter data-type:name="FSC-W" />
         </transforms:linear>
         <transforms:biex transforms:length="256"  transforms:maxRange="262144"  transforms:neg="0"  transforms:width="-100"  transforms:pos="4.418539922" >
           <data-type:parameter data-type:name="SSC-A" />
         </transforms:biex>
         <transforms:biex transforms:length="256"  transforms:maxRange="262144"  transforms:neg="0"  transforms:width="-100"  transforms:pos="4.418539922" >
           <data-type:parameter data-type:name="Alexa Fluor 488-A" />
         </transforms:biex>
         <transforms:biex transforms:length="256"  transforms:maxRange="262144"  transforms:neg="0"  transforms:width="-100"  transforms:pos="4.418539922" >
           <data-type:parameter data-type:name="A647-A" />
         </transforms:biex>
         <transforms:linear transforms:minRange="0.5701376435"  transforms:maxRange="45"  gain="0.0104804714" >
           <data-type:parameter data-type:name="Time" />
         </transforms:linear>
       </Transformations>
       <Keywords>
         <Keyword name="FJ_FCS_VERSION"  value="3" />
         <Keyword name="$BEGINANALYSIS"  value="0" />
         <Keyword name="$ENDANALYSIS"  value="0" />
         <Keyword name="$BEGINSTEXT"  value="0" />
         <Keyword name="$ENDSTEXT"  value="0" />
         <Keyword name="$BEGINDATA"  value="1934" />
         <Keyword name="$ENDDATA"  value="121933             " />
         <Keyword name="$FIL"  value="PARP A647_Cre Tg_001_023.fcs" />
         <Keyword name="$SYS"  value="Windows 7 6.1" />
         <Keyword name="$TOT"  value="5000               " />
         <Keyword name="$PAR"  value="6" />
         <Keyword name="$MODE"  value="L" />
         <Keyword name="$BYTEORD"  value="4,3,2,1" />
         <Keyword name="$DATATYPE"  value="F" />
         <Keyword name="$NEXTDATA"  value="0" />
         <Keyword name="CREATOR"  value="BD FACSDiva Software Version 8.0.1" />
         <Keyword name="TUBE NAME"  value="Cre Tg_001" />
         <Keyword name="$SRC"  value="PARP A647" />
         <Keyword name="EXPERIMENT NAME"  value="20220428 PARP A647" />
         <Keyword name="GUID"  value="a8876d3e-67f4-4a1d-940b-be58073a64a7" />
         <Keyword name="$DATE"  value="28-APR-2022" />
         <Keyword name="$BTIM"  value="18:17:37" />
         <Keyword name="$ETIM"  value="18:18:22" />
         <Keyword name="$CYT"  value="LSRII" />
         <Keyword name="SETTINGS"  value="Cytometer" />
         <Keyword name="CYTNUM"  value="1" />
         <Keyword name="WINDOW EXTENSION"  value="10.00" />
         <Keyword name="EXPORT USER NAME"  value="Rutkowski" />
         <Keyword name="EXPORT TIME"  value="28-APR-2022-18:42:48" />
         <Keyword name="$OP"  value="Rutkowski" />
         <Keyword name="FSC ASF"  value="0.69" />
         <Keyword name="AUTOBS"  value="TRUE" />
         <Keyword name="$INST"  value=" " />
         <Keyword name="LASER1NAME"  value="Blue" />
         <Keyword name="LASER1DELAY"  value="0.00" />
         <Keyword name="LASER1ASF"  value="0.99" />
         <Keyword name="LASER2NAME"  value="Red" />
         <Keyword name="LASER2DELAY"  value="65.53" />
         <Keyword name="LASER2ASF"  value="0.85" />
         <Keyword name="$TIMESTEP"  value="0.01" />
         <Keyword name="SPILL"  value="2,Alexa Fluor 488-A,A647-A,1,0,0,1" />
         <Keyword name="APPLY COMPENSATION"  value="TRUE" />
         <Keyword name="THRESHOLD"  value="FSC,600" />
         <Keyword name="$P1N"  value="FSC-A" />
         <Keyword name="$P1R"  value="262144" />
         <Keyword name="$P1B"  value="32" />
         <Keyword name="$P1E"  value="0,0" />
         <Keyword name="$P1V"  value="0" />
         <Keyword name="$P1G"  value="1.0" />
         <Keyword name="P1DISPLAY"  value="LOG" />
         <Keyword name="P1BS"  value="0" />
         <Keyword name="P1MS"  value="0" />
         <Keyword name="$P2N"  value="FSC-W" />
         <Keyword name="$P2R"  value="262144" />
         <Keyword name="$P2B"  value="32" />
         <Keyword name="$P2E"  value="0,0" />
         <Keyword name="$P2V"  value="0" />
         <Keyword name="$P2G"  value="1.0" />
         <Keyword name="P2BS"  value="-1" />
         <Keyword name="P2MS"  value="0" />
         <Keyword name="$P3N"  value="SSC-A" />
         <Keyword name="$P3R"  value="262144" />
         <Keyword name="$P3B"  value="32" />
         <Keyword name="$P3E"  value="0,0" />
         <Keyword name="$P3V"  value="183" />
         <Keyword name="$P3G"  value="1.0" />
         <Keyword name="P3DISPLAY"  value="LOG" />
         <Keyword name="P3BS"  value="0" />
         <Keyword name="P3MS"  value="0" />
         <Keyword name="$P4N"  value="Alexa Fluor 488-A" />
         <Keyword name="$P4R"  value="262144" />
         <Keyword name="$P4B"  value="32" />
         <Keyword name="$P4E"  value="0,0" />
         <Keyword name="$P4V"  value="320" />
         <Keyword name="$P4G"  value="1.0" />
         <Keyword name="P4DISPLAY"  value="LOG" />
         <Keyword name="P4BS"  value="16" />
         <Keyword name="P4MS"  value="0" />
         <Keyword name="$P5N"  value="A647-A" />
         <Keyword name="$P5R"  value="262144" />
         <Keyword name="$P5B"  value="32" />
         <Keyword name="$P5E"  value="0,0" />
         <Keyword name="$P5V"  value="320" />
         <Keyword name="$P5G"  value="1.0" />
         <Keyword name="P5DISPLAY"  value="LOG" />
         <Keyword name="P5BS"  value="52" />
         <Keyword name="P5MS"  value="0" />
         <Keyword name="$P6N"  value="Time" />
         <Keyword name="$P6R"  value="262144" />
         <Keyword name="$P6B"  value="32" />
         <Keyword name="$P6E"  value="0,0" />
         <Keyword name="$P6G"  value="0.01" />
         <Keyword name="P6BS"  value="0" />
         <Keyword name="P6MS"  value="0" />
         <Keyword name="CST SETUP STATUS"  value="SUCCESS WITH WARNING" />
         <Keyword name="CST BEADS LOT ID"  value="12023" />
         <Keyword name="CYTOMETER CONFIG NAME"  value="Copy of U of IA Custom LSRII Config" />
         <Keyword name="CYTOMETER CONFIG CREATE DATE"  value="2016-08-17T09:40:15-05:00" />
         <Keyword name="CST SETUP DATE"  value="2018-11-27T08:47:38-06:00" />
         <Keyword name="CST BASELINE DATE"  value="2018-10-03T08:46:21-05:00" />
         <Keyword name="CST BEADS EXPIRED"  value="False" />
         <Keyword name="CST PERFORMANCE EXPIRED"  value="2018-11-28T08:47:38-06:00" />
         <Keyword name="CST REGULATORY STATUS"  value="RUO Performance Check" />
         <Keyword name="$P1S"  value="" />
         <Keyword name="$P2S"  value="" />
         <Keyword name="$P3S"  value="" />
         <Keyword name="$P4S"  value="" />
         <Keyword name="$P5S"  value="" />
         <Keyword name="$P6S"  value="" />
       </Keywords>
       <SampleNode name="PARP A647_Cre Tg_001_023.fcs"  annotation=""  owningGroup=""  expanded="1"  sortPriority="10"  count="5000"  sampleID="26" >
         <Graph smoothing="0"  backColor="#ffffff"  foreColor="#000000"  heatMapStatParameter="Alexa Fluor 488-A"  type="Pseudocolor"  fast="1" >
           <Axis dimension="x"  name="FSC-A"  label=""  auto="auto" />
           <Axis dimension="y"  name="SSC-A"  label=""  auto="auto" />
           <GraphSettings level="5%"  smoothingHighResolution="1"  contourHighResolution="1"  histogramSmoothingCount="0"  graphResolution="256"  showOutliers="0"  drawLargeDots="0"  dotsToDraw="8000"  tint="le.chartfill.tinted.40"  lineWeight="le.lineweight.normal"  lineStyle="le.linestyle.solid" />
           <GraphEnvironment showGrid="0"  showAxes="tnlTNL"  showGates="1"  showFreqOnPlots="1"  showGateNameOnPlots="1"  showMedians="0"  showUncomped="0"  addEventParam="0"  lastYAxisName="" >
             <TextTraits font="SansSerif"  size="11"  name="Labels"  style="plain"  color="#000000"  background="#00ffffff"  just="left" />
             <TextTraits font="SansSerif"  size="11"  name="LayoutGates"  style="plain"  color="#000000"  background="#00ffffff"  just="left" />
             <TextTraits font="SansSerif"  size="9"  name="Numbers"  style="plain"  color="#000000"  background="#00ffffff"  just="left" />
             <TextTraits font="SansSerif"  size="9"  name="Legend"  style="plain"  color="#000000"  background="#00ffffff"  just="left" />
             <WindowPosition x="1458"  y="60"  width="390"  height="582"  displayed="0"  panelState="---" />
           </GraphEnvironment>
         </Graph>
         <Subpopulations>
           <Population name="cells"  annotation=""  owningGroup="All Samples"  expanded="1"  sortPriority="10"  count="4858" >
             <Graph smoothing="0"  backColor="#ffffff"  foreColor="#000000"  heatMapStatParameter="Alexa Fluor 488-A"  type="Pseudocolor"  fast="1" >
               <Axis dimension="x"  name="FSC-A"  label=""  auto="auto" />
               <Axis dimension="y"  name="FSC-W"  label=""  auto="auto" />
               <GraphSettings level="5%"  smoothingHighResolution="1"  contourHighResolution="1"  histogramSmoothingCount="0"  graphResolution="256"  showOutliers="0"  drawLargeDots="0"  dotsToDraw="8000"  tint="le.chartfill.tinted.40"  lineWeight="le.lineweight.normal"  lineStyle="le.linestyle.solid" />
               <GraphEnvironment showGrid="0"  showAxes="tnlTNL"  showGates="1"  showFreqOnPlots="1"  showGateNameOnPlots="1"  showMedians="0"  showUncomped="0"  addEventParam="0"  lastYAxisName="" >
                 <TextTraits font="SansSerif"  size="11"  name="Labels"  style="plain"  color="#000000"  background="#00ffffff"  just="left" />
                 <TextTraits font="SansSerif"  size="11"  name="LayoutGates"  style="plain"  color="#000000"  background="#00ffffff"  just="left" />
                 <TextTraits font="SansSerif"  size="9"  name="Numbers"  style="plain"  color="#000000"  background="#00ffffff"  just="left" />
                 <TextTraits font="SansSerif"  size="9"  name="Legend"  style="plain"  color="#000000"  background="#00ffffff"  just="left" />
                 <WindowPosition x="1458"  y="60"  width="390"  height="582"  displayed="0"  panelState="---" />
               </GraphEnvironment>
             </Graph>
             <Gate gating:id="ID1263959144" >
               <gating:PolygonGate eventsInside="1"  annoOffsetX="-43"  annoOffsetY="-37"  tint="#000000"  isTinted="0"  lineWeight="Normal"  userDefined="1"  quadId="-1"  gateResolution="256" >
                 <gating:dimension>
                   <data-type:fcs-dimension data-type:name="FSC-A" />
                 </gating:dimension>
                 <gating:dimension>
                   <data-type:fcs-dimension data-type:name="SSC-A" />
                 </gating:dimension>
                 <gating:vertex>
                   <gating:coordinate data-type:value="5435.6155058055" />
                   <gating:coordinate data-type:value="15391.34858665" />
                 </gating:vertex>
                 <gating:vertex>
                   <gating:coordinate data-type:value="2690.0587673586" />
                   <gating:coordinate data-type:value="5803.0641680684" />
                 </gating:vertex>
                 <gating:vertex>
                   <gating:coordinate data-type:value="1932.5925903756" />
                   <gating:coordinate data-type:value="3478.5636348251" />
                 </gating:vertex>
                 <gating:vertex>
                   <gating:coordinate data-type:value="1539.9118741037" />
                   <gating:coordinate data-type:value="1615.7429718226" />
                 </gating:vertex>
                 <gating:vertex>
                   <gating:coordinate data-type:value="1443.1882538519" />
                   <gating:coordinate data-type:value="935.3074468793" />
                 </gating:vertex>
                 <gating:vertex>
                   <gating:coordinate data-type:value="2690.0587673586" />
                   <gating:coordinate data-type:value="733.5837745784" />
                 </gating:vertex>
                 <gating:vertex>
                   <gating:coordinate data-type:value="7906.4353576686" />
                   <gating:coordinate data-type:value="1504.8938731324" />
                 </gating:vertex>
                 <gating:vertex>
                   <gating:coordinate data-type:value="18826.074156843" />
                   <gating:coordinate data-type:value="4564.0285090111" />
                 </gating:vertex>
                 <gating:vertex>
                   <gating:coordinate data-type:value="20417.3039822702" />
                   <gating:coordinate data-type:value="9560.6232887676" />
                 </gating:vertex>
                 <gating:vertex>
                   <gating:coordinate data-type:value="9584.5904280848" />
                   <gating:coordinate data-type:value="15391.34858665" />
                 </gating:vertex>
               </gating:PolygonGate>
             </Gate>
             <Subpopulations>
               <Population name="Single Cells"  annotation=""  owningGroup="All Samples"  expanded="1"  sortPriority="10"  count="3629" >
                 <Graph smoothing="0"  backColor="#ffffff"  foreColor="#000000"  heatMapStatParameter="Alexa Fluor 488-A"  type="Pseudocolor"  fast="1" >
                   <Axis dimension="x"  name="A647-A"  label=""  auto="auto" />
                   <Axis dimension="y"  name="Alexa Fluor 488-A"  label=""  auto="auto" />
                   <GraphSettings level="5%"  smoothingHighResolution="1"  contourHighResolution="1"  histogramSmoothingCount="0"  graphResolution="256"  showOutliers="0"  drawLargeDots="0"  dotsToDraw="8000"  tint="le.chartfill.tinted.40"  lineWeight="le.lineweight.normal"  lineStyle="le.linestyle.solid" />
                   <GraphEnvironment showGrid="0"  showAxes="tnlTNL"  showGates="1"  showFreqOnPlots="1"  showGateNameOnPlots="1"  showMedians="0"  showUncomped="0"  addEventParam="0"  lastYAxisName="" >
                     <TextTraits font="SansSerif"  size="11"  name="Labels"  style="plain"  color="#000000"  background="#00ffffff"  just="left" />
                     <TextTraits font="SansSerif"  size="11"  name="LayoutGates"  style="plain"  color="#000000"  background="#00ffffff"  just="left" />
                     <TextTraits font="SansSerif"  size="9"  name="Numbers"  style="plain"  color="#000000"  background="#00ffffff"  just="left" />
                     <TextTraits font="SansSerif"  size="9"  name="Legend"  style="plain"  color="#000000"  background="#00ffffff"  just="left" />
                     <WindowPosition x="1458"  y="60"  width="390"  height="582"  displayed="0"  panelState="---" />
                   </GraphEnvironment>
                 </Graph>
                 <Gate gating:id="ID1336358053"  gating:parent_id="ID1263959144" >
                   <gating:PolygonGate eventsInside="1"  annoOffsetX="-52"  annoOffsetY="-58"  tint="#000000"  isTinted="0"  lineWeight="Normal"  userDefined="1"  quadId="-1"  gateResolution="256" >
                     <gating:dimension>
                       <data-type:fcs-dimension data-type:name="FSC-A" />
                     </gating:dimension>
                     <gating:dimension>
                       <data-type:fcs-dimension data-type:name="FSC-W" />
                     </gating:dimension>
                     <gating:vertex>
                       <gating:coordinate data-type:value="2878.1759274825" />
                       <gating:coordinate data-type:value="161876.9400921659" />
                     </gating:vertex>
                     <gating:vertex>
                       <gating:coordinate data-type:value="10360.6114168706" />
                       <gating:coordinate data-type:value="161876.9400921659" />
                     </gating:vertex>
                     <gating:vertex>
                       <gating:coordinate data-type:value="16021.3446964681" />
                       <gating:coordinate data-type:value="144964.4239631337" />
                     </gating:vertex>
                     <gating:vertex>
                       <gating:coordinate data-type:value="11654.0406508632" />
                       <gating:coordinate data-type:value="124427.797235023" />
                     </gating:vertex>
                     <gating:vertex>
                       <gating:coordinate data-type:value="7327.249514875" />
                       <gating:coordinate data-type:value="112347.4285714286" />
                     </gating:vertex>
                     <gating:vertex>
                       <gating:coordinate data-type:value="3300.5358649018" />
                       <gating:coordinate data-type:value="111139.3917050691" />
                     </gating:vertex>
                     <gating:vertex>
                       <gating:coordinate data-type:value="2690.0587673586" />
                       <gating:coordinate data-type:value="107515.2811059908" />
                     </gating:vertex>
                     <gating:vertex>
                       <gating:coordinate data-type:value="1870.6768212878" />
                       <gating:coordinate data-type:value="112347.4285714286" />
                     </gating:vertex>
                     <gating:vertex>
                       <gating:coordinate data-type:value="1810.848514652" />
                       <gating:coordinate data-type:value="130467.9815668203" />
                     </gating:vertex>
                     <gating:vertex>
                       <gating:coordinate data-type:value="2131.854843775" />
                       <gating:coordinate data-type:value="147380.4976958525" />
                     </gating:vertex>
                   </gating:PolygonGate>
                 </Gate>
                 <Subpopulations>
                   <Population name="Q1: A647-A- , Alexa Fluor 488-A+"  annotation=""  owningGroup="All Samples"  expanded="1"  sortPriority="10"  count="318" >
                     <Graph smoothing="0"  backColor="#ffffff"  foreColor="#000000"  heatMapStatParameter="Alexa Fluor 488-A"  type="Pseudocolor"  fast="1" >
                       <Axis dimension="x"  name="A647-A"  label=""  auto="auto" />
                       <Axis dimension="y"  name="Alexa Fluor 488-A"  label=""  auto="auto" />
                       <GraphSettings level="5%"  smoothingHighResolution="1"  contourHighResolution="1"  histogramSmoothingCount="0"  graphResolution="256"  showOutliers="0"  drawLargeDots="0"  dotsToDraw="8000"  tint="le.chartfill.tinted.40"  lineWeight="le.lineweight.normal"  lineStyle="le.linestyle.solid" />
                       <GraphEnvironment showGrid="0"  showAxes="tnlTNL"  showGates="1"  showFreqOnPlots="1"  showGateNameOnPlots="1"  showMedians="0"  showUncomped="0"  addEventParam="0"  lastYAxisName="" >
                         <TextTraits font="SansSerif"  size="11"  name="Labels"  style="plain"  color="#000000"  background="#00ffffff"  just="left" />
                         <TextTraits font="SansSerif"  size="11"  name="LayoutGates"  style="plain"  color="#000000"  background="#00ffffff"  just="left" />
                         <TextTraits font="SansSerif"  size="9"  name="Numbers"  style="plain"  color="#000000"  background="#00ffffff"  just="left" />
                         <TextTraits font="SansSerif"  size="9"  name="Legend"  style="plain"  color="#000000"  background="#00ffffff"  just="left" />
                         <WindowPosition x="1458"  y="60"  width="390"  height="582"  displayed="1"  panelState="---" />
                       </GraphEnvironment>
                     </Graph>
                     <Gate gating:id="ID933016779"  gating:parent_id="ID1336358053" >
                       <gating:RectangleGate eventsInside="1"  annoOffsetX="0"  annoOffsetY="0"  tint="#000000"  isTinted="0"  lineWeight="Normal"  userDefined="1"  percentX="0"  percentY="0" >
                         <gating:dimension gating:max="934.2459298736171" >
                           <data-type:fcs-dimension data-type:name="A647-A" />
                         </gating:dimension>
                         <gating:dimension gating:min="1352.2484889857844" >
                           <data-type:fcs-dimension data-type:name="Alexa Fluor 488-A" />
                         </gating:dimension>
                       </gating:RectangleGate>
                     </Gate>
                   </Population>
                   <Population name="Q2: A647-A+ , Alexa Fluor 488-A+"  annotation=""  owningGroup="All Samples"  expanded="1"  sortPriority="10"  count="9" >
                     <Graph smoothing="0"  backColor="#ffffff"  foreColor="#000000"  heatMapStatParameter="Alexa Fluor 488-A"  type="Pseudocolor"  fast="1" >
                       <Axis dimension="x"  name="A647-A"  label=""  auto="auto" />
                       <Axis dimension="y"  name="Alexa Fluor 488-A"  label=""  auto="auto" />
                       <GraphSettings level="5%"  smoothingHighResolution="1"  contourHighResolution="1"  histogramSmoothingCount="0"  graphResolution="256"  showOutliers="0"  drawLargeDots="0"  dotsToDraw="8000"  tint="le.chartfill.tinted.40"  lineWeight="le.lineweight.normal"  lineStyle="le.linestyle.solid" />
                       <GraphEnvironment showGrid="0"  showAxes="tnlTNL"  showGates="1"  showFreqOnPlots="1"  showGateNameOnPlots="1"  showMedians="0"  showUncomped="0"  addEventParam="0"  lastYAxisName="" >
                         <TextTraits font="SansSerif"  size="11"  name="Labels"  style="plain"  color="#000000"  background="#00ffffff"  just="left" />
                         <TextTraits font="SansSerif"  size="11"  name="LayoutGates"  style="plain"  color="#000000"  background="#00ffffff"  just="left" />
                         <TextTraits font="SansSerif"  size="9"  name="Numbers"  style="plain"  color="#000000"  background="#00ffffff"  just="left" />
                         <TextTraits font="SansSerif"  size="9"  name="Legend"  style="plain"  color="#000000"  background="#00ffffff"  just="left" />
                         <WindowPosition x="1458"  y="60"  width="390"  height="582"  displayed="1"  panelState="---" />
                       </GraphEnvironment>
                     </Graph>
                     <Gate gating:id="ID1057786519"  gating:parent_id="ID1336358053" >
                       <gating:RectangleGate eventsInside="1"  annoOffsetX="0"  annoOffsetY="0"  tint="#000000"  isTinted="0"  lineWeight="Normal"  userDefined="1"  percentX="0"  percentY="0" >
                         <gating:dimension gating:min="934.2459298736171" >
                           <data-type:fcs-dimension data-type:name="A647-A" />
                         </gating:dimension>
                         <gating:dimension gating:min="1352.2484889857844" >
                           <data-type:fcs-dimension data-type:name="Alexa Fluor 488-A" />
                         </gating:dimension>
                       </gating:RectangleGate>
                     </Gate>
                   </Population>
                   <Population name="Q3: A647-A+ , Alexa Fluor 488-A-"  annotation=""  owningGroup="All Samples"  expanded="1"  sortPriority="10"  count="415" >
                     <Graph smoothing="0"  backColor="#ffffff"  foreColor="#000000"  heatMapStatParameter="Alexa Fluor 488-A"  type="Pseudocolor"  fast="1" >
                       <Axis dimension="x"  name="A647-A"  label=""  auto="auto" />
                       <Axis dimension="y"  name="Alexa Fluor 488-A"  label=""  auto="auto" />
                       <GraphSettings level="5%"  smoothingHighResolution="1"  contourHighResolution="1"  histogramSmoothingCount="0"  graphResolution="256"  showOutliers="0"  drawLargeDots="0"  dotsToDraw="8000"  tint="le.chartfill.tinted.40"  lineWeight="le.lineweight.normal"  lineStyle="le.linestyle.solid" />
                       <GraphEnvironment showGrid="0"  showAxes="tnlTNL"  showGates="1"  showFreqOnPlots="1"  showGateNameOnPlots="1"  showMedians="0"  showUncomped="0"  addEventParam="0"  lastYAxisName="" >
                         <TextTraits font="SansSerif"  size="11"  name="Labels"  style="plain"  color="#000000"  background="#00ffffff"  just="left" />
                         <TextTraits font="SansSerif"  size="11"  name="LayoutGates"  style="plain"  color="#000000"  background="#00ffffff"  just="left" />
                         <TextTraits font="SansSerif"  size="9"  name="Numbers"  style="plain"  color="#000000"  background="#00ffffff"  just="left" />
                         <TextTraits font="SansSerif"  size="9"  name="Legend"  style="plain"  color="#000000"  background="#00ffffff"  just="left" />
                         <WindowPosition x="1458"  y="60"  width="390"  height="582"  displayed="1"  panelState="---" />
                       </GraphEnvironment>
                     </Graph>
                     <Gate gating:id="ID908646007"  gating:parent_id="ID1336358053" >
                       <gating:RectangleGate eventsInside="1"  annoOffsetX="0"  annoOffsetY="0"  tint="#000000"  isTinted="0"  lineWeight="Normal"  userDefined="1"  percentX="0"  percentY="0" >
                         <gating:dimension gating:min="934.2459298736171" >
                           <data-type:fcs-dimension data-type:name="A647-A" />
                         </gating:dimension>
                         <gating:dimension gating:max="1352.2484889857844" >
                           <data-type:fcs-dimension data-type:name="Alexa Fluor 488-A" />
                         </gating:dimension>
                       </gating:RectangleGate>
                     </Gate>
                   </Population>
                   <Population name="Q4: A647-A- , Alexa Fluor 488-A-"  annotation=""  owningGroup="All Samples"  expanded="1"  sortPriority="10"  count="2887" >
                     <Graph smoothing="0"  backColor="#ffffff"  foreColor="#000000"  heatMapStatParameter="Alexa Fluor 488-A"  type="Pseudocolor"  fast="1" >
                       <Axis dimension="x"  name="A647-A"  label=""  auto="auto" />
                       <Axis dimension="y"  name="Alexa Fluor 488-A"  label=""  auto="auto" />
                       <GraphSettings level="5%"  smoothingHighResolution="1"  contourHighResolution="1"  histogramSmoothingCount="0"  graphResolution="256"  showOutliers="0"  drawLargeDots="0"  dotsToDraw="8000"  tint="le.chartfill.tinted.40"  lineWeight="le.lineweight.normal"  lineStyle="le.linestyle.solid" />
                       <GraphEnvironment showGrid="0"  showAxes="tnlTNL"  showGates="1"  showFreqOnPlots="1"  showGateNameOnPlots="1"  showMedians="0"  showUncomped="0"  addEventParam="0"  lastYAxisName="" >
                         <TextTraits font="SansSerif"  size="11"  name="Labels"  style="plain"  color="#000000"  background="#00ffffff"  just="left" />
                         <TextTraits font="SansSerif"  size="11"  name="LayoutGates"  style="plain"  color="#000000"  background="#00ffffff"  just="left" />
                         <TextTraits font="SansSerif"  size="9"  name="Numbers"  style="plain"  color="#000000"  background="#00ffffff"  just="left" />
                         <TextTraits font="SansSerif"  size="9"  name="Legend"  style="plain"  color="#000000"  background="#00ffffff"  just="left" />
                         <WindowPosition x="1458"  y="60"  width="390"  height="582"  displayed="1"  panelState="---" />
                       </GraphEnvironment>
                     </Graph>
                     <Gate gating:id="ID1346221535"  gating:parent_id="ID1336358053" >
                       <gating:RectangleGate eventsInside="1"  annoOffsetX="0"  annoOffsetY="0"  tint="#000000"  isTinted="0"  lineWeight="Normal"  userDefined="1"  percentX="0"  percentY="0" >
                         <gating:dimension gating:max="934.2459298736171" >
                           <data-type:fcs-dimension data-type:name="A647-A" />
                         </gating:dimension>
                         <gating:dimension gating:max="1352.2484889857844" >
                           <data-type:fcs-dimension data-type:name="Alexa Fluor 488-A" />
                         </gating:dimension>
                       </gating:RectangleGate>
                     </Gate>
                   </Population>
                 </Subpopulations>
               </Population>
             </Subpopulations>
           </Population>
         </Subpopulations>
       </SampleNode>
     </Sample>
     <Sample>
       <DataSet uri="file:/Z:/RutkowskiDT/UV%20LSR/Listmode%20Data%20Files/20220428%20PARP%20A647/PARP%20A647_Cre%20Tg_002_024.fcs"  sampleID="27" />
       <Transformations>
         <transforms:biex transforms:length="256"  transforms:maxRange="262144"  transforms:neg="0"  transforms:width="-100"  transforms:pos="4.418539922" >
           <data-type:parameter data-type:name="FSC-A" />
         </transforms:biex>
         <transforms:linear transforms:minRange="0"  transforms:maxRange="262144"  gain="1" >
           <data-type:parameter data-type:name="FSC-W" />
         </transforms:linear>
         <transforms:biex transforms:length="256"  transforms:maxRange="262144"  transforms:neg="0"  transforms:width="-100"  transforms:pos="4.418539922" >
           <data-type:parameter data-type:name="SSC-A" />
         </transforms:biex>
         <transforms:biex transforms:length="256"  transforms:maxRange="262144"  transforms:neg="0"  transforms:width="-100"  transforms:pos="4.418539922" >
           <data-type:parameter data-type:name="Alexa Fluor 488-A" />
         </transforms:biex>
         <transforms:biex transforms:length="256"  transforms:maxRange="262144"  transforms:neg="0"  transforms:width="-100"  transforms:pos="4.418539922" >
           <data-type:parameter data-type:name="A647-A" />
         </transforms:biex>
         <transforms:linear transforms:minRange="0.518314741"  transforms:maxRange="61"  gain="0.0102636582" >
           <data-type:parameter data-type:name="Time" />
         </transforms:linear>
       </Transformations>
       <Keywords>
         <Keyword name="FJ_FCS_VERSION"  value="3" />
         <Keyword name="$BEGINANALYSIS"  value="0" />
         <Keyword name="$ENDANALYSIS"  value="0" />
         <Keyword name="$BEGINSTEXT"  value="0" />
         <Keyword name="$ENDSTEXT"  value="0" />
         <Keyword name="$BEGINDATA"  value="1933" />
         <Keyword name="$ENDDATA"  value="121932             " />
         <Keyword name="$FIL"  value="PARP A647_Cre Tg_002_024.fcs" />
         <Keyword name="$SYS"  value="Windows 7 6.1" />
         <Keyword name="$TOT"  value="5000               " />
         <Keyword name="$PAR"  value="6" />
         <Keyword name="$MODE"  value="L" />
         <Keyword name="$BYTEORD"  value="4,3,2,1" />
         <Keyword name="$DATATYPE"  value="F" />
         <Keyword name="$NEXTDATA"  value="0" />
         <Keyword name="CREATOR"  value="BD FACSDiva Software Version 8.0.1" />
         <Keyword name="TUBE NAME"  value="Cre Tg_002" />
         <Keyword name="$SRC"  value="PARP A647" />
         <Keyword name="EXPERIMENT NAME"  value="20220428 PARP A647" />
         <Keyword name="GUID"  value="aafdb4a3-a47c-44a6-9535-f0db41841225" />
         <Keyword name="$DATE"  value="28-APR-2022" />
         <Keyword name="$BTIM"  value="18:18:36" />
         <Keyword name="$ETIM"  value="18:19:37" />
         <Keyword name="$CYT"  value="LSRII" />
         <Keyword name="SETTINGS"  value="Cytometer" />
         <Keyword name="CYTNUM"  value="1" />
         <Keyword name="WINDOW EXTENSION"  value="10.00" />
         <Keyword name="EXPORT USER NAME"  value="Rutkowski" />
         <Keyword name="EXPORT TIME"  value="28-APR-2022-18:42:48" />
         <Keyword name="$OP"  value="Rutkowski" />
         <Keyword name="FSC ASF"  value="0.69" />
         <Keyword name="AUTOBS"  value="TRUE" />
         <Keyword name="$INST"  value=" " />
         <Keyword name="LASER1NAME"  value="Blue" />
         <Keyword name="LASER1DELAY"  value="0.00" />
         <Keyword name="LASER1ASF"  value="0.99" />
         <Keyword name="LASER2NAME"  value="Red" />
         <Keyword name="LASER2DELAY"  value="65.53" />
         <Keyword name="LASER2ASF"  value="0.85" />
         <Keyword name="$TIMESTEP"  value="0.01" />
         <Keyword name="SPILL"  value="2,Alexa Fluor 488-A,A647-A,1,0,0,1" />
         <Keyword name="APPLY COMPENSATION"  value="TRUE" />
         <Keyword name="THRESHOLD"  value="FSC,600" />
         <Keyword name="$P1N"  value="FSC-A" />
         <Keyword name="$P1R"  value="262144" />
         <Keyword name="$P1B"  value="32" />
         <Keyword name="$P1E"  value="0,0" />
         <Keyword name="$P1V"  value="0" />
         <Keyword name="$P1G"  value="1.0" />
         <Keyword name="P1DISPLAY"  value="LOG" />
         <Keyword name="P1BS"  value="0" />
         <Keyword name="P1MS"  value="0" />
         <Keyword name="$P2N"  value="FSC-W" />
         <Keyword name="$P2R"  value="262144" />
         <Keyword name="$P2B"  value="32" />
         <Keyword name="$P2E"  value="0,0" />
         <Keyword name="$P2V"  value="0" />
         <Keyword name="$P2G"  value="1.0" />
         <Keyword name="P2BS"  value="-1" />
         <Keyword name="P2MS"  value="0" />
         <Keyword name="$P3N"  value="SSC-A" />
         <Keyword name="$P3R"  value="262144" />
         <Keyword name="$P3B"  value="32" />
         <Keyword name="$P3E"  value="0,0" />
         <Keyword name="$P3V"  value="183" />
         <Keyword name="$P3G"  value="1.0" />
         <Keyword name="P3DISPLAY"  value="LOG" />
         <Keyword name="P3BS"  value="0" />
         <Keyword name="P3MS"  value="0" />
         <Keyword name="$P4N"  value="Alexa Fluor 488-A" />
         <Keyword name="$P4R"  value="262144" />
         <Keyword name="$P4B"  value="32" />
         <Keyword name="$P4E"  value="0,0" />
         <Keyword name="$P4V"  value="320" />
         <Keyword name="$P4G"  value="1.0" />
         <Keyword name="P4DISPLAY"  value="LOG" />
         <Keyword name="P4BS"  value="0" />
         <Keyword name="P4MS"  value="0" />
         <Keyword name="$P5N"  value="A647-A" />
         <Keyword name="$P5R"  value="262144" />
         <Keyword name="$P5B"  value="32" />
         <Keyword name="$P5E"  value="0,0" />
         <Keyword name="$P5V"  value="320" />
         <Keyword name="$P5G"  value="1.0" />
         <Keyword name="P5DISPLAY"  value="LOG" />
         <Keyword name="P5BS"  value="60" />
         <Keyword name="P5MS"  value="0" />
         <Keyword name="$P6N"  value="Time" />
         <Keyword name="$P6R"  value="262144" />
         <Keyword name="$P6B"  value="32" />
         <Keyword name="$P6E"  value="0,0" />
         <Keyword name="$P6G"  value="0.01" />
         <Keyword name="P6BS"  value="0" />
         <Keyword name="P6MS"  value="0" />
         <Keyword name="CST SETUP STATUS"  value="SUCCESS WITH WARNING" />
         <Keyword name="CST BEADS LOT ID"  value="12023" />
         <Keyword name="CYTOMETER CONFIG NAME"  value="Copy of U of IA Custom LSRII Config" />
         <Keyword name="CYTOMETER CONFIG CREATE DATE"  value="2016-08-17T09:40:15-05:00" />
         <Keyword name="CST SETUP DATE"  value="2018-11-27T08:47:38-06:00" />
         <Keyword name="CST BASELINE DATE"  value="2018-10-03T08:46:21-05:00" />
         <Keyword name="CST BEADS EXPIRED"  value="False" />
         <Keyword name="CST PERFORMANCE EXPIRED"  value="2018-11-28T08:47:38-06:00" />
         <Keyword name="CST REGULATORY STATUS"  value="RUO Performance Check" />
         <Keyword name="$P1S"  value="" />
         <Keyword name="$P2S"  value="" />
         <Keyword name="$P3S"  value="" />
         <Keyword name="$P4S"  value="" />
         <Keyword name="$P5S"  value="" />
         <Keyword name="$P6S"  value="" />
       </Keywords>
       <SampleNode name="PARP A647_Cre Tg_002_024.fcs"  annotation=""  owningGroup=""  expanded="1"  sortPriority="10"  count="5000"  sampleID="27" >
         <Graph smoothing="0"  backColor="#ffffff"  foreColor="#000000"  type="Pseudocolor"  fast="1" >
           <Axis dimension="x"  name="FSC-A"  label=""  auto="auto" />
           <Axis dimension="y"  name="SSC-A"  label=""  auto="auto" />
           <GraphSettings level="5%"  smoothingHighResolution="1"  contourHighResolution="1"  histogramSmoothingCount="0"  graphResolution="256"  showOutliers="0"  drawLargeDots="0"  dotsToDraw="8000"  tint="le.chartfill.tinted.40"  lineWeight="le.lineweight.normal"  lineStyle="le.linestyle.solid" />
           <GraphEnvironment showGrid="0"  showAxes="tnlTNL"  showGates="1"  showFreqOnPlots="1"  showGateNameOnPlots="1"  showMedians="0"  showUncomped="0"  addEventParam="0"  lastYAxisName="" >
             <TextTraits font="SansSerif"  size="11"  name="Labels"  style="plain"  color="#000000"  background="#00ffffff"  just="left" />
             <TextTraits font="SansSerif"  size="11"  name="LayoutGates"  style="plain"  color="#000000"  background="#00ffffff"  just="left" />
             <TextTraits font="SansSerif"  size="9"  name="Numbers"  style="plain"  color="#000000"  background="#00ffffff"  just="left" />
             <TextTraits font="SansSerif"  size="9"  name="Legend"  style="plain"  color="#000000"  background="#00ffffff"  just="left" />
           </GraphEnvironment>
         </Graph>
         <Subpopulations>
           <Population name="cells"  annotation=""  owningGroup="All Samples"  expanded="1"  sortPriority="10"  count="4812" >
             <Graph smoothing="0"  backColor="#ffffff"  foreColor="#000000"  heatMapStatParameter="Alexa Fluor 488-A"  type="Pseudocolor"  fast="1" >
               <Axis dimension="x"  name="FSC-A"  label=""  auto="auto" />
               <Axis dimension="y"  name="FSC-W"  label=""  auto="auto" />
               <GraphSettings level="5%"  smoothingHighResolution="1"  contourHighResolution="1"  histogramSmoothingCount="0"  graphResolution="256"  showOutliers="0"  drawLargeDots="0"  dotsToDraw="8000"  tint="le.chartfill.tinted.40"  lineWeight="le.lineweight.normal"  lineStyle="le.linestyle.solid" />
               <GraphEnvironment showGrid="0"  showAxes="tnlTNL"  showGates="1"  showFreqOnPlots="1"  showGateNameOnPlots="1"  showMedians="0"  showUncomped="0"  addEventParam="0"  lastYAxisName="" >
                 <TextTraits font="SansSerif"  size="11"  name="Labels"  style="plain"  color="#000000"  background="#00ffffff"  just="left" />
                 <TextTraits font="SansSerif"  size="11"  name="LayoutGates"  style="plain"  color="#000000"  background="#00ffffff"  just="left" />
                 <TextTraits font="SansSerif"  size="9"  name="Numbers"  style="plain"  color="#000000"  background="#00ffffff"  just="left" />
                 <TextTraits font="SansSerif"  size="9"  name="Legend"  style="plain"  color="#000000"  background="#00ffffff"  just="left" />
                 <WindowPosition x="1458"  y="60"  width="390"  height="582"  displayed="0"  panelState="---" />
               </GraphEnvironment>
             </Graph>
             <Gate gating:id="ID736048284" >
               <gating:PolygonGate eventsInside="1"  annoOffsetX="-43"  annoOffsetY="-37"  tint="#000000"  isTinted="0"  lineWeight="Normal"  userDefined="1"  quadId="-1"  gateResolution="256" >
                 <gating:dimension>
                   <data-type:fcs-dimension data-type:name="FSC-A" />
                 </gating:dimension>
                 <gating:dimension>
                   <data-type:fcs-dimension data-type:name="SSC-A" />
                 </gating:dimension>
                 <gating:vertex>
                   <gating:coordinate data-type:value="5435.6155058055" />
                   <gating:coordinate data-type:value="15391.34858665" />
                 </gating:vertex>
                 <gating:vertex>
                   <gating:coordinate data-type:value="2690.0587673586" />
                   <gating:coordinate data-type:value="5803.0641680684" />
                 </gating:vertex>
                 <gating:vertex>
                   <gating:coordinate data-type:value="1932.5925903756" />
                   <gating:coordinate data-type:value="3478.5636348251" />
                 </gating:vertex>
                 <gating:vertex>
                   <gating:coordinate data-type:value="1539.9118741037" />
                   <gating:coordinate data-type:value="1615.7429718226" />
                 </gating:vertex>
                 <gating:vertex>
                   <gating:coordinate data-type:value="1443.1882538519" />
                   <gating:coordinate data-type:value="935.3074468793" />
                 </gating:vertex>
                 <gating:vertex>
                   <gating:coordinate data-type:value="2690.0587673586" />
                   <gating:coordinate data-type:value="733.5837745784" />
                 </gating:vertex>
                 <gating:vertex>
                   <gating:coordinate data-type:value="7906.4353576686" />
                   <gating:coordinate data-type:value="1504.8938731324" />
                 </gating:vertex>
                 <gating:vertex>
                   <gating:coordinate data-type:value="18826.074156843" />
                   <gating:coordinate data-type:value="4564.0285090111" />
                 </gating:vertex>
                 <gating:vertex>
                   <gating:coordinate data-type:value="20417.3039822702" />
                   <gating:coordinate data-type:value="9560.6232887676" />
                 </gating:vertex>
                 <gating:vertex>
                   <gating:coordinate data-type:value="9584.5904280848" />
                   <gating:coordinate data-type:value="15391.34858665" />
                 </gating:vertex>
               </gating:PolygonGate>
             </Gate>
             <Subpopulations>
               <Population name="Single Cells"  annotation=""  owningGroup="All Samples"  expanded="1"  sortPriority="10"  count="3542" >
                 <Graph smoothing="0"  backColor="#ffffff"  foreColor="#000000"  heatMapStatParameter="Alexa Fluor 488-A"  type="Pseudocolor"  fast="1" >
                   <Axis dimension="x"  name="A647-A"  label=""  auto="auto" />
                   <Axis dimension="y"  name="Alexa Fluor 488-A"  label=""  auto="auto" />
                   <GraphSettings level="5%"  smoothingHighResolution="1"  contourHighResolution="1"  histogramSmoothingCount="0"  graphResolution="256"  showOutliers="0"  drawLargeDots="0"  dotsToDraw="8000"  tint="le.chartfill.tinted.40"  lineWeight="le.lineweight.normal"  lineStyle="le.linestyle.solid" />
                   <GraphEnvironment showGrid="0"  showAxes="tnlTNL"  showGates="1"  showFreqOnPlots="1"  showGateNameOnPlots="1"  showMedians="0"  showUncomped="0"  addEventParam="0"  lastYAxisName="" >
                     <TextTraits font="SansSerif"  size="11"  name="Labels"  style="plain"  color="#000000"  background="#00ffffff"  just="left" />
                     <TextTraits font="SansSerif"  size="11"  name="LayoutGates"  style="plain"  color="#000000"  background="#00ffffff"  just="left" />
                     <TextTraits font="SansSerif"  size="9"  name="Numbers"  style="plain"  color="#000000"  background="#00ffffff"  just="left" />
                     <TextTraits font="SansSerif"  size="9"  name="Legend"  style="plain"  color="#000000"  background="#00ffffff"  just="left" />
                     <WindowPosition x="1458"  y="60"  width="390"  height="582"  displayed="0"  panelState="---" />
                   </GraphEnvironment>
                 </Graph>
                 <Gate gating:id="ID1395916821"  gating:parent_id="ID736048284" >
                   <gating:PolygonGate eventsInside="1"  annoOffsetX="-52"  annoOffsetY="-58"  tint="#000000"  isTinted="0"  lineWeight="Normal"  userDefined="1"  quadId="-1"  gateResolution="256" >
                     <gating:dimension>
                       <data-type:fcs-dimension data-type:name="FSC-A" />
                     </gating:dimension>
                     <gating:dimension>
                       <data-type:fcs-dimension data-type:name="FSC-W" />
                     </gating:dimension>
                     <gating:vertex>
                       <gating:coordinate data-type:value="2878.1759274825" />
                       <gating:coordinate data-type:value="161876.9400921659" />
                     </gating:vertex>
                     <gating:vertex>
                       <gating:coordinate data-type:value="10360.6114168706" />
                       <gating:coordinate data-type:value="161876.9400921659" />
                     </gating:vertex>
                     <gating:vertex>
                       <gating:coordinate data-type:value="16021.3446964681" />
                       <gating:coordinate data-type:value="144964.4239631337" />
                     </gating:vertex>
                     <gating:vertex>
                       <gating:coordinate data-type:value="11654.0406508632" />
                       <gating:coordinate data-type:value="124427.797235023" />
                     </gating:vertex>
                     <gating:vertex>
                       <gating:coordinate data-type:value="7327.249514875" />
                       <gating:coordinate data-type:value="112347.4285714286" />
                     </gating:vertex>
                     <gating:vertex>
                       <gating:coordinate data-type:value="3300.5358649018" />
                       <gating:coordinate data-type:value="111139.3917050691" />
                     </gating:vertex>
                     <gating:vertex>
                       <gating:coordinate data-type:value="2690.0587673586" />
                       <gating:coordinate data-type:value="107515.2811059908" />
                     </gating:vertex>
                     <gating:vertex>
                       <gating:coordinate data-type:value="1870.6768212878" />
                       <gating:coordinate data-type:value="112347.4285714286" />
                     </gating:vertex>
                     <gating:vertex>
                       <gating:coordinate data-type:value="1810.848514652" />
                       <gating:coordinate data-type:value="130467.9815668203" />
                     </gating:vertex>
                     <gating:vertex>
                       <gating:coordinate data-type:value="2131.854843775" />
                       <gating:coordinate data-type:value="147380.4976958525" />
                     </gating:vertex>
                   </gating:PolygonGate>
                 </Gate>
                 <Subpopulations>
                   <Population name="Q1: A647-A- , Alexa Fluor 488-A+"  annotation=""  owningGroup="All Samples"  expanded="1"  sortPriority="10"  count="295" >
                     <Graph smoothing="0"  backColor="#ffffff"  foreColor="#000000"  heatMapStatParameter="Alexa Fluor 488-A"  type="Pseudocolor"  fast="1" >
                       <Axis dimension="x"  name="A647-A"  label=""  auto="auto" />
                       <Axis dimension="y"  name="Alexa Fluor 488-A"  label=""  auto="auto" />
                       <GraphSettings level="5%"  smoothingHighResolution="1"  contourHighResolution="1"  histogramSmoothingCount="0"  graphResolution="256"  showOutliers="0"  drawLargeDots="0"  dotsToDraw="8000"  tint="le.chartfill.tinted.40"  lineWeight="le.lineweight.normal"  lineStyle="le.linestyle.solid" />
                       <GraphEnvironment showGrid="0"  showAxes="tnlTNL"  showGates="1"  showFreqOnPlots="1"  showGateNameOnPlots="1"  showMedians="0"  showUncomped="0"  addEventParam="0"  lastYAxisName="" >
                         <TextTraits font="SansSerif"  size="11"  name="Labels"  style="plain"  color="#000000"  background="#00ffffff"  just="left" />
                         <TextTraits font="SansSerif"  size="11"  name="LayoutGates"  style="plain"  color="#000000"  background="#00ffffff"  just="left" />
                         <TextTraits font="SansSerif"  size="9"  name="Numbers"  style="plain"  color="#000000"  background="#00ffffff"  just="left" />
                         <TextTraits font="SansSerif"  size="9"  name="Legend"  style="plain"  color="#000000"  background="#00ffffff"  just="left" />
                         <WindowPosition x="1458"  y="60"  width="390"  height="582"  displayed="1"  panelState="---" />
                       </GraphEnvironment>
                     </Graph>
                     <Gate gating:id="ID1789715796"  gating:parent_id="ID1395916821" >
                       <gating:RectangleGate eventsInside="1"  annoOffsetX="0"  annoOffsetY="0"  tint="#000000"  isTinted="0"  lineWeight="Normal"  userDefined="1"  percentX="0"  percentY="0" >
                         <gating:dimension gating:max="934.2459298736171" >
                           <data-type:fcs-dimension data-type:name="A647-A" />
                         </gating:dimension>
                         <gating:dimension gating:min="1352.2484889857844" >
                           <data-type:fcs-dimension data-type:name="Alexa Fluor 488-A" />
                         </gating:dimension>
                       </gating:RectangleGate>
                     </Gate>
                   </Population>
                   <Population name="Q2: A647-A+ , Alexa Fluor 488-A+"  annotation=""  owningGroup="All Samples"  expanded="1"  sortPriority="10"  count="17" >
                     <Graph smoothing="0"  backColor="#ffffff"  foreColor="#000000"  heatMapStatParameter="Alexa Fluor 488-A"  type="Pseudocolor"  fast="1" >
                       <Axis dimension="x"  name="A647-A"  label=""  auto="auto" />
                       <Axis dimension="y"  name="Alexa Fluor 488-A"  label=""  auto="auto" />
                       <GraphSettings level="5%"  smoothingHighResolution="1"  contourHighResolution="1"  histogramSmoothingCount="0"  graphResolution="256"  showOutliers="0"  drawLargeDots="0"  dotsToDraw="8000"  tint="le.chartfill.tinted.40"  lineWeight="le.lineweight.normal"  lineStyle="le.linestyle.solid" />
                       <GraphEnvironment showGrid="0"  showAxes="tnlTNL"  showGates="1"  showFreqOnPlots="1"  showGateNameOnPlots="1"  showMedians="0"  showUncomped="0"  addEventParam="0"  lastYAxisName="" >
                         <TextTraits font="SansSerif"  size="11"  name="Labels"  style="plain"  color="#000000"  background="#00ffffff"  just="left" />
                         <TextTraits font="SansSerif"  size="11"  name="LayoutGates"  style="plain"  color="#000000"  background="#00ffffff"  just="left" />
                         <TextTraits font="SansSerif"  size="9"  name="Numbers"  style="plain"  color="#000000"  background="#00ffffff"  just="left" />
                         <TextTraits font="SansSerif"  size="9"  name="Legend"  style="plain"  color="#000000"  background="#00ffffff"  just="left" />
                         <WindowPosition x="1458"  y="60"  width="390"  height="582"  displayed="1"  panelState="---" />
                       </GraphEnvironment>
                     </Graph>
                     <Gate gating:id="ID934369999"  gating:parent_id="ID1395916821" >
                       <gating:RectangleGate eventsInside="1"  annoOffsetX="0"  annoOffsetY="0"  tint="#000000"  isTinted="0"  lineWeight="Normal"  userDefined="1"  percentX="0"  percentY="0" >
                         <gating:dimension gating:min="934.2459298736171" >
                           <data-type:fcs-dimension data-type:name="A647-A" />
                         </gating:dimension>
                         <gating:dimension gating:min="1352.2484889857844" >
                           <data-type:fcs-dimension data-type:name="Alexa Fluor 488-A" />
                         </gating:dimension>
                       </gating:RectangleGate>
                     </Gate>
                   </Population>
                   <Population name="Q3: A647-A+ , Alexa Fluor 488-A-"  annotation=""  owningGroup="All Samples"  expanded="1"  sortPriority="10"  count="398" >
                     <Graph smoothing="0"  backColor="#ffffff"  foreColor="#000000"  heatMapStatParameter="Alexa Fluor 488-A"  type="Pseudocolor"  fast="1" >
                       <Axis dimension="x"  name="A647-A"  label=""  auto="auto" />
                       <Axis dimension="y"  name="Alexa Fluor 488-A"  label=""  auto="auto" />
                       <GraphSettings level="5%"  smoothingHighResolution="1"  contourHighResolution="1"  histogramSmoothingCount="0"  graphResolution="256"  showOutliers="0"  drawLargeDots="0"  dotsToDraw="8000"  tint="le.chartfill.tinted.40"  lineWeight="le.lineweight.normal"  lineStyle="le.linestyle.solid" />
                       <GraphEnvironment showGrid="0"  showAxes="tnlTNL"  showGates="1"  showFreqOnPlots="1"  showGateNameOnPlots="1"  showMedians="0"  showUncomped="0"  addEventParam="0"  lastYAxisName="" >
                         <TextTraits font="SansSerif"  size="11"  name="Labels"  style="plain"  color="#000000"  background="#00ffffff"  just="left" />
                         <TextTraits font="SansSerif"  size="11"  name="LayoutGates"  style="plain"  color="#000000"  background="#00ffffff"  just="left" />
                         <TextTraits font="SansSerif"  size="9"  name="Numbers"  style="plain"  color="#000000"  background="#00ffffff"  just="left" />
                         <TextTraits font="SansSerif"  size="9"  name="Legend"  style="plain"  color="#000000"  background="#00ffffff"  just="left" />
                         <WindowPosition x="1458"  y="60"  width="390"  height="582"  displayed="1"  panelState="---" />
                       </GraphEnvironment>
                     </Graph>
                     <Gate gating:id="ID882390248"  gating:parent_id="ID1395916821" >
                       <gating:RectangleGate eventsInside="1"  annoOffsetX="0"  annoOffsetY="0"  tint="#000000"  isTinted="0"  lineWeight="Normal"  userDefined="1"  percentX="0"  percentY="0" >
                         <gating:dimension gating:min="934.2459298736171" >
                           <data-type:fcs-dimension data-type:name="A647-A" />
                         </gating:dimension>
                         <gating:dimension gating:max="1352.2484889857844" >
                           <data-type:fcs-dimension data-type:name="Alexa Fluor 488-A" />
                         </gating:dimension>
                       </gating:RectangleGate>
                     </Gate>
                   </Population>
                   <Population name="Q4: A647-A- , Alexa Fluor 488-A-"  annotation=""  owningGroup="All Samples"  expanded="1"  sortPriority="10"  count="2832" >
                     <Graph smoothing="0"  backColor="#ffffff"  foreColor="#000000"  heatMapStatParameter="Alexa Fluor 488-A"  type="Pseudocolor"  fast="1" >
                       <Axis dimension="x"  name="A647-A"  label=""  auto="auto" />
                       <Axis dimension="y"  name="Alexa Fluor 488-A"  label=""  auto="auto" />
                       <GraphSettings level="5%"  smoothingHighResolution="1"  contourHighResolution="1"  histogramSmoothingCount="0"  graphResolution="256"  showOutliers="0"  drawLargeDots="0"  dotsToDraw="8000"  tint="le.chartfill.tinted.40"  lineWeight="le.lineweight.normal"  lineStyle="le.linestyle.solid" />
                       <GraphEnvironment showGrid="0"  showAxes="tnlTNL"  showGates="1"  showFreqOnPlots="1"  showGateNameOnPlots="1"  showMedians="0"  showUncomped="0"  addEventParam="0"  lastYAxisName="" >
                         <TextTraits font="SansSerif"  size="11"  name="Labels"  style="plain"  color="#000000"  background="#00ffffff"  just="left" />
                         <TextTraits font="SansSerif"  size="11"  name="LayoutGates"  style="plain"  color="#000000"  background="#00ffffff"  just="left" />
                         <TextTraits font="SansSerif"  size="9"  name="Numbers"  style="plain"  color="#000000"  background="#00ffffff"  just="left" />
                         <TextTraits font="SansSerif"  size="9"  name="Legend"  style="plain"  color="#000000"  background="#00ffffff"  just="left" />
                         <WindowPosition x="1458"  y="60"  width="390"  height="582"  displayed="1"  panelState="---" />
                       </GraphEnvironment>
                     </Graph>
                     <Gate gating:id="ID1178143065"  gating:parent_id="ID1395916821" >
                       <gating:RectangleGate eventsInside="1"  annoOffsetX="0"  annoOffsetY="0"  tint="#000000"  isTinted="0"  lineWeight="Normal"  userDefined="1"  percentX="0"  percentY="0" >
                         <gating:dimension gating:max="934.2459298736171" >
                           <data-type:fcs-dimension data-type:name="A647-A" />
                         </gating:dimension>
                         <gating:dimension gating:max="1352.2484889857844" >
                           <data-type:fcs-dimension data-type:name="Alexa Fluor 488-A" />
                         </gating:dimension>
                       </gating:RectangleGate>
                     </Gate>
                   </Population>
                 </Subpopulations>
               </Population>
             </Subpopulations>
           </Population>
         </Subpopulations>
       </SampleNode>
     </Sample>
     <Sample>
       <DataSet uri="file:/Z:/RutkowskiDT/UV%20LSR/Listmode%20Data%20Files/20220428%20PARP%20A647/PARP%20A647_Cre%20Tg_022.fcs"  sampleID="28" />
       <Transformations>
         <transforms:biex transforms:length="256"  transforms:maxRange="262144"  transforms:neg="0"  transforms:width="-100"  transforms:pos="4.418539922" >
           <data-type:parameter data-type:name="FSC-A" />
         </transforms:biex>
         <transforms:linear transforms:minRange="0"  transforms:maxRange="262144"  gain="1" >
           <data-type:parameter data-type:name="FSC-W" />
         </transforms:linear>
         <transforms:biex transforms:length="256"  transforms:maxRange="262144"  transforms:neg="0"  transforms:width="-100"  transforms:pos="4.418539922" >
           <data-type:parameter data-type:name="SSC-A" />
         </transforms:biex>
         <transforms:biex transforms:length="256"  transforms:maxRange="262144"  transforms:neg="0"  transforms:width="-100"  transforms:pos="4.418539922" >
           <data-type:parameter data-type:name="Alexa Fluor 488-A" />
         </transforms:biex>
         <transforms:biex transforms:length="256"  transforms:maxRange="262144"  transforms:neg="0"  transforms:width="-100"  transforms:pos="4.418539922" >
           <data-type:parameter data-type:name="A647-A" />
         </transforms:biex>
         <transforms:linear transforms:minRange="0.5320541425"  transforms:maxRange="42"  gain="0.0104120184" >
           <data-type:parameter data-type:name="Time" />
         </transforms:linear>
       </Transformations>
       <Keywords>
         <Keyword name="FJ_FCS_VERSION"  value="3" />
         <Keyword name="$BEGINANALYSIS"  value="0" />
         <Keyword name="$ENDANALYSIS"  value="0" />
         <Keyword name="$BEGINSTEXT"  value="0" />
         <Keyword name="$ENDSTEXT"  value="0" />
         <Keyword name="$BEGINDATA"  value="1926" />
         <Keyword name="$ENDDATA"  value="121925             " />
         <Keyword name="$FIL"  value="PARP A647_Cre Tg_022.fcs" />
         <Keyword name="$SYS"  value="Windows 7 6.1" />
         <Keyword name="$TOT"  value="5000               " />
         <Keyword name="$PAR"  value="6" />
         <Keyword name="$MODE"  value="L" />
         <Keyword name="$BYTEORD"  value="4,3,2,1" />
         <Keyword name="$DATATYPE"  value="F" />
         <Keyword name="$NEXTDATA"  value="0" />
         <Keyword name="CREATOR"  value="BD FACSDiva Software Version 8.0.1" />
         <Keyword name="TUBE NAME"  value="Cre Tg" />
         <Keyword name="$SRC"  value="PARP A647" />
         <Keyword name="EXPERIMENT NAME"  value="20220428 PARP A647" />
         <Keyword name="GUID"  value="f0204a46-e869-4ad0-8160-afa726441621" />
         <Keyword name="$DATE"  value="28-APR-2022" />
         <Keyword name="$BTIM"  value="18:16:04" />
         <Keyword name="$ETIM"  value="18:16:46" />
         <Keyword name="$CYT"  value="LSRII" />
         <Keyword name="SETTINGS"  value="Cytometer" />
         <Keyword name="CYTNUM"  value="1" />
         <Keyword name="WINDOW EXTENSION"  value="10.00" />
         <Keyword name="EXPORT USER NAME"  value="Rutkowski" />
         <Keyword name="EXPORT TIME"  value="28-APR-2022-18:42:48" />
         <Keyword name="$OP"  value="Rutkowski" />
         <Keyword name="FSC ASF"  value="0.69" />
         <Keyword name="AUTOBS"  value="TRUE" />
         <Keyword name="$INST"  value=" " />
         <Keyword name="LASER1NAME"  value="Blue" />
         <Keyword name="LASER1DELAY"  value="0.00" />
         <Keyword name="LASER1ASF"  value="0.99" />
         <Keyword name="LASER2NAME"  value="Red" />
         <Keyword name="LASER2DELAY"  value="65.53" />
         <Keyword name="LASER2ASF"  value="0.85" />
         <Keyword name="$TIMESTEP"  value="0.01" />
         <Keyword name="SPILL"  value="2,Alexa Fluor 488-A,A647-A,1,0,0,1" />
         <Keyword name="APPLY COMPENSATION"  value="TRUE" />
         <Keyword name="THRESHOLD"  value="FSC,600" />
         <Keyword name="$P1N"  value="FSC-A" />
         <Keyword name="$P1R"  value="262144" />
         <Keyword name="$P1B"  value="32" />
         <Keyword name="$P1E"  value="0,0" />
         <Keyword name="$P1V"  value="0" />
         <Keyword name="$P1G"  value="1.0" />
         <Keyword name="P1DISPLAY"  value="LOG" />
         <Keyword name="P1BS"  value="0" />
         <Keyword name="P1MS"  value="0" />
         <Keyword name="$P2N"  value="FSC-W" />
         <Keyword name="$P2R"  value="262144" />
         <Keyword name="$P2B"  value="32" />
         <Keyword name="$P2E"  value="0,0" />
         <Keyword name="$P2V"  value="0" />
         <Keyword name="$P2G"  value="1.0" />
         <Keyword name="P2BS"  value="-1" />
         <Keyword name="P2MS"  value="0" />
         <Keyword name="$P3N"  value="SSC-A" />
         <Keyword name="$P3R"  value="262144" />
         <Keyword name="$P3B"  value="32" />
         <Keyword name="$P3E"  value="0,0" />
         <Keyword name="$P3V"  value="183" />
         <Keyword name="$P3G"  value="1.0" />
         <Keyword name="P3DISPLAY"  value="LOG" />
         <Keyword name="P3BS"  value="0" />
         <Keyword name="P3MS"  value="0" />
         <Keyword name="$P4N"  value="Alexa Fluor 488-A" />
         <Keyword name="$P4R"  value="262144" />
         <Keyword name="$P4B"  value="32" />
         <Keyword name="$P4E"  value="0,0" />
         <Keyword name="$P4V"  value="320" />
         <Keyword name="$P4G"  value="1.0" />
         <Keyword name="P4DISPLAY"  value="LOG" />
         <Keyword name="P4BS"  value="25" />
         <Keyword name="P4MS"  value="0" />
         <Keyword name="$P5N"  value="A647-A" />
         <Keyword name="$P5R"  value="262144" />
         <Keyword name="$P5B"  value="32" />
         <Keyword name="$P5E"  value="0,0" />
         <Keyword name="$P5V"  value="320" />
         <Keyword name="$P5G"  value="1.0" />
         <Keyword name="P5DISPLAY"  value="LOG" />
         <Keyword name="P5BS"  value="59" />
         <Keyword name="P5MS"  value="0" />
         <Keyword name="$P6N"  value="Time" />
         <Keyword name="$P6R"  value="262144" />
         <Keyword name="$P6B"  value="32" />
         <Keyword name="$P6E"  value="0,0" />
         <Keyword name="$P6G"  value="0.01" />
         <Keyword name="P6BS"  value="0" />
         <Keyword name="P6MS"  value="0" />
         <Keyword name="CST SETUP STATUS"  value="SUCCESS WITH WARNING" />
         <Keyword name="CST BEADS LOT ID"  value="12023" />
         <Keyword name="CYTOMETER CONFIG NAME"  value="Copy of U of IA Custom LSRII Config" />
         <Keyword name="CYTOMETER CONFIG CREATE DATE"  value="2016-08-17T09:40:15-05:00" />
         <Keyword name="CST SETUP DATE"  value="2018-11-27T08:47:38-06:00" />
         <Keyword name="CST BASELINE DATE"  value="2018-10-03T08:46:21-05:00" />
         <Keyword name="CST BEADS EXPIRED"  value="False" />
         <Keyword name="CST PERFORMANCE EXPIRED"  value="2018-11-28T08:47:38-06:00" />
         <Keyword name="CST REGULATORY STATUS"  value="RUO Performance Check" />
         <Keyword name="$P1S"  value="" />
         <Keyword name="$P2S"  value="" />
         <Keyword name="$P3S"  value="" />
         <Keyword name="$P4S"  value="" />
         <Keyword name="$P5S"  value="" />
         <Keyword name="$P6S"  value="" />
       </Keywords>
       <SampleNode name="PARP A647_Cre Tg_022.fcs"  annotation=""  owningGroup=""  expanded="1"  sortPriority="10"  count="5000"  sampleID="28" >
         <Graph smoothing="0"  backColor="#ffffff"  foreColor="#000000"  type="Pseudocolor"  fast="1" >
           <Axis dimension="x"  name="FSC-A"  label=""  auto="auto" />
           <Axis dimension="y"  name="SSC-A"  label=""  auto="auto" />
           <GraphSettings level="5%"  smoothingHighResolution="1"  contourHighResolution="1"  histogramSmoothingCount="0"  graphResolution="256"  showOutliers="0"  drawLargeDots="0"  dotsToDraw="8000"  tint="le.chartfill.tinted.40"  lineWeight="le.lineweight.normal"  lineStyle="le.linestyle.solid" />
           <GraphEnvironment showGrid="0"  showAxes="tnlTNL"  showGates="1"  showFreqOnPlots="1"  showGateNameOnPlots="1"  showMedians="0"  showUncomped="0"  addEventParam="0"  lastYAxisName="" >
             <TextTraits font="SansSerif"  size="11"  name="Labels"  style="plain"  color="#000000"  background="#00ffffff"  just="left" />
             <TextTraits font="SansSerif"  size="11"  name="LayoutGates"  style="plain"  color="#000000"  background="#00ffffff"  just="left" />
             <TextTraits font="SansSerif"  size="9"  name="Numbers"  style="plain"  color="#000000"  background="#00ffffff"  just="left" />
             <TextTraits font="SansSerif"  size="9"  name="Legend"  style="plain"  color="#000000"  background="#00ffffff"  just="left" />
           </GraphEnvironment>
         </Graph>
         <Subpopulations>
           <Population name="cells"  annotation=""  owningGroup="All Samples"  expanded="1"  sortPriority="10"  count="4866" >
             <Graph smoothing="0"  backColor="#ffffff"  foreColor="#000000"  heatMapStatParameter="Alexa Fluor 488-A"  type="Pseudocolor"  fast="1" >
               <Axis dimension="x"  name="FSC-A"  label=""  auto="auto" />
               <Axis dimension="y"  name="FSC-W"  label=""  auto="auto" />
               <GraphSettings level="5%"  smoothingHighResolution="1"  contourHighResolution="1"  histogramSmoothingCount="0"  graphResolution="256"  showOutliers="0"  drawLargeDots="0"  dotsToDraw="8000"  tint="le.chartfill.tinted.40"  lineWeight="le.lineweight.normal"  lineStyle="le.linestyle.solid" />
               <GraphEnvironment showGrid="0"  showAxes="tnlTNL"  showGates="1"  showFreqOnPlots="1"  showGateNameOnPlots="1"  showMedians="0"  showUncomped="0"  addEventParam="0"  lastYAxisName="" >
                 <TextTraits font="SansSerif"  size="11"  name="Labels"  style="plain"  color="#000000"  background="#00ffffff"  just="left" />
                 <TextTraits font="SansSerif"  size="11"  name="LayoutGates"  style="plain"  color="#000000"  background="#00ffffff"  just="left" />
                 <TextTraits font="SansSerif"  size="9"  name="Numbers"  style="plain"  color="#000000"  background="#00ffffff"  just="left" />
                 <TextTraits font="SansSerif"  size="9"  name="Legend"  style="plain"  color="#000000"  background="#00ffffff"  just="left" />
                 <WindowPosition x="1458"  y="60"  width="390"  height="582"  displayed="0"  panelState="---" />
               </GraphEnvironment>
             </Graph>
             <Gate gating:id="ID1407008170" >
               <gating:PolygonGate eventsInside="1"  annoOffsetX="-43"  annoOffsetY="-37"  tint="#000000"  isTinted="0"  lineWeight="Normal"  userDefined="1"  quadId="-1"  gateResolution="256" >
                 <gating:dimension>
                   <data-type:fcs-dimension data-type:name="FSC-A" />
                 </gating:dimension>
                 <gating:dimension>
                   <data-type:fcs-dimension data-type:name="SSC-A" />
                 </gating:dimension>
                 <gating:vertex>
                   <gating:coordinate data-type:value="5435.6155058055" />
                   <gating:coordinate data-type:value="15391.34858665" />
                 </gating:vertex>
                 <gating:vertex>
                   <gating:coordinate data-type:value="2690.0587673586" />
                   <gating:coordinate data-type:value="5803.0641680684" />
                 </gating:vertex>
                 <gating:vertex>
                   <gating:coordinate data-type:value="1932.5925903756" />
                   <gating:coordinate data-type:value="3478.5636348251" />
                 </gating:vertex>
                 <gating:vertex>
                   <gating:coordinate data-type:value="1539.9118741037" />
                   <gating:coordinate data-type:value="1615.7429718226" />
                 </gating:vertex>
                 <gating:vertex>
                   <gating:coordinate data-type:value="1443.1882538519" />
                   <gating:coordinate data-type:value="935.3074468793" />
                 </gating:vertex>
                 <gating:vertex>
                   <gating:coordinate data-type:value="2690.0587673586" />
                   <gating:coordinate data-type:value="733.5837745784" />
                 </gating:vertex>
                 <gating:vertex>
                   <gating:coordinate data-type:value="7906.4353576686" />
                   <gating:coordinate data-type:value="1504.8938731324" />
                 </gating:vertex>
                 <gating:vertex>
                   <gating:coordinate data-type:value="18826.074156843" />
                   <gating:coordinate data-type:value="4564.0285090111" />
                 </gating:vertex>
                 <gating:vertex>
                   <gating:coordinate data-type:value="20417.3039822702" />
                   <gating:coordinate data-type:value="9560.6232887676" />
                 </gating:vertex>
                 <gating:vertex>
                   <gating:coordinate data-type:value="9584.5904280848" />
                   <gating:coordinate data-type:value="15391.34858665" />
                 </gating:vertex>
               </gating:PolygonGate>
             </Gate>
             <Subpopulations>
               <Population name="Single Cells"  annotation=""  owningGroup="All Samples"  expanded="1"  sortPriority="10"  count="3586" >
                 <Graph smoothing="0"  backColor="#ffffff"  foreColor="#000000"  heatMapStatParameter="Alexa Fluor 488-A"  type="Pseudocolor"  fast="1" >
                   <Axis dimension="x"  name="A647-A"  label=""  auto="auto" />
                   <Axis dimension="y"  name="Alexa Fluor 488-A"  label=""  auto="auto" />
                   <GraphSettings level="5%"  smoothingHighResolution="1"  contourHighResolution="1"  histogramSmoothingCount="0"  graphResolution="256"  showOutliers="0"  drawLargeDots="0"  dotsToDraw="8000"  tint="le.chartfill.tinted.40"  lineWeight="le.lineweight.normal"  lineStyle="le.linestyle.solid" />
                   <GraphEnvironment showGrid="0"  showAxes="tnlTNL"  showGates="1"  showFreqOnPlots="1"  showGateNameOnPlots="1"  showMedians="0"  showUncomped="0"  addEventParam="0"  lastYAxisName="" >
                     <TextTraits font="SansSerif"  size="11"  name="Labels"  style="plain"  color="#000000"  background="#00ffffff"  just="left" />
                     <TextTraits font="SansSerif"  size="11"  name="LayoutGates"  style="plain"  color="#000000"  background="#00ffffff"  just="left" />
                     <TextTraits font="SansSerif"  size="9"  name="Numbers"  style="plain"  color="#000000"  background="#00ffffff"  just="left" />
                     <TextTraits font="SansSerif"  size="9"  name="Legend"  style="plain"  color="#000000"  background="#00ffffff"  just="left" />
                     <WindowPosition x="1458"  y="60"  width="390"  height="582"  displayed="0"  panelState="---" />
                   </GraphEnvironment>
                 </Graph>
                 <Gate gating:id="ID2009819911"  gating:parent_id="ID1407008170" >
                   <gating:PolygonGate eventsInside="1"  annoOffsetX="-52"  annoOffsetY="-58"  tint="#000000"  isTinted="0"  lineWeight="Normal"  userDefined="1"  quadId="-1"  gateResolution="256" >
                     <gating:dimension>
                       <data-type:fcs-dimension data-type:name="FSC-A" />
                     </gating:dimension>
                     <gating:dimension>
                       <data-type:fcs-dimension data-type:name="FSC-W" />
                     </gating:dimension>
                     <gating:vertex>
                       <gating:coordinate data-type:value="2878.1759274825" />
                       <gating:coordinate data-type:value="161876.9400921659" />
                     </gating:vertex>
                     <gating:vertex>
                       <gating:coordinate data-type:value="10360.6114168706" />
                       <gating:coordinate data-type:value="161876.9400921659" />
                     </gating:vertex>
                     <gating:vertex>
                       <gating:coordinate data-type:value="16021.3446964681" />
                       <gating:coordinate data-type:value="144964.4239631337" />
                     </gating:vertex>
                     <gating:vertex>
                       <gating:coordinate data-type:value="11654.0406508632" />
                       <gating:coordinate data-type:value="124427.797235023" />
                     </gating:vertex>
                     <gating:vertex>
                       <gating:coordinate data-type:value="7327.249514875" />
                       <gating:coordinate data-type:value="112347.4285714286" />
                     </gating:vertex>
                     <gating:vertex>
                       <gating:coordinate data-type:value="3300.5358649018" />
                       <gating:coordinate data-type:value="111139.3917050691" />
                     </gating:vertex>
                     <gating:vertex>
                       <gating:coordinate data-type:value="2690.0587673586" />
                       <gating:coordinate data-type:value="107515.2811059908" />
                     </gating:vertex>
                     <gating:vertex>
                       <gating:coordinate data-type:value="1870.6768212878" />
                       <gating:coordinate data-type:value="112347.4285714286" />
                     </gating:vertex>
                     <gating:vertex>
                       <gating:coordinate data-type:value="1810.848514652" />
                       <gating:coordinate data-type:value="130467.9815668203" />
                     </gating:vertex>
                     <gating:vertex>
                       <gating:coordinate data-type:value="2131.854843775" />
                       <gating:coordinate data-type:value="147380.4976958525" />
                     </gating:vertex>
                   </gating:PolygonGate>
                 </Gate>
                 <Subpopulations>
                   <Population name="Q1: A647-A- , Alexa Fluor 488-A+"  annotation=""  owningGroup="All Samples"  expanded="1"  sortPriority="10"  count="306" >
                     <Graph smoothing="0"  backColor="#ffffff"  foreColor="#000000"  heatMapStatParameter="Alexa Fluor 488-A"  type="Pseudocolor"  fast="1" >
                       <Axis dimension="x"  name="A647-A"  label=""  auto="auto" />
                       <Axis dimension="y"  name="Alexa Fluor 488-A"  label=""  auto="auto" />
                       <GraphSettings level="5%"  smoothingHighResolution="1"  contourHighResolution="1"  histogramSmoothingCount="0"  graphResolution="256"  showOutliers="0"  drawLargeDots="0"  dotsToDraw="8000"  tint="le.chartfill.tinted.40"  lineWeight="le.lineweight.normal"  lineStyle="le.linestyle.solid" />
                       <GraphEnvironment showGrid="0"  showAxes="tnlTNL"  showGates="1"  showFreqOnPlots="1"  showGateNameOnPlots="1"  showMedians="0"  showUncomped="0"  addEventParam="0"  lastYAxisName="" >
                         <TextTraits font="SansSerif"  size="11"  name="Labels"  style="plain"  color="#000000"  background="#00ffffff"  just="left" />
                         <TextTraits font="SansSerif"  size="11"  name="LayoutGates"  style="plain"  color="#000000"  background="#00ffffff"  just="left" />
                         <TextTraits font="SansSerif"  size="9"  name="Numbers"  style="plain"  color="#000000"  background="#00ffffff"  just="left" />
                         <TextTraits font="SansSerif"  size="9"  name="Legend"  style="plain"  color="#000000"  background="#00ffffff"  just="left" />
                         <WindowPosition x="1458"  y="60"  width="390"  height="582"  displayed="1"  panelState="---" />
                       </GraphEnvironment>
                     </Graph>
                     <Gate gating:id="ID1640507719"  gating:parent_id="ID2009819911" >
                       <gating:RectangleGate eventsInside="1"  annoOffsetX="0"  annoOffsetY="0"  tint="#000000"  isTinted="0"  lineWeight="Normal"  userDefined="1"  percentX="0"  percentY="0" >
                         <gating:dimension gating:max="934.2459298736171" >
                           <data-type:fcs-dimension data-type:name="A647-A" />
                         </gating:dimension>
                         <gating:dimension gating:min="1352.2484889857844" >
                           <data-type:fcs-dimension data-type:name="Alexa Fluor 488-A" />
                         </gating:dimension>
                       </gating:RectangleGate>
                     </Gate>
                   </Population>
                   <Population name="Q2: A647-A+ , Alexa Fluor 488-A+"  annotation=""  owningGroup="All Samples"  expanded="1"  sortPriority="10"  count="10" >
                     <Graph smoothing="0"  backColor="#ffffff"  foreColor="#000000"  heatMapStatParameter="Alexa Fluor 488-A"  type="Pseudocolor"  fast="1" >
                       <Axis dimension="x"  name="A647-A"  label=""  auto="auto" />
                       <Axis dimension="y"  name="Alexa Fluor 488-A"  label=""  auto="auto" />
                       <GraphSettings level="5%"  smoothingHighResolution="1"  contourHighResolution="1"  histogramSmoothingCount="0"  graphResolution="256"  showOutliers="0"  drawLargeDots="0"  dotsToDraw="8000"  tint="le.chartfill.tinted.40"  lineWeight="le.lineweight.normal"  lineStyle="le.linestyle.solid" />
                       <GraphEnvironment showGrid="0"  showAxes="tnlTNL"  showGates="1"  showFreqOnPlots="1"  showGateNameOnPlots="1"  showMedians="0"  showUncomped="0"  addEventParam="0"  lastYAxisName="" >
                         <TextTraits font="SansSerif"  size="11"  name="Labels"  style="plain"  color="#000000"  background="#00ffffff"  just="left" />
                         <TextTraits font="SansSerif"  size="11"  name="LayoutGates"  style="plain"  color="#000000"  background="#00ffffff"  just="left" />
                         <TextTraits font="SansSerif"  size="9"  name="Numbers"  style="plain"  color="#000000"  background="#00ffffff"  just="left" />
                         <TextTraits font="SansSerif"  size="9"  name="Legend"  style="plain"  color="#000000"  background="#00ffffff"  just="left" />
                         <WindowPosition x="1458"  y="60"  width="390"  height="582"  displayed="1"  panelState="---" />
                       </GraphEnvironment>
                     </Graph>
                     <Gate gating:id="ID806264378"  gating:parent_id="ID2009819911" >
                       <gating:RectangleGate eventsInside="1"  annoOffsetX="0"  annoOffsetY="0"  tint="#000000"  isTinted="0"  lineWeight="Normal"  userDefined="1"  percentX="0"  percentY="0" >
                         <gating:dimension gating:min="934.2459298736171" >
                           <data-type:fcs-dimension data-type:name="A647-A" />
                         </gating:dimension>
                         <gating:dimension gating:min="1352.2484889857844" >
                           <data-type:fcs-dimension data-type:name="Alexa Fluor 488-A" />
                         </gating:dimension>
                       </gating:RectangleGate>
                     </Gate>
                   </Population>
                   <Population name="Q3: A647-A+ , Alexa Fluor 488-A-"  annotation=""  owningGroup="All Samples"  expanded="1"  sortPriority="10"  count="439" >
                     <Graph smoothing="0"  backColor="#ffffff"  foreColor="#000000"  heatMapStatParameter="Alexa Fluor 488-A"  type="Pseudocolor"  fast="1" >
                       <Axis dimension="x"  name="A647-A"  label=""  auto="auto" />
                       <Axis dimension="y"  name="Alexa Fluor 488-A"  label=""  auto="auto" />
                       <GraphSettings level="5%"  smoothingHighResolution="1"  contourHighResolution="1"  histogramSmoothingCount="0"  graphResolution="256"  showOutliers="0"  drawLargeDots="0"  dotsToDraw="8000"  tint="le.chartfill.tinted.40"  lineWeight="le.lineweight.normal"  lineStyle="le.linestyle.solid" />
                       <GraphEnvironment showGrid="0"  showAxes="tnlTNL"  showGates="1"  showFreqOnPlots="1"  showGateNameOnPlots="1"  showMedians="0"  showUncomped="0"  addEventParam="0"  lastYAxisName="" >
                         <TextTraits font="SansSerif"  size="11"  name="Labels"  style="plain"  color="#000000"  background="#00ffffff"  just="left" />
                         <TextTraits font="SansSerif"  size="11"  name="LayoutGates"  style="plain"  color="#000000"  background="#00ffffff"  just="left" />
                         <TextTraits font="SansSerif"  size="9"  name="Numbers"  style="plain"  color="#000000"  background="#00ffffff"  just="left" />
                         <TextTraits font="SansSerif"  size="9"  name="Legend"  style="plain"  color="#000000"  background="#00ffffff"  just="left" />
                         <WindowPosition x="1458"  y="60"  width="390"  height="582"  displayed="1"  panelState="---" />
                       </GraphEnvironment>
                     </Graph>
                     <Gate gating:id="ID211366990"  gating:parent_id="ID2009819911" >
                       <gating:RectangleGate eventsInside="1"  annoOffsetX="0"  annoOffsetY="0"  tint="#000000"  isTinted="0"  lineWeight="Normal"  userDefined="1"  percentX="0"  percentY="0" >
                         <gating:dimension gating:min="934.2459298736171" >
                           <data-type:fcs-dimension data-type:name="A647-A" />
                         </gating:dimension>
                         <gating:dimension gating:max="1352.2484889857844" >
                           <data-type:fcs-dimension data-type:name="Alexa Fluor 488-A" />
                         </gating:dimension>
                       </gating:RectangleGate>
                     </Gate>
                   </Population>
                   <Population name="Q4: A647-A- , Alexa Fluor 488-A-"  annotation=""  owningGroup="All Samples"  expanded="1"  sortPriority="10"  count="2831" >
                     <Graph smoothing="0"  backColor="#ffffff"  foreColor="#000000"  heatMapStatParameter="Alexa Fluor 488-A"  type="Pseudocolor"  fast="1" >
                       <Axis dimension="x"  name="A647-A"  label=""  auto="auto" />
                       <Axis dimension="y"  name="Alexa Fluor 488-A"  label=""  auto="auto" />
                       <GraphSettings level="5%"  smoothingHighResolution="1"  contourHighResolution="1"  histogramSmoothingCount="0"  graphResolution="256"  showOutliers="0"  drawLargeDots="0"  dotsToDraw="8000"  tint="le.chartfill.tinted.40"  lineWeight="le.lineweight.normal"  lineStyle="le.linestyle.solid" />
                       <GraphEnvironment showGrid="0"  showAxes="tnlTNL"  showGates="1"  showFreqOnPlots="1"  showGateNameOnPlots="1"  showMedians="0"  showUncomped="0"  addEventParam="0"  lastYAxisName="" >
                         <TextTraits font="SansSerif"  size="11"  name="Labels"  style="plain"  color="#000000"  background="#00ffffff"  just="left" />
                         <TextTraits font="SansSerif"  size="11"  name="LayoutGates"  style="plain"  color="#000000"  background="#00ffffff"  just="left" />
                         <TextTraits font="SansSerif"  size="9"  name="Numbers"  style="plain"  color="#000000"  background="#00ffffff"  just="left" />
                         <TextTraits font="SansSerif"  size="9"  name="Legend"  style="plain"  color="#000000"  background="#00ffffff"  just="left" />
                         <WindowPosition x="1458"  y="60"  width="390"  height="582"  displayed="1"  panelState="---" />
                       </GraphEnvironment>
                     </Graph>
                     <Gate gating:id="ID1904014961"  gating:parent_id="ID2009819911" >
                       <gating:RectangleGate eventsInside="1"  annoOffsetX="0"  annoOffsetY="0"  tint="#000000"  isTinted="0"  lineWeight="Normal"  userDefined="1"  percentX="0"  percentY="0" >
                         <gating:dimension gating:max="934.2459298736171" >
                           <data-type:fcs-dimension data-type:name="A647-A" />
                         </gating:dimension>
                         <gating:dimension gating:max="1352.2484889857844" >
                           <data-type:fcs-dimension data-type:name="Alexa Fluor 488-A" />
                         </gating:dimension>
                       </gating:RectangleGate>
                     </Gate>
                   </Population>
                 </Subpopulations>
               </Population>
             </Subpopulations>
           </Population>
         </Subpopulations>
       </SampleNode>
     </Sample>
     <Sample>
       <DataSet uri="file:/Z:/RutkowskiDT/UV%20LSR/Listmode%20Data%20Files/20220428%20PARP%20A647/PARP%20A647_GFP%200_001.fcs"  sampleID="29" />
       <Transformations>
         <transforms:biex transforms:length="256"  transforms:maxRange="262144"  transforms:neg="0"  transforms:width="-100"  transforms:pos="4.418539922" >
           <data-type:parameter data-type:name="FSC-A" />
         </transforms:biex>
         <transforms:linear transforms:minRange="0"  transforms:maxRange="262144"  gain="1" >
           <data-type:parameter data-type:name="FSC-W" />
         </transforms:linear>
         <transforms:biex transforms:length="256"  transforms:maxRange="262144"  transforms:neg="0"  transforms:width="-100"  transforms:pos="4.418539922" >
           <data-type:parameter data-type:name="SSC-A" />
         </transforms:biex>
         <transforms:biex transforms:length="256"  transforms:maxRange="262144"  transforms:neg="0"  transforms:width="-100"  transforms:pos="4.418539922" >
           <data-type:parameter data-type:name="Alexa Fluor 488-A" />
         </transforms:biex>
         <transforms:biex transforms:length="256"  transforms:maxRange="262144"  transforms:neg="0"  transforms:width="-100"  transforms:pos="4.418539922" >
           <data-type:parameter data-type:name="A647-A" />
         </transforms:biex>
         <transforms:linear transforms:minRange="0.5212697498"  transforms:maxRange="106"  gain="0.0101810498" >
           <data-type:parameter data-type:name="Time" />
         </transforms:linear>
       </Transformations>
       <Keywords>
         <Keyword name="FJ_FCS_VERSION"  value="3" />
         <Keyword name="$BEGINANALYSIS"  value="0" />
         <Keyword name="$ENDANALYSIS"  value="0" />
         <Keyword name="$BEGINSTEXT"  value="0" />
         <Keyword name="$ENDSTEXT"  value="0" />
         <Keyword name="$BEGINDATA"  value="1923" />
         <Keyword name="$ENDDATA"  value="241922             " />
         <Keyword name="$FIL"  value="PARP A647_GFP 0_001.fcs" />
         <Keyword name="$SYS"  value="Windows 7 6.1" />
         <Keyword name="$TOT"  value="10000              " />
         <Keyword name="$PAR"  value="6" />
         <Keyword name="$MODE"  value="L" />
         <Keyword name="$BYTEORD"  value="4,3,2,1" />
         <Keyword name="$DATATYPE"  value="F" />
         <Keyword name="$NEXTDATA"  value="0" />
         <Keyword name="CREATOR"  value="BD FACSDiva Software Version 8.0.1" />
         <Keyword name="TUBE NAME"  value="GFP 0" />
         <Keyword name="$SRC"  value="PARP A647" />
         <Keyword name="EXPERIMENT NAME"  value="20220428 PARP A647" />
         <Keyword name="GUID"  value="d579b5c2-5d89-48f0-97d2-63363380cdad" />
         <Keyword name="$DATE"  value="28-APR-2022" />
         <Keyword name="$BTIM"  value="17:46:54" />
         <Keyword name="$ETIM"  value="17:48:40" />
         <Keyword name="$CYT"  value="LSRII" />
         <Keyword name="SETTINGS"  value="Cytometer" />
         <Keyword name="CYTNUM"  value="1" />
         <Keyword name="WINDOW EXTENSION"  value="10.00" />
         <Keyword name="EXPORT USER NAME"  value="Rutkowski" />
         <Keyword name="EXPORT TIME"  value="28-APR-2022-18:42:47" />
         <Keyword name="$OP"  value="Rutkowski" />
         <Keyword name="FSC ASF"  value="0.69" />
         <Keyword name="AUTOBS"  value="TRUE" />
         <Keyword name="$INST"  value=" " />
         <Keyword name="LASER1NAME"  value="Blue" />
         <Keyword name="LASER1DELAY"  value="0.00" />
         <Keyword name="LASER1ASF"  value="0.99" />
         <Keyword name="LASER2NAME"  value="Red" />
         <Keyword name="LASER2DELAY"  value="65.53" />
         <Keyword name="LASER2ASF"  value="0.85" />
         <Keyword name="$TIMESTEP"  value="0.01" />
         <Keyword name="SPILL"  value="2,Alexa Fluor 488-A,A647-A,1,0,0,1" />
         <Keyword name="APPLY COMPENSATION"  value="TRUE" />
         <Keyword name="THRESHOLD"  value="FSC,600" />
         <Keyword name="$P1N"  value="FSC-A" />
         <Keyword name="$P1R"  value="262144" />
         <Keyword name="$P1B"  value="32" />
         <Keyword name="$P1E"  value="0,0" />
         <Keyword name="$P1V"  value="0" />
         <Keyword name="$P1G"  value="1.0" />
         <Keyword name="P1DISPLAY"  value="LOG" />
         <Keyword name="P1BS"  value="0" />
         <Keyword name="P1MS"  value="0" />
         <Keyword name="$P2N"  value="FSC-W" />
         <Keyword name="$P2R"  value="262144" />
         <Keyword name="$P2B"  value="32" />
         <Keyword name="$P2E"  value="0,0" />
         <Keyword name="$P2V"  value="0" />
         <Keyword name="$P2G"  value="1.0" />
         <Keyword name="P2BS"  value="-1" />
         <Keyword name="P2MS"  value="0" />
         <Keyword name="$P3N"  value="SSC-A" />
         <Keyword name="$P3R"  value="262144" />
         <Keyword name="$P3B"  value="32" />
         <Keyword name="$P3E"  value="0,0" />
         <Keyword name="$P3V"  value="183" />
         <Keyword name="$P3G"  value="1.0" />
         <Keyword name="P3DISPLAY"  value="LOG" />
         <Keyword name="P3BS"  value="0" />
         <Keyword name="P3MS"  value="0" />
         <Keyword name="$P4N"  value="Alexa Fluor 488-A" />
         <Keyword name="$P4R"  value="262144" />
         <Keyword name="$P4B"  value="32" />
         <Keyword name="$P4E"  value="0,0" />
         <Keyword name="$P4V"  value="320" />
         <Keyword name="$P4G"  value="1.0" />
         <Keyword name="P4DISPLAY"  value="LOG" />
         <Keyword name="P4BS"  value="7" />
         <Keyword name="P4MS"  value="0" />
         <Keyword name="$P5N"  value="A647-A" />
         <Keyword name="$P5R"  value="262144" />
         <Keyword name="$P5B"  value="32" />
         <Keyword name="$P5E"  value="0,0" />
         <Keyword name="$P5V"  value="320" />
         <Keyword name="$P5G"  value="1.0" />
         <Keyword name="P5DISPLAY"  value="LOG" />
         <Keyword name="P5BS"  value="49" />
         <Keyword name="P5MS"  value="0" />
         <Keyword name="$P6N"  value="Time" />
         <Keyword name="$P6R"  value="262144" />
         <Keyword name="$P6B"  value="32" />
         <Keyword name="$P6E"  value="0,0" />
         <Keyword name="$P6G"  value="0.01" />
         <Keyword name="P6BS"  value="0" />
         <Keyword name="P6MS"  value="0" />
         <Keyword name="CST SETUP STATUS"  value="SUCCESS WITH WARNING" />
         <Keyword name="CST BEADS LOT ID"  value="12023" />
         <Keyword name="CYTOMETER CONFIG NAME"  value="Copy of U of IA Custom LSRII Config" />
         <Keyword name="CYTOMETER CONFIG CREATE DATE"  value="2016-08-17T09:40:15-05:00" />
         <Keyword name="CST SETUP DATE"  value="2018-11-27T08:47:38-06:00" />
         <Keyword name="CST BASELINE DATE"  value="2018-10-03T08:46:21-05:00" />
         <Keyword name="CST BEADS EXPIRED"  value="False" />
         <Keyword name="CST PERFORMANCE EXPIRED"  value="2018-11-28T08:47:38-06:00" />
         <Keyword name="CST REGULATORY STATUS"  value="RUO Performance Check" />
         <Keyword name="$P1S"  value="" />
         <Keyword name="$P2S"  value="" />
         <Keyword name="$P3S"  value="" />
         <Keyword name="$P4S"  value="" />
         <Keyword name="$P5S"  value="" />
         <Keyword name="$P6S"  value="" />
       </Keywords>
       <SampleNode name="PARP A647_GFP 0_001.fcs"  annotation=""  owningGroup=""  expanded="1"  sortPriority="10"  count="10000"  sampleID="29" >
         <Graph smoothing="0"  backColor="#ffffff"  foreColor="#000000"  type="Pseudocolor"  fast="1" >
           <Axis dimension="x"  name="FSC-A"  label=""  auto="auto" />
           <Axis dimension="y"  name="SSC-A"  label=""  auto="auto" />
           <GraphSettings level="5%"  smoothingHighResolution="1"  contourHighResolution="1"  histogramSmoothingCount="0"  graphResolution="256"  showOutliers="0"  drawLargeDots="0"  dotsToDraw="8000"  tint="le.chartfill.tinted.40"  lineWeight="le.lineweight.normal"  lineStyle="le.linestyle.solid" />
           <GraphEnvironment showGrid="0"  showAxes="tnlTNL"  showGates="1"  showFreqOnPlots="1"  showGateNameOnPlots="1"  showMedians="0"  showUncomped="0"  addEventParam="0"  lastYAxisName="" >
             <TextTraits font="SansSerif"  size="11"  name="Labels"  style="plain"  color="#000000"  background="#00ffffff"  just="left" />
             <TextTraits font="SansSerif"  size="11"  name="LayoutGates"  style="plain"  color="#000000"  background="#00ffffff"  just="left" />
             <TextTraits font="SansSerif"  size="9"  name="Numbers"  style="plain"  color="#000000"  background="#00ffffff"  just="left" />
             <TextTraits font="SansSerif"  size="9"  name="Legend"  style="plain"  color="#000000"  background="#00ffffff"  just="left" />
           </GraphEnvironment>
         </Graph>
         <Subpopulations>
           <Population name="cells"  annotation=""  owningGroup="All Samples"  expanded="1"  sortPriority="10"  count="9616" >
             <Graph smoothing="0"  backColor="#ffffff"  foreColor="#000000"  heatMapStatParameter="Alexa Fluor 488-A"  type="Pseudocolor"  fast="1" >
               <Axis dimension="x"  name="FSC-A"  label=""  auto="auto" />
               <Axis dimension="y"  name="FSC-W"  label=""  auto="auto" />
               <GraphSettings level="5%"  smoothingHighResolution="1"  contourHighResolution="1"  histogramSmoothingCount="0"  graphResolution="256"  showOutliers="0"  drawLargeDots="0"  dotsToDraw="8000"  tint="le.chartfill.tinted.40"  lineWeight="le.lineweight.normal"  lineStyle="le.linestyle.solid" />
               <GraphEnvironment showGrid="0"  showAxes="tnlTNL"  showGates="1"  showFreqOnPlots="1"  showGateNameOnPlots="1"  showMedians="0"  showUncomped="0"  addEventParam="0"  lastYAxisName="" >
                 <TextTraits font="SansSerif"  size="11"  name="Labels"  style="plain"  color="#000000"  background="#00ffffff"  just="left" />
                 <TextTraits font="SansSerif"  size="11"  name="LayoutGates"  style="plain"  color="#000000"  background="#00ffffff"  just="left" />
                 <TextTraits font="SansSerif"  size="9"  name="Numbers"  style="plain"  color="#000000"  background="#00ffffff"  just="left" />
                 <TextTraits font="SansSerif"  size="9"  name="Legend"  style="plain"  color="#000000"  background="#00ffffff"  just="left" />
                 <WindowPosition x="1458"  y="60"  width="390"  height="582"  displayed="0"  panelState="---" />
               </GraphEnvironment>
             </Graph>
             <Gate gating:id="ID932493451" >
               <gating:PolygonGate eventsInside="1"  annoOffsetX="-43"  annoOffsetY="-37"  tint="#000000"  isTinted="0"  lineWeight="Normal"  userDefined="1"  quadId="-1"  gateResolution="256" >
                 <gating:dimension>
                   <data-type:fcs-dimension data-type:name="FSC-A" />
                 </gating:dimension>
                 <gating:dimension>
                   <data-type:fcs-dimension data-type:name="SSC-A" />
                 </gating:dimension>
                 <gating:vertex>
                   <gating:coordinate data-type:value="5435.6155058055" />
                   <gating:coordinate data-type:value="15391.34858665" />
                 </gating:vertex>
                 <gating:vertex>
                   <gating:coordinate data-type:value="2690.0587673586" />
                   <gating:coordinate data-type:value="5803.0641680684" />
                 </gating:vertex>
                 <gating:vertex>
                   <gating:coordinate data-type:value="1932.5925903756" />
                   <gating:coordinate data-type:value="3478.5636348251" />
                 </gating:vertex>
                 <gating:vertex>
                   <gating:coordinate data-type:value="1539.9118741037" />
                   <gating:coordinate data-type:value="1615.7429718226" />
                 </gating:vertex>
                 <gating:vertex>
                   <gating:coordinate data-type:value="1443.1882538519" />
                   <gating:coordinate data-type:value="935.3074468793" />
                 </gating:vertex>
                 <gating:vertex>
                   <gating:coordinate data-type:value="2690.0587673586" />
                   <gating:coordinate data-type:value="733.5837745784" />
                 </gating:vertex>
                 <gating:vertex>
                   <gating:coordinate data-type:value="7906.4353576686" />
                   <gating:coordinate data-type:value="1504.8938731324" />
                 </gating:vertex>
                 <gating:vertex>
                   <gating:coordinate data-type:value="18826.074156843" />
                   <gating:coordinate data-type:value="4564.0285090111" />
                 </gating:vertex>
                 <gating:vertex>
                   <gating:coordinate data-type:value="20417.3039822702" />
                   <gating:coordinate data-type:value="9560.6232887676" />
                 </gating:vertex>
                 <gating:vertex>
                   <gating:coordinate data-type:value="9584.5904280848" />
                   <gating:coordinate data-type:value="15391.34858665" />
                 </gating:vertex>
               </gating:PolygonGate>
             </Gate>
             <Subpopulations>
               <Population name="Single Cells"  annotation=""  owningGroup="All Samples"  expanded="1"  sortPriority="10"  count="7958" >
                 <Graph smoothing="0"  backColor="#ffffff"  foreColor="#000000"  heatMapStatParameter="Alexa Fluor 488-A"  type="Pseudocolor"  fast="1" >
                   <Axis dimension="x"  name="A647-A"  label=""  auto="auto" />
                   <Axis dimension="y"  name="Alexa Fluor 488-A"  label=""  auto="auto" />
                   <GraphSettings level="5%"  smoothingHighResolution="1"  contourHighResolution="1"  histogramSmoothingCount="0"  graphResolution="256"  showOutliers="0"  drawLargeDots="0"  dotsToDraw="8000"  tint="le.chartfill.tinted.40"  lineWeight="le.lineweight.normal"  lineStyle="le.linestyle.solid" />
                   <GraphEnvironment showGrid="0"  showAxes="tnlTNL"  showGates="1"  showFreqOnPlots="1"  showGateNameOnPlots="1"  showMedians="0"  showUncomped="0"  addEventParam="0"  lastYAxisName="" >
                     <TextTraits font="SansSerif"  size="11"  name="Labels"  style="plain"  color="#000000"  background="#00ffffff"  just="left" />
                     <TextTraits font="SansSerif"  size="11"  name="LayoutGates"  style="plain"  color="#000000"  background="#00ffffff"  just="left" />
                     <TextTraits font="SansSerif"  size="9"  name="Numbers"  style="plain"  color="#000000"  background="#00ffffff"  just="left" />
                     <TextTraits font="SansSerif"  size="9"  name="Legend"  style="plain"  color="#000000"  background="#00ffffff"  just="left" />
                     <WindowPosition x="1458"  y="60"  width="390"  height="582"  displayed="0"  panelState="---" />
                   </GraphEnvironment>
                 </Graph>
                 <Gate gating:id="ID96670895"  gating:parent_id="ID932493451" >
                   <gating:PolygonGate eventsInside="1"  annoOffsetX="-52"  annoOffsetY="-58"  tint="#000000"  isTinted="0"  lineWeight="Normal"  userDefined="1"  quadId="-1"  gateResolution="256" >
                     <gating:dimension>
                       <data-type:fcs-dimension data-type:name="FSC-A" />
                     </gating:dimension>
                     <gating:dimension>
                       <data-type:fcs-dimension data-type:name="FSC-W" />
                     </gating:dimension>
                     <gating:vertex>
                       <gating:coordinate data-type:value="2878.1759274825" />
                       <gating:coordinate data-type:value="161876.9400921659" />
                     </gating:vertex>
                     <gating:vertex>
                       <gating:coordinate data-type:value="10360.6114168706" />
                       <gating:coordinate data-type:value="161876.9400921659" />
                     </gating:vertex>
                     <gating:vertex>
                       <gating:coordinate data-type:value="16021.3446964681" />
                       <gating:coordinate data-type:value="144964.4239631337" />
                     </gating:vertex>
                     <gating:vertex>
                       <gating:coordinate data-type:value="11654.0406508632" />
                       <gating:coordinate data-type:value="124427.797235023" />
                     </gating:vertex>
                     <gating:vertex>
                       <gating:coordinate data-type:value="7327.249514875" />
                       <gating:coordinate data-type:value="112347.4285714286" />
                     </gating:vertex>
                     <gating:vertex>
                       <gating:coordinate data-type:value="3300.5358649018" />
                       <gating:coordinate data-type:value="111139.3917050691" />
                     </gating:vertex>
                     <gating:vertex>
                       <gating:coordinate data-type:value="2690.0587673586" />
                       <gating:coordinate data-type:value="107515.2811059908" />
                     </gating:vertex>
                     <gating:vertex>
                       <gating:coordinate data-type:value="1870.6768212878" />
                       <gating:coordinate data-type:value="112347.4285714286" />
                     </gating:vertex>
                     <gating:vertex>
                       <gating:coordinate data-type:value="1810.848514652" />
                       <gating:coordinate data-type:value="130467.9815668203" />
                     </gating:vertex>
                     <gating:vertex>
                       <gating:coordinate data-type:value="2131.854843775" />
                       <gating:coordinate data-type:value="147380.4976958525" />
                     </gating:vertex>
                   </gating:PolygonGate>
                 </Gate>
                 <Subpopulations>
                   <Population name="Q1: A647-A- , Alexa Fluor 488-A+"  annotation=""  owningGroup="All Samples"  expanded="1"  sortPriority="10"  count="8" >
                     <Graph smoothing="0"  backColor="#ffffff"  foreColor="#000000"  heatMapStatParameter="Alexa Fluor 488-A"  type="Pseudocolor"  fast="1" >
                       <Axis dimension="x"  name="A647-A"  label=""  auto="auto" />
                       <Axis dimension="y"  name="Alexa Fluor 488-A"  label=""  auto="auto" />
                       <GraphSettings level="5%"  smoothingHighResolution="1"  contourHighResolution="1"  histogramSmoothingCount="0"  graphResolution="256"  showOutliers="0"  drawLargeDots="0"  dotsToDraw="8000"  tint="le.chartfill.tinted.40"  lineWeight="le.lineweight.normal"  lineStyle="le.linestyle.solid" />
                       <GraphEnvironment showGrid="0"  showAxes="tnlTNL"  showGates="1"  showFreqOnPlots="1"  showGateNameOnPlots="1"  showMedians="0"  showUncomped="0"  addEventParam="0"  lastYAxisName="" >
                         <TextTraits font="SansSerif"  size="11"  name="Labels"  style="plain"  color="#000000"  background="#00ffffff"  just="left" />
                         <TextTraits font="SansSerif"  size="11"  name="LayoutGates"  style="plain"  color="#000000"  background="#00ffffff"  just="left" />
                         <TextTraits font="SansSerif"  size="9"  name="Numbers"  style="plain"  color="#000000"  background="#00ffffff"  just="left" />
                         <TextTraits font="SansSerif"  size="9"  name="Legend"  style="plain"  color="#000000"  background="#00ffffff"  just="left" />
                         <WindowPosition x="1458"  y="60"  width="390"  height="582"  displayed="1"  panelState="---" />
                       </GraphEnvironment>
                     </Graph>
                     <Gate gating:id="ID1489469206"  gating:parent_id="ID96670895" >
                       <gating:RectangleGate eventsInside="1"  annoOffsetX="0"  annoOffsetY="0"  tint="#000000"  isTinted="0"  lineWeight="Normal"  userDefined="1"  percentX="0"  percentY="0" >
                         <gating:dimension gating:max="934.2459298736171" >
                           <data-type:fcs-dimension data-type:name="A647-A" />
                         </gating:dimension>
                         <gating:dimension gating:min="1352.2484889857844" >
                           <data-type:fcs-dimension data-type:name="Alexa Fluor 488-A" />
                         </gating:dimension>
                       </gating:RectangleGate>
                     </Gate>
                   </Population>
                   <Population name="Q2: A647-A+ , Alexa Fluor 488-A+"  annotation=""  owningGroup="All Samples"  expanded="1"  sortPriority="10"  count="0" >
                     <Graph smoothing="0"  backColor="#ffffff"  foreColor="#000000"  heatMapStatParameter="Alexa Fluor 488-A"  type="Pseudocolor"  fast="1" >
                       <Axis dimension="x"  name="A647-A"  label=""  auto="auto" />
                       <Axis dimension="y"  name="Alexa Fluor 488-A"  label=""  auto="auto" />
                       <GraphSettings level="5%"  smoothingHighResolution="1"  contourHighResolution="1"  histogramSmoothingCount="0"  graphResolution="256"  showOutliers="0"  drawLargeDots="0"  dotsToDraw="8000"  tint="le.chartfill.tinted.40"  lineWeight="le.lineweight.normal"  lineStyle="le.linestyle.solid" />
                       <GraphEnvironment showGrid="0"  showAxes="tnlTNL"  showGates="1"  showFreqOnPlots="1"  showGateNameOnPlots="1"  showMedians="0"  showUncomped="0"  addEventParam="0"  lastYAxisName="" >
                         <TextTraits font="SansSerif"  size="11"  name="Labels"  style="plain"  color="#000000"  background="#00ffffff"  just="left" />
                         <TextTraits font="SansSerif"  size="11"  name="LayoutGates"  style="plain"  color="#000000"  background="#00ffffff"  just="left" />
                         <TextTraits font="SansSerif"  size="9"  name="Numbers"  style="plain"  color="#000000"  background="#00ffffff"  just="left" />
                         <TextTraits font="SansSerif"  size="9"  name="Legend"  style="plain"  color="#000000"  background="#00ffffff"  just="left" />
                         <WindowPosition x="1458"  y="60"  width="390"  height="582"  displayed="1"  panelState="---" />
                       </GraphEnvironment>
                     </Graph>
                     <Gate gating:id="ID584807633"  gating:parent_id="ID96670895" >
                       <gating:RectangleGate eventsInside="1"  annoOffsetX="0"  annoOffsetY="0"  tint="#000000"  isTinted="0"  lineWeight="Normal"  userDefined="1"  percentX="0"  percentY="0" >
                         <gating:dimension gating:min="934.2459298736171" >
                           <data-type:fcs-dimension data-type:name="A647-A" />
                         </gating:dimension>
                         <gating:dimension gating:min="1352.2484889857844" >
                           <data-type:fcs-dimension data-type:name="Alexa Fluor 488-A" />
                         </gating:dimension>
                       </gating:RectangleGate>
                     </Gate>
                   </Population>
                   <Population name="Q3: A647-A+ , Alexa Fluor 488-A-"  annotation=""  owningGroup="All Samples"  expanded="1"  sortPriority="10"  count="3694" >
                     <Graph smoothing="0"  backColor="#ffffff"  foreColor="#000000"  heatMapStatParameter="Alexa Fluor 488-A"  type="Pseudocolor"  fast="1" >
                       <Axis dimension="x"  name="A647-A"  label=""  auto="auto" />
                       <Axis dimension="y"  name="Alexa Fluor 488-A"  label=""  auto="auto" />
                       <GraphSettings level="5%"  smoothingHighResolution="1"  contourHighResolution="1"  histogramSmoothingCount="0"  graphResolution="256"  showOutliers="0"  drawLargeDots="0"  dotsToDraw="8000"  tint="le.chartfill.tinted.40"  lineWeight="le.lineweight.normal"  lineStyle="le.linestyle.solid" />
                       <GraphEnvironment showGrid="0"  showAxes="tnlTNL"  showGates="1"  showFreqOnPlots="1"  showGateNameOnPlots="1"  showMedians="0"  showUncomped="0"  addEventParam="0"  lastYAxisName="" >
                         <TextTraits font="SansSerif"  size="11"  name="Labels"  style="plain"  color="#000000"  background="#00ffffff"  just="left" />
                         <TextTraits font="SansSerif"  size="11"  name="LayoutGates"  style="plain"  color="#000000"  background="#00ffffff"  just="left" />
                         <TextTraits font="SansSerif"  size="9"  name="Numbers"  style="plain"  color="#000000"  background="#00ffffff"  just="left" />
                         <TextTraits font="SansSerif"  size="9"  name="Legend"  style="plain"  color="#000000"  background="#00ffffff"  just="left" />
                         <WindowPosition x="1458"  y="60"  width="390"  height="582"  displayed="1"  panelState="---" />
                       </GraphEnvironment>
                     </Graph>
                     <Gate gating:id="ID342049186"  gating:parent_id="ID96670895" >
                       <gating:RectangleGate eventsInside="1"  annoOffsetX="0"  annoOffsetY="0"  tint="#000000"  isTinted="0"  lineWeight="Normal"  userDefined="1"  percentX="0"  percentY="0" >
                         <gating:dimension gating:min="934.2459298736171" >
                           <data-type:fcs-dimension data-type:name="A647-A" />
                         </gating:dimension>
                         <gating:dimension gating:max="1352.2484889857844" >
                           <data-type:fcs-dimension data-type:name="Alexa Fluor 488-A" />
                         </gating:dimension>
                       </gating:RectangleGate>
                     </Gate>
                   </Population>
                   <Population name="Q4: A647-A- , Alexa Fluor 488-A-"  annotation=""  owningGroup="All Samples"  expanded="1"  sortPriority="10"  count="4256" >
                     <Graph smoothing="0"  backColor="#ffffff"  foreColor="#000000"  heatMapStatParameter="Alexa Fluor 488-A"  type="Pseudocolor"  fast="1" >
                       <Axis dimension="x"  name="A647-A"  label=""  auto="auto" />
                       <Axis dimension="y"  name="Alexa Fluor 488-A"  label=""  auto="auto" />
                       <GraphSettings level="5%"  smoothingHighResolution="1"  contourHighResolution="1"  histogramSmoothingCount="0"  graphResolution="256"  showOutliers="0"  drawLargeDots="0"  dotsToDraw="8000"  tint="le.chartfill.tinted.40"  lineWeight="le.lineweight.normal"  lineStyle="le.linestyle.solid" />
                       <GraphEnvironment showGrid="0"  showAxes="tnlTNL"  showGates="1"  showFreqOnPlots="1"  showGateNameOnPlots="1"  showMedians="0"  showUncomped="0"  addEventParam="0"  lastYAxisName="" >
                         <TextTraits font="SansSerif"  size="11"  name="Labels"  style="plain"  color="#000000"  background="#00ffffff"  just="left" />
                         <TextTraits font="SansSerif"  size="11"  name="LayoutGates"  style="plain"  color="#000000"  background="#00ffffff"  just="left" />
                         <TextTraits font="SansSerif"  size="9"  name="Numbers"  style="plain"  color="#000000"  background="#00ffffff"  just="left" />
                         <TextTraits font="SansSerif"  size="9"  name="Legend"  style="plain"  color="#000000"  background="#00ffffff"  just="left" />
                         <WindowPosition x="1458"  y="60"  width="390"  height="582"  displayed="1"  panelState="---" />
                       </GraphEnvironment>
                     </Graph>
                     <Gate gating:id="ID1716021073"  gating:parent_id="ID96670895" >
                       <gating:RectangleGate eventsInside="1"  annoOffsetX="0"  annoOffsetY="0"  tint="#000000"  isTinted="0"  lineWeight="Normal"  userDefined="1"  percentX="0"  percentY="0" >
                         <gating:dimension gating:max="934.2459298736171" >
                           <data-type:fcs-dimension data-type:name="A647-A" />
                         </gating:dimension>
                         <gating:dimension gating:max="1352.2484889857844" >
                           <data-type:fcs-dimension data-type:name="Alexa Fluor 488-A" />
                         </gating:dimension>
                       </gating:RectangleGate>
                     </Gate>
                   </Population>
                 </Subpopulations>
               </Population>
             </Subpopulations>
           </Population>
         </Subpopulations>
       </SampleNode>
     </Sample>
     <Sample>
       <DataSet uri="file:/Z:/RutkowskiDT/UV%20LSR/Listmode%20Data%20Files/20220428%20PARP%20A647/PARP%20A647_GFP%200_001_002.fcs"  sampleID="30" />
       <Transformations>
         <transforms:biex transforms:length="256"  transforms:maxRange="262144"  transforms:neg="0"  transforms:width="-100"  transforms:pos="4.418539922" >
           <data-type:parameter data-type:name="FSC-A" />
         </transforms:biex>
         <transforms:linear transforms:minRange="0"  transforms:maxRange="262144"  gain="1" >
           <data-type:parameter data-type:name="FSC-W" />
         </transforms:linear>
         <transforms:biex transforms:length="256"  transforms:maxRange="262144"  transforms:neg="0"  transforms:width="-100"  transforms:pos="4.418539922" >
           <data-type:parameter data-type:name="SSC-A" />
         </transforms:biex>
         <transforms:biex transforms:length="256"  transforms:maxRange="262144"  transforms:neg="0"  transforms:width="-100"  transforms:pos="4.418539922" >
           <data-type:parameter data-type:name="Alexa Fluor 488-A" />
         </transforms:biex>
         <transforms:biex transforms:length="256"  transforms:maxRange="262144"  transforms:neg="0"  transforms:width="-100"  transforms:pos="4.418539922" >
           <data-type:parameter data-type:name="A647-A" />
         </transforms:biex>
         <transforms:linear transforms:minRange="0.5538509733"  transforms:maxRange="117"  gain="0.0101810841" >
           <data-type:parameter data-type:name="Time" />
         </transforms:linear>
       </Transformations>
       <Keywords>
         <Keyword name="FJ_FCS_VERSION"  value="3" />
         <Keyword name="$BEGINANALYSIS"  value="0" />
         <Keyword name="$ENDANALYSIS"  value="0" />
         <Keyword name="$BEGINSTEXT"  value="0" />
         <Keyword name="$ENDSTEXT"  value="0" />
         <Keyword name="$BEGINDATA"  value="1931" />
         <Keyword name="$ENDDATA"  value="123562             " />
         <Keyword name="$FIL"  value="PARP A647_GFP 0_001_002.fcs" />
         <Keyword name="$SYS"  value="Windows 7 6.1" />
         <Keyword name="$TOT"  value="5068               " />
         <Keyword name="$PAR"  value="6" />
         <Keyword name="$MODE"  value="L" />
         <Keyword name="$BYTEORD"  value="4,3,2,1" />
         <Keyword name="$DATATYPE"  value="F" />
         <Keyword name="$NEXTDATA"  value="0" />
         <Keyword name="CREATOR"  value="BD FACSDiva Software Version 8.0.1" />
         <Keyword name="TUBE NAME"  value="GFP 0_001" />
         <Keyword name="$SRC"  value="PARP A647" />
         <Keyword name="EXPERIMENT NAME"  value="20220428 PARP A647" />
         <Keyword name="GUID"  value="e99eb352-f7db-4f6c-a221-077932518f09" />
         <Keyword name="$DATE"  value="28-APR-2022" />
         <Keyword name="$BTIM"  value="17:48:58" />
         <Keyword name="$ETIM"  value="17:50:55" />
         <Keyword name="$CYT"  value="LSRII" />
         <Keyword name="SETTINGS"  value="Cytometer" />
         <Keyword name="CYTNUM"  value="1" />
         <Keyword name="WINDOW EXTENSION"  value="10.00" />
         <Keyword name="EXPORT USER NAME"  value="Rutkowski" />
         <Keyword name="EXPORT TIME"  value="28-APR-2022-18:42:47" />
         <Keyword name="$OP"  value="Rutkowski" />
         <Keyword name="FSC ASF"  value="0.69" />
         <Keyword name="AUTOBS"  value="TRUE" />
         <Keyword name="$INST"  value=" " />
         <Keyword name="LASER1NAME"  value="Blue" />
         <Keyword name="LASER1DELAY"  value="0.00" />
         <Keyword name="LASER1ASF"  value="0.99" />
         <Keyword name="LASER2NAME"  value="Red" />
         <Keyword name="LASER2DELAY"  value="65.53" />
         <Keyword name="LASER2ASF"  value="0.85" />
         <Keyword name="$TIMESTEP"  value="0.01" />
         <Keyword name="SPILL"  value="2,Alexa Fluor 488-A,A647-A,1,0,0,1" />
         <Keyword name="APPLY COMPENSATION"  value="TRUE" />
         <Keyword name="THRESHOLD"  value="FSC,600" />
         <Keyword name="$P1N"  value="FSC-A" />
         <Keyword name="$P1R"  value="262144" />
         <Keyword name="$P1B"  value="32" />
         <Keyword name="$P1E"  value="0,0" />
         <Keyword name="$P1V"  value="0" />
         <Keyword name="$P1G"  value="1.0" />
         <Keyword name="P1DISPLAY"  value="LOG" />
         <Keyword name="P1BS"  value="0" />
         <Keyword name="P1MS"  value="0" />
         <Keyword name="$P2N"  value="FSC-W" />
         <Keyword name="$P2R"  value="262144" />
         <Keyword name="$P2B"  value="32" />
         <Keyword name="$P2E"  value="0,0" />
         <Keyword name="$P2V"  value="0" />
         <Keyword name="$P2G"  value="1.0" />
         <Keyword name="P2BS"  value="-1" />
         <Keyword name="P2MS"  value="0" />
         <Keyword name="$P3N"  value="SSC-A" />
         <Keyword name="$P3R"  value="262144" />
         <Keyword name="$P3B"  value="32" />
         <Keyword name="$P3E"  value="0,0" />
         <Keyword name="$P3V"  value="183" />
         <Keyword name="$P3G"  value="1.0" />
         <Keyword name="P3DISPLAY"  value="LOG" />
         <Keyword name="P3BS"  value="0" />
         <Keyword name="P3MS"  value="0" />
         <Keyword name="$P4N"  value="Alexa Fluor 488-A" />
         <Keyword name="$P4R"  value="262144" />
         <Keyword name="$P4B"  value="32" />
         <Keyword name="$P4E"  value="0,0" />
         <Keyword name="$P4V"  value="320" />
         <Keyword name="$P4G"  value="1.0" />
         <Keyword name="P4DISPLAY"  value="LOG" />
         <Keyword name="P4BS"  value="0" />
         <Keyword name="P4MS"  value="0" />
         <Keyword name="$P5N"  value="A647-A" />
         <Keyword name="$P5R"  value="262144" />
         <Keyword name="$P5B"  value="32" />
         <Keyword name="$P5E"  value="0,0" />
         <Keyword name="$P5V"  value="320" />
         <Keyword name="$P5G"  value="1.0" />
         <Keyword name="P5DISPLAY"  value="LOG" />
         <Keyword name="P5BS"  value="54" />
         <Keyword name="P5MS"  value="0" />
         <Keyword name="$P6N"  value="Time" />
         <Keyword name="$P6R"  value="262144" />
         <Keyword name="$P6B"  value="32" />
         <Keyword name="$P6E"  value="0,0" />
         <Keyword name="$P6G"  value="0.01" />
         <Keyword name="P6BS"  value="0" />
         <Keyword name="P6MS"  value="0" />
         <Keyword name="CST SETUP STATUS"  value="SUCCESS WITH WARNING" />
         <Keyword name="CST BEADS LOT ID"  value="12023" />
         <Keyword name="CYTOMETER CONFIG NAME"  value="Copy of U of IA Custom LSRII Config" />
         <Keyword name="CYTOMETER CONFIG CREATE DATE"  value="2016-08-17T09:40:15-05:00" />
         <Keyword name="CST SETUP DATE"  value="2018-11-27T08:47:38-06:00" />
         <Keyword name="CST BASELINE DATE"  value="2018-10-03T08:46:21-05:00" />
         <Keyword name="CST BEADS EXPIRED"  value="False" />
         <Keyword name="CST PERFORMANCE EXPIRED"  value="2018-11-28T08:47:38-06:00" />
         <Keyword name="CST REGULATORY STATUS"  value="RUO Performance Check" />
         <Keyword name="$P1S"  value="" />
         <Keyword name="$P2S"  value="" />
         <Keyword name="$P3S"  value="" />
         <Keyword name="$P4S"  value="" />
         <Keyword name="$P5S"  value="" />
         <Keyword name="$P6S"  value="" />
       </Keywords>
       <SampleNode name="PARP A647_GFP 0_001_002.fcs"  annotation=""  owningGroup=""  expanded="1"  sortPriority="10"  count="5068"  sampleID="30" >
         <Graph smoothing="0"  backColor="#ffffff"  foreColor="#000000"  type="Pseudocolor"  fast="1" >
           <Axis dimension="x"  name="FSC-A"  label=""  auto="auto" />
           <Axis dimension="y"  name="SSC-A"  label=""  auto="auto" />
           <GraphSettings level="5%"  smoothingHighResolution="1"  contourHighResolution="1"  histogramSmoothingCount="0"  graphResolution="256"  showOutliers="0"  drawLargeDots="0"  dotsToDraw="8000"  tint="le.chartfill.tinted.40"  lineWeight="le.lineweight.normal"  lineStyle="le.linestyle.solid" />
           <GraphEnvironment showGrid="0"  showAxes="tnlTNL"  showGates="1"  showFreqOnPlots="1"  showGateNameOnPlots="1"  showMedians="0"  showUncomped="0"  addEventParam="0"  lastYAxisName="" >
             <TextTraits font="SansSerif"  size="11"  name="Labels"  style="plain"  color="#000000"  background="#00ffffff"  just="left" />
             <TextTraits font="SansSerif"  size="11"  name="LayoutGates"  style="plain"  color="#000000"  background="#00ffffff"  just="left" />
             <TextTraits font="SansSerif"  size="9"  name="Numbers"  style="plain"  color="#000000"  background="#00ffffff"  just="left" />
             <TextTraits font="SansSerif"  size="9"  name="Legend"  style="plain"  color="#000000"  background="#00ffffff"  just="left" />
           </GraphEnvironment>
         </Graph>
         <Subpopulations>
           <Population name="cells"  annotation=""  owningGroup="All Samples"  expanded="1"  sortPriority="10"  count="4829" >
             <Graph smoothing="0"  backColor="#ffffff"  foreColor="#000000"  heatMapStatParameter="Alexa Fluor 488-A"  type="Pseudocolor"  fast="1" >
               <Axis dimension="x"  name="FSC-A"  label=""  auto="auto" />
               <Axis dimension="y"  name="FSC-W"  label=""  auto="auto" />
               <GraphSettings level="5%"  smoothingHighResolution="1"  contourHighResolution="1"  histogramSmoothingCount="0"  graphResolution="256"  showOutliers="0"  drawLargeDots="0"  dotsToDraw="8000"  tint="le.chartfill.tinted.40"  lineWeight="le.lineweight.normal"  lineStyle="le.linestyle.solid" />
               <GraphEnvironment showGrid="0"  showAxes="tnlTNL"  showGates="1"  showFreqOnPlots="1"  showGateNameOnPlots="1"  showMedians="0"  showUncomped="0"  addEventParam="0"  lastYAxisName="" >
                 <TextTraits font="SansSerif"  size="11"  name="Labels"  style="plain"  color="#000000"  background="#00ffffff"  just="left" />
                 <TextTraits font="SansSerif"  size="11"  name="LayoutGates"  style="plain"  color="#000000"  background="#00ffffff"  just="left" />
                 <TextTraits font="SansSerif"  size="9"  name="Numbers"  style="plain"  color="#000000"  background="#00ffffff"  just="left" />
                 <TextTraits font="SansSerif"  size="9"  name="Legend"  style="plain"  color="#000000"  background="#00ffffff"  just="left" />
                 <WindowPosition x="1458"  y="60"  width="390"  height="582"  displayed="0"  panelState="---" />
               </GraphEnvironment>
             </Graph>
             <Gate gating:id="ID872175776" >
               <gating:PolygonGate eventsInside="1"  annoOffsetX="-43"  annoOffsetY="-37"  tint="#000000"  isTinted="0"  lineWeight="Normal"  userDefined="1"  quadId="-1"  gateResolution="256" >
                 <gating:dimension>
                   <data-type:fcs-dimension data-type:name="FSC-A" />
                 </gating:dimension>
                 <gating:dimension>
                   <data-type:fcs-dimension data-type:name="SSC-A" />
                 </gating:dimension>
                 <gating:vertex>
                   <gating:coordinate data-type:value="5435.6155058055" />
                   <gating:coordinate data-type:value="15391.34858665" />
                 </gating:vertex>
                 <gating:vertex>
                   <gating:coordinate data-type:value="2690.0587673586" />
                   <gating:coordinate data-type:value="5803.0641680684" />
                 </gating:vertex>
                 <gating:vertex>
                   <gating:coordinate data-type:value="1932.5925903756" />
                   <gating:coordinate data-type:value="3478.5636348251" />
                 </gating:vertex>
                 <gating:vertex>
                   <gating:coordinate data-type:value="1539.9118741037" />
                   <gating:coordinate data-type:value="1615.7429718226" />
                 </gating:vertex>
                 <gating:vertex>
                   <gating:coordinate data-type:value="1443.1882538519" />
                   <gating:coordinate data-type:value="935.3074468793" />
                 </gating:vertex>
                 <gating:vertex>
                   <gating:coordinate data-type:value="2690.0587673586" />
                   <gating:coordinate data-type:value="733.5837745784" />
                 </gating:vertex>
                 <gating:vertex>
                   <gating:coordinate data-type:value="7906.4353576686" />
                   <gating:coordinate data-type:value="1504.8938731324" />
                 </gating:vertex>
                 <gating:vertex>
                   <gating:coordinate data-type:value="18826.074156843" />
                   <gating:coordinate data-type:value="4564.0285090111" />
                 </gating:vertex>
                 <gating:vertex>
                   <gating:coordinate data-type:value="20417.3039822702" />
                   <gating:coordinate data-type:value="9560.6232887676" />
                 </gating:vertex>
                 <gating:vertex>
                   <gating:coordinate data-type:value="9584.5904280848" />
                   <gating:coordinate data-type:value="15391.34858665" />
                 </gating:vertex>
               </gating:PolygonGate>
             </Gate>
             <Subpopulations>
               <Population name="Single Cells"  annotation=""  owningGroup="All Samples"  expanded="1"  sortPriority="10"  count="3899" >
                 <Graph smoothing="0"  backColor="#ffffff"  foreColor="#000000"  heatMapStatParameter="Alexa Fluor 488-A"  type="Pseudocolor"  fast="1" >
                   <Axis dimension="x"  name="A647-A"  label=""  auto="auto" />
                   <Axis dimension="y"  name="Alexa Fluor 488-A"  label=""  auto="auto" />
                   <GraphSettings level="5%"  smoothingHighResolution="1"  contourHighResolution="1"  histogramSmoothingCount="0"  graphResolution="256"  showOutliers="0"  drawLargeDots="0"  dotsToDraw="8000"  tint="le.chartfill.tinted.40"  lineWeight="le.lineweight.normal"  lineStyle="le.linestyle.solid" />
                   <GraphEnvironment showGrid="0"  showAxes="tnlTNL"  showGates="1"  showFreqOnPlots="1"  showGateNameOnPlots="1"  showMedians="0"  showUncomped="0"  addEventParam="0"  lastYAxisName="" >
                     <TextTraits font="SansSerif"  size="11"  name="Labels"  style="plain"  color="#000000"  background="#00ffffff"  just="left" />
                     <TextTraits font="SansSerif"  size="11"  name="LayoutGates"  style="plain"  color="#000000"  background="#00ffffff"  just="left" />
                     <TextTraits font="SansSerif"  size="9"  name="Numbers"  style="plain"  color="#000000"  background="#00ffffff"  just="left" />
                     <TextTraits font="SansSerif"  size="9"  name="Legend"  style="plain"  color="#000000"  background="#00ffffff"  just="left" />
                     <WindowPosition x="1458"  y="60"  width="390"  height="582"  displayed="0"  panelState="---" />
                   </GraphEnvironment>
                 </Graph>
                 <Gate gating:id="ID1723847465"  gating:parent_id="ID872175776" >
                   <gating:PolygonGate eventsInside="1"  annoOffsetX="-52"  annoOffsetY="-58"  tint="#000000"  isTinted="0"  lineWeight="Normal"  userDefined="1"  quadId="-1"  gateResolution="256" >
                     <gating:dimension>
                       <data-type:fcs-dimension data-type:name="FSC-A" />
                     </gating:dimension>
                     <gating:dimension>
                       <data-type:fcs-dimension data-type:name="FSC-W" />
                     </gating:dimension>
                     <gating:vertex>
                       <gating:coordinate data-type:value="2878.1759274825" />
                       <gating:coordinate data-type:value="161876.9400921659" />
                     </gating:vertex>
                     <gating:vertex>
                       <gating:coordinate data-type:value="10360.6114168706" />
                       <gating:coordinate data-type:value="161876.9400921659" />
                     </gating:vertex>
                     <gating:vertex>
                       <gating:coordinate data-type:value="16021.3446964681" />
                       <gating:coordinate data-type:value="144964.4239631337" />
                     </gating:vertex>
                     <gating:vertex>
                       <gating:coordinate data-type:value="11654.0406508632" />
                       <gating:coordinate data-type:value="124427.797235023" />
                     </gating:vertex>
                     <gating:vertex>
                       <gating:coordinate data-type:value="7327.249514875" />
                       <gating:coordinate data-type:value="112347.4285714286" />
                     </gating:vertex>
                     <gating:vertex>
                       <gating:coordinate data-type:value="3300.5358649018" />
                       <gating:coordinate data-type:value="111139.3917050691" />
                     </gating:vertex>
                     <gating:vertex>
                       <gating:coordinate data-type:value="2690.0587673586" />
                       <gating:coordinate data-type:value="107515.2811059908" />
                     </gating:vertex>
                     <gating:vertex>
                       <gating:coordinate data-type:value="1870.6768212878" />
                       <gating:coordinate data-type:value="112347.4285714286" />
                     </gating:vertex>
                     <gating:vertex>
                       <gating:coordinate data-type:value="1810.848514652" />
                       <gating:coordinate data-type:value="130467.9815668203" />
                     </gating:vertex>
                     <gating:vertex>
                       <gating:coordinate data-type:value="2131.854843775" />
                       <gating:coordinate data-type:value="147380.4976958525" />
                     </gating:vertex>
                   </gating:PolygonGate>
                 </Gate>
                 <Subpopulations>
                   <Population name="Q1: A647-A- , Alexa Fluor 488-A+"  annotation=""  owningGroup="All Samples"  expanded="1"  sortPriority="10"  count="5" >
                     <Graph smoothing="0"  backColor="#ffffff"  foreColor="#000000"  heatMapStatParameter="Alexa Fluor 488-A"  type="Pseudocolor"  fast="1" >
                       <Axis dimension="x"  name="A647-A"  label=""  auto="auto" />
                       <Axis dimension="y"  name="Alexa Fluor 488-A"  label=""  auto="auto" />
                       <GraphSettings level="5%"  smoothingHighResolution="1"  contourHighResolution="1"  histogramSmoothingCount="0"  graphResolution="256"  showOutliers="0"  drawLargeDots="0"  dotsToDraw="8000"  tint="le.chartfill.tinted.40"  lineWeight="le.lineweight.normal"  lineStyle="le.linestyle.solid" />
                       <GraphEnvironment showGrid="0"  showAxes="tnlTNL"  showGates="1"  showFreqOnPlots="1"  showGateNameOnPlots="1"  showMedians="0"  showUncomped="0"  addEventParam="0"  lastYAxisName="" >
                         <TextTraits font="SansSerif"  size="11"  name="Labels"  style="plain"  color="#000000"  background="#00ffffff"  just="left" />
                         <TextTraits font="SansSerif"  size="11"  name="LayoutGates"  style="plain"  color="#000000"  background="#00ffffff"  just="left" />
                         <TextTraits font="SansSerif"  size="9"  name="Numbers"  style="plain"  color="#000000"  background="#00ffffff"  just="left" />
                         <TextTraits font="SansSerif"  size="9"  name="Legend"  style="plain"  color="#000000"  background="#00ffffff"  just="left" />
                         <WindowPosition x="1458"  y="60"  width="390"  height="582"  displayed="1"  panelState="---" />
                       </GraphEnvironment>
                     </Graph>
                     <Gate gating:id="ID674244238"  gating:parent_id="ID1723847465" >
                       <gating:RectangleGate eventsInside="1"  annoOffsetX="0"  annoOffsetY="0"  tint="#000000"  isTinted="0"  lineWeight="Normal"  userDefined="1"  percentX="0"  percentY="0" >
                         <gating:dimension gating:max="934.2459298736171" >
                           <data-type:fcs-dimension data-type:name="A647-A" />
                         </gating:dimension>
                         <gating:dimension gating:min="1352.2484889857844" >
                           <data-type:fcs-dimension data-type:name="Alexa Fluor 488-A" />
                         </gating:dimension>
                       </gating:RectangleGate>
                     </Gate>
                   </Population>
                   <Population name="Q2: A647-A+ , Alexa Fluor 488-A+"  annotation=""  owningGroup="All Samples"  expanded="1"  sortPriority="10"  count="7" >
                     <Graph smoothing="0"  backColor="#ffffff"  foreColor="#000000"  heatMapStatParameter="Alexa Fluor 488-A"  type="Pseudocolor"  fast="1" >
                       <Axis dimension="x"  name="A647-A"  label=""  auto="auto" />
                       <Axis dimension="y"  name="Alexa Fluor 488-A"  label=""  auto="auto" />
                       <GraphSettings level="5%"  smoothingHighResolution="1"  contourHighResolution="1"  histogramSmoothingCount="0"  graphResolution="256"  showOutliers="0"  drawLargeDots="0"  dotsToDraw="8000"  tint="le.chartfill.tinted.40"  lineWeight="le.lineweight.normal"  lineStyle="le.linestyle.solid" />
                       <GraphEnvironment showGrid="0"  showAxes="tnlTNL"  showGates="1"  showFreqOnPlots="1"  showGateNameOnPlots="1"  showMedians="0"  showUncomped="0"  addEventParam="0"  lastYAxisName="" >
                         <TextTraits font="SansSerif"  size="11"  name="Labels"  style="plain"  color="#000000"  background="#00ffffff"  just="left" />
                         <TextTraits font="SansSerif"  size="11"  name="LayoutGates"  style="plain"  color="#000000"  background="#00ffffff"  just="left" />
                         <TextTraits font="SansSerif"  size="9"  name="Numbers"  style="plain"  color="#000000"  background="#00ffffff"  just="left" />
                         <TextTraits font="SansSerif"  size="9"  name="Legend"  style="plain"  color="#000000"  background="#00ffffff"  just="left" />
                         <WindowPosition x="1458"  y="60"  width="390"  height="582"  displayed="1"  panelState="---" />
                       </GraphEnvironment>
                     </Graph>
                     <Gate gating:id="ID1597633898"  gating:parent_id="ID1723847465" >
                       <gating:RectangleGate eventsInside="1"  annoOffsetX="0"  annoOffsetY="0"  tint="#000000"  isTinted="0"  lineWeight="Normal"  userDefined="1"  percentX="0"  percentY="0" >
                         <gating:dimension gating:min="934.2459298736171" >
                           <data-type:fcs-dimension data-type:name="A647-A" />
                         </gating:dimension>
                         <gating:dimension gating:min="1352.2484889857844" >
                           <data-type:fcs-dimension data-type:name="Alexa Fluor 488-A" />
                         </gating:dimension>
                       </gating:RectangleGate>
                     </Gate>
                   </Population>
                   <Population name="Q3: A647-A+ , Alexa Fluor 488-A-"  annotation=""  owningGroup="All Samples"  expanded="1"  sortPriority="10"  count="1919" >
                     <Graph smoothing="0"  backColor="#ffffff"  foreColor="#000000"  heatMapStatParameter="Alexa Fluor 488-A"  type="Pseudocolor"  fast="1" >
                       <Axis dimension="x"  name="A647-A"  label=""  auto="auto" />
                       <Axis dimension="y"  name="Alexa Fluor 488-A"  label=""  auto="auto" />
                       <GraphSettings level="5%"  smoothingHighResolution="1"  contourHighResolution="1"  histogramSmoothingCount="0"  graphResolution="256"  showOutliers="0"  drawLargeDots="0"  dotsToDraw="8000"  tint="le.chartfill.tinted.40"  lineWeight="le.lineweight.normal"  lineStyle="le.linestyle.solid" />
                       <GraphEnvironment showGrid="0"  showAxes="tnlTNL"  showGates="1"  showFreqOnPlots="1"  showGateNameOnPlots="1"  showMedians="0"  showUncomped="0"  addEventParam="0"  lastYAxisName="" >
                         <TextTraits font="SansSerif"  size="11"  name="Labels"  style="plain"  color="#000000"  background="#00ffffff"  just="left" />
                         <TextTraits font="SansSerif"  size="11"  name="LayoutGates"  style="plain"  color="#000000"  background="#00ffffff"  just="left" />
                         <TextTraits font="SansSerif"  size="9"  name="Numbers"  style="plain"  color="#000000"  background="#00ffffff"  just="left" />
                         <TextTraits font="SansSerif"  size="9"  name="Legend"  style="plain"  color="#000000"  background="#00ffffff"  just="left" />
                         <WindowPosition x="1458"  y="60"  width="390"  height="582"  displayed="1"  panelState="---" />
                       </GraphEnvironment>
                     </Graph>
                     <Gate gating:id="ID316232022"  gating:parent_id="ID1723847465" >
                       <gating:RectangleGate eventsInside="1"  annoOffsetX="0"  annoOffsetY="0"  tint="#000000"  isTinted="0"  lineWeight="Normal"  userDefined="1"  percentX="0"  percentY="0" >
                         <gating:dimension gating:min="934.2459298736171" >
                           <data-type:fcs-dimension data-type:name="A647-A" />
                         </gating:dimension>
                         <gating:dimension gating:max="1352.2484889857844" >
                           <data-type:fcs-dimension data-type:name="Alexa Fluor 488-A" />
                         </gating:dimension>
                       </gating:RectangleGate>
                     </Gate>
                   </Population>
                   <Population name="Q4: A647-A- , Alexa Fluor 488-A-"  annotation=""  owningGroup="All Samples"  expanded="1"  sortPriority="10"  count="1968" >
                     <Graph smoothing="0"  backColor="#ffffff"  foreColor="#000000"  heatMapStatParameter="Alexa Fluor 488-A"  type="Pseudocolor"  fast="1" >
                       <Axis dimension="x"  name="A647-A"  label=""  auto="auto" />
                       <Axis dimension="y"  name="Alexa Fluor 488-A"  label=""  auto="auto" />
                       <GraphSettings level="5%"  smoothingHighResolution="1"  contourHighResolution="1"  histogramSmoothingCount="0"  graphResolution="256"  showOutliers="0"  drawLargeDots="0"  dotsToDraw="8000"  tint="le.chartfill.tinted.40"  lineWeight="le.lineweight.normal"  lineStyle="le.linestyle.solid" />
                       <GraphEnvironment showGrid="0"  showAxes="tnlTNL"  showGates="1"  showFreqOnPlots="1"  showGateNameOnPlots="1"  showMedians="0"  showUncomped="0"  addEventParam="0"  lastYAxisName="" >
                         <TextTraits font="SansSerif"  size="11"  name="Labels"  style="plain"  color="#000000"  background="#00ffffff"  just="left" />
                         <TextTraits font="SansSerif"  size="11"  name="LayoutGates"  style="plain"  color="#000000"  background="#00ffffff"  just="left" />
                         <TextTraits font="SansSerif"  size="9"  name="Numbers"  style="plain"  color="#000000"  background="#00ffffff"  just="left" />
                         <TextTraits font="SansSerif"  size="9"  name="Legend"  style="plain"  color="#000000"  background="#00ffffff"  just="left" />
                         <WindowPosition x="1458"  y="60"  width="390"  height="582"  displayed="1"  panelState="---" />
                       </GraphEnvironment>
                     </Graph>
                     <Gate gating:id="ID1473771568"  gating:parent_id="ID1723847465" >
                       <gating:RectangleGate eventsInside="1"  annoOffsetX="0"  annoOffsetY="0"  tint="#000000"  isTinted="0"  lineWeight="Normal"  userDefined="1"  percentX="0"  percentY="0" >
                         <gating:dimension gating:max="934.2459298736171" >
                           <data-type:fcs-dimension data-type:name="A647-A" />
                         </gating:dimension>
                         <gating:dimension gating:max="1352.2484889857844" >
                           <data-type:fcs-dimension data-type:name="Alexa Fluor 488-A" />
                         </gating:dimension>
                       </gating:RectangleGate>
                     </Gate>
                   </Population>
                 </Subpopulations>
               </Population>
             </Subpopulations>
           </Population>
         </Subpopulations>
       </SampleNode>
     </Sample>
     <Sample>
       <DataSet uri="file:/Z:/RutkowskiDT/UV%20LSR/Listmode%20Data%20Files/20220428%20PARP%20A647/PARP%20A647_GFP%200_002_003.fcs"  sampleID="31" />
       <Transformations>
         <transforms:biex transforms:length="256"  transforms:maxRange="262144"  transforms:neg="0"  transforms:width="-100"  transforms:pos="4.418539922" >
           <data-type:parameter data-type:name="FSC-A" />
         </transforms:biex>
         <transforms:linear transforms:minRange="0"  transforms:maxRange="262144"  gain="1" >
           <data-type:parameter data-type:name="FSC-W" />
         </transforms:linear>
         <transforms:biex transforms:length="256"  transforms:maxRange="262144"  transforms:neg="0"  transforms:width="-100"  transforms:pos="4.418539922" >
           <data-type:parameter data-type:name="SSC-A" />
         </transforms:biex>
         <transforms:biex transforms:length="256"  transforms:maxRange="262144"  transforms:neg="0"  transforms:width="-100"  transforms:pos="4.418539922" >
           <data-type:parameter data-type:name="Alexa Fluor 488-A" />
         </transforms:biex>
         <transforms:biex transforms:length="256"  transforms:maxRange="262144"  transforms:neg="0"  transforms:width="-100"  transforms:pos="4.418539922" >
           <data-type:parameter data-type:name="A647-A" />
         </transforms:biex>
         <transforms:linear transforms:minRange="0.5622834683"  transforms:maxRange="169"  gain="0.0100948558" >
           <data-type:parameter data-type:name="Time" />
         </transforms:linear>
       </Transformations>
       <Keywords>
         <Keyword name="FJ_FCS_VERSION"  value="3" />
         <Keyword name="$BEGINANALYSIS"  value="0" />
         <Keyword name="$ENDANALYSIS"  value="0" />
         <Keyword name="$BEGINSTEXT"  value="0" />
         <Keyword name="$ENDSTEXT"  value="0" />
         <Keyword name="$BEGINDATA"  value="1932" />
         <Keyword name="$ENDDATA"  value="121931             " />
         <Keyword name="$FIL"  value="PARP A647_GFP 0_002_003.fcs" />
         <Keyword name="$SYS"  value="Windows 7 6.1" />
         <Keyword name="$TOT"  value="5000               " />
         <Keyword name="$PAR"  value="6" />
         <Keyword name="$MODE"  value="L" />
         <Keyword name="$BYTEORD"  value="4,3,2,1" />
         <Keyword name="$DATATYPE"  value="F" />
         <Keyword name="$NEXTDATA"  value="0" />
         <Keyword name="CREATOR"  value="BD FACSDiva Software Version 8.0.1" />
         <Keyword name="TUBE NAME"  value="GFP 0_002" />
         <Keyword name="$SRC"  value="PARP A647" />
         <Keyword name="EXPERIMENT NAME"  value="20220428 PARP A647" />
         <Keyword name="GUID"  value="458c03e4-deb0-46ee-a386-3eb18bdafe3b" />
         <Keyword name="$DATE"  value="28-APR-2022" />
         <Keyword name="$BTIM"  value="17:51:12" />
         <Keyword name="$ETIM"  value="17:54:01" />
         <Keyword name="$CYT"  value="LSRII" />
         <Keyword name="SETTINGS"  value="Cytometer" />
         <Keyword name="CYTNUM"  value="1" />
         <Keyword name="WINDOW EXTENSION"  value="10.00" />
         <Keyword name="EXPORT USER NAME"  value="Rutkowski" />
         <Keyword name="EXPORT TIME"  value="28-APR-2022-18:42:47" />
         <Keyword name="$OP"  value="Rutkowski" />
         <Keyword name="FSC ASF"  value="0.69" />
         <Keyword name="AUTOBS"  value="TRUE" />
         <Keyword name="$INST"  value=" " />
         <Keyword name="LASER1NAME"  value="Blue" />
         <Keyword name="LASER1DELAY"  value="0.00" />
         <Keyword name="LASER1ASF"  value="0.99" />
         <Keyword name="LASER2NAME"  value="Red" />
         <Keyword name="LASER2DELAY"  value="65.53" />
         <Keyword name="LASER2ASF"  value="0.85" />
         <Keyword name="$TIMESTEP"  value="0.01" />
         <Keyword name="SPILL"  value="2,Alexa Fluor 488-A,A647-A,1,0,0,1" />
         <Keyword name="APPLY COMPENSATION"  value="TRUE" />
         <Keyword name="THRESHOLD"  value="FSC,600" />
         <Keyword name="$P1N"  value="FSC-A" />
         <Keyword name="$P1R"  value="262144" />
         <Keyword name="$P1B"  value="32" />
         <Keyword name="$P1E"  value="0,0" />
         <Keyword name="$P1V"  value="0" />
         <Keyword name="$P1G"  value="1.0" />
         <Keyword name="P1DISPLAY"  value="LOG" />
         <Keyword name="P1BS"  value="0" />
         <Keyword name="P1MS"  value="0" />
         <Keyword name="$P2N"  value="FSC-W" />
         <Keyword name="$P2R"  value="262144" />
         <Keyword name="$P2B"  value="32" />
         <Keyword name="$P2E"  value="0,0" />
         <Keyword name="$P2V"  value="0" />
         <Keyword name="$P2G"  value="1.0" />
         <Keyword name="P2BS"  value="-1" />
         <Keyword name="P2MS"  value="0" />
         <Keyword name="$P3N"  value="SSC-A" />
         <Keyword name="$P3R"  value="262144" />
         <Keyword name="$P3B"  value="32" />
         <Keyword name="$P3E"  value="0,0" />
         <Keyword name="$P3V"  value="183" />
         <Keyword name="$P3G"  value="1.0" />
         <Keyword name="P3DISPLAY"  value="LOG" />
         <Keyword name="P3BS"  value="0" />
         <Keyword name="P3MS"  value="0" />
         <Keyword name="$P4N"  value="Alexa Fluor 488-A" />
         <Keyword name="$P4R"  value="262144" />
         <Keyword name="$P4B"  value="32" />
         <Keyword name="$P4E"  value="0,0" />
         <Keyword name="$P4V"  value="320" />
         <Keyword name="$P4G"  value="1.0" />
         <Keyword name="P4DISPLAY"  value="LOG" />
         <Keyword name="P4BS"  value="10" />
         <Keyword name="P4MS"  value="0" />
         <Keyword name="$P5N"  value="A647-A" />
         <Keyword name="$P5R"  value="262144" />
         <Keyword name="$P5B"  value="32" />
         <Keyword name="$P5E"  value="0,0" />
         <Keyword name="$P5V"  value="320" />
         <Keyword name="$P5G"  value="1.0" />
         <Keyword name="P5DISPLAY"  value="LOG" />
         <Keyword name="P5BS"  value="39" />
         <Keyword name="P5MS"  value="0" />
         <Keyword name="$P6N"  value="Time" />
         <Keyword name="$P6R"  value="262144" />
         <Keyword name="$P6B"  value="32" />
         <Keyword name="$P6E"  value="0,0" />
         <Keyword name="$P6G"  value="0.01" />
         <Keyword name="P6BS"  value="0" />
         <Keyword name="P6MS"  value="0" />
         <Keyword name="CST SETUP STATUS"  value="SUCCESS WITH WARNING" />
         <Keyword name="CST BEADS LOT ID"  value="12023" />
         <Keyword name="CYTOMETER CONFIG NAME"  value="Copy of U of IA Custom LSRII Config" />
         <Keyword name="CYTOMETER CONFIG CREATE DATE"  value="2016-08-17T09:40:15-05:00" />
         <Keyword name="CST SETUP DATE"  value="2018-11-27T08:47:38-06:00" />
         <Keyword name="CST BASELINE DATE"  value="2018-10-03T08:46:21-05:00" />
         <Keyword name="CST BEADS EXPIRED"  value="False" />
         <Keyword name="CST PERFORMANCE EXPIRED"  value="2018-11-28T08:47:38-06:00" />
         <Keyword name="CST REGULATORY STATUS"  value="RUO Performance Check" />
         <Keyword name="$P1S"  value="" />
         <Keyword name="$P2S"  value="" />
         <Keyword name="$P3S"  value="" />
         <Keyword name="$P4S"  value="" />
         <Keyword name="$P5S"  value="" />
         <Keyword name="$P6S"  value="" />
       </Keywords>
       <SampleNode name="PARP A647_GFP 0_002_003.fcs"  annotation=""  owningGroup=""  expanded="1"  sortPriority="10"  count="5000"  sampleID="31" >
         <Graph smoothing="0"  backColor="#ffffff"  foreColor="#000000"  type="Pseudocolor"  fast="1" >
           <Axis dimension="x"  name="FSC-A"  label=""  auto="auto" />
           <Axis dimension="y"  name="SSC-A"  label=""  auto="auto" />
           <GraphSettings level="5%"  smoothingHighResolution="1"  contourHighResolution="1"  histogramSmoothingCount="0"  graphResolution="256"  showOutliers="0"  drawLargeDots="0"  dotsToDraw="8000"  tint="le.chartfill.tinted.40"  lineWeight="le.lineweight.normal"  lineStyle="le.linestyle.solid" />
           <GraphEnvironment showGrid="0"  showAxes="tnlTNL"  showGates="1"  showFreqOnPlots="1"  showGateNameOnPlots="1"  showMedians="0"  showUncomped="0"  addEventParam="0"  lastYAxisName="" >
             <TextTraits font="SansSerif"  size="11"  name="Labels"  style="plain"  color="#000000"  background="#00ffffff"  just="left" />
             <TextTraits font="SansSerif"  size="11"  name="LayoutGates"  style="plain"  color="#000000"  background="#00ffffff"  just="left" />
             <TextTraits font="SansSerif"  size="9"  name="Numbers"  style="plain"  color="#000000"  background="#00ffffff"  just="left" />
             <TextTraits font="SansSerif"  size="9"  name="Legend"  style="plain"  color="#000000"  background="#00ffffff"  just="left" />
           </GraphEnvironment>
         </Graph>
         <Subpopulations>
           <Population name="cells"  annotation=""  owningGroup="All Samples"  expanded="1"  sortPriority="10"  count="4626" >
             <Graph smoothing="0"  backColor="#ffffff"  foreColor="#000000"  heatMapStatParameter="Alexa Fluor 488-A"  type="Pseudocolor"  fast="1" >
               <Axis dimension="x"  name="FSC-A"  label=""  auto="auto" />
               <Axis dimension="y"  name="FSC-W"  label=""  auto="auto" />
               <GraphSettings level="5%"  smoothingHighResolution="1"  contourHighResolution="1"  histogramSmoothingCount="0"  graphResolution="256"  showOutliers="0"  drawLargeDots="0"  dotsToDraw="8000"  tint="le.chartfill.tinted.40"  lineWeight="le.lineweight.normal"  lineStyle="le.linestyle.solid" />
               <GraphEnvironment showGrid="0"  showAxes="tnlTNL"  showGates="1"  showFreqOnPlots="1"  showGateNameOnPlots="1"  showMedians="0"  showUncomped="0"  addEventParam="0"  lastYAxisName="" >
                 <TextTraits font="SansSerif"  size="11"  name="Labels"  style="plain"  color="#000000"  background="#00ffffff"  just="left" />
                 <TextTraits font="SansSerif"  size="11"  name="LayoutGates"  style="plain"  color="#000000"  background="#00ffffff"  just="left" />
                 <TextTraits font="SansSerif"  size="9"  name="Numbers"  style="plain"  color="#000000"  background="#00ffffff"  just="left" />
                 <TextTraits font="SansSerif"  size="9"  name="Legend"  style="plain"  color="#000000"  background="#00ffffff"  just="left" />
                 <WindowPosition x="1458"  y="60"  width="390"  height="582"  displayed="0"  panelState="---" />
               </GraphEnvironment>
             </Graph>
             <Gate gating:id="ID1210046913" >
               <gating:PolygonGate eventsInside="1"  annoOffsetX="-43"  annoOffsetY="-37"  tint="#000000"  isTinted="0"  lineWeight="Normal"  userDefined="1"  quadId="-1"  gateResolution="256" >
                 <gating:dimension>
                   <data-type:fcs-dimension data-type:name="FSC-A" />
                 </gating:dimension>
                 <gating:dimension>
                   <data-type:fcs-dimension data-type:name="SSC-A" />
                 </gating:dimension>
                 <gating:vertex>
                   <gating:coordinate data-type:value="5435.6155058055" />
                   <gating:coordinate data-type:value="15391.34858665" />
                 </gating:vertex>
                 <gating:vertex>
                   <gating:coordinate data-type:value="2690.0587673586" />
                   <gating:coordinate data-type:value="5803.0641680684" />
                 </gating:vertex>
                 <gating:vertex>
                   <gating:coordinate data-type:value="1932.5925903756" />
                   <gating:coordinate data-type:value="3478.5636348251" />
                 </gating:vertex>
                 <gating:vertex>
                   <gating:coordinate data-type:value="1539.9118741037" />
                   <gating:coordinate data-type:value="1615.7429718226" />
                 </gating:vertex>
                 <gating:vertex>
                   <gating:coordinate data-type:value="1443.1882538519" />
                   <gating:coordinate data-type:value="935.3074468793" />
                 </gating:vertex>
                 <gating:vertex>
                   <gating:coordinate data-type:value="2690.0587673586" />
                   <gating:coordinate data-type:value="733.5837745784" />
                 </gating:vertex>
                 <gating:vertex>
                   <gating:coordinate data-type:value="7906.4353576686" />
                   <gating:coordinate data-type:value="1504.8938731324" />
                 </gating:vertex>
                 <gating:vertex>
                   <gating:coordinate data-type:value="18826.074156843" />
                   <gating:coordinate data-type:value="4564.0285090111" />
                 </gating:vertex>
                 <gating:vertex>
                   <gating:coordinate data-type:value="20417.3039822702" />
                   <gating:coordinate data-type:value="9560.6232887676" />
                 </gating:vertex>
                 <gating:vertex>
                   <gating:coordinate data-type:value="9584.5904280848" />
                   <gating:coordinate data-type:value="15391.34858665" />
                 </gating:vertex>
               </gating:PolygonGate>
             </Gate>
             <Subpopulations>
               <Population name="Single Cells"  annotation=""  owningGroup="All Samples"  expanded="1"  sortPriority="10"  count="3717" >
                 <Graph smoothing="0"  backColor="#ffffff"  foreColor="#000000"  heatMapStatParameter="Alexa Fluor 488-A"  type="Pseudocolor"  fast="1" >
                   <Axis dimension="x"  name="A647-A"  label=""  auto="auto" />
                   <Axis dimension="y"  name="Alexa Fluor 488-A"  label=""  auto="auto" />
                   <GraphSettings level="5%"  smoothingHighResolution="1"  contourHighResolution="1"  histogramSmoothingCount="0"  graphResolution="256"  showOutliers="0"  drawLargeDots="0"  dotsToDraw="8000"  tint="le.chartfill.tinted.40"  lineWeight="le.lineweight.normal"  lineStyle="le.linestyle.solid" />
                   <GraphEnvironment showGrid="0"  showAxes="tnlTNL"  showGates="1"  showFreqOnPlots="1"  showGateNameOnPlots="1"  showMedians="0"  showUncomped="0"  addEventParam="0"  lastYAxisName="" >
                     <TextTraits font="SansSerif"  size="11"  name="Labels"  style="plain"  color="#000000"  background="#00ffffff"  just="left" />
                     <TextTraits font="SansSerif"  size="11"  name="LayoutGates"  style="plain"  color="#000000"  background="#00ffffff"  just="left" />
                     <TextTraits font="SansSerif"  size="9"  name="Numbers"  style="plain"  color="#000000"  background="#00ffffff"  just="left" />
                     <TextTraits font="SansSerif"  size="9"  name="Legend"  style="plain"  color="#000000"  background="#00ffffff"  just="left" />
                     <WindowPosition x="1458"  y="60"  width="390"  height="582"  displayed="0"  panelState="---" />
                   </GraphEnvironment>
                 </Graph>
                 <Gate gating:id="ID1883802472"  gating:parent_id="ID1210046913" >
                   <gating:PolygonGate eventsInside="1"  annoOffsetX="-52"  annoOffsetY="-58"  tint="#000000"  isTinted="0"  lineWeight="Normal"  userDefined="1"  quadId="-1"  gateResolution="256" >
                     <gating:dimension>
                       <data-type:fcs-dimension data-type:name="FSC-A" />
                     </gating:dimension>
                     <gating:dimension>
                       <data-type:fcs-dimension data-type:name="FSC-W" />
                     </gating:dimension>
                     <gating:vertex>
                       <gating:coordinate data-type:value="2878.1759274825" />
                       <gating:coordinate data-type:value="161876.9400921659" />
                     </gating:vertex>
                     <gating:vertex>
                       <gating:coordinate data-type:value="10360.6114168706" />
                       <gating:coordinate data-type:value="161876.9400921659" />
                     </gating:vertex>
                     <gating:vertex>
                       <gating:coordinate data-type:value="16021.3446964681" />
                       <gating:coordinate data-type:value="144964.4239631337" />
                     </gating:vertex>
                     <gating:vertex>
                       <gating:coordinate data-type:value="11654.0406508632" />
                       <gating:coordinate data-type:value="124427.797235023" />
                     </gating:vertex>
                     <gating:vertex>
                       <gating:coordinate data-type:value="7327.249514875" />
                       <gating:coordinate data-type:value="112347.4285714286" />
                     </gating:vertex>
                     <gating:vertex>
                       <gating:coordinate data-type:value="3300.5358649018" />
                       <gating:coordinate data-type:value="111139.3917050691" />
                     </gating:vertex>
                     <gating:vertex>
                       <gating:coordinate data-type:value="2690.0587673586" />
                       <gating:coordinate data-type:value="107515.2811059908" />
                     </gating:vertex>
                     <gating:vertex>
                       <gating:coordinate data-type:value="1870.6768212878" />
                       <gating:coordinate data-type:value="112347.4285714286" />
                     </gating:vertex>
                     <gating:vertex>
                       <gating:coordinate data-type:value="1810.848514652" />
                       <gating:coordinate data-type:value="130467.9815668203" />
                     </gating:vertex>
                     <gating:vertex>
                       <gating:coordinate data-type:value="2131.854843775" />
                       <gating:coordinate data-type:value="147380.4976958525" />
                     </gating:vertex>
                   </gating:PolygonGate>
                 </Gate>
                 <Subpopulations>
                   <Population name="Q1: A647-A- , Alexa Fluor 488-A+"  annotation=""  owningGroup="All Samples"  expanded="1"  sortPriority="10"  count="10" >
                     <Graph smoothing="0"  backColor="#ffffff"  foreColor="#000000"  heatMapStatParameter="Alexa Fluor 488-A"  type="Pseudocolor"  fast="1" >
                       <Axis dimension="x"  name="A647-A"  label=""  auto="auto" />
                       <Axis dimension="y"  name="Alexa Fluor 488-A"  label=""  auto="auto" />
                       <GraphSettings level="5%"  smoothingHighResolution="1"  contourHighResolution="1"  histogramSmoothingCount="0"  graphResolution="256"  showOutliers="0"  drawLargeDots="0"  dotsToDraw="8000"  tint="le.chartfill.tinted.40"  lineWeight="le.lineweight.normal"  lineStyle="le.linestyle.solid" />
                       <GraphEnvironment showGrid="0"  showAxes="tnlTNL"  showGates="1"  showFreqOnPlots="1"  showGateNameOnPlots="1"  showMedians="0"  showUncomped="0"  addEventParam="0"  lastYAxisName="" >
                         <TextTraits font="SansSerif"  size="11"  name="Labels"  style="plain"  color="#000000"  background="#00ffffff"  just="left" />
                         <TextTraits font="SansSerif"  size="11"  name="LayoutGates"  style="plain"  color="#000000"  background="#00ffffff"  just="left" />
                         <TextTraits font="SansSerif"  size="9"  name="Numbers"  style="plain"  color="#000000"  background="#00ffffff"  just="left" />
                         <TextTraits font="SansSerif"  size="9"  name="Legend"  style="plain"  color="#000000"  background="#00ffffff"  just="left" />
                         <WindowPosition x="1458"  y="60"  width="390"  height="582"  displayed="1"  panelState="---" />
                       </GraphEnvironment>
                     </Graph>
                     <Gate gating:id="ID1247543440"  gating:parent_id="ID1883802472" >
                       <gating:RectangleGate eventsInside="1"  annoOffsetX="0"  annoOffsetY="0"  tint="#000000"  isTinted="0"  lineWeight="Normal"  userDefined="1"  percentX="0"  percentY="0" >
                         <gating:dimension gating:max="934.2459298736171" >
                           <data-type:fcs-dimension data-type:name="A647-A" />
                         </gating:dimension>
                         <gating:dimension gating:min="1352.2484889857844" >
                           <data-type:fcs-dimension data-type:name="Alexa Fluor 488-A" />
                         </gating:dimension>
                       </gating:RectangleGate>
                     </Gate>
                   </Population>
                   <Population name="Q2: A647-A+ , Alexa Fluor 488-A+"  annotation=""  owningGroup="All Samples"  expanded="1"  sortPriority="10"  count="6" >
                     <Graph smoothing="0"  backColor="#ffffff"  foreColor="#000000"  heatMapStatParameter="Alexa Fluor 488-A"  type="Pseudocolor"  fast="1" >
                       <Axis dimension="x"  name="A647-A"  label=""  auto="auto" />
                       <Axis dimension="y"  name="Alexa Fluor 488-A"  label=""  auto="auto" />
                       <GraphSettings level="5%"  smoothingHighResolution="1"  contourHighResolution="1"  histogramSmoothingCount="0"  graphResolution="256"  showOutliers="0"  drawLargeDots="0"  dotsToDraw="8000"  tint="le.chartfill.tinted.40"  lineWeight="le.lineweight.normal"  lineStyle="le.linestyle.solid" />
                       <GraphEnvironment showGrid="0"  showAxes="tnlTNL"  showGates="1"  showFreqOnPlots="1"  showGateNameOnPlots="1"  showMedians="0"  showUncomped="0"  addEventParam="0"  lastYAxisName="" >
                         <TextTraits font="SansSerif"  size="11"  name="Labels"  style="plain"  color="#000000"  background="#00ffffff"  just="left" />
                         <TextTraits font="SansSerif"  size="11"  name="LayoutGates"  style="plain"  color="#000000"  background="#00ffffff"  just="left" />
                         <TextTraits font="SansSerif"  size="9"  name="Numbers"  style="plain"  color="#000000"  background="#00ffffff"  just="left" />
                         <TextTraits font="SansSerif"  size="9"  name="Legend"  style="plain"  color="#000000"  background="#00ffffff"  just="left" />
                         <WindowPosition x="1458"  y="60"  width="390"  height="582"  displayed="1"  panelState="---" />
                       </GraphEnvironment>
                     </Graph>
                     <Gate gating:id="ID418269226"  gating:parent_id="ID1883802472" >
                       <gating:RectangleGate eventsInside="1"  annoOffsetX="0"  annoOffsetY="0"  tint="#000000"  isTinted="0"  lineWeight="Normal"  userDefined="1"  percentX="0"  percentY="0" >
                         <gating:dimension gating:min="934.2459298736171" >
                           <data-type:fcs-dimension data-type:name="A647-A" />
                         </gating:dimension>
                         <gating:dimension gating:min="1352.2484889857844" >
                           <data-type:fcs-dimension data-type:name="Alexa Fluor 488-A" />
                         </gating:dimension>
                       </gating:RectangleGate>
                     </Gate>
                   </Population>
                   <Population name="Q3: A647-A+ , Alexa Fluor 488-A-"  annotation=""  owningGroup="All Samples"  expanded="1"  sortPriority="10"  count="1854" >
                     <Graph smoothing="0"  backColor="#ffffff"  foreColor="#000000"  heatMapStatParameter="Alexa Fluor 488-A"  type="Pseudocolor"  fast="1" >
                       <Axis dimension="x"  name="A647-A"  label=""  auto="auto" />
                       <Axis dimension="y"  name="Alexa Fluor 488-A"  label=""  auto="auto" />
                       <GraphSettings level="5%"  smoothingHighResolution="1"  contourHighResolution="1"  histogramSmoothingCount="0"  graphResolution="256"  showOutliers="0"  drawLargeDots="0"  dotsToDraw="8000"  tint="le.chartfill.tinted.40"  lineWeight="le.lineweight.normal"  lineStyle="le.linestyle.solid" />
                       <GraphEnvironment showGrid="0"  showAxes="tnlTNL"  showGates="1"  showFreqOnPlots="1"  showGateNameOnPlots="1"  showMedians="0"  showUncomped="0"  addEventParam="0"  lastYAxisName="" >
                         <TextTraits font="SansSerif"  size="11"  name="Labels"  style="plain"  color="#000000"  background="#00ffffff"  just="left" />
                         <TextTraits font="SansSerif"  size="11"  name="LayoutGates"  style="plain"  color="#000000"  background="#00ffffff"  just="left" />
                         <TextTraits font="SansSerif"  size="9"  name="Numbers"  style="plain"  color="#000000"  background="#00ffffff"  just="left" />
                         <TextTraits font="SansSerif"  size="9"  name="Legend"  style="plain"  color="#000000"  background="#00ffffff"  just="left" />
                         <WindowPosition x="1458"  y="60"  width="390"  height="582"  displayed="1"  panelState="---" />
                       </GraphEnvironment>
                     </Graph>
                     <Gate gating:id="ID1117629002"  gating:parent_id="ID1883802472" >
                       <gating:RectangleGate eventsInside="1"  annoOffsetX="0"  annoOffsetY="0"  tint="#000000"  isTinted="0"  lineWeight="Normal"  userDefined="1"  percentX="0"  percentY="0" >
                         <gating:dimension gating:min="934.2459298736171" >
                           <data-type:fcs-dimension data-type:name="A647-A" />
                         </gating:dimension>
                         <gating:dimension gating:max="1352.2484889857844" >
                           <data-type:fcs-dimension data-type:name="Alexa Fluor 488-A" />
                         </gating:dimension>
                       </gating:RectangleGate>
                     </Gate>
                   </Population>
                   <Population name="Q4: A647-A- , Alexa Fluor 488-A-"  annotation=""  owningGroup="All Samples"  expanded="1"  sortPriority="10"  count="1847" >
                     <Graph smoothing="0"  backColor="#ffffff"  foreColor="#000000"  heatMapStatParameter="Alexa Fluor 488-A"  type="Pseudocolor"  fast="1" >
                       <Axis dimension="x"  name="A647-A"  label=""  auto="auto" />
                       <Axis dimension="y"  name="Alexa Fluor 488-A"  label=""  auto="auto" />
                       <GraphSettings level="5%"  smoothingHighResolution="1"  contourHighResolution="1"  histogramSmoothingCount="0"  graphResolution="256"  showOutliers="0"  drawLargeDots="0"  dotsToDraw="8000"  tint="le.chartfill.tinted.40"  lineWeight="le.lineweight.normal"  lineStyle="le.linestyle.solid" />
                       <GraphEnvironment showGrid="0"  showAxes="tnlTNL"  showGates="1"  showFreqOnPlots="1"  showGateNameOnPlots="1"  showMedians="0"  showUncomped="0"  addEventParam="0"  lastYAxisName="" >
                         <TextTraits font="SansSerif"  size="11"  name="Labels"  style="plain"  color="#000000"  background="#00ffffff"  just="left" />
                         <TextTraits font="SansSerif"  size="11"  name="LayoutGates"  style="plain"  color="#000000"  background="#00ffffff"  just="left" />
                         <TextTraits font="SansSerif"  size="9"  name="Numbers"  style="plain"  color="#000000"  background="#00ffffff"  just="left" />
                         <TextTraits font="SansSerif"  size="9"  name="Legend"  style="plain"  color="#000000"  background="#00ffffff"  just="left" />
                         <WindowPosition x="1458"  y="60"  width="390"  height="582"  displayed="1"  panelState="---" />
                       </GraphEnvironment>
                     </Graph>
                     <Gate gating:id="ID99617219"  gating:parent_id="ID1883802472" >
                       <gating:RectangleGate eventsInside="1"  annoOffsetX="0"  annoOffsetY="0"  tint="#000000"  isTinted="0"  lineWeight="Normal"  userDefined="1"  percentX="0"  percentY="0" >
                         <gating:dimension gating:max="934.2459298736171" >
                           <data-type:fcs-dimension data-type:name="A647-A" />
                         </gating:dimension>
                         <gating:dimension gating:max="1352.2484889857844" >
                           <data-type:fcs-dimension data-type:name="Alexa Fluor 488-A" />
                         </gating:dimension>
                       </gating:RectangleGate>
                     </Gate>
                   </Population>
                 </Subpopulations>
               </Population>
             </Subpopulations>
           </Population>
         </Subpopulations>
       </SampleNode>
     </Sample>
     <Sample>
       <DataSet uri="file:/Z:/RutkowskiDT/UV%20LSR/Listmode%20Data%20Files/20220428%20PARP%20A647/PARP%20A647_GFP%20Tg_019.fcs"  sampleID="10" />
       <Transformations>
         <transforms:biex transforms:length="256"  transforms:maxRange="262144"  transforms:neg="0"  transforms:width="-100"  transforms:pos="4.418539922" >
           <data-type:parameter data-type:name="FSC-A" />
         </transforms:biex>
         <transforms:linear transforms:minRange="0"  transforms:maxRange="262144"  gain="1" >
           <data-type:parameter data-type:name="FSC-W" />
         </transforms:linear>
         <transforms:biex transforms:length="256"  transforms:maxRange="262144"  transforms:neg="0"  transforms:width="-100"  transforms:pos="4.418539922" >
           <data-type:parameter data-type:name="SSC-A" />
         </transforms:biex>
         <transforms:biex transforms:length="256"  transforms:maxRange="262144"  transforms:neg="0"  transforms:width="-100"  transforms:pos="4.418539922" >
           <data-type:parameter data-type:name="Alexa Fluor 488-A" />
         </transforms:biex>
         <transforms:biex transforms:length="256"  transforms:maxRange="262144"  transforms:neg="0"  transforms:width="-100"  transforms:pos="4.418539922" >
           <data-type:parameter data-type:name="A647-A" />
         </transforms:biex>
         <transforms:linear transforms:minRange="0.5182792885"  transforms:maxRange="147"  gain="0.0101226424" >
           <data-type:parameter data-type:name="Time" />
         </transforms:linear>
       </Transformations>
       <Keywords>
         <Keyword name="FJ_FCS_VERSION"  value="3" />
         <Keyword name="$BEGINANALYSIS"  value="0" />
         <Keyword name="$ENDANALYSIS"  value="0" />
         <Keyword name="$BEGINSTEXT"  value="0" />
         <Keyword name="$ENDSTEXT"  value="0" />
         <Keyword name="$BEGINDATA"  value="1926" />
         <Keyword name="$ENDDATA"  value="121925             " />
         <Keyword name="$FIL"  value="PARP A647_GFP Tg_019.fcs" />
         <Keyword name="$SYS"  value="Windows 7 6.1" />
         <Keyword name="$TOT"  value="5000               " />
         <Keyword name="$PAR"  value="6" />
         <Keyword name="$MODE"  value="L" />
         <Keyword name="$BYTEORD"  value="4,3,2,1" />
         <Keyword name="$DATATYPE"  value="F" />
         <Keyword name="$NEXTDATA"  value="0" />
         <Keyword name="CREATOR"  value="BD FACSDiva Software Version 8.0.1" />
         <Keyword name="TUBE NAME"  value="GFP Tg" />
         <Keyword name="$SRC"  value="PARP A647" />
         <Keyword name="EXPERIMENT NAME"  value="20220428 PARP A647" />
         <Keyword name="GUID"  value="00662134-1886-41d2-a02a-f5816d02083a" />
         <Keyword name="$DATE"  value="28-APR-2022" />
         <Keyword name="$BTIM"  value="18:04:33" />
         <Keyword name="$ETIM"  value="18:07:00" />
         <Keyword name="$CYT"  value="LSRII" />
         <Keyword name="SETTINGS"  value="Cytometer" />
         <Keyword name="CYTNUM"  value="1" />
         <Keyword name="WINDOW EXTENSION"  value="10.00" />
         <Keyword name="EXPORT USER NAME"  value="Rutkowski" />
         <Keyword name="EXPORT TIME"  value="28-APR-2022-18:42:48" />
         <Keyword name="$OP"  value="Rutkowski" />
         <Keyword name="FSC ASF"  value="0.69" />
         <Keyword name="AUTOBS"  value="TRUE" />
         <Keyword name="$INST"  value=" " />
         <Keyword name="LASER1NAME"  value="Blue" />
         <Keyword name="LASER1DELAY"  value="0.00" />
         <Keyword name="LASER1ASF"  value="0.99" />
         <Keyword name="LASER2NAME"  value="Red" />
         <Keyword name="LASER2DELAY"  value="65.53" />
         <Keyword name="LASER2ASF"  value="0.85" />
         <Keyword name="$TIMESTEP"  value="0.01" />
         <Keyword name="SPILL"  value="2,Alexa Fluor 488-A,A647-A,1,0,0,1" />
         <Keyword name="APPLY COMPENSATION"  value="TRUE" />
         <Keyword name="THRESHOLD"  value="FSC,600" />
         <Keyword name="$P1N"  value="FSC-A" />
         <Keyword name="$P1R"  value="262144" />
         <Keyword name="$P1B"  value="32" />
         <Keyword name="$P1E"  value="0,0" />
         <Keyword name="$P1V"  value="0" />
         <Keyword name="$P1G"  value="1.0" />
         <Keyword name="P1DISPLAY"  value="LOG" />
         <Keyword name="P1BS"  value="0" />
         <Keyword name="P1MS"  value="0" />
         <Keyword name="$P2N"  value="FSC-W" />
         <Keyword name="$P2R"  value="262144" />
         <Keyword name="$P2B"  value="32" />
         <Keyword name="$P2E"  value="0,0" />
         <Keyword name="$P2V"  value="0" />
         <Keyword name="$P2G"  value="1.0" />
         <Keyword name="P2BS"  value="-1" />
         <Keyword name="P2MS"  value="0" />
         <Keyword name="$P3N"  value="SSC-A" />
         <Keyword name="$P3R"  value="262144" />
         <Keyword name="$P3B"  value="32" />
         <Keyword name="$P3E"  value="0,0" />
         <Keyword name="$P3V"  value="183" />
         <Keyword name="$P3G"  value="1.0" />
         <Keyword name="P3DISPLAY"  value="LOG" />
         <Keyword name="P3BS"  value="0" />
         <Keyword name="P3MS"  value="0" />
         <Keyword name="$P4N"  value="Alexa Fluor 488-A" />
         <Keyword name="$P4R"  value="262144" />
         <Keyword name="$P4B"  value="32" />
         <Keyword name="$P4E"  value="0,0" />
         <Keyword name="$P4V"  value="320" />
         <Keyword name="$P4G"  value="1.0" />
         <Keyword name="P4DISPLAY"  value="LOG" />
         <Keyword name="P4BS"  value="32" />
         <Keyword name="P4MS"  value="0" />
         <Keyword name="$P5N"  value="A647-A" />
         <Keyword name="$P5R"  value="262144" />
         <Keyword name="$P5B"  value="32" />
         <Keyword name="$P5E"  value="0,0" />
         <Keyword name="$P5V"  value="320" />
         <Keyword name="$P5G"  value="1.0" />
         <Keyword name="P5DISPLAY"  value="LOG" />
         <Keyword name="P5BS"  value="68" />
         <Keyword name="P5MS"  value="0" />
         <Keyword name="$P6N"  value="Time" />
         <Keyword name="$P6R"  value="262144" />
         <Keyword name="$P6B"  value="32" />
         <Keyword name="$P6E"  value="0,0" />
         <Keyword name="$P6G"  value="0.01" />
         <Keyword name="P6BS"  value="0" />
         <Keyword name="P6MS"  value="0" />
         <Keyword name="CST SETUP STATUS"  value="SUCCESS WITH WARNING" />
         <Keyword name="CST BEADS LOT ID"  value="12023" />
         <Keyword name="CYTOMETER CONFIG NAME"  value="Copy of U of IA Custom LSRII Config" />
         <Keyword name="CYTOMETER CONFIG CREATE DATE"  value="2016-08-17T09:40:15-05:00" />
         <Keyword name="CST SETUP DATE"  value="2018-11-27T08:47:38-06:00" />
         <Keyword name="CST BASELINE DATE"  value="2018-10-03T08:46:21-05:00" />
         <Keyword name="CST BEADS EXPIRED"  value="False" />
         <Keyword name="CST PERFORMANCE EXPIRED"  value="2018-11-28T08:47:38-06:00" />
         <Keyword name="CST REGULATORY STATUS"  value="RUO Performance Check" />
         <Keyword name="$P1S"  value="" />
         <Keyword name="$P2S"  value="" />
         <Keyword name="$P3S"  value="" />
         <Keyword name="$P4S"  value="" />
         <Keyword name="$P5S"  value="" />
         <Keyword name="$P6S"  value="" />
       </Keywords>
       <SampleNode name="PARP A647_GFP Tg_019.fcs"  annotation=""  owningGroup=""  expanded="1"  sortPriority="10"  count="5000"  sampleID="10" >
         <Graph smoothing="0"  backColor="#ffffff"  foreColor="#000000"  type="Pseudocolor"  fast="1" >
           <Axis dimension="x"  name="FSC-A"  label=""  auto="auto" />
           <Axis dimension="y"  name="SSC-A"  label=""  auto="auto" />
           <GraphSettings level="5%"  smoothingHighResolution="1"  contourHighResolution="1"  histogramSmoothingCount="0"  graphResolution="256"  showOutliers="0"  drawLargeDots="0"  dotsToDraw="8000"  tint="le.chartfill.tinted.40"  lineWeight="le.lineweight.normal"  lineStyle="le.linestyle.solid" />
           <GraphEnvironment showGrid="0"  showAxes="tnlTNL"  showGates="1"  showFreqOnPlots="1"  showGateNameOnPlots="1"  showMedians="0"  showUncomped="0"  addEventParam="0"  lastYAxisName="" >
             <TextTraits font="SansSerif"  size="11"  name="Labels"  style="plain"  color="#000000"  background="#00ffffff"  just="left" />
             <TextTraits font="SansSerif"  size="11"  name="LayoutGates"  style="plain"  color="#000000"  background="#00ffffff"  just="left" />
             <TextTraits font="SansSerif"  size="9"  name="Numbers"  style="plain"  color="#000000"  background="#00ffffff"  just="left" />
             <TextTraits font="SansSerif"  size="9"  name="Legend"  style="plain"  color="#000000"  background="#00ffffff"  just="left" />
           </GraphEnvironment>
         </Graph>
         <Subpopulations>
           <Population name="cells"  annotation=""  owningGroup="All Samples"  expanded="1"  sortPriority="10"  count="4713" >
             <Graph smoothing="0"  backColor="#ffffff"  foreColor="#000000"  heatMapStatParameter="Alexa Fluor 488-A"  type="Pseudocolor"  fast="1" >
               <Axis dimension="x"  name="FSC-A"  label=""  auto="auto" />
               <Axis dimension="y"  name="FSC-W"  label=""  auto="auto" />
               <GraphSettings level="5%"  smoothingHighResolution="1"  contourHighResolution="1"  histogramSmoothingCount="0"  graphResolution="256"  showOutliers="0"  drawLargeDots="0"  dotsToDraw="8000"  tint="le.chartfill.tinted.40"  lineWeight="le.lineweight.normal"  lineStyle="le.linestyle.solid" />
               <GraphEnvironment showGrid="0"  showAxes="tnlTNL"  showGates="1"  showFreqOnPlots="1"  showGateNameOnPlots="1"  showMedians="0"  showUncomped="0"  addEventParam="0"  lastYAxisName="" >
                 <TextTraits font="SansSerif"  size="11"  name="Labels"  style="plain"  color="#000000"  background="#00ffffff"  just="left" />
                 <TextTraits font="SansSerif"  size="11"  name="LayoutGates"  style="plain"  color="#000000"  background="#00ffffff"  just="left" />
                 <TextTraits font="SansSerif"  size="9"  name="Numbers"  style="plain"  color="#000000"  background="#00ffffff"  just="left" />
                 <TextTraits font="SansSerif"  size="9"  name="Legend"  style="plain"  color="#000000"  background="#00ffffff"  just="left" />
                 <WindowPosition x="1458"  y="60"  width="390"  height="582"  displayed="0"  panelState="---" />
               </GraphEnvironment>
             </Graph>
             <Gate gating:id="ID1904980310" >
               <gating:PolygonGate eventsInside="1"  annoOffsetX="-43"  annoOffsetY="-37"  tint="#000000"  isTinted="0"  lineWeight="Normal"  userDefined="1"  quadId="-1"  gateResolution="256" >
                 <gating:dimension>
                   <data-type:fcs-dimension data-type:name="FSC-A" />
                 </gating:dimension>
                 <gating:dimension>
                   <data-type:fcs-dimension data-type:name="SSC-A" />
                 </gating:dimension>
                 <gating:vertex>
                   <gating:coordinate data-type:value="5435.6155058055" />
                   <gating:coordinate data-type:value="15391.34858665" />
                 </gating:vertex>
                 <gating:vertex>
                   <gating:coordinate data-type:value="2690.0587673586" />
                   <gating:coordinate data-type:value="5803.0641680684" />
                 </gating:vertex>
                 <gating:vertex>
                   <gating:coordinate data-type:value="1932.5925903756" />
                   <gating:coordinate data-type:value="3478.5636348251" />
                 </gating:vertex>
                 <gating:vertex>
                   <gating:coordinate data-type:value="1539.9118741037" />
                   <gating:coordinate data-type:value="1615.7429718226" />
                 </gating:vertex>
                 <gating:vertex>
                   <gating:coordinate data-type:value="1443.1882538519" />
                   <gating:coordinate data-type:value="935.3074468793" />
                 </gating:vertex>
                 <gating:vertex>
                   <gating:coordinate data-type:value="2690.0587673586" />
                   <gating:coordinate data-type:value="733.5837745784" />
                 </gating:vertex>
                 <gating:vertex>
                   <gating:coordinate data-type:value="7906.4353576686" />
                   <gating:coordinate data-type:value="1504.8938731324" />
                 </gating:vertex>
                 <gating:vertex>
                   <gating:coordinate data-type:value="18826.074156843" />
                   <gating:coordinate data-type:value="4564.0285090111" />
                 </gating:vertex>
                 <gating:vertex>
                   <gating:coordinate data-type:value="20417.3039822702" />
                   <gating:coordinate data-type:value="9560.6232887676" />
                 </gating:vertex>
                 <gating:vertex>
                   <gating:coordinate data-type:value="9584.5904280848" />
                   <gating:coordinate data-type:value="15391.34858665" />
                 </gating:vertex>
               </gating:PolygonGate>
             </Gate>
             <Subpopulations>
               <Population name="Single Cells"  annotation=""  owningGroup="All Samples"  expanded="1"  sortPriority="10"  count="3423" >
                 <Graph smoothing="0"  backColor="#ffffff"  foreColor="#000000"  heatMapStatParameter="Alexa Fluor 488-A"  type="Pseudocolor"  fast="1" >
                   <Axis dimension="x"  name="A647-A"  label=""  auto="auto" />
                   <Axis dimension="y"  name="Alexa Fluor 488-A"  label=""  auto="auto" />
                   <GraphSettings level="5%"  smoothingHighResolution="1"  contourHighResolution="1"  histogramSmoothingCount="0"  graphResolution="256"  showOutliers="0"  drawLargeDots="0"  dotsToDraw="8000"  tint="le.chartfill.tinted.40"  lineWeight="le.lineweight.normal"  lineStyle="le.linestyle.solid" />
                   <GraphEnvironment showGrid="0"  showAxes="tnlTNL"  showGates="1"  showFreqOnPlots="1"  showGateNameOnPlots="1"  showMedians="0"  showUncomped="0"  addEventParam="0"  lastYAxisName="" >
                     <TextTraits font="SansSerif"  size="11"  name="Labels"  style="plain"  color="#000000"  background="#00ffffff"  just="left" />
                     <TextTraits font="SansSerif"  size="11"  name="LayoutGates"  style="plain"  color="#000000"  background="#00ffffff"  just="left" />
                     <TextTraits font="SansSerif"  size="9"  name="Numbers"  style="plain"  color="#000000"  background="#00ffffff"  just="left" />
                     <TextTraits font="SansSerif"  size="9"  name="Legend"  style="plain"  color="#000000"  background="#00ffffff"  just="left" />
                     <WindowPosition x="1458"  y="60"  width="390"  height="582"  displayed="0"  panelState="---" />
                   </GraphEnvironment>
                 </Graph>
                 <Gate gating:id="ID1215102973"  gating:parent_id="ID1904980310" >
                   <gating:PolygonGate eventsInside="1"  annoOffsetX="-52"  annoOffsetY="-58"  tint="#000000"  isTinted="0"  lineWeight="Normal"  userDefined="1"  quadId="-1"  gateResolution="256" >
                     <gating:dimension>
                       <data-type:fcs-dimension data-type:name="FSC-A" />
                     </gating:dimension>
                     <gating:dimension>
                       <data-type:fcs-dimension data-type:name="FSC-W" />
                     </gating:dimension>
                     <gating:vertex>
                       <gating:coordinate data-type:value="2878.1759274825" />
                       <gating:coordinate data-type:value="161876.9400921659" />
                     </gating:vertex>
                     <gating:vertex>
                       <gating:coordinate data-type:value="10360.6114168706" />
                       <gating:coordinate data-type:value="161876.9400921659" />
                     </gating:vertex>
                     <gating:vertex>
                       <gating:coordinate data-type:value="16021.3446964681" />
                       <gating:coordinate data-type:value="144964.4239631337" />
                     </gating:vertex>
                     <gating:vertex>
                       <gating:coordinate data-type:value="11654.0406508632" />
                       <gating:coordinate data-type:value="124427.797235023" />
                     </gating:vertex>
                     <gating:vertex>
                       <gating:coordinate data-type:value="7327.249514875" />
                       <gating:coordinate data-type:value="112347.4285714286" />
                     </gating:vertex>
                     <gating:vertex>
                       <gating:coordinate data-type:value="3300.5358649018" />
                       <gating:coordinate data-type:value="111139.3917050691" />
                     </gating:vertex>
                     <gating:vertex>
                       <gating:coordinate data-type:value="2690.0587673586" />
                       <gating:coordinate data-type:value="107515.2811059908" />
                     </gating:vertex>
                     <gating:vertex>
                       <gating:coordinate data-type:value="1870.6768212878" />
                       <gating:coordinate data-type:value="112347.4285714286" />
                     </gating:vertex>
                     <gating:vertex>
                       <gating:coordinate data-type:value="1810.848514652" />
                       <gating:coordinate data-type:value="130467.9815668203" />
                     </gating:vertex>
                     <gating:vertex>
                       <gating:coordinate data-type:value="2131.854843775" />
                       <gating:coordinate data-type:value="147380.4976958525" />
                     </gating:vertex>
                   </gating:PolygonGate>
                 </Gate>
                 <Subpopulations>
                   <Population name="Q1: A647-A- , Alexa Fluor 488-A+"  annotation=""  owningGroup="All Samples"  expanded="1"  sortPriority="10"  count="330" >
                     <Graph smoothing="0"  backColor="#ffffff"  foreColor="#000000"  heatMapStatParameter="Alexa Fluor 488-A"  type="Pseudocolor"  fast="1" >
                       <Axis dimension="x"  name="A647-A"  label=""  auto="auto" />
                       <Axis dimension="y"  name="Alexa Fluor 488-A"  label=""  auto="auto" />
                       <GraphSettings level="5%"  smoothingHighResolution="1"  contourHighResolution="1"  histogramSmoothingCount="0"  graphResolution="256"  showOutliers="0"  drawLargeDots="0"  dotsToDraw="8000"  tint="le.chartfill.tinted.40"  lineWeight="le.lineweight.normal"  lineStyle="le.linestyle.solid" />
                       <GraphEnvironment showGrid="0"  showAxes="tnlTNL"  showGates="1"  showFreqOnPlots="1"  showGateNameOnPlots="1"  showMedians="0"  showUncomped="0"  addEventParam="0"  lastYAxisName="" >
                         <TextTraits font="SansSerif"  size="11"  name="Labels"  style="plain"  color="#000000"  background="#00ffffff"  just="left" />
                         <TextTraits font="SansSerif"  size="11"  name="LayoutGates"  style="plain"  color="#000000"  background="#00ffffff"  just="left" />
                         <TextTraits font="SansSerif"  size="9"  name="Numbers"  style="plain"  color="#000000"  background="#00ffffff"  just="left" />
                         <TextTraits font="SansSerif"  size="9"  name="Legend"  style="plain"  color="#000000"  background="#00ffffff"  just="left" />
                         <WindowPosition x="1458"  y="60"  width="390"  height="582"  displayed="1"  panelState="---" />
                       </GraphEnvironment>
                     </Graph>
                     <Gate gating:id="ID2064974014"  gating:parent_id="ID1215102973" >
                       <gating:RectangleGate eventsInside="1"  annoOffsetX="0"  annoOffsetY="0"  tint="#000000"  isTinted="0"  lineWeight="Normal"  userDefined="1"  percentX="0"  percentY="0" >
                         <gating:dimension gating:max="934.2459298736171" >
                           <data-type:fcs-dimension data-type:name="A647-A" />
                         </gating:dimension>
                         <gating:dimension gating:min="1352.2484889857844" >
                           <data-type:fcs-dimension data-type:name="Alexa Fluor 488-A" />
                         </gating:dimension>
                       </gating:RectangleGate>
                     </Gate>
                   </Population>
                   <Population name="Q2: A647-A+ , Alexa Fluor 488-A+"  annotation=""  owningGroup="All Samples"  expanded="1"  sortPriority="10"  count="38" >
                     <Graph smoothing="0"  backColor="#ffffff"  foreColor="#000000"  heatMapStatParameter="Alexa Fluor 488-A"  type="Pseudocolor"  fast="1" >
                       <Axis dimension="x"  name="A647-A"  label=""  auto="auto" />
                       <Axis dimension="y"  name="Alexa Fluor 488-A"  label=""  auto="auto" />
                       <GraphSettings level="5%"  smoothingHighResolution="1"  contourHighResolution="1"  histogramSmoothingCount="0"  graphResolution="256"  showOutliers="0"  drawLargeDots="0"  dotsToDraw="8000"  tint="le.chartfill.tinted.40"  lineWeight="le.lineweight.normal"  lineStyle="le.linestyle.solid" />
                       <GraphEnvironment showGrid="0"  showAxes="tnlTNL"  showGates="1"  showFreqOnPlots="1"  showGateNameOnPlots="1"  showMedians="0"  showUncomped="0"  addEventParam="0"  lastYAxisName="" >
                         <TextTraits font="SansSerif"  size="11"  name="Labels"  style="plain"  color="#000000"  background="#00ffffff"  just="left" />
                         <TextTraits font="SansSerif"  size="11"  name="LayoutGates"  style="plain"  color="#000000"  background="#00ffffff"  just="left" />
                         <TextTraits font="SansSerif"  size="9"  name="Numbers"  style="plain"  color="#000000"  background="#00ffffff"  just="left" />
                         <TextTraits font="SansSerif"  size="9"  name="Legend"  style="plain"  color="#000000"  background="#00ffffff"  just="left" />
                         <WindowPosition x="1458"  y="60"  width="390"  height="582"  displayed="1"  panelState="---" />
                       </GraphEnvironment>
                     </Graph>
                     <Gate gating:id="ID232853861"  gating:parent_id="ID1215102973" >
                       <gating:RectangleGate eventsInside="1"  annoOffsetX="0"  annoOffsetY="0"  tint="#000000"  isTinted="0"  lineWeight="Normal"  userDefined="1"  percentX="0"  percentY="0" >
                         <gating:dimension gating:min="934.2459298736171" >
                           <data-type:fcs-dimension data-type:name="A647-A" />
                         </gating:dimension>
                         <gating:dimension gating:min="1352.2484889857844" >
                           <data-type:fcs-dimension data-type:name="Alexa Fluor 488-A" />
                         </gating:dimension>
                       </gating:RectangleGate>
                     </Gate>
                   </Population>
                   <Population name="Q3: A647-A+ , Alexa Fluor 488-A-"  annotation=""  owningGroup="All Samples"  expanded="1"  sortPriority="10"  count="807" >
                     <Graph smoothing="0"  backColor="#ffffff"  foreColor="#000000"  heatMapStatParameter="Alexa Fluor 488-A"  type="Pseudocolor"  fast="1" >
                       <Axis dimension="x"  name="A647-A"  label=""  auto="auto" />
                       <Axis dimension="y"  name="Alexa Fluor 488-A"  label=""  auto="auto" />
                       <GraphSettings level="5%"  smoothingHighResolution="1"  contourHighResolution="1"  histogramSmoothingCount="0"  graphResolution="256"  showOutliers="0"  drawLargeDots="0"  dotsToDraw="8000"  tint="le.chartfill.tinted.40"  lineWeight="le.lineweight.normal"  lineStyle="le.linestyle.solid" />
                       <GraphEnvironment showGrid="0"  showAxes="tnlTNL"  showGates="1"  showFreqOnPlots="1"  showGateNameOnPlots="1"  showMedians="0"  showUncomped="0"  addEventParam="0"  lastYAxisName="" >
                         <TextTraits font="SansSerif"  size="11"  name="Labels"  style="plain"  color="#000000"  background="#00ffffff"  just="left" />
                         <TextTraits font="SansSerif"  size="11"  name="LayoutGates"  style="plain"  color="#000000"  background="#00ffffff"  just="left" />
                         <TextTraits font="SansSerif"  size="9"  name="Numbers"  style="plain"  color="#000000"  background="#00ffffff"  just="left" />
                         <TextTraits font="SansSerif"  size="9"  name="Legend"  style="plain"  color="#000000"  background="#00ffffff"  just="left" />
                         <WindowPosition x="1458"  y="60"  width="390"  height="582"  displayed="1"  panelState="---" />
                       </GraphEnvironment>
                     </Graph>
                     <Gate gating:id="ID748223199"  gating:parent_id="ID1215102973" >
                       <gating:RectangleGate eventsInside="1"  annoOffsetX="0"  annoOffsetY="0"  tint="#000000"  isTinted="0"  lineWeight="Normal"  userDefined="1"  percentX="0"  percentY="0" >
                         <gating:dimension gating:min="934.2459298736171" >
                           <data-type:fcs-dimension data-type:name="A647-A" />
                         </gating:dimension>
                         <gating:dimension gating:max="1352.2484889857844" >
                           <data-type:fcs-dimension data-type:name="Alexa Fluor 488-A" />
                         </gating:dimension>
                       </gating:RectangleGate>
                     </Gate>
                   </Population>
                   <Population name="Q4: A647-A- , Alexa Fluor 488-A-"  annotation=""  owningGroup="All Samples"  expanded="1"  sortPriority="10"  count="2248" >
                     <Graph smoothing="0"  backColor="#ffffff"  foreColor="#000000"  heatMapStatParameter="Alexa Fluor 488-A"  type="Pseudocolor"  fast="1" >
                       <Axis dimension="x"  name="A647-A"  label=""  auto="auto" />
                       <Axis dimension="y"  name="Alexa Fluor 488-A"  label=""  auto="auto" />
                       <GraphSettings level="5%"  smoothingHighResolution="1"  contourHighResolution="1"  histogramSmoothingCount="0"  graphResolution="256"  showOutliers="0"  drawLargeDots="0"  dotsToDraw="8000"  tint="le.chartfill.tinted.40"  lineWeight="le.lineweight.normal"  lineStyle="le.linestyle.solid" />
                       <GraphEnvironment showGrid="0"  showAxes="tnlTNL"  showGates="1"  showFreqOnPlots="1"  showGateNameOnPlots="1"  showMedians="0"  showUncomped="0"  addEventParam="0"  lastYAxisName="" >
                         <TextTraits font="SansSerif"  size="11"  name="Labels"  style="plain"  color="#000000"  background="#00ffffff"  just="left" />
                         <TextTraits font="SansSerif"  size="11"  name="LayoutGates"  style="plain"  color="#000000"  background="#00ffffff"  just="left" />
                         <TextTraits font="SansSerif"  size="9"  name="Numbers"  style="plain"  color="#000000"  background="#00ffffff"  just="left" />
                         <TextTraits font="SansSerif"  size="9"  name="Legend"  style="plain"  color="#000000"  background="#00ffffff"  just="left" />
                         <WindowPosition x="1458"  y="60"  width="390"  height="582"  displayed="1"  panelState="---" />
                       </GraphEnvironment>
                     </Graph>
                     <Gate gating:id="ID2136678146"  gating:parent_id="ID1215102973" >
                       <gating:RectangleGate eventsInside="1"  annoOffsetX="0"  annoOffsetY="0"  tint="#000000"  isTinted="0"  lineWeight="Normal"  userDefined="1"  percentX="0"  percentY="0" >
                         <gating:dimension gating:max="934.2459298736171" >
                           <data-type:fcs-dimension data-type:name="A647-A" />
                         </gating:dimension>
                         <gating:dimension gating:max="1352.2484889857844" >
                           <data-type:fcs-dimension data-type:name="Alexa Fluor 488-A" />
                         </gating:dimension>
                       </gating:RectangleGate>
                     </Gate>
                   </Population>
                 </Subpopulations>
               </Population>
             </Subpopulations>
           </Population>
         </Subpopulations>
       </SampleNode>
     </Sample>
     <Sample>
       <DataSet uri="file:/Z:/RutkowskiDT/UV%20LSR/Listmode%20Data%20Files/20220428%20PARP%20A647/PARP%20A647_GFP%20ISR_001_008.fcs"  sampleID="32" />
       <Transformations>
         <transforms:biex transforms:length="256"  transforms:maxRange="262144"  transforms:neg="0"  transforms:width="-100"  transforms:pos="4.418539922" >
           <data-type:parameter data-type:name="FSC-A" />
         </transforms:biex>
         <transforms:linear transforms:minRange="0"  transforms:maxRange="262144"  gain="1" >
           <data-type:parameter data-type:name="FSC-W" />
         </transforms:linear>
         <transforms:biex transforms:length="256"  transforms:maxRange="262144"  transforms:neg="0"  transforms:width="-100"  transforms:pos="4.418539922" >
           <data-type:parameter data-type:name="SSC-A" />
         </transforms:biex>
         <transforms:biex transforms:length="256"  transforms:maxRange="262144"  transforms:neg="0"  transforms:width="-100"  transforms:pos="4.418539922" >
           <data-type:parameter data-type:name="Alexa Fluor 488-A" />
         </transforms:biex>
         <transforms:biex transforms:length="256"  transforms:maxRange="262144"  transforms:neg="0"  transforms:width="-100"  transforms:pos="4.418539922" >
           <data-type:parameter data-type:name="A647-A" />
         </transforms:biex>
         <transforms:linear transforms:minRange="0.5559373807"  transforms:maxRange="14"  gain="0.0106911035" >
           <data-type:parameter data-type:name="Time" />
         </transforms:linear>
       </Transformations>
       <Keywords>
         <Keyword name="FJ_FCS_VERSION"  value="3" />
         <Keyword name="$BEGINANALYSIS"  value="0" />
         <Keyword name="$ENDANALYSIS"  value="0" />
         <Keyword name="$BEGINSTEXT"  value="0" />
         <Keyword name="$ENDSTEXT"  value="0" />
         <Keyword name="$BEGINDATA"  value="1935" />
         <Keyword name="$ENDDATA"  value="121934             " />
         <Keyword name="$FIL"  value="PARP A647_GFP ISR_001_008.fcs" />
         <Keyword name="$SYS"  value="Windows 7 6.1" />
         <Keyword name="$TOT"  value="5000               " />
         <Keyword name="$PAR"  value="6" />
         <Keyword name="$MODE"  value="L" />
         <Keyword name="$BYTEORD"  value="4,3,2,1" />
         <Keyword name="$DATATYPE"  value="F" />
         <Keyword name="$NEXTDATA"  value="0" />
         <Keyword name="CREATOR"  value="BD FACSDiva Software Version 8.0.1" />
         <Keyword name="TUBE NAME"  value="GFP ISR_001" />
         <Keyword name="$SRC"  value="PARP A647" />
         <Keyword name="EXPERIMENT NAME"  value="20220428 PARP A647" />
         <Keyword name="GUID"  value="f3a646a2-4fe6-4c72-a3f0-b7d54f73fcd3" />
         <Keyword name="$DATE"  value="28-APR-2022" />
         <Keyword name="$BTIM"  value="17:57:24" />
         <Keyword name="$ETIM"  value="17:57:38" />
         <Keyword name="$CYT"  value="LSRII" />
         <Keyword name="SETTINGS"  value="Cytometer" />
         <Keyword name="CYTNUM"  value="1" />
         <Keyword name="WINDOW EXTENSION"  value="10.00" />
         <Keyword name="EXPORT USER NAME"  value="Rutkowski" />
         <Keyword name="EXPORT TIME"  value="28-APR-2022-18:42:47" />
         <Keyword name="$OP"  value="Rutkowski" />
         <Keyword name="FSC ASF"  value="0.69" />
         <Keyword name="AUTOBS"  value="TRUE" />
         <Keyword name="$INST"  value=" " />
         <Keyword name="LASER1NAME"  value="Blue" />
         <Keyword name="LASER1DELAY"  value="0.00" />
         <Keyword name="LASER1ASF"  value="0.99" />
         <Keyword name="LASER2NAME"  value="Red" />
         <Keyword name="LASER2DELAY"  value="65.53" />
         <Keyword name="LASER2ASF"  value="0.85" />
         <Keyword name="$TIMESTEP"  value="0.01" />
         <Keyword name="SPILL"  value="2,Alexa Fluor 488-A,A647-A,1,0,0,1" />
         <Keyword name="APPLY COMPENSATION"  value="TRUE" />
         <Keyword name="THRESHOLD"  value="FSC,600" />
         <Keyword name="$P1N"  value="FSC-A" />
         <Keyword name="$P1R"  value="262144" />
         <Keyword name="$P1B"  value="32" />
         <Keyword name="$P1E"  value="0,0" />
         <Keyword name="$P1V"  value="0" />
         <Keyword name="$P1G"  value="1.0" />
         <Keyword name="P1DISPLAY"  value="LOG" />
         <Keyword name="P1BS"  value="0" />
         <Keyword name="P1MS"  value="0" />
         <Keyword name="$P2N"  value="FSC-W" />
         <Keyword name="$P2R"  value="262144" />
         <Keyword name="$P2B"  value="32" />
         <Keyword name="$P2E"  value="0,0" />
         <Keyword name="$P2V"  value="0" />
         <Keyword name="$P2G"  value="1.0" />
         <Keyword name="P2BS"  value="-1" />
         <Keyword name="P2MS"  value="0" />
         <Keyword name="$P3N"  value="SSC-A" />
         <Keyword name="$P3R"  value="262144" />
         <Keyword name="$P3B"  value="32" />
         <Keyword name="$P3E"  value="0,0" />
         <Keyword name="$P3V"  value="183" />
         <Keyword name="$P3G"  value="1.0" />
         <Keyword name="P3DISPLAY"  value="LOG" />
         <Keyword name="P3BS"  value="0" />
         <Keyword name="P3MS"  value="0" />
         <Keyword name="$P4N"  value="Alexa Fluor 488-A" />
         <Keyword name="$P4R"  value="262144" />
         <Keyword name="$P4B"  value="32" />
         <Keyword name="$P4E"  value="0,0" />
         <Keyword name="$P4V"  value="320" />
         <Keyword name="$P4G"  value="1.0" />
         <Keyword name="P4DISPLAY"  value="LOG" />
         <Keyword name="P4BS"  value="0" />
         <Keyword name="P4MS"  value="0" />
         <Keyword name="$P5N"  value="A647-A" />
         <Keyword name="$P5R"  value="262144" />
         <Keyword name="$P5B"  value="32" />
         <Keyword name="$P5E"  value="0,0" />
         <Keyword name="$P5V"  value="320" />
         <Keyword name="$P5G"  value="1.0" />
         <Keyword name="P5DISPLAY"  value="LOG" />
         <Keyword name="P5BS"  value="49" />
         <Keyword name="P5MS"  value="0" />
         <Keyword name="$P6N"  value="Time" />
         <Keyword name="$P6R"  value="262144" />
         <Keyword name="$P6B"  value="32" />
         <Keyword name="$P6E"  value="0,0" />
         <Keyword name="$P6G"  value="0.01" />
         <Keyword name="P6BS"  value="0" />
         <Keyword name="P6MS"  value="0" />
         <Keyword name="CST SETUP STATUS"  value="SUCCESS WITH WARNING" />
         <Keyword name="CST BEADS LOT ID"  value="12023" />
         <Keyword name="CYTOMETER CONFIG NAME"  value="Copy of U of IA Custom LSRII Config" />
         <Keyword name="CYTOMETER CONFIG CREATE DATE"  value="2016-08-17T09:40:15-05:00" />
         <Keyword name="CST SETUP DATE"  value="2018-11-27T08:47:38-06:00" />
         <Keyword name="CST BASELINE DATE"  value="2018-10-03T08:46:21-05:00" />
         <Keyword name="CST BEADS EXPIRED"  value="False" />
         <Keyword name="CST PERFORMANCE EXPIRED"  value="2018-11-28T08:47:38-06:00" />
         <Keyword name="CST REGULATORY STATUS"  value="RUO Performance Check" />
         <Keyword name="$P1S"  value="" />
         <Keyword name="$P2S"  value="" />
         <Keyword name="$P3S"  value="" />
         <Keyword name="$P4S"  value="" />
         <Keyword name="$P5S"  value="" />
         <Keyword name="$P6S"  value="" />
       </Keywords>
       <SampleNode name="PARP A647_GFP ISR_001_008.fcs"  annotation=""  owningGroup=""  expanded="1"  sortPriority="10"  count="5000"  sampleID="32" >
         <Graph smoothing="0"  backColor="#ffffff"  foreColor="#000000"  type="Pseudocolor"  fast="1" >
           <Axis dimension="x"  name="FSC-A"  label=""  auto="auto" />
           <Axis dimension="y"  name="SSC-A"  label=""  auto="auto" />
           <GraphSettings level="5%"  smoothingHighResolution="1"  contourHighResolution="1"  histogramSmoothingCount="0"  graphResolution="256"  showOutliers="0"  drawLargeDots="0"  dotsToDraw="8000"  tint="le.chartfill.tinted.40"  lineWeight="le.lineweight.normal"  lineStyle="le.linestyle.solid" />
           <GraphEnvironment showGrid="0"  showAxes="tnlTNL"  showGates="1"  showFreqOnPlots="1"  showGateNameOnPlots="1"  showMedians="0"  showUncomped="0"  addEventParam="0"  lastYAxisName="" >
             <TextTraits font="SansSerif"  size="11"  name="Labels"  style="plain"  color="#000000"  background="#00ffffff"  just="left" />
             <TextTraits font="SansSerif"  size="11"  name="LayoutGates"  style="plain"  color="#000000"  background="#00ffffff"  just="left" />
             <TextTraits font="SansSerif"  size="9"  name="Numbers"  style="plain"  color="#000000"  background="#00ffffff"  just="left" />
             <TextTraits font="SansSerif"  size="9"  name="Legend"  style="plain"  color="#000000"  background="#00ffffff"  just="left" />
           </GraphEnvironment>
         </Graph>
         <Subpopulations>
           <Population name="cells"  annotation=""  owningGroup="All Samples"  expanded="1"  sortPriority="10"  count="4792" >
             <Graph smoothing="0"  backColor="#ffffff"  foreColor="#000000"  heatMapStatParameter="Alexa Fluor 488-A"  type="Pseudocolor"  fast="1" >
               <Axis dimension="x"  name="FSC-A"  label=""  auto="auto" />
               <Axis dimension="y"  name="FSC-W"  label=""  auto="auto" />
               <GraphSettings level="5%"  smoothingHighResolution="1"  contourHighResolution="1"  histogramSmoothingCount="0"  graphResolution="256"  showOutliers="0"  drawLargeDots="0"  dotsToDraw="8000"  tint="le.chartfill.tinted.40"  lineWeight="le.lineweight.normal"  lineStyle="le.linestyle.solid" />
               <GraphEnvironment showGrid="0"  showAxes="tnlTNL"  showGates="1"  showFreqOnPlots="1"  showGateNameOnPlots="1"  showMedians="0"  showUncomped="0"  addEventParam="0"  lastYAxisName="" >
                 <TextTraits font="SansSerif"  size="11"  name="Labels"  style="plain"  color="#000000"  background="#00ffffff"  just="left" />
                 <TextTraits font="SansSerif"  size="11"  name="LayoutGates"  style="plain"  color="#000000"  background="#00ffffff"  just="left" />
                 <TextTraits font="SansSerif"  size="9"  name="Numbers"  style="plain"  color="#000000"  background="#00ffffff"  just="left" />
                 <TextTraits font="SansSerif"  size="9"  name="Legend"  style="plain"  color="#000000"  background="#00ffffff"  just="left" />
                 <WindowPosition x="1458"  y="60"  width="390"  height="582"  displayed="0"  panelState="---" />
               </GraphEnvironment>
             </Graph>
             <Gate gating:id="ID254091234" >
               <gating:PolygonGate eventsInside="1"  annoOffsetX="-43"  annoOffsetY="-37"  tint="#000000"  isTinted="0"  lineWeight="Normal"  userDefined="1"  quadId="-1"  gateResolution="256" >
                 <gating:dimension>
                   <data-type:fcs-dimension data-type:name="FSC-A" />
                 </gating:dimension>
                 <gating:dimension>
                   <data-type:fcs-dimension data-type:name="SSC-A" />
                 </gating:dimension>
                 <gating:vertex>
                   <gating:coordinate data-type:value="5435.6155058055" />
                   <gating:coordinate data-type:value="15391.34858665" />
                 </gating:vertex>
                 <gating:vertex>
                   <gating:coordinate data-type:value="2690.0587673586" />
                   <gating:coordinate data-type:value="5803.0641680684" />
                 </gating:vertex>
                 <gating:vertex>
                   <gating:coordinate data-type:value="1932.5925903756" />
                   <gating:coordinate data-type:value="3478.5636348251" />
                 </gating:vertex>
                 <gating:vertex>
                   <gating:coordinate data-type:value="1539.9118741037" />
                   <gating:coordinate data-type:value="1615.7429718226" />
                 </gating:vertex>
                 <gating:vertex>
                   <gating:coordinate data-type:value="1443.1882538519" />
                   <gating:coordinate data-type:value="935.3074468793" />
                 </gating:vertex>
                 <gating:vertex>
                   <gating:coordinate data-type:value="2690.0587673586" />
                   <gating:coordinate data-type:value="733.5837745784" />
                 </gating:vertex>
                 <gating:vertex>
                   <gating:coordinate data-type:value="7906.4353576686" />
                   <gating:coordinate data-type:value="1504.8938731324" />
                 </gating:vertex>
                 <gating:vertex>
                   <gating:coordinate data-type:value="18826.074156843" />
                   <gating:coordinate data-type:value="4564.0285090111" />
                 </gating:vertex>
                 <gating:vertex>
                   <gating:coordinate data-type:value="20417.3039822702" />
                   <gating:coordinate data-type:value="9560.6232887676" />
                 </gating:vertex>
                 <gating:vertex>
                   <gating:coordinate data-type:value="9584.5904280848" />
                   <gating:coordinate data-type:value="15391.34858665" />
                 </gating:vertex>
               </gating:PolygonGate>
             </Gate>
             <Subpopulations>
               <Population name="Single Cells"  annotation=""  owningGroup="All Samples"  expanded="1"  sortPriority="10"  count="3914" >
                 <Graph smoothing="0"  backColor="#ffffff"  foreColor="#000000"  heatMapStatParameter="Alexa Fluor 488-A"  type="Pseudocolor"  fast="1" >
                   <Axis dimension="x"  name="A647-A"  label=""  auto="auto" />
                   <Axis dimension="y"  name="Alexa Fluor 488-A"  label=""  auto="auto" />
                   <GraphSettings level="5%"  smoothingHighResolution="1"  contourHighResolution="1"  histogramSmoothingCount="0"  graphResolution="256"  showOutliers="0"  drawLargeDots="0"  dotsToDraw="8000"  tint="le.chartfill.tinted.40"  lineWeight="le.lineweight.normal"  lineStyle="le.linestyle.solid" />
                   <GraphEnvironment showGrid="0"  showAxes="tnlTNL"  showGates="1"  showFreqOnPlots="1"  showGateNameOnPlots="1"  showMedians="0"  showUncomped="0"  addEventParam="0"  lastYAxisName="" >
                     <TextTraits font="SansSerif"  size="11"  name="Labels"  style="plain"  color="#000000"  background="#00ffffff"  just="left" />
                     <TextTraits font="SansSerif"  size="11"  name="LayoutGates"  style="plain"  color="#000000"  background="#00ffffff"  just="left" />
                     <TextTraits font="SansSerif"  size="9"  name="Numbers"  style="plain"  color="#000000"  background="#00ffffff"  just="left" />
                     <TextTraits font="SansSerif"  size="9"  name="Legend"  style="plain"  color="#000000"  background="#00ffffff"  just="left" />
                     <WindowPosition x="1458"  y="60"  width="390"  height="582"  displayed="0"  panelState="---" />
                   </GraphEnvironment>
                 </Graph>
                 <Gate gating:id="ID33908747"  gating:parent_id="ID254091234" >
                   <gating:PolygonGate eventsInside="1"  annoOffsetX="-52"  annoOffsetY="-58"  tint="#000000"  isTinted="0"  lineWeight="Normal"  userDefined="1"  quadId="-1"  gateResolution="256" >
                     <gating:dimension>
                       <data-type:fcs-dimension data-type:name="FSC-A" />
                     </gating:dimension>
                     <gating:dimension>
                       <data-type:fcs-dimension data-type:name="FSC-W" />
                     </gating:dimension>
                     <gating:vertex>
                       <gating:coordinate data-type:value="2878.1759274825" />
                       <gating:coordinate data-type:value="161876.9400921659" />
                     </gating:vertex>
                     <gating:vertex>
                       <gating:coordinate data-type:value="10360.6114168706" />
                       <gating:coordinate data-type:value="161876.9400921659" />
                     </gating:vertex>
                     <gating:vertex>
                       <gating:coordinate data-type:value="16021.3446964681" />
                       <gating:coordinate data-type:value="144964.4239631337" />
                     </gating:vertex>
                     <gating:vertex>
                       <gating:coordinate data-type:value="11654.0406508632" />
                       <gating:coordinate data-type:value="124427.797235023" />
                     </gating:vertex>
                     <gating:vertex>
                       <gating:coordinate data-type:value="7327.249514875" />
                       <gating:coordinate data-type:value="112347.4285714286" />
                     </gating:vertex>
                     <gating:vertex>
                       <gating:coordinate data-type:value="3300.5358649018" />
                       <gating:coordinate data-type:value="111139.3917050691" />
                     </gating:vertex>
                     <gating:vertex>
                       <gating:coordinate data-type:value="2690.0587673586" />
                       <gating:coordinate data-type:value="107515.2811059908" />
                     </gating:vertex>
                     <gating:vertex>
                       <gating:coordinate data-type:value="1870.6768212878" />
                       <gating:coordinate data-type:value="112347.4285714286" />
                     </gating:vertex>
                     <gating:vertex>
                       <gating:coordinate data-type:value="1810.848514652" />
                       <gating:coordinate data-type:value="130467.9815668203" />
                     </gating:vertex>
                     <gating:vertex>
                       <gating:coordinate data-type:value="2131.854843775" />
                       <gating:coordinate data-type:value="147380.4976958525" />
                     </gating:vertex>
                   </gating:PolygonGate>
                 </Gate>
                 <Subpopulations>
                   <Population name="Q1: A647-A- , Alexa Fluor 488-A+"  annotation=""  owningGroup="All Samples"  expanded="1"  sortPriority="10"  count="2" >
                     <Graph smoothing="0"  backColor="#ffffff"  foreColor="#000000"  heatMapStatParameter="Alexa Fluor 488-A"  type="Pseudocolor"  fast="1" >
                       <Axis dimension="x"  name="A647-A"  label=""  auto="auto" />
                       <Axis dimension="y"  name="Alexa Fluor 488-A"  label=""  auto="auto" />
                       <GraphSettings level="5%"  smoothingHighResolution="1"  contourHighResolution="1"  histogramSmoothingCount="0"  graphResolution="256"  showOutliers="0"  drawLargeDots="0"  dotsToDraw="8000"  tint="le.chartfill.tinted.40"  lineWeight="le.lineweight.normal"  lineStyle="le.linestyle.solid" />
                       <GraphEnvironment showGrid="0"  showAxes="tnlTNL"  showGates="1"  showFreqOnPlots="1"  showGateNameOnPlots="1"  showMedians="0"  showUncomped="0"  addEventParam="0"  lastYAxisName="" >
                         <TextTraits font="SansSerif"  size="11"  name="Labels"  style="plain"  color="#000000"  background="#00ffffff"  just="left" />
                         <TextTraits font="SansSerif"  size="11"  name="LayoutGates"  style="plain"  color="#000000"  background="#00ffffff"  just="left" />
                         <TextTraits font="SansSerif"  size="9"  name="Numbers"  style="plain"  color="#000000"  background="#00ffffff"  just="left" />
                         <TextTraits font="SansSerif"  size="9"  name="Legend"  style="plain"  color="#000000"  background="#00ffffff"  just="left" />
                         <WindowPosition x="1458"  y="60"  width="390"  height="582"  displayed="1"  panelState="---" />
                       </GraphEnvironment>
                     </Graph>
                     <Gate gating:id="ID1239200512"  gating:parent_id="ID33908747" >
                       <gating:RectangleGate eventsInside="1"  annoOffsetX="0"  annoOffsetY="0"  tint="#000000"  isTinted="0"  lineWeight="Normal"  userDefined="1"  percentX="0"  percentY="0" >
                         <gating:dimension gating:max="934.2459298736171" >
                           <data-type:fcs-dimension data-type:name="A647-A" />
                         </gating:dimension>
                         <gating:dimension gating:min="1352.2484889857844" >
                           <data-type:fcs-dimension data-type:name="Alexa Fluor 488-A" />
                         </gating:dimension>
                       </gating:RectangleGate>
                     </Gate>
                   </Population>
                   <Population name="Q2: A647-A+ , Alexa Fluor 488-A+"  annotation=""  owningGroup="All Samples"  expanded="1"  sortPriority="10"  count="1" >
                     <Graph smoothing="0"  backColor="#ffffff"  foreColor="#000000"  heatMapStatParameter="Alexa Fluor 488-A"  type="Pseudocolor"  fast="1" >
                       <Axis dimension="x"  name="A647-A"  label=""  auto="auto" />
                       <Axis dimension="y"  name="Alexa Fluor 488-A"  label=""  auto="auto" />
                       <GraphSettings level="5%"  smoothingHighResolution="1"  contourHighResolution="1"  histogramSmoothingCount="0"  graphResolution="256"  showOutliers="0"  drawLargeDots="0"  dotsToDraw="8000"  tint="le.chartfill.tinted.40"  lineWeight="le.lineweight.normal"  lineStyle="le.linestyle.solid" />
                       <GraphEnvironment showGrid="0"  showAxes="tnlTNL"  showGates="1"  showFreqOnPlots="1"  showGateNameOnPlots="1"  showMedians="0"  showUncomped="0"  addEventParam="0"  lastYAxisName="" >
                         <TextTraits font="SansSerif"  size="11"  name="Labels"  style="plain"  color="#000000"  background="#00ffffff"  just="left" />
                         <TextTraits font="SansSerif"  size="11"  name="LayoutGates"  style="plain"  color="#000000"  background="#00ffffff"  just="left" />
                         <TextTraits font="SansSerif"  size="9"  name="Numbers"  style="plain"  color="#000000"  background="#00ffffff"  just="left" />
                         <TextTraits font="SansSerif"  size="9"  name="Legend"  style="plain"  color="#000000"  background="#00ffffff"  just="left" />
                         <WindowPosition x="1458"  y="60"  width="390"  height="582"  displayed="1"  panelState="---" />
                       </GraphEnvironment>
                     </Graph>
                     <Gate gating:id="ID578258869"  gating:parent_id="ID33908747" >
                       <gating:RectangleGate eventsInside="1"  annoOffsetX="0"  annoOffsetY="0"  tint="#000000"  isTinted="0"  lineWeight="Normal"  userDefined="1"  percentX="0"  percentY="0" >
                         <gating:dimension gating:min="934.2459298736171" >
                           <data-type:fcs-dimension data-type:name="A647-A" />
                         </gating:dimension>
                         <gating:dimension gating:min="1352.2484889857844" >
                           <data-type:fcs-dimension data-type:name="Alexa Fluor 488-A" />
                         </gating:dimension>
                       </gating:RectangleGate>
                     </Gate>
                   </Population>
                   <Population name="Q3: A647-A+ , Alexa Fluor 488-A-"  annotation=""  owningGroup="All Samples"  expanded="1"  sortPriority="10"  count="1868" >
                     <Graph smoothing="0"  backColor="#ffffff"  foreColor="#000000"  heatMapStatParameter="Alexa Fluor 488-A"  type="Pseudocolor"  fast="1" >
                       <Axis dimension="x"  name="A647-A"  label=""  auto="auto" />
                       <Axis dimension="y"  name="Alexa Fluor 488-A"  label=""  auto="auto" />
                       <GraphSettings level="5%"  smoothingHighResolution="1"  contourHighResolution="1"  histogramSmoothingCount="0"  graphResolution="256"  showOutliers="0"  drawLargeDots="0"  dotsToDraw="8000"  tint="le.chartfill.tinted.40"  lineWeight="le.lineweight.normal"  lineStyle="le.linestyle.solid" />
                       <GraphEnvironment showGrid="0"  showAxes="tnlTNL"  showGates="1"  showFreqOnPlots="1"  showGateNameOnPlots="1"  showMedians="0"  showUncomped="0"  addEventParam="0"  lastYAxisName="" >
                         <TextTraits font="SansSerif"  size="11"  name="Labels"  style="plain"  color="#000000"  background="#00ffffff"  just="left" />
                         <TextTraits font="SansSerif"  size="11"  name="LayoutGates"  style="plain"  color="#000000"  background="#00ffffff"  just="left" />
                         <TextTraits font="SansSerif"  size="9"  name="Numbers"  style="plain"  color="#000000"  background="#00ffffff"  just="left" />
                         <TextTraits font="SansSerif"  size="9"  name="Legend"  style="plain"  color="#000000"  background="#00ffffff"  just="left" />
                         <WindowPosition x="1458"  y="60"  width="390"  height="582"  displayed="1"  panelState="---" />
                       </GraphEnvironment>
                     </Graph>
                     <Gate gating:id="ID1626533418"  gating:parent_id="ID33908747" >
                       <gating:RectangleGate eventsInside="1"  annoOffsetX="0"  annoOffsetY="0"  tint="#000000"  isTinted="0"  lineWeight="Normal"  userDefined="1"  percentX="0"  percentY="0" >
                         <gating:dimension gating:min="934.2459298736171" >
                           <data-type:fcs-dimension data-type:name="A647-A" />
                         </gating:dimension>
                         <gating:dimension gating:max="1352.2484889857844" >
                           <data-type:fcs-dimension data-type:name="Alexa Fluor 488-A" />
                         </gating:dimension>
                       </gating:RectangleGate>
                     </Gate>
                   </Population>
                   <Population name="Q4: A647-A- , Alexa Fluor 488-A-"  annotation=""  owningGroup="All Samples"  expanded="1"  sortPriority="10"  count="2043" >
                     <Graph smoothing="0"  backColor="#ffffff"  foreColor="#000000"  heatMapStatParameter="Alexa Fluor 488-A"  type="Pseudocolor"  fast="1" >
                       <Axis dimension="x"  name="A647-A"  label=""  auto="auto" />
                       <Axis dimension="y"  name="Alexa Fluor 488-A"  label=""  auto="auto" />
                       <GraphSettings level="5%"  smoothingHighResolution="1"  contourHighResolution="1"  histogramSmoothingCount="0"  graphResolution="256"  showOutliers="0"  drawLargeDots="0"  dotsToDraw="8000"  tint="le.chartfill.tinted.40"  lineWeight="le.lineweight.normal"  lineStyle="le.linestyle.solid" />
                       <GraphEnvironment showGrid="0"  showAxes="tnlTNL"  showGates="1"  showFreqOnPlots="1"  showGateNameOnPlots="1"  showMedians="0"  showUncomped="0"  addEventParam="0"  lastYAxisName="" >
                         <TextTraits font="SansSerif"  size="11"  name="Labels"  style="plain"  color="#000000"  background="#00ffffff"  just="left" />
                         <TextTraits font="SansSerif"  size="11"  name="LayoutGates"  style="plain"  color="#000000"  background="#00ffffff"  just="left" />
                         <TextTraits font="SansSerif"  size="9"  name="Numbers"  style="plain"  color="#000000"  background="#00ffffff"  just="left" />
                         <TextTraits font="SansSerif"  size="9"  name="Legend"  style="plain"  color="#000000"  background="#00ffffff"  just="left" />
                         <WindowPosition x="1458"  y="60"  width="390"  height="582"  displayed="1"  panelState="---" />
                       </GraphEnvironment>
                     </Graph>
                     <Gate gating:id="ID935108022"  gating:parent_id="ID33908747" >
                       <gating:RectangleGate eventsInside="1"  annoOffsetX="0"  annoOffsetY="0"  tint="#000000"  isTinted="0"  lineWeight="Normal"  userDefined="1"  percentX="0"  percentY="0" >
                         <gating:dimension gating:max="934.2459298736171" >
                           <data-type:fcs-dimension data-type:name="A647-A" />
                         </gating:dimension>
                         <gating:dimension gating:max="1352.2484889857844" >
                           <data-type:fcs-dimension data-type:name="Alexa Fluor 488-A" />
                         </gating:dimension>
                       </gating:RectangleGate>
                     </Gate>
                   </Population>
                 </Subpopulations>
               </Population>
             </Subpopulations>
           </Population>
         </Subpopulations>
       </SampleNode>
     </Sample>
     <Sample>
       <DataSet uri="file:/Z:/RutkowskiDT/UV%20LSR/Listmode%20Data%20Files/20220428%20PARP%20A647/PARP%20A647_Cre%200_001_005.fcs"  sampleID="11" />
       <Transformations>
         <transforms:biex transforms:length="256"  transforms:maxRange="262144"  transforms:neg="0"  transforms:width="-100"  transforms:pos="4.418539922" >
           <data-type:parameter data-type:name="FSC-A" />
         </transforms:biex>
         <transforms:linear transforms:minRange="0"  transforms:maxRange="262144"  gain="1" >
           <data-type:parameter data-type:name="FSC-W" />
         </transforms:linear>
         <transforms:biex transforms:length="256"  transforms:maxRange="262144"  transforms:neg="0"  transforms:width="-100"  transforms:pos="4.418539922" >
           <data-type:parameter data-type:name="SSC-A" />
         </transforms:biex>
         <transforms:biex transforms:length="256"  transforms:maxRange="262144"  transforms:neg="0"  transforms:width="-100"  transforms:pos="4.418539922" >
           <data-type:parameter data-type:name="Alexa Fluor 488-A" />
         </transforms:biex>
         <transforms:biex transforms:length="256"  transforms:maxRange="262144"  transforms:neg="0"  transforms:width="-100"  transforms:pos="4.418539922" >
           <data-type:parameter data-type:name="A647-A" />
         </transforms:biex>
         <transforms:linear transforms:minRange="0.6118366867"  transforms:maxRange="26"  gain="0.0101972781" >
           <data-type:parameter data-type:name="Time" />
         </transforms:linear>
       </Transformations>
       <Keywords>
         <Keyword name="FJ_FCS_VERSION"  value="3" />
         <Keyword name="$BEGINANALYSIS"  value="0" />
         <Keyword name="$ENDANALYSIS"  value="0" />
         <Keyword name="$BEGINSTEXT"  value="0" />
         <Keyword name="$ENDSTEXT"  value="0" />
         <Keyword name="$BEGINDATA"  value="1931" />
         <Keyword name="$ENDDATA"  value="121930             " />
         <Keyword name="$FIL"  value="PARP A647_Cre 0_001_005.fcs" />
         <Keyword name="$SYS"  value="Windows 7 6.1" />
         <Keyword name="$TOT"  value="5000               " />
         <Keyword name="$PAR"  value="6" />
         <Keyword name="$MODE"  value="L" />
         <Keyword name="$BYTEORD"  value="4,3,2,1" />
         <Keyword name="$DATATYPE"  value="F" />
         <Keyword name="$NEXTDATA"  value="0" />
         <Keyword name="CREATOR"  value="BD FACSDiva Software Version 8.0.1" />
         <Keyword name="TUBE NAME"  value="Cre 0_001" />
         <Keyword name="$SRC"  value="PARP A647" />
         <Keyword name="EXPERIMENT NAME"  value="20220428 PARP A647" />
         <Keyword name="GUID"  value="fc489849-14af-4bf6-9254-0d011a79f2b8" />
         <Keyword name="$DATE"  value="28-APR-2022" />
         <Keyword name="$BTIM"  value="17:54:59" />
         <Keyword name="$ETIM"  value="17:55:25" />
         <Keyword name="$CYT"  value="LSRII" />
         <Keyword name="SETTINGS"  value="Cytometer" />
         <Keyword name="CYTNUM"  value="1" />
         <Keyword name="WINDOW EXTENSION"  value="10.00" />
         <Keyword name="EXPORT USER NAME"  value="Rutkowski" />
         <Keyword name="EXPORT TIME"  value="28-APR-2022-18:42:47" />
         <Keyword name="$OP"  value="Rutkowski" />
         <Keyword name="FSC ASF"  value="0.69" />
         <Keyword name="AUTOBS"  value="TRUE" />
         <Keyword name="$INST"  value=" " />
         <Keyword name="LASER1NAME"  value="Blue" />
         <Keyword name="LASER1DELAY"  value="0.00" />
         <Keyword name="LASER1ASF"  value="0.99" />
         <Keyword name="LASER2NAME"  value="Red" />
         <Keyword name="LASER2DELAY"  value="65.53" />
         <Keyword name="LASER2ASF"  value="0.85" />
         <Keyword name="$TIMESTEP"  value="0.01" />
         <Keyword name="SPILL"  value="2,Alexa Fluor 488-A,A647-A,1,0,0,1" />
         <Keyword name="APPLY COMPENSATION"  value="TRUE" />
         <Keyword name="THRESHOLD"  value="FSC,600" />
         <Keyword name="$P1N"  value="FSC-A" />
         <Keyword name="$P1R"  value="262144" />
         <Keyword name="$P1B"  value="32" />
         <Keyword name="$P1E"  value="0,0" />
         <Keyword name="$P1V"  value="0" />
         <Keyword name="$P1G"  value="1.0" />
         <Keyword name="P1DISPLAY"  value="LOG" />
         <Keyword name="P1BS"  value="0" />
         <Keyword name="P1MS"  value="0" />
         <Keyword name="$P2N"  value="FSC-W" />
         <Keyword name="$P2R"  value="262144" />
         <Keyword name="$P2B"  value="32" />
         <Keyword name="$P2E"  value="0,0" />
         <Keyword name="$P2V"  value="0" />
         <Keyword name="$P2G"  value="1.0" />
         <Keyword name="P2BS"  value="-1" />
         <Keyword name="P2MS"  value="0" />
         <Keyword name="$P3N"  value="SSC-A" />
         <Keyword name="$P3R"  value="262144" />
         <Keyword name="$P3B"  value="32" />
         <Keyword name="$P3E"  value="0,0" />
         <Keyword name="$P3V"  value="183" />
         <Keyword name="$P3G"  value="1.0" />
         <Keyword name="P3DISPLAY"  value="LOG" />
         <Keyword name="P3BS"  value="0" />
         <Keyword name="P3MS"  value="0" />
         <Keyword name="$P4N"  value="Alexa Fluor 488-A" />
         <Keyword name="$P4R"  value="262144" />
         <Keyword name="$P4B"  value="32" />
         <Keyword name="$P4E"  value="0,0" />
         <Keyword name="$P4V"  value="320" />
         <Keyword name="$P4G"  value="1.0" />
         <Keyword name="P4DISPLAY"  value="LOG" />
         <Keyword name="P4BS"  value="0" />
         <Keyword name="P4MS"  value="0" />
         <Keyword name="$P5N"  value="A647-A" />
         <Keyword name="$P5R"  value="262144" />
         <Keyword name="$P5B"  value="32" />
         <Keyword name="$P5E"  value="0,0" />
         <Keyword name="$P5V"  value="320" />
         <Keyword name="$P5G"  value="1.0" />
         <Keyword name="P5DISPLAY"  value="LOG" />
         <Keyword name="P5BS"  value="34" />
         <Keyword name="P5MS"  value="0" />
         <Keyword name="$P6N"  value="Time" />
         <Keyword name="$P6R"  value="262144" />
         <Keyword name="$P6B"  value="32" />
         <Keyword name="$P6E"  value="0,0" />
         <Keyword name="$P6G"  value="0.01" />
         <Keyword name="P6BS"  value="0" />
         <Keyword name="P6MS"  value="0" />
         <Keyword name="CST SETUP STATUS"  value="SUCCESS WITH WARNING" />
         <Keyword name="CST BEADS LOT ID"  value="12023" />
         <Keyword name="CYTOMETER CONFIG NAME"  value="Copy of U of IA Custom LSRII Config" />
         <Keyword name="CYTOMETER CONFIG CREATE DATE"  value="2016-08-17T09:40:15-05:00" />
         <Keyword name="CST SETUP DATE"  value="2018-11-27T08:47:38-06:00" />
         <Keyword name="CST BASELINE DATE"  value="2018-10-03T08:46:21-05:00" />
         <Keyword name="CST BEADS EXPIRED"  value="False" />
         <Keyword name="CST PERFORMANCE EXPIRED"  value="2018-11-28T08:47:38-06:00" />
         <Keyword name="CST REGULATORY STATUS"  value="RUO Performance Check" />
         <Keyword name="$P1S"  value="" />
         <Keyword name="$P2S"  value="" />
         <Keyword name="$P3S"  value="" />
         <Keyword name="$P4S"  value="" />
         <Keyword name="$P5S"  value="" />
         <Keyword name="$P6S"  value="" />
       </Keywords>
       <SampleNode name="PARP A647_Cre 0_001_005.fcs"  annotation=""  owningGroup=""  expanded="1"  sortPriority="10"  count="5000"  sampleID="11" >
         <Graph smoothing="0"  backColor="#ffffff"  foreColor="#000000"  type="Pseudocolor"  fast="1" >
           <Axis dimension="x"  name="FSC-A"  label=""  auto="auto" />
           <Axis dimension="y"  name="SSC-A"  label=""  auto="auto" />
           <GraphSettings level="5%"  smoothingHighResolution="1"  contourHighResolution="1"  histogramSmoothingCount="0"  graphResolution="256"  showOutliers="0"  drawLargeDots="0"  dotsToDraw="8000"  tint="le.chartfill.tinted.40"  lineWeight="le.lineweight.normal"  lineStyle="le.linestyle.solid" />
           <GraphEnvironment showGrid="0"  showAxes="tnlTNL"  showGates="1"  showFreqOnPlots="1"  showGateNameOnPlots="1"  showMedians="0"  showUncomped="0"  addEventParam="0"  lastYAxisName="" >
             <TextTraits font="SansSerif"  size="11"  name="Labels"  style="plain"  color="#000000"  background="#00ffffff"  just="left" />
             <TextTraits font="SansSerif"  size="11"  name="LayoutGates"  style="plain"  color="#000000"  background="#00ffffff"  just="left" />
             <TextTraits font="SansSerif"  size="9"  name="Numbers"  style="plain"  color="#000000"  background="#00ffffff"  just="left" />
             <TextTraits font="SansSerif"  size="9"  name="Legend"  style="plain"  color="#000000"  background="#00ffffff"  just="left" />
           </GraphEnvironment>
         </Graph>
         <Subpopulations>
           <Population name="cells"  annotation=""  owningGroup="All Samples"  expanded="1"  sortPriority="10"  count="4878" >
             <Graph smoothing="0"  backColor="#ffffff"  foreColor="#000000"  heatMapStatParameter="Alexa Fluor 488-A"  type="Pseudocolor"  fast="1" >
               <Axis dimension="x"  name="FSC-A"  label=""  auto="auto" />
               <Axis dimension="y"  name="FSC-W"  label=""  auto="auto" />
               <GraphSettings level="5%"  smoothingHighResolution="1"  contourHighResolution="1"  histogramSmoothingCount="0"  graphResolution="256"  showOutliers="0"  drawLargeDots="0"  dotsToDraw="8000"  tint="le.chartfill.tinted.40"  lineWeight="le.lineweight.normal"  lineStyle="le.linestyle.solid" />
               <GraphEnvironment showGrid="0"  showAxes="tnlTNL"  showGates="1"  showFreqOnPlots="1"  showGateNameOnPlots="1"  showMedians="0"  showUncomped="0"  addEventParam="0"  lastYAxisName="" >
                 <TextTraits font="SansSerif"  size="11"  name="Labels"  style="plain"  color="#000000"  background="#00ffffff"  just="left" />
                 <TextTraits font="SansSerif"  size="11"  name="LayoutGates"  style="plain"  color="#000000"  background="#00ffffff"  just="left" />
                 <TextTraits font="SansSerif"  size="9"  name="Numbers"  style="plain"  color="#000000"  background="#00ffffff"  just="left" />
                 <TextTraits font="SansSerif"  size="9"  name="Legend"  style="plain"  color="#000000"  background="#00ffffff"  just="left" />
                 <WindowPosition x="1458"  y="60"  width="390"  height="582"  displayed="0"  panelState="---" />
               </GraphEnvironment>
             </Graph>
             <Gate gating:id="ID2080303317" >
               <gating:PolygonGate eventsInside="1"  annoOffsetX="-43"  annoOffsetY="-37"  tint="#000000"  isTinted="0"  lineWeight="Normal"  userDefined="1"  quadId="-1"  gateResolution="256" >
                 <gating:dimension>
                   <data-type:fcs-dimension data-type:name="FSC-A" />
                 </gating:dimension>
                 <gating:dimension>
                   <data-type:fcs-dimension data-type:name="SSC-A" />
                 </gating:dimension>
                 <gating:vertex>
                   <gating:coordinate data-type:value="5435.6155058055" />
                   <gating:coordinate data-type:value="15391.34858665" />
                 </gating:vertex>
                 <gating:vertex>
                   <gating:coordinate data-type:value="2690.0587673586" />
                   <gating:coordinate data-type:value="5803.0641680684" />
                 </gating:vertex>
                 <gating:vertex>
                   <gating:coordinate data-type:value="1932.5925903756" />
                   <gating:coordinate data-type:value="3478.5636348251" />
                 </gating:vertex>
                 <gating:vertex>
                   <gating:coordinate data-type:value="1539.9118741037" />
                   <gating:coordinate data-type:value="1615.7429718226" />
                 </gating:vertex>
                 <gating:vertex>
                   <gating:coordinate data-type:value="1443.1882538519" />
                   <gating:coordinate data-type:value="935.3074468793" />
                 </gating:vertex>
                 <gating:vertex>
                   <gating:coordinate data-type:value="2690.0587673586" />
                   <gating:coordinate data-type:value="733.5837745784" />
                 </gating:vertex>
                 <gating:vertex>
                   <gating:coordinate data-type:value="7906.4353576686" />
                   <gating:coordinate data-type:value="1504.8938731324" />
                 </gating:vertex>
                 <gating:vertex>
                   <gating:coordinate data-type:value="18826.074156843" />
                   <gating:coordinate data-type:value="4564.0285090111" />
                 </gating:vertex>
                 <gating:vertex>
                   <gating:coordinate data-type:value="20417.3039822702" />
                   <gating:coordinate data-type:value="9560.6232887676" />
                 </gating:vertex>
                 <gating:vertex>
                   <gating:coordinate data-type:value="9584.5904280848" />
                   <gating:coordinate data-type:value="15391.34858665" />
                 </gating:vertex>
               </gating:PolygonGate>
             </Gate>
             <Subpopulations>
               <Population name="Single Cells"  annotation=""  owningGroup="All Samples"  expanded="1"  sortPriority="10"  count="3993" >
                 <Graph smoothing="0"  backColor="#ffffff"  foreColor="#000000"  heatMapStatParameter="Alexa Fluor 488-A"  type="Pseudocolor"  fast="1" >
                   <Axis dimension="x"  name="A647-A"  label=""  auto="auto" />
                   <Axis dimension="y"  name="Alexa Fluor 488-A"  label=""  auto="auto" />
                   <GraphSettings level="5%"  smoothingHighResolution="1"  contourHighResolution="1"  histogramSmoothingCount="0"  graphResolution="256"  showOutliers="0"  drawLargeDots="0"  dotsToDraw="8000"  tint="le.chartfill.tinted.40"  lineWeight="le.lineweight.normal"  lineStyle="le.linestyle.solid" />
                   <GraphEnvironment showGrid="0"  showAxes="tnlTNL"  showGates="1"  showFreqOnPlots="1"  showGateNameOnPlots="1"  showMedians="0"  showUncomped="0"  addEventParam="0"  lastYAxisName="" >
                     <TextTraits font="SansSerif"  size="11"  name="Labels"  style="plain"  color="#000000"  background="#00ffffff"  just="left" />
                     <TextTraits font="SansSerif"  size="11"  name="LayoutGates"  style="plain"  color="#000000"  background="#00ffffff"  just="left" />
                     <TextTraits font="SansSerif"  size="9"  name="Numbers"  style="plain"  color="#000000"  background="#00ffffff"  just="left" />
                     <TextTraits font="SansSerif"  size="9"  name="Legend"  style="plain"  color="#000000"  background="#00ffffff"  just="left" />
                     <WindowPosition x="1458"  y="60"  width="390"  height="582"  displayed="0"  panelState="---" />
                   </GraphEnvironment>
                 </Graph>
                 <Gate gating:id="ID52606297"  gating:parent_id="ID2080303317" >
                   <gating:PolygonGate eventsInside="1"  annoOffsetX="-52"  annoOffsetY="-58"  tint="#000000"  isTinted="0"  lineWeight="Normal"  userDefined="1"  quadId="-1"  gateResolution="256" >
                     <gating:dimension>
                       <data-type:fcs-dimension data-type:name="FSC-A" />
                     </gating:dimension>
                     <gating:dimension>
                       <data-type:fcs-dimension data-type:name="FSC-W" />
                     </gating:dimension>
                     <gating:vertex>
                       <gating:coordinate data-type:value="2878.1759274825" />
                       <gating:coordinate data-type:value="161876.9400921659" />
                     </gating:vertex>
                     <gating:vertex>
                       <gating:coordinate data-type:value="10360.6114168706" />
                       <gating:coordinate data-type:value="161876.9400921659" />
                     </gating:vertex>
                     <gating:vertex>
                       <gating:coordinate data-type:value="16021.3446964681" />
                       <gating:coordinate data-type:value="144964.4239631337" />
                     </gating:vertex>
                     <gating:vertex>
                       <gating:coordinate data-type:value="11654.0406508632" />
                       <gating:coordinate data-type:value="124427.797235023" />
                     </gating:vertex>
                     <gating:vertex>
                       <gating:coordinate data-type:value="7327.249514875" />
                       <gating:coordinate data-type:value="112347.4285714286" />
                     </gating:vertex>
                     <gating:vertex>
                       <gating:coordinate data-type:value="3300.5358649018" />
                       <gating:coordinate data-type:value="111139.3917050691" />
                     </gating:vertex>
                     <gating:vertex>
                       <gating:coordinate data-type:value="2690.0587673586" />
                       <gating:coordinate data-type:value="107515.2811059908" />
                     </gating:vertex>
                     <gating:vertex>
                       <gating:coordinate data-type:value="1870.6768212878" />
                       <gating:coordinate data-type:value="112347.4285714286" />
                     </gating:vertex>
                     <gating:vertex>
                       <gating:coordinate data-type:value="1810.848514652" />
                       <gating:coordinate data-type:value="130467.9815668203" />
                     </gating:vertex>
                     <gating:vertex>
                       <gating:coordinate data-type:value="2131.854843775" />
                       <gating:coordinate data-type:value="147380.4976958525" />
                     </gating:vertex>
                   </gating:PolygonGate>
                 </Gate>
                 <Subpopulations>
                   <Population name="Q1: A647-A- , Alexa Fluor 488-A+"  annotation=""  owningGroup="All Samples"  expanded="1"  sortPriority="10"  count="7" >
                     <Graph smoothing="0"  backColor="#ffffff"  foreColor="#000000"  heatMapStatParameter="Alexa Fluor 488-A"  type="Pseudocolor"  fast="1" >
                       <Axis dimension="x"  name="A647-A"  label=""  auto="auto" />
                       <Axis dimension="y"  name="Alexa Fluor 488-A"  label=""  auto="auto" />
                       <GraphSettings level="5%"  smoothingHighResolution="1"  contourHighResolution="1"  histogramSmoothingCount="0"  graphResolution="256"  showOutliers="0"  drawLargeDots="0"  dotsToDraw="8000"  tint="le.chartfill.tinted.40"  lineWeight="le.lineweight.normal"  lineStyle="le.linestyle.solid" />
                       <GraphEnvironment showGrid="0"  showAxes="tnlTNL"  showGates="1"  showFreqOnPlots="1"  showGateNameOnPlots="1"  showMedians="0"  showUncomped="0"  addEventParam="0"  lastYAxisName="" >
                         <TextTraits font="SansSerif"  size="11"  name="Labels"  style="plain"  color="#000000"  background="#00ffffff"  just="left" />
                         <TextTraits font="SansSerif"  size="11"  name="LayoutGates"  style="plain"  color="#000000"  background="#00ffffff"  just="left" />
                         <TextTraits font="SansSerif"  size="9"  name="Numbers"  style="plain"  color="#000000"  background="#00ffffff"  just="left" />
                         <TextTraits font="SansSerif"  size="9"  name="Legend"  style="plain"  color="#000000"  background="#00ffffff"  just="left" />
                         <WindowPosition x="1458"  y="60"  width="390"  height="582"  displayed="1"  panelState="---" />
                       </GraphEnvironment>
                     </Graph>
                     <Gate gating:id="ID1187296012"  gating:parent_id="ID52606297" >
                       <gating:RectangleGate eventsInside="1"  annoOffsetX="0"  annoOffsetY="0"  tint="#000000"  isTinted="0"  lineWeight="Normal"  userDefined="1"  percentX="0"  percentY="0" >
                         <gating:dimension gating:max="934.2459298736171" >
                           <data-type:fcs-dimension data-type:name="A647-A" />
                         </gating:dimension>
                         <gating:dimension gating:min="1352.2484889857844" >
                           <data-type:fcs-dimension data-type:name="Alexa Fluor 488-A" />
                         </gating:dimension>
                       </gating:RectangleGate>
                     </Gate>
                   </Population>
                   <Population name="Q2: A647-A+ , Alexa Fluor 488-A+"  annotation=""  owningGroup="All Samples"  expanded="1"  sortPriority="10"  count="2" >
                     <Graph smoothing="0"  backColor="#ffffff"  foreColor="#000000"  heatMapStatParameter="Alexa Fluor 488-A"  type="Pseudocolor"  fast="1" >
                       <Axis dimension="x"  name="A647-A"  label=""  auto="auto" />
                       <Axis dimension="y"  name="Alexa Fluor 488-A"  label=""  auto="auto" />
                       <GraphSettings level="5%"  smoothingHighResolution="1"  contourHighResolution="1"  histogramSmoothingCount="0"  graphResolution="256"  showOutliers="0"  drawLargeDots="0"  dotsToDraw="8000"  tint="le.chartfill.tinted.40"  lineWeight="le.lineweight.normal"  lineStyle="le.linestyle.solid" />
                       <GraphEnvironment showGrid="0"  showAxes="tnlTNL"  showGates="1"  showFreqOnPlots="1"  showGateNameOnPlots="1"  showMedians="0"  showUncomped="0"  addEventParam="0"  lastYAxisName="" >
                         <TextTraits font="SansSerif"  size="11"  name="Labels"  style="plain"  color="#000000"  background="#00ffffff"  just="left" />
                         <TextTraits font="SansSerif"  size="11"  name="LayoutGates"  style="plain"  color="#000000"  background="#00ffffff"  just="left" />
                         <TextTraits font="SansSerif"  size="9"  name="Numbers"  style="plain"  color="#000000"  background="#00ffffff"  just="left" />
                         <TextTraits font="SansSerif"  size="9"  name="Legend"  style="plain"  color="#000000"  background="#00ffffff"  just="left" />
                         <WindowPosition x="1458"  y="60"  width="390"  height="582"  displayed="1"  panelState="---" />
                       </GraphEnvironment>
                     </Graph>
                     <Gate gating:id="ID2121282358"  gating:parent_id="ID52606297" >
                       <gating:RectangleGate eventsInside="1"  annoOffsetX="0"  annoOffsetY="0"  tint="#000000"  isTinted="0"  lineWeight="Normal"  userDefined="1"  percentX="0"  percentY="0" >
                         <gating:dimension gating:min="934.2459298736171" >
                           <data-type:fcs-dimension data-type:name="A647-A" />
                         </gating:dimension>
                         <gating:dimension gating:min="1352.2484889857844" >
                           <data-type:fcs-dimension data-type:name="Alexa Fluor 488-A" />
                         </gating:dimension>
                       </gating:RectangleGate>
                     </Gate>
                   </Population>
                   <Population name="Q3: A647-A+ , Alexa Fluor 488-A-"  annotation=""  owningGroup="All Samples"  expanded="1"  sortPriority="10"  count="1161" >
                     <Graph smoothing="0"  backColor="#ffffff"  foreColor="#000000"  heatMapStatParameter="Alexa Fluor 488-A"  type="Pseudocolor"  fast="1" >
                       <Axis dimension="x"  name="A647-A"  label=""  auto="auto" />
                       <Axis dimension="y"  name="Alexa Fluor 488-A"  label=""  auto="auto" />
                       <GraphSettings level="5%"  smoothingHighResolution="1"  contourHighResolution="1"  histogramSmoothingCount="0"  graphResolution="256"  showOutliers="0"  drawLargeDots="0"  dotsToDraw="8000"  tint="le.chartfill.tinted.40"  lineWeight="le.lineweight.normal"  lineStyle="le.linestyle.solid" />
                       <GraphEnvironment showGrid="0"  showAxes="tnlTNL"  showGates="1"  showFreqOnPlots="1"  showGateNameOnPlots="1"  showMedians="0"  showUncomped="0"  addEventParam="0"  lastYAxisName="" >
                         <TextTraits font="SansSerif"  size="11"  name="Labels"  style="plain"  color="#000000"  background="#00ffffff"  just="left" />
                         <TextTraits font="SansSerif"  size="11"  name="LayoutGates"  style="plain"  color="#000000"  background="#00ffffff"  just="left" />
                         <TextTraits font="SansSerif"  size="9"  name="Numbers"  style="plain"  color="#000000"  background="#00ffffff"  just="left" />
                         <TextTraits font="SansSerif"  size="9"  name="Legend"  style="plain"  color="#000000"  background="#00ffffff"  just="left" />
                         <WindowPosition x="1458"  y="60"  width="390"  height="582"  displayed="1"  panelState="---" />
                       </GraphEnvironment>
                     </Graph>
                     <Gate gating:id="ID2084855496"  gating:parent_id="ID52606297" >
                       <gating:RectangleGate eventsInside="1"  annoOffsetX="0"  annoOffsetY="0"  tint="#000000"  isTinted="0"  lineWeight="Normal"  userDefined="1"  percentX="0"  percentY="0" >
                         <gating:dimension gating:min="934.2459298736171" >
                           <data-type:fcs-dimension data-type:name="A647-A" />
                         </gating:dimension>
                         <gating:dimension gating:max="1352.2484889857844" >
                           <data-type:fcs-dimension data-type:name="Alexa Fluor 488-A" />
                         </gating:dimension>
                       </gating:RectangleGate>
                     </Gate>
                   </Population>
                   <Population name="Q4: A647-A- , Alexa Fluor 488-A-"  annotation=""  owningGroup="All Samples"  expanded="1"  sortPriority="10"  count="2823" >
                     <Graph smoothing="0"  backColor="#ffffff"  foreColor="#000000"  heatMapStatParameter="Alexa Fluor 488-A"  type="Pseudocolor"  fast="1" >
                       <Axis dimension="x"  name="A647-A"  label=""  auto="auto" />
                       <Axis dimension="y"  name="Alexa Fluor 488-A"  label=""  auto="auto" />
                       <GraphSettings level="5%"  smoothingHighResolution="1"  contourHighResolution="1"  histogramSmoothingCount="0"  graphResolution="256"  showOutliers="0"  drawLargeDots="0"  dotsToDraw="8000"  tint="le.chartfill.tinted.40"  lineWeight="le.lineweight.normal"  lineStyle="le.linestyle.solid" />
[truncated: 982,323 more chars]
