# Supplementary material for: A beneficial adaptive role for CHOP in driving cell fate selection during ER stress
Source: EMBO Rep. 2024 Jan 2;25(1):228–53. doi: 10.1038/s44319-023-00026-0 (PMC10897205; doi:10.1038/s44319-023-00026-0)
Supplement: Supplementary file 7 — Source Data Fig. 4 [file 44319_2023_26_MOESM7_ESM.zip › Figure 4 source data/Figure 4G source data/Figure 4G source data.xlsx]

## Sheet: Data
Raw percent EdU+ cells
	WT NT	WT TG	KD NT	KD TG
	17.8	5.51	19.8	3.61
	22.3	5.26	19.2	3.47
	18.1	5.36	19.3	3.67
	19.4		19.4333
Normalized against NT
	WT NT	WT TG	KD NT	KD TG
	91.7526	28.4021	101.887	18.5763
	114.948	27.1134	98.7993	17.8559
	93.299	27.6289	99.3139	18.8851

## Sheet: Metadata
Experimental Conditions
parent line	w.t., passage 3
knockdown	Scrambled or Gadd34-targeting dsiRNA
number of independent experiments shown	1
biological replicates/line/experiment	3
serum starvation	no
seeding density	0.7*10^6/60mm dish
agents used	TG
concentrations used	0 or 50 nM
treatment time	24 hr
EdU time	4h
