# Supplementary material for: A beneficial adaptive role for CHOP in driving cell fate selection during ER stress
Source: EMBO Rep. 2024 Jan 2;25(1):228–53. doi: 10.1038/s44319-023-00026-0 (PMC10897205; doi:10.1038/s44319-023-00026-0)
Supplement: Supplementary file 7 — Source Data Fig. 4 [file 44319_2023_26_MOESM7_ESM.zip › Figure 4 source data/Figure 4B source data/Figure 4B source data.xlsx]

## Sheet: Data
Raw percent EdU+ cells
	WT NT	WT Q-VD	WT TG	WT TG + Q-VD	KO NT	KO Q-VD	KO TG	KO TG + Q-VD
line 1 BR1	32.2	26	12	8.53	36.9	32.8	2.21	1.57
line 1 BR2	32.7	27.3	9.84	8.48	35.2	33.8	2.76	0.98
line 2 BR1	24.8	21.2	4.31	4.03	32	28.5	3.14	1.76
line 2 BR2	25.4	20.3	5.39	5.59	31.8	28.8	2.92	1.71
average	28.775				33.975
Normalized against NT
	WT NT	WT Q-VD	WT TG	WT TG + Q-VD	KO NT	KO Q-VD	KO TG	KO TG + Q-VD
line 1 BR1	111.903	90.3562	41.7029	29.6438	108.609	96.5416	6.50478	4.62104
line 1 BR2	113.64	94.874	34.1964	29.47	103.606	99.4849	8.12362	2.88447
line 2 BR1	86.1859	73.6751	14.9783	14.0052	94.1869	83.8852	9.24209	5.18028
line 2 BR2	88.2711	70.5474	18.7315	19.4266	93.5982	84.7682	8.59455	5.03311

## Sheet: Metadata
Experimental Conditions
wild-type lines	398-1, 454-4
FLuL/FLuL lines	400-1, 454-6
number of independent experiments shown	1
biological replicates/line/experiment	2
serum starvation	no
seeding density	0.8*10^6/60mm dish
agents used	TG, Q-VD-OPH
concentrations used	0, 50 nM for TG; 0, 10uM for Q-VD
treatment time	24 hr
EdU time	6 hr
