# Supplementary material for: A beneficial adaptive role for CHOP in driving cell fate selection during ER stress
Source: EMBO Rep. 2024 Jan 2;25(1):228–53. doi: 10.1038/s44319-023-00026-0 (PMC10897205; doi:10.1038/s44319-023-00026-0)
Supplement: Supplementary file 7 — Source Data Fig. 4 [file 44319_2023_26_MOESM7_ESM.zip › Figure 4 source data/Figure 4E source data/Figure 4E source data.xlsx]

## Sheet: Data
Raw percent EdU+ cells
0	GFP	45	45.2	45.1	45.1
ISR		46.8	46.5	47
Sal		44.2	44	43.2
Tg		33.9	34.5	33.8
T+I		28.5	28.3	27.6
T+S		29.6	28.8	29
0	CRE	31.5	32	30.9	31.4667
ISR		36.4	34.8	36.3
Sal		29	30.3	28.4
Tg		7.1	5.2
T+I		14.1	14.8	14.1
T+S		3.1	2.7	3.1
Normalized against NT
0	GFP	99.7783	100.222	100
ISR		103.769	103.104	104.213
Sal		98.0044	97.561	95.7871
Tg		75.1663	76.4967	74.9446
T+I		63.1929	62.7494	61.1973
T+S		65.6319	63.8581	64.3016
0	CRE	100.106	101.695	98.1992
ISR		115.678	110.593	115.36
Sal		92.161	96.2924	90.2542
Tg		22.5636	16.5254	0
T+I		44.8093	47.0339	44.8093
T+S		9.85169	8.58051	9.85169

## Sheet: Metadata
Experimental Conditions
parent line	930-6 fl/fl, passage 9
viruses	Ad-GFP or Ad-CRE
number of independent experiments shown	1
biological replicates/line/experiment	3
serum starvation	no
seeding density	0.6*10^6/60mm dish
agents used	TG, Sal, ISRIB
concentrations used	0, 50 nM for TG; 0, 25 uM for Sal, 0, 1 uM for ISRIB
treatment time	24 hr
EdU time	4h
