# Supplementary material for: A beneficial adaptive role for CHOP in driving cell fate selection during ER stress
Source: EMBO Rep. 2024 Jan 2;25(1):228–53. doi: 10.1038/s44319-023-00026-0 (PMC10897205; doi:10.1038/s44319-023-00026-0)
Supplement: Supplementary file 7 — Source Data Fig. 4 [file 44319_2023_26_MOESM7_ESM.zip › Figure 4 source data/Figure 4C source data/22-Jul-2021-1.wsp]

<?xml version="1.0" encoding="UTF-8"?>
 <Workspace version="20.0"  modDate="Thu Jul 22 11:48:11 CDT 2021"  clientTimestamp="1626972491837"  flowJoVersion="10.8.0"  drawRowBorders="1"  drawColumnBorders="1"  hideCompNodes="1"  curGroup="All Samples"  groupPaneHeight="-1"  xmlns:xsi="http://www.w3.org/2001/XMLSchema-instance"  xmlns:gating="http://www.isac-net.org/std/Gating-ML/v2.0/gating"  xmlns:transforms="http://www.isac-net.org/std/Gating-ML/v2.0/transformations"  xmlns:data-type="http://www.isac-net.org/std/Gating-ML/v2.0/datatypes"  xsi:schemaLocation="http://www.isac-net.org/std/Gating-ML/v2.0/gating http://www.isac-net.org/std/Gating-ML/v2.0/gating/Gating-ML.v2.0.xsd http://www.isac-net.org/std/Gating-ML/v2.0/transformations http://www.isac-net.org/std/Gating-ML/v2.0/gating/Transformations.v2.0.xsd http://www.isac-net.org/std/Gating-ML/v2.0/datatypes http://www.isac-net.org/std/Gating-ML/v2.0/gating/DataTypes.v2.0.xsd "  nonAutoSaveFileName="file:/Z:/RutkowskiDT/Violet%20LSR/Listmode%20Data%20Files/20210717%20DTT%202hr%20recovery%20Edu%20PI%20pulse%20labeling/22-Jul-2021-1.wsp" >
   <WindowPosition x="518"  y="45"  width="1012"  height="942"  displayed="1"  panelState="" />
   <TextTraits font="SansSerif"  size="11"  name=""  style="plain"  color="#000000"  background="#00ffffff"  just="left" />
   <Columns>
     <TColumn width="432" >
       <Property key="fj.appnode.prop.name" />
     </TColumn>
     <TColumn width="272" >
       <Property key="fj.appnode.prop.statistic" />
     </TColumn>
     <TColumn width="271" >
       <Property key="fj.appnode.prop.ncells" />
     </TColumn>
   </Columns>
   <Matrices>
     <transforms:spilloverMatrix spectral="0"  prefix="Comp-"  name="Acquisition-defined"  editable="0"  color="#c0c0c0"  version="FlowJo-10.8.0"  status="FINALIZED"  transforms:id="df270b8a-0c50-49f7-87f2-09982be6a25c"  suffix="" >
       <data-type:parameters>
         <data-type:parameter data-type:name="Alexa 647-A"  userProvidedCompInfix="Comp-Alexa 647-A" />
         <data-type:parameter data-type:name="PI 561-A"  userProvidedCompInfix="Comp-PI 561-A" />
       </data-type:parameters>
       <transforms:spillover data-type:parameter="Alexa 647-A"  userProvidedCompInfix="Comp-Alexa 647-A" >
         <transforms:coefficient data-type:parameter="Alexa 647-A"  transforms:value="1" />
         <transforms:coefficient data-type:parameter="PI 561-A"  transforms:value="0" />
       </transforms:spillover>
       <transforms:spillover data-type:parameter="PI 561-A"  userProvidedCompInfix="Comp-PI 561-A" >
         <transforms:coefficient data-type:parameter="Alexa 647-A"  transforms:value="0.0040000002" />
         <transforms:coefficient data-type:parameter="PI 561-A"  transforms:value="1" />
       </transforms:spillover>
     </transforms:spilloverMatrix>
     <transforms:spilloverMatrix spectral="0"  prefix="Comp-"  name="Acquisition-defined"  editable="0"  color="#c0c0c0"  version="FlowJo-10.8.0"  status="FINALIZED"  transforms:id="3523d39d-d531-4c33-93ef-b2f56902cd26"  suffix="" >
       <data-type:parameters>
         <data-type:parameter data-type:name="Alexa 647-A"  userProvidedCompInfix="Comp-Alexa 647-A" />
         <data-type:parameter data-type:name="PI 561-A"  userProvidedCompInfix="Comp-PI 561-A" />
       </data-type:parameters>
       <transforms:spillover data-type:parameter="Alexa 647-A"  userProvidedCompInfix="Comp-Alexa 647-A" >
         <transforms:coefficient data-type:parameter="Alexa 647-A"  transforms:value="1" />
         <transforms:coefficient data-type:parameter="PI 561-A"  transforms:value="0" />
       </transforms:spillover>
       <transforms:spillover data-type:parameter="PI 561-A"  userProvidedCompInfix="Comp-PI 561-A" >
         <transforms:coefficient data-type:parameter="Alexa 647-A"  transforms:value="0.0020000001" />
         <transforms:coefficient data-type:parameter="PI 561-A"  transforms:value="1" />
       </transforms:spillover>
     </transforms:spilloverMatrix>
   </Matrices>
   <Cytometers>
     <Cytometer name="DIVA"  cyt="LSRII"  useFCS3="1"  extraNegs="0"  widthBasis="-100"  linMin="0"  logMin="3"  linMax="262144"  logMax="262144"  linearRescale="1"  logRescale="1"  linFromKW="1"  logFromKW="1"  useGain="0"  useTransform="1"  transformType="BIEX"  manufacturer=""  serialnumber=""  homepage="workspaces-and-samples/flowjo-and-your-cytometer/ws-cytometer-bd/"  icon="bd.PNG" >
       <LinParams>
         <Param>time</Param>
       </LinParams>
       <LogParams/>
       <FilterParams/>
       <TransformStore>
         <MatrixID matrixId="3523d39d-d531-4c33-93ef-b2f56902cd26" >
           <Transforms>
             <transforms:linear transforms:minRange="0"  transforms:maxRange="262144"  gain="1" >
               <data-type:parameter data-type:name="FSC-W" />
             </transforms:linear>
             <transforms:biex transforms:length="256"  transforms:maxRange="262144"  transforms:neg="0"  transforms:width="-100"  transforms:pos="4.418539922" >
               <data-type:parameter data-type:name="Alexa 647-A" />
             </transforms:biex>
             <transforms:biex transforms:length="256"  transforms:maxRange="262144"  transforms:neg="0"  transforms:width="-100"  transforms:pos="4.418539922" >
               <data-type:parameter data-type:name="PI 561-W" />
             </transforms:biex>
             <transforms:linear transforms:minRange="0"  transforms:maxRange="262144"  gain="1" >
               <data-type:parameter data-type:name="PI 561-A" />
             </transforms:linear>
             <transforms:biex transforms:length="256"  transforms:maxRange="262144"  transforms:neg="0"  transforms:width="-100"  transforms:pos="4.418539922" >
               <data-type:parameter data-type:name="FSC-A" />
             </transforms:biex>
             <transforms:biex transforms:length="256"  transforms:maxRange="262144"  transforms:neg="0"  transforms:width="-100"  transforms:pos="4.418539922" >
               <data-type:parameter data-type:name="SSC-A" />
             </transforms:biex>
           </Transforms>
         </MatrixID>
         <MatrixID matrixId="df270b8a-0c50-49f7-87f2-09982be6a25c" >
           <Transforms>
             <transforms:linear transforms:minRange="0"  transforms:maxRange="262144"  gain="1" >
               <data-type:parameter data-type:name="FSC-W" />
             </transforms:linear>
             <transforms:biex transforms:length="256"  transforms:maxRange="262144"  transforms:neg="0"  transforms:width="-100"  transforms:pos="4.418539922" >
               <data-type:parameter data-type:name="Alexa 647-A" />
             </transforms:biex>
             <transforms:biex transforms:length="256"  transforms:maxRange="262144"  transforms:neg="0"  transforms:width="-100"  transforms:pos="4.418539922" >
               <data-type:parameter data-type:name="PI 561-W" />
             </transforms:biex>
             <transforms:linear transforms:minRange="3"  transforms:maxRange="317193.61"  gain="1" >
               <data-type:parameter data-type:name="PI 561-A" />
             </transforms:linear>
             <transforms:biex transforms:length="256"  transforms:maxRange="262144"  transforms:neg="0"  transforms:width="-100"  transforms:pos="4.418539922" >
               <data-type:parameter data-type:name="FSC-A" />
             </transforms:biex>
             <transforms:biex transforms:length="256"  transforms:maxRange="262144"  transforms:neg="0"  transforms:width="-100"  transforms:pos="4.418539922" >
               <data-type:parameter data-type:name="SSC-A" />
             </transforms:biex>
           </Transforms>
         </MatrixID>
       </TransformStore>
     </Cytometer>
   </Cytometers>
   <Groups>
     <GroupNode name="All Samples"  annotation=""  owningGroup="All Samples"  expanded="1"  sortPriority="10"  count="-1" >
       <Graph smoothing="0"  backColor="#ffffff"  foreColor="#000000"  type="Pseudocolor"  fast="1" >
         <Axis dimension="x"  name=""  label=""  auto="auto" />
         <Axis dimension="y"  name=""  label=""  auto="auto" />
         <GraphSettings level="5%"  smoothingHighResolution="1"  contourHighResolution="1"  histogramSmoothingCount="0"  graphResolution="256"  showOutliers="0"  drawLargeDots="0"  dotsToDraw="8000"  tint="le.chartfill.tinted.40"  lineWeight="le.lineweight.normal"  lineStyle="le.linestyle.solid" />
         <GraphEnvironment showGrid="0"  showAxes="tnlTNL"  showGates="1"  showFreqOnPlots="1"  showGateNameOnPlots="1"  showMedians="0"  showUncomped="0"  addEventParam="0"  lastYAxisName="" >
           <TextTraits font="SansSerif"  size="11"  name="Labels"  style="plain"  color="#000000"  background="#00ffffff"  just="left" />
           <TextTraits font="SansSerif"  size="11"  name="LayoutGates"  style="plain"  color="#000000"  background="#00ffffff"  just="left" />
           <TextTraits font="SansSerif"  size="9"  name="Numbers"  style="plain"  color="#000000"  background="#00ffffff"  just="left" />
           <TextTraits font="SansSerif"  size="9"  name="Legend"  style="plain"  color="#000000"  background="#00ffffff"  just="left" />
         </GraphEnvironment>
       </Graph>
       <Subpopulations>
         <Population name="cells"  annotation=""  owningGroup="All Samples"  expanded="1"  sortPriority="10"  count="13421" >
           <Graph smoothing="0"  backColor="#ffffff"  foreColor="#000000"  heatMapStatParameter="Comp-Alexa 647-A"  type="Pseudocolor"  fast="1" >
             <Axis dimension="x"  name="FSC-A"  label=""  auto="auto" />
             <Axis dimension="y"  name="FSC-W"  label=""  auto="auto" />
             <GraphSettings level="5%"  smoothingHighResolution="1"  contourHighResolution="1"  histogramSmoothingCount="0"  graphResolution="256"  showOutliers="0"  drawLargeDots="0"  dotsToDraw="8000"  tint="le.chartfill.tinted.40"  lineWeight="le.lineweight.normal"  lineStyle="le.linestyle.solid" />
             <GraphEnvironment showGrid="0"  showAxes="tnlTNL"  showGates="1"  showFreqOnPlots="1"  showGateNameOnPlots="1"  showMedians="0"  showUncomped="0"  addEventParam="0"  lastYAxisName="" >
               <TextTraits font="SansSerif"  size="11"  name="Labels"  style="plain"  color="#000000"  background="#00ffffff"  just="left" />
               <TextTraits font="SansSerif"  size="11"  name="LayoutGates"  style="plain"  color="#000000"  background="#00ffffff"  just="left" />
               <TextTraits font="SansSerif"  size="9"  name="Numbers"  style="plain"  color="#000000"  background="#00ffffff"  just="left" />
               <TextTraits font="SansSerif"  size="9"  name="Legend"  style="plain"  color="#000000"  background="#00ffffff"  just="left" />
               <WindowPosition x="0"  y="0"  width="390"  height="582"  displayed="0"  panelState="---" />
             </GraphEnvironment>
           </Graph>
           <Gate gating:id="ID1683706456" >
             <gating:PolygonGate eventsInside="1"  annoOffsetX="-81"  annoOffsetY="-26"  tint="#000000"  isTinted="0"  lineWeight="Normal"  userDefined="1"  quadId="-1"  gateResolution="256" >
               <gating:dimension>
                 <data-type:fcs-dimension data-type:name="FSC-A" />
               </gating:dimension>
               <gating:dimension>
                 <data-type:fcs-dimension data-type:name="SSC-A" />
               </gating:dimension>
               <gating:vertex>
                 <gating:coordinate data-type:value="70854.0816228617" />
                 <gating:coordinate data-type:value="125042.5437007123" />
               </gating:vertex>
               <gating:vertex>
                 <gating:coordinate data-type:value="8870.9785290007" />
                 <gating:coordinate data-type:value="9976.9779812933" />
               </gating:vertex>
               <gating:vertex>
                 <gating:coordinate data-type:value="4532.3632116684" />
                 <gating:coordinate data-type:value="1930.5615797524" />
               </gating:vertex>
               <gating:vertex>
                 <gating:coordinate data-type:value="7327.249514875" />
                 <gating:coordinate data-type:value="583.8533717454" />
               </gating:vertex>
               <gating:vertex>
                 <gating:coordinate data-type:value="24035.5227404624" />
                 <gating:coordinate data-type:value="642.0927658149" />
               </gating:vertex>
               <gating:vertex>
                 <gating:coordinate data-type:value="165071.0466007559" />
                 <gating:coordinate data-type:value="3614.1115947551" />
               </gating:vertex>
               <gating:vertex>
                 <gating:coordinate data-type:value="213008.4594482" />
                 <gating:coordinate data-type:value="65405.2047817211" />
               </gating:vertex>
               <gating:vertex>
                 <gating:coordinate data-type:value="151636.9177581619" />
                 <gating:coordinate data-type:value="119367.1992585343" />
               </gating:vertex>
             </gating:PolygonGate>
           </Gate>
           <Subpopulations>
             <Population name="Single Cells"  annotation=""  owningGroup="All Samples"  expanded="1"  sortPriority="10"  count="12373" >
               <Graph smoothing="0"  backColor="#ffffff"  foreColor="#000000"  heatMapStatParameter="Comp-Alexa 647-A"  type="Pseudocolor"  fast="1" >
                 <Axis dimension="x"  name="FSC-A"  label=""  auto="auto" />
                 <Axis dimension="y"  name="FSC-W"  label=""  auto="auto" />
                 <GraphSettings level="5%"  smoothingHighResolution="1"  contourHighResolution="1"  histogramSmoothingCount="0"  graphResolution="256"  showOutliers="0"  drawLargeDots="0"  dotsToDraw="8000"  tint="le.chartfill.tinted.40"  lineWeight="le.lineweight.normal"  lineStyle="le.linestyle.solid" />
                 <GraphEnvironment showGrid="0"  showAxes="tnlTNL"  showGates="1"  showFreqOnPlots="1"  showGateNameOnPlots="1"  showMedians="0"  showUncomped="0"  addEventParam="0"  lastYAxisName="" >
                   <TextTraits font="SansSerif"  size="11"  name="Labels"  style="plain"  color="#000000"  background="#00ffffff"  just="left" />
                   <TextTraits font="SansSerif"  size="11"  name="LayoutGates"  style="plain"  color="#000000"  background="#00ffffff"  just="left" />
                   <TextTraits font="SansSerif"  size="9"  name="Numbers"  style="plain"  color="#000000"  background="#00ffffff"  just="left" />
                   <TextTraits font="SansSerif"  size="9"  name="Legend"  style="plain"  color="#000000"  background="#00ffffff"  just="left" />
                   <WindowPosition x="0"  y="0"  width="390"  height="582"  displayed="1"  panelState="---" />
                 </GraphEnvironment>
               </Graph>
               <Gate gating:id="ID930965872"  gating:parent_id="ID1683706456" >
                 <gating:PolygonGate eventsInside="1"  annoOffsetX="0"  annoOffsetY="0"  tint="#000000"  isTinted="0"  lineWeight="Normal"  userDefined="1"  quadId="-1"  gateResolution="256" >
                   <gating:dimension>
                     <data-type:fcs-dimension data-type:name="FSC-A" />
                   </gating:dimension>
                   <gating:dimension>
                     <data-type:fcs-dimension data-type:name="FSC-W" />
                   </gating:dimension>
                   <gating:vertex>
                     <gating:coordinate data-type:value="3794.1590076051" />
                     <gating:coordinate data-type:value="106307.2442396313" />
                   </gating:vertex>
                   <gating:vertex>
                     <gating:coordinate data-type:value="13653.6391068453" />
                     <gating:coordinate data-type:value="73690.2488479263" />
                   </gating:vertex>
                   <gating:vertex>
                     <gating:coordinate data-type:value="55076.4614894126" />
                     <gating:coordinate data-type:value="72482.2119815668" />
                   </gating:vertex>
                   <gating:vertex>
                     <gating:coordinate data-type:value="108044.7671065073" />
                     <gating:coordinate data-type:value="119595.6497695853" />
                   </gating:vertex>
                   <gating:vertex>
                     <gating:coordinate data-type:value="99284.0679902505" />
                     <gating:coordinate data-type:value="143756.3870967742" />
                   </gating:vertex>
                   <gating:vertex>
                     <gating:coordinate data-type:value="46592.9800862002" />
                     <gating:coordinate data-type:value="158252.8294930876" />
                   </gating:vertex>
                   <gating:vertex>
                     <gating:coordinate data-type:value="17364.3039291682" />
                     <gating:coordinate data-type:value="159460.866359447" />
                   </gating:vertex>
                   <gating:vertex>
                     <gating:coordinate data-type:value="6303.575900227" />
                     <gating:coordinate data-type:value="144964.4239631337" />
                   </gating:vertex>
                   <gating:vertex>
                     <gating:coordinate data-type:value="3537.6449011668" />
                     <gating:coordinate data-type:value="120803.6866359447" />
                   </gating:vertex>
                 </gating:PolygonGate>
               </Gate>
               <Subpopulations>
                 <Population name="Comp-PI 561-A, PI 561-W subset"  annotation=""  owningGroup="All Samples"  expanded="1"  sortPriority="10"  count="10984" >
                   <Graph smoothing="0"  backColor="#ffffff"  foreColor="#000000"  heatMapStatParameter="Comp-Alexa 647-A"  type="Pseudocolor"  fast="1" >
                     <Axis dimension="x"  name="Comp-PI 561-A"  label=""  auto="auto" />
                     <Axis dimension="y"  name="Comp-Alexa 647-A"  label=""  auto="auto" />
                     <GraphSettings level="5%"  smoothingHighResolution="1"  contourHighResolution="1"  histogramSmoothingCount="0"  graphResolution="256"  showOutliers="0"  drawLargeDots="0"  dotsToDraw="8000"  tint="le.chartfill.tinted.40"  lineWeight="le.lineweight.normal"  lineStyle="le.linestyle.solid" />
                     <GraphEnvironment showGrid="0"  showAxes="tnlTNL"  showGates="1"  showFreqOnPlots="1"  showGateNameOnPlots="1"  showMedians="0"  showUncomped="0"  addEventParam="0"  lastYAxisName="" >
                       <TextTraits font="SansSerif"  size="11"  name="Labels"  style="plain"  color="#000000"  background="#00ffffff"  just="left" />
                       <TextTraits font="SansSerif"  size="11"  name="LayoutGates"  style="plain"  color="#000000"  background="#00ffffff"  just="left" />
                       <TextTraits font="SansSerif"  size="9"  name="Numbers"  style="plain"  color="#000000"  background="#00ffffff"  just="left" />
                       <TextTraits font="SansSerif"  size="9"  name="Legend"  style="plain"  color="#000000"  background="#00ffffff"  just="left" />
                       <WindowPosition x="0"  y="0"  width="390"  height="582"  displayed="0"  panelState="---" />
                     </GraphEnvironment>
                   </Graph>
                   <Gate gating:id="ID357345731"  gating:parent_id="ID930965872" >
                     <gating:PolygonGate eventsInside="1"  annoOffsetX="-10"  annoOffsetY="114"  tint="#000000"  isTinted="0"  lineWeight="Normal"  userDefined="1"  quadId="-1"  gateResolution="256" >
                       <gating:dimension>
                         <data-type:fcs-dimension data-type:name="Comp-PI 561-A" />
                       </gating:dimension>
                       <gating:dimension>
                         <data-type:fcs-dimension data-type:name="PI 561-W" />
                       </gating:dimension>
                       <gating:vertex>
                         <gating:coordinate data-type:value="87963.4212605042" />
                         <gating:coordinate data-type:value="165297.264393893" />
                       </gating:vertex>
                       <gating:vertex>
                         <gating:coordinate data-type:value="57310.5471848739" />
                         <gating:coordinate data-type:value="130990.4168593016" />
                       </gating:vertex>
                       <gating:vertex>
                         <gating:coordinate data-type:value="55977.8135294118" />
                         <gating:coordinate data-type:value="51969.2188174191" />
                       </gating:vertex>
                       <gating:vertex>
                         <gating:coordinate data-type:value="66639.6827731092" />
                         <gating:coordinate data-type:value="49639.3142957678" />
                       </gating:vertex>
                       <gating:vertex>
                         <gating:coordinate data-type:value="114618.0943697479" />
                         <gating:coordinate data-type:value="51969.2188174191" />
                       </gating:vertex>
                       <gating:vertex>
                         <gating:coordinate data-type:value="150601.9030672269" />
                         <gating:coordinate data-type:value="51969.2188174191" />
                       </gating:vertex>
                       <gating:vertex>
                         <gating:coordinate data-type:value="194582.113697479" />
                         <gating:coordinate data-type:value="51969.2188174191" />
                       </gating:vertex>
                       <gating:vertex>
                         <gating:coordinate data-type:value="239895.0579831933" />
                         <gating:coordinate data-type:value="59650.6934764433" />
                       </gating:vertex>
                       <gating:vertex>
                         <gating:coordinate data-type:value="261218.7964705882" />
                         <gating:coordinate data-type:value="90375.5363066541" />
                       </gating:vertex>
                       <gating:vertex>
                         <gating:coordinate data-type:value="259886.062815126" />
                         <gating:coordinate data-type:value="181436.7249592298" />
                       </gating:vertex>
                       <gating:vertex>
                         <gating:coordinate data-type:value="233231.3897058823" />
                         <gating:coordinate data-type:value="157777.7762272666" />
                       </gating:vertex>
                       <gating:vertex>
                         <gating:coordinate data-type:value="215905.8521848739" />
                         <gating:coordinate data-type:value="157777.7762272666" />
                       </gating:vertex>
                       <gating:vertex>
                         <gating:coordinate data-type:value="175923.8425210084" />
                         <gating:coordinate data-type:value="150602.7813013778" />
                       </gating:vertex>
                       <gating:vertex>
                         <gating:coordinate data-type:value="130610.8982352941" />
                         <gating:coordinate data-type:value="137223.8249798283" />
                       </gating:vertex>
                       <gating:vertex>
                         <gating:coordinate data-type:value="101290.7578151261" />
                         <gating:coordinate data-type:value="130990.4168593016" />
                       </gating:vertex>
                       <gating:vertex>
                         <gating:coordinate data-type:value="71970.617394958" />
                         <gating:coordinate data-type:value="130990.4168593016" />
                       </gating:vertex>
                       <gating:vertex>
                         <gating:coordinate data-type:value="59976.0144957983" />
                         <gating:coordinate data-type:value="130990.4168593016" />
                       </gating:vertex>
                     </gating:PolygonGate>
                   </Gate>
                   <Subpopulations>
                     <Population name="Comp-PI 561-A, Comp-Alexa 647-A subset"  annotation=""  owningGroup="All Samples"  expanded="1"  sortPriority="10"  count="1233" >
                       <Graph smoothing="0"  backColor="#ffffff"  foreColor="#000000"  heatMapStatParameter="Comp-Alexa 647-A"  type="Pseudocolor"  fast="1" >
                         <Axis dimension="x"  name="Comp-PI 561-A"  label=""  auto="auto" />
                         <Axis dimension="y"  name="Comp-Alexa 647-A"  label=""  auto="auto" />
                         <GraphSettings level="5%"  smoothingHighResolution="1"  contourHighResolution="1"  histogramSmoothingCount="0"  graphResolution="256"  showOutliers="0"  drawLargeDots="0"  dotsToDraw="8000"  tint="le.chartfill.tinted.40"  lineWeight="le.lineweight.normal"  lineStyle="le.linestyle.solid" />
                         <GraphEnvironment showGrid="0"  showAxes="tnlTNL"  showGates="1"  showFreqOnPlots="1"  showGateNameOnPlots="1"  showMedians="0"  showUncomped="0"  addEventParam="0"  lastYAxisName="" >
                           <TextTraits font="SansSerif"  size="11"  name="Labels"  style="plain"  color="#000000"  background="#00ffffff"  just="left" />
                           <TextTraits font="SansSerif"  size="11"  name="LayoutGates"  style="plain"  color="#000000"  background="#00ffffff"  just="left" />
                           <TextTraits font="SansSerif"  size="9"  name="Numbers"  style="plain"  color="#000000"  background="#00ffffff"  just="left" />
                           <TextTraits font="SansSerif"  size="9"  name="Legend"  style="plain"  color="#000000"  background="#00ffffff"  just="left" />
                           <WindowPosition x="1012"  y="106"  width="390"  height="582"  displayed="1"  panelState="---" />
                         </GraphEnvironment>
                       </Graph>
                       <Gate gating:id="ID23119580"  gating:parent_id="ID357345731" >
                         <gating:RectangleGate eventsInside="1"  annoOffsetX="1"  annoOffsetY="-60"  tint="#000000"  isTinted="0"  lineWeight="Normal"  userDefined="1"  percentX="0"  percentY="0" >
                           <gating:dimension gating:min="23992.205798319326"  gating:max="302533.53978991596" >
                             <data-type:fcs-dimension data-type:name="Comp-PI 561-A" />
                           </gating:dimension>
                           <gating:dimension gating:min="864.8870997882393"  gating:max="41337.4363362247" >
                             <data-type:fcs-dimension data-type:name="Comp-Alexa 647-A" />
                           </gating:dimension>
                         </gating:RectangleGate>
                       </Gate>
                     </Population>
                   </Subpopulations>
                 </Population>
               </Subpopulations>
             </Population>
           </Subpopulations>
         </Population>
       </Subpopulations>
       <Group name="All Samples"  live="1"  role="ws.group.dlog.test"  key=""  synchronized="0"  foreground="#000000"  fontStyle="bold" >
         <Criteria/>
         <BlacklistedSamples>
           <SampleRef sampleID="23" />
           <SampleRef sampleID="12" />
           <SampleRef sampleID="34" />
           <SampleRef sampleID="24" />
           <SampleRef sampleID="14" />
           <SampleRef sampleID="26" />
           <SampleRef sampleID="16" />
           <SampleRef sampleID="28" />
           <SampleRef sampleID="19" />
           <SampleRef sampleID="1" />
           <SampleRef sampleID="4" />
           <SampleRef sampleID="6" />
           <SampleRef sampleID="8" />
           <SampleRef sampleID="30" />
           <SampleRef sampleID="21" />
           <SampleRef sampleID="10" />
           <SampleRef sampleID="32" />
         </BlacklistedSamples>
         <SampleRefs>
           <SampleRef sampleID="22" />
           <SampleRef sampleID="25" />
           <SampleRef sampleID="27" />
           <SampleRef sampleID="29" />
           <SampleRef sampleID="15" />
           <SampleRef sampleID="17" />
           <SampleRef sampleID="18" />
           <SampleRef sampleID="20" />
           <SampleRef sampleID="7" />
           <SampleRef sampleID="9" />
           <SampleRef sampleID="11" />
           <SampleRef sampleID="13" />
           <SampleRef sampleID="31" />
           <SampleRef sampleID="33" />
           <SampleRef sampleID="35" />
           <SampleRef sampleID="2" />
           <SampleRef sampleID="3" />
           <SampleRef sampleID="5" />
         </SampleRefs>
         <Keywords/>
       </Group>
     </GroupNode>
     <GroupNode name="Compensation"  annotation=""  owningGroup="Compensation"  expanded="1"  sortPriority="10"  count="-1" >
       <Graph smoothing="0"  backColor="#ffffff"  foreColor="#000000"  type="Pseudocolor"  fast="1" >
         <Axis dimension="x"  name=""  label=""  auto="auto" />
         <Axis dimension="y"  name=""  label=""  auto="auto" />
         <GraphSettings level="5%"  smoothingHighResolution="1"  contourHighResolution="1"  histogramSmoothingCount="0"  graphResolution="256"  showOutliers="0"  drawLargeDots="0"  dotsToDraw="8000"  tint="le.chartfill.tinted.40"  lineWeight="le.lineweight.normal"  lineStyle="le.linestyle.solid" />
         <GraphEnvironment showGrid="0"  showAxes="tnlTNL"  showGates="1"  showFreqOnPlots="1"  showGateNameOnPlots="1"  showMedians="0"  showUncomped="0"  addEventParam="0"  lastYAxisName="" >
           <TextTraits font="SansSerif"  size="11"  name="Labels"  style="plain"  color="#000000"  background="#00ffffff"  just="left" />
           <TextTraits font="SansSerif"  size="11"  name="LayoutGates"  style="plain"  color="#000000"  background="#00ffffff"  just="left" />
           <TextTraits font="SansSerif"  size="9"  name="Numbers"  style="plain"  color="#000000"  background="#00ffffff"  just="left" />
           <TextTraits font="SansSerif"  size="9"  name="Legend"  style="plain"  color="#000000"  background="#00ffffff"  just="left" />
         </GraphEnvironment>
       </Graph>
       <Group name="Compensation"  live="1"  role="ws.group.dlog.compensation"  key=""  synchronized="0"  foreground="#bc1900"  fontStyle="bold" >
         <Criteria>
           <Criterion connector="And"  keyword="$FIL"  function="Contains"  value="comp" />
           <Criterion connector="Or"  keyword="$FIL"  function="Contains"  value="unstained" />
         </Criteria>
         <Keywords/>
       </Group>
     </GroupNode>
   </Groups>
   <SampleList>
     <Sample>
       <DataSet uri="file:/Z:/RutkowskiDT/Violet%20LSR/Listmode%20Data%20Files/20210717%20DTT%202hr%20recovery%20Edu%20PI%20pulse%20labeling/20210717%20DTT%202hr%20recovery/20210717%20DTT%20revoery_KO%20DTT%200%20hr_007.fcs"  sampleID="22" />
       <transforms:spilloverMatrix spectral="0"  prefix="Comp-"  name="Acquisition-defined"  editable="0"  color="#c0c0c0"  version="FlowJo-10.8.0"  status="FINALIZED"  transforms:id="df270b8a-0c50-49f7-87f2-09982be6a25c"  suffix="" >
         <data-type:parameters>
           <data-type:parameter data-type:name="Alexa 647-A"  userProvidedCompInfix="Comp-Alexa 647-A" />
           <data-type:parameter data-type:name="PI 561-A"  userProvidedCompInfix="Comp-PI 561-A" />
         </data-type:parameters>
         <transforms:spillover data-type:parameter="Alexa 647-A"  userProvidedCompInfix="Comp-Alexa 647-A" >
           <transforms:coefficient data-type:parameter="Alexa 647-A"  transforms:value="1" />
           <transforms:coefficient data-type:parameter="PI 561-A"  transforms:value="0" />
         </transforms:spillover>
         <transforms:spillover data-type:parameter="PI 561-A"  userProvidedCompInfix="Comp-PI 561-A" >
           <transforms:coefficient data-type:parameter="Alexa 647-A"  transforms:value="0.0040000002" />
           <transforms:coefficient data-type:parameter="PI 561-A"  transforms:value="1" />
         </transforms:spillover>
       </transforms:spilloverMatrix>
       <Transformations>
         <transforms:biex transforms:length="256"  transforms:maxRange="262144"  transforms:neg="0"  transforms:width="-100"  transforms:pos="4.418539922" >
           <data-type:parameter data-type:name="FSC-A" />
         </transforms:biex>
         <transforms:linear transforms:minRange="0"  transforms:maxRange="262144"  gain="1" >
           <data-type:parameter data-type:name="FSC-W" />
         </transforms:linear>
         <transforms:biex transforms:length="256"  transforms:maxRange="262144"  transforms:neg="0"  transforms:width="-100"  transforms:pos="4.418539922" >
           <data-type:parameter data-type:name="SSC-A" />
         </transforms:biex>
         <transforms:biex transforms:length="256"  transforms:maxRange="262144"  transforms:neg="0"  transforms:width="-100"  transforms:pos="4.418539922" >
           <data-type:parameter data-type:name="Alexa 647-A" />
         </transforms:biex>
         <transforms:linear transforms:minRange="3"  transforms:maxRange="317193.61"  gain="1" >
           <data-type:parameter data-type:name="PI 561-A" />
         </transforms:linear>
         <transforms:biex transforms:length="256"  transforms:maxRange="262144"  transforms:neg="0"  transforms:width="-100"  transforms:pos="4.418539922" >
           <data-type:parameter data-type:name="PI 561-W" />
         </transforms:biex>
         <transforms:linear transforms:minRange="0.6316763584"  transforms:maxRange="82"  gain="0.0102544863" >
           <data-type:parameter data-type:name="Time" />
         </transforms:linear>
         <transforms:biex transforms:length="256"  transforms:maxRange="262144"  transforms:neg="0"  transforms:width="-100"  transforms:pos="4.418539922" >
           <data-type:parameter data-type:name="Comp-Alexa 647-A" />
         </transforms:biex>
         <transforms:linear transforms:minRange="3"  transforms:maxRange="317193.61"  gain="1" >
           <data-type:parameter data-type:name="Comp-PI 561-A" />
         </transforms:linear>
       </Transformations>
       <Keywords>
         <Keyword name="FJ_FCS_VERSION"  value="3" />
         <Keyword name="$BEGINANALYSIS"  value="0" />
         <Keyword name="$ENDANALYSIS"  value="0" />
         <Keyword name="$BEGINSTEXT"  value="0" />
         <Keyword name="$ENDSTEXT"  value="0" />
         <Keyword name="$BEGINDATA"  value="1828" />
         <Keyword name="$ENDDATA"  value="548667             " />
         <Keyword name="$FIL"  value="20210717 DTT revoery_KO DTT 0 hr_007.fcs" />
         <Keyword name="$SYS"  value="Windows 7 6.1" />
         <Keyword name="$TOT"  value="19530              " />
         <Keyword name="$PAR"  value="7" />
         <Keyword name="$MODE"  value="L" />
         <Keyword name="$BYTEORD"  value="4,3,2,1" />
         <Keyword name="$DATATYPE"  value="F" />
         <Keyword name="$NEXTDATA"  value="0" />
         <Keyword name="CREATOR"  value="BD FACSDiva Software Version 8.0.1" />
         <Keyword name="TUBE NAME"  value="KO DTT 0 hr" />
         <Keyword name="$SRC"  value="20210717 DTT revoery" />
         <Keyword name="EXPERIMENT NAME"  value="20210717 DTT 2hr recovery" />
         <Keyword name="GUID"  value="7160520b-b0ad-4ecb-b29a-37b39e0bbc56" />
         <Keyword name="$DATE"  value="17-JUL-2021" />
         <Keyword name="$BTIM"  value="08:36:55" />
         <Keyword name="$ETIM"  value="08:38:17" />
         <Keyword name="$CYT"  value="LSRII" />
         <Keyword name="SETTINGS"  value="Cytometer" />
         <Keyword name="CYTNUM"  value="1" />
         <Keyword name="WINDOW EXTENSION"  value="10.00" />
         <Keyword name="EXPORT USER NAME"  value="Rutkowski" />
         <Keyword name="EXPORT TIME"  value="17-JUL-2021-09:18:03" />
         <Keyword name="$OP"  value="Rutkowski" />
         <Keyword name="FSC ASF"  value="0.60" />
         <Keyword name="AUTOBS"  value="TRUE" />
         <Keyword name="$INST"  value="UofIFlowCytometry" />
         <Keyword name="LASER1NAME"  value="Blue" />
         <Keyword name="LASER1DELAY"  value="0.00" />
         <Keyword name="LASER1ASF"  value="0.70" />
         <Keyword name="LASER2NAME"  value="Red" />
         <Keyword name="LASER2DELAY"  value="37.02" />
         <Keyword name="LASER2ASF"  value="0.83" />
         <Keyword name="LASER3NAME"  value="Violet" />
         <Keyword name="LASER3DELAY"  value="18.87" />
         <Keyword name="LASER3ASF"  value="0.67" />
         <Keyword name="LASER4NAME"  value="Y_G" />
         <Keyword name="LASER4DELAY"  value="57.70" />
         <Keyword name="LASER4ASF"  value="1.04" />
         <Keyword name="$TIMESTEP"  value="0.01" />
         <Keyword name="SPILL"  value="2,Alexa 647-A,PI 561-A,1,0,0.004,1" />
         <Keyword name="APPLY COMPENSATION"  value="TRUE" />
         <Keyword name="THRESHOLD"  value="FSC,600" />
         <Keyword name="$P1N"  value="FSC-A" />
         <Keyword name="$P1R"  value="262144" />
         <Keyword name="$P1B"  value="32" />
         <Keyword name="$P1E"  value="0,0" />
         <Keyword name="$P1V"  value="132" />
         <Keyword name="$P1G"  value="1.0" />
         <Keyword name="P1DISPLAY"  value="LOG" />
         <Keyword name="P1BS"  value="0" />
         <Keyword name="P1MS"  value="0" />
         <Keyword name="$P2N"  value="FSC-W" />
         <Keyword name="$P2R"  value="262144" />
         <Keyword name="$P2B"  value="32" />
         <Keyword name="$P2E"  value="0,0" />
         <Keyword name="$P2V"  value="132" />
         <Keyword name="$P2G"  value="1.0" />
         <Keyword name="P2BS"  value="-1" />
         <Keyword name="P2MS"  value="0" />
         <Keyword name="$P3N"  value="SSC-A" />
         <Keyword name="$P3R"  value="262144" />
         <Keyword name="$P3B"  value="32" />
         <Keyword name="$P3E"  value="0,0" />
         <Keyword name="$P3V"  value="148" />
         <Keyword name="$P3G"  value="1.0" />
         <Keyword name="P3DISPLAY"  value="LOG" />
         <Keyword name="P3BS"  value="0" />
         <Keyword name="P3MS"  value="0" />
         <Keyword name="$P4N"  value="Alexa 647-A" />
         <Keyword name="$P4R"  value="262144" />
         <Keyword name="$P4B"  value="32" />
         <Keyword name="$P4E"  value="0,0" />
         <Keyword name="$P4V"  value="330" />
         <Keyword name="$P4G"  value="1.0" />
         <Keyword name="P4DISPLAY"  value="LOG" />
         <Keyword name="P4BS"  value="329" />
         <Keyword name="P4MS"  value="0" />
         <Keyword name="$P5N"  value="PI 561-A" />
         <Keyword name="$P5R"  value="262144" />
         <Keyword name="$P5B"  value="32" />
         <Keyword name="$P5E"  value="0,0" />
         <Keyword name="$P5V"  value="379" />
         <Keyword name="$P5G"  value="1.0" />
         <Keyword name="P5DISPLAY"  value="LIN" />
         <Keyword name="P5BS"  value="271" />
         <Keyword name="P5MS"  value="0" />
         <Keyword name="$P6N"  value="PI 561-W" />
         <Keyword name="$P6R"  value="262144" />
         <Keyword name="$P6B"  value="32" />
         <Keyword name="$P6E"  value="0,0" />
         <Keyword name="$P6V"  value="379" />
         <Keyword name="$P6G"  value="1.0" />
         <Keyword name="P6BS"  value="-1" />
         <Keyword name="P6MS"  value="0" />
         <Keyword name="$P7N"  value="Time" />
         <Keyword name="$P7R"  value="262144" />
         <Keyword name="$P7B"  value="32" />
         <Keyword name="$P7E"  value="0,0" />
         <Keyword name="$P7G"  value="0.01" />
         <Keyword name="P7BS"  value="0" />
         <Keyword name="P7MS"  value="0" />
         <Keyword name="CST BEADS LOT ID"  value="86415" />
         <Keyword name="CST BEADS EXPIRED"  value="False" />
         <Keyword name="$P1S"  value="" />
         <Keyword name="$P2S"  value="" />
         <Keyword name="$P3S"  value="" />
         <Keyword name="$P4S"  value="" />
         <Keyword name="$P5S"  value="" />
         <Keyword name="$P6S"  value="" />
         <Keyword name="$P7S"  value="" />
         <Keyword name="$P8N"  value="Comp-Alexa 647-A" />
         <Keyword name="$P8S"  value="" />
         <Keyword name="$P8R"  value="262144" />
         <Keyword name="$P9N"  value="Comp-PI 561-A" />
         <Keyword name="$P9S"  value="" />
         <Keyword name="$P9R"  value="262144" />
       </Keywords>
       <SampleNode name="20210717 DTT revoery_KO DTT 0 hr_007.fcs"  annotation=""  owningGroup=""  expanded="1"  sortPriority="10"  count="19530"  sampleID="22" >
         <Graph smoothing="0"  backColor="#ffffff"  foreColor="#000000"  heatMapStatParameter="Comp-Alexa 647-A"  type="Pseudocolor"  fast="1" >
           <Axis dimension="x"  name="FSC-A"  label=""  auto="auto" />
           <Axis dimension="y"  name="SSC-A"  label=""  auto="auto" />
           <GraphSettings level="5%"  smoothingHighResolution="1"  contourHighResolution="1"  histogramSmoothingCount="0"  graphResolution="256"  showOutliers="0"  drawLargeDots="0"  dotsToDraw="8000"  tint="le.chartfill.tinted.40"  lineWeight="le.lineweight.normal"  lineStyle="le.linestyle.solid" />
           <GraphEnvironment showGrid="0"  showAxes="tnlTNL"  showGates="1"  showFreqOnPlots="1"  showGateNameOnPlots="1"  showMedians="0"  showUncomped="0"  addEventParam="0"  lastYAxisName="" >
             <TextTraits font="SansSerif"  size="11"  name="Labels"  style="plain"  color="#000000"  background="#00ffffff"  just="left" />
             <TextTraits font="SansSerif"  size="11"  name="LayoutGates"  style="plain"  color="#000000"  background="#00ffffff"  just="left" />
             <TextTraits font="SansSerif"  size="9"  name="Numbers"  style="plain"  color="#000000"  background="#00ffffff"  just="left" />
             <TextTraits font="SansSerif"  size="9"  name="Legend"  style="plain"  color="#000000"  background="#00ffffff"  just="left" />
             <WindowPosition x="0"  y="0"  width="390"  height="582"  displayed="0"  panelState="---" />
           </GraphEnvironment>
         </Graph>
         <Subpopulations>
           <Population name="cells"  annotation=""  owningGroup="All Samples"  expanded="1"  sortPriority="10"  count="13421" >
             <Graph smoothing="0"  backColor="#ffffff"  foreColor="#000000"  heatMapStatParameter="Comp-Alexa 647-A"  type="Pseudocolor"  fast="1" >
               <Axis dimension="x"  name="FSC-A"  label=""  auto="auto" />
               <Axis dimension="y"  name="FSC-W"  label=""  auto="auto" />
               <GraphSettings level="5%"  smoothingHighResolution="1"  contourHighResolution="1"  histogramSmoothingCount="0"  graphResolution="256"  showOutliers="0"  drawLargeDots="0"  dotsToDraw="8000"  tint="le.chartfill.tinted.40"  lineWeight="le.lineweight.normal"  lineStyle="le.linestyle.solid" />
               <GraphEnvironment showGrid="0"  showAxes="tnlTNL"  showGates="1"  showFreqOnPlots="1"  showGateNameOnPlots="1"  showMedians="0"  showUncomped="0"  addEventParam="0"  lastYAxisName="" >
                 <TextTraits font="SansSerif"  size="11"  name="Labels"  style="plain"  color="#000000"  background="#00ffffff"  just="left" />
                 <TextTraits font="SansSerif"  size="11"  name="LayoutGates"  style="plain"  color="#000000"  background="#00ffffff"  just="left" />
                 <TextTraits font="SansSerif"  size="9"  name="Numbers"  style="plain"  color="#000000"  background="#00ffffff"  just="left" />
                 <TextTraits font="SansSerif"  size="9"  name="Legend"  style="plain"  color="#000000"  background="#00ffffff"  just="left" />
                 <WindowPosition x="0"  y="0"  width="390"  height="582"  displayed="0"  panelState="---" />
               </GraphEnvironment>
             </Graph>
             <Gate gating:id="ID999647774" >
               <gating:PolygonGate eventsInside="1"  annoOffsetX="-81"  annoOffsetY="-26"  tint="#000000"  isTinted="0"  lineWeight="Normal"  userDefined="1"  quadId="-1"  gateResolution="256" >
                 <gating:dimension>
                   <data-type:fcs-dimension data-type:name="FSC-A" />
                 </gating:dimension>
                 <gating:dimension>
                   <data-type:fcs-dimension data-type:name="SSC-A" />
                 </gating:dimension>
                 <gating:vertex>
                   <gating:coordinate data-type:value="70854.0816228617" />
                   <gating:coordinate data-type:value="125042.5437007123" />
                 </gating:vertex>
                 <gating:vertex>
                   <gating:coordinate data-type:value="8870.9785290007" />
                   <gating:coordinate data-type:value="9976.9779812933" />
                 </gating:vertex>
                 <gating:vertex>
                   <gating:coordinate data-type:value="4532.3632116684" />
                   <gating:coordinate data-type:value="1930.5615797524" />
                 </gating:vertex>
                 <gating:vertex>
                   <gating:coordinate data-type:value="7327.249514875" />
                   <gating:coordinate data-type:value="583.8533717454" />
                 </gating:vertex>
                 <gating:vertex>
                   <gating:coordinate data-type:value="24035.5227404624" />
                   <gating:coordinate data-type:value="642.0927658149" />
                 </gating:vertex>
                 <gating:vertex>
                   <gating:coordinate data-type:value="165071.0466007559" />
                   <gating:coordinate data-type:value="3614.1115947551" />
                 </gating:vertex>
                 <gating:vertex>
                   <gating:coordinate data-type:value="213008.4594482" />
                   <gating:coordinate data-type:value="65405.2047817211" />
                 </gating:vertex>
                 <gating:vertex>
                   <gating:coordinate data-type:value="151636.9177581619" />
                   <gating:coordinate data-type:value="119367.1992585343" />
                 </gating:vertex>
               </gating:PolygonGate>
             </Gate>
             <Subpopulations>
               <Population name="Single Cells"  annotation=""  owningGroup="All Samples"  expanded="1"  sortPriority="10"  count="12373" >
                 <Graph smoothing="0"  backColor="#ffffff"  foreColor="#000000"  heatMapStatParameter="Comp-Alexa 647-A"  type="Pseudocolor"  fast="1" >
                   <Axis dimension="x"  name="Comp-PI 561-A"  label=""  auto="auto" />
                   <Axis dimension="y"  name="PI 561-W"  label=""  auto="auto" />
                   <GraphSettings level="5%"  smoothingHighResolution="1"  contourHighResolution="1"  histogramSmoothingCount="0"  graphResolution="256"  showOutliers="0"  drawLargeDots="0"  dotsToDraw="8000"  tint="le.chartfill.tinted.40"  lineWeight="le.lineweight.normal"  lineStyle="le.linestyle.solid" />
                   <GraphEnvironment showGrid="0"  showAxes="tnlTNL"  showGates="1"  showFreqOnPlots="1"  showGateNameOnPlots="1"  showMedians="0"  showUncomped="0"  addEventParam="0"  lastYAxisName="" >
                     <TextTraits font="SansSerif"  size="11"  name="Labels"  style="plain"  color="#000000"  background="#00ffffff"  just="left" />
                     <TextTraits font="SansSerif"  size="11"  name="LayoutGates"  style="plain"  color="#000000"  background="#00ffffff"  just="left" />
                     <TextTraits font="SansSerif"  size="9"  name="Numbers"  style="plain"  color="#000000"  background="#00ffffff"  just="left" />
                     <TextTraits font="SansSerif"  size="9"  name="Legend"  style="plain"  color="#000000"  background="#00ffffff"  just="left" />
                     <WindowPosition x="0"  y="0"  width="390"  height="582"  displayed="0"  panelState="---" />
                   </GraphEnvironment>
                 </Graph>
                 <Gate gating:id="ID1785732683"  gating:parent_id="ID999647774" >
                   <gating:PolygonGate eventsInside="1"  annoOffsetX="0"  annoOffsetY="0"  tint="#000000"  isTinted="0"  lineWeight="Normal"  userDefined="1"  quadId="-1"  gateResolution="256" >
                     <gating:dimension>
                       <data-type:fcs-dimension data-type:name="FSC-A" />
                     </gating:dimension>
                     <gating:dimension>
                       <data-type:fcs-dimension data-type:name="FSC-W" />
                     </gating:dimension>
                     <gating:vertex>
                       <gating:coordinate data-type:value="3794.1590076051" />
                       <gating:coordinate data-type:value="106307.2442396313" />
                     </gating:vertex>
                     <gating:vertex>
                       <gating:coordinate data-type:value="13653.6391068453" />
                       <gating:coordinate data-type:value="73690.2488479263" />
                     </gating:vertex>
                     <gating:vertex>
                       <gating:coordinate data-type:value="55076.4614894126" />
                       <gating:coordinate data-type:value="72482.2119815668" />
                     </gating:vertex>
                     <gating:vertex>
                       <gating:coordinate data-type:value="108044.7671065073" />
                       <gating:coordinate data-type:value="119595.6497695853" />
                     </gating:vertex>
                     <gating:vertex>
                       <gating:coordinate data-type:value="99284.0679902505" />
                       <gating:coordinate data-type:value="143756.3870967742" />
                     </gating:vertex>
                     <gating:vertex>
                       <gating:coordinate data-type:value="46592.9800862002" />
                       <gating:coordinate data-type:value="158252.8294930876" />
                     </gating:vertex>
                     <gating:vertex>
                       <gating:coordinate data-type:value="17364.3039291682" />
                       <gating:coordinate data-type:value="159460.866359447" />
                     </gating:vertex>
                     <gating:vertex>
                       <gating:coordinate data-type:value="6303.575900227" />
                       <gating:coordinate data-type:value="144964.4239631337" />
                     </gating:vertex>
                     <gating:vertex>
                       <gating:coordinate data-type:value="3537.6449011668" />
                       <gating:coordinate data-type:value="120803.6866359447" />
                     </gating:vertex>
                   </gating:PolygonGate>
                 </Gate>
                 <Subpopulations>
                   <Population name="Comp-PI 561-A, PI 561-W subset"  annotation=""  owningGroup="All Samples"  expanded="1"  sortPriority="10"  count="10433" >
                     <Graph smoothing="0"  backColor="#ffffff"  foreColor="#000000"  heatMapStatParameter="Comp-Alexa 647-A"  type="Pseudocolor"  fast="1" >
                       <Axis dimension="x"  name="Comp-PI 561-A"  label=""  auto="auto" />
                       <Axis dimension="y"  name="Comp-Alexa 647-A"  label=""  auto="auto" />
                       <GraphSettings level="5%"  smoothingHighResolution="1"  contourHighResolution="1"  histogramSmoothingCount="0"  graphResolution="256"  showOutliers="0"  drawLargeDots="0"  dotsToDraw="8000"  tint="le.chartfill.tinted.40"  lineWeight="le.lineweight.normal"  lineStyle="le.linestyle.solid" />
                       <GraphEnvironment showGrid="0"  showAxes="tnlTNL"  showGates="1"  showFreqOnPlots="1"  showGateNameOnPlots="1"  showMedians="0"  showUncomped="0"  addEventParam="0"  lastYAxisName="" >
                         <TextTraits font="SansSerif"  size="11"  name="Labels"  style="plain"  color="#000000"  background="#00ffffff"  just="left" />
                         <TextTraits font="SansSerif"  size="11"  name="LayoutGates"  style="plain"  color="#000000"  background="#00ffffff"  just="left" />
                         <TextTraits font="SansSerif"  size="9"  name="Numbers"  style="plain"  color="#000000"  background="#00ffffff"  just="left" />
                         <TextTraits font="SansSerif"  size="9"  name="Legend"  style="plain"  color="#000000"  background="#00ffffff"  just="left" />
                         <WindowPosition x="1012"  y="106"  width="390"  height="582"  displayed="0"  panelState="---" />
                       </GraphEnvironment>
                     </Graph>
                     <Gate gating:id="ID1774599476"  gating:parent_id="ID1785732683" >
                       <gating:PolygonGate eventsInside="1"  annoOffsetX="-10"  annoOffsetY="114"  tint="#000000"  isTinted="0"  lineWeight="Normal"  userDefined="1"  quadId="-1"  gateResolution="256" >
                         <gating:dimension>
                           <data-type:fcs-dimension data-type:name="Comp-PI 561-A" />
                         </gating:dimension>
                         <gating:dimension>
                           <data-type:fcs-dimension data-type:name="PI 561-W" />
                         </gating:dimension>
                         <gating:vertex>
                           <gating:coordinate data-type:value="87963.4212605042" />
                           <gating:coordinate data-type:value="165297.264393893" />
                         </gating:vertex>
                         <gating:vertex>
                           <gating:coordinate data-type:value="57310.5471848739" />
                           <gating:coordinate data-type:value="130990.4168593016" />
                         </gating:vertex>
                         <gating:vertex>
                           <gating:coordinate data-type:value="55977.8135294118" />
                           <gating:coordinate data-type:value="51969.2188174191" />
                         </gating:vertex>
                         <gating:vertex>
                           <gating:coordinate data-type:value="66639.6827731092" />
                           <gating:coordinate data-type:value="49639.3142957678" />
                         </gating:vertex>
                         <gating:vertex>
                           <gating:coordinate data-type:value="114618.0943697479" />
                           <gating:coordinate data-type:value="51969.2188174191" />
                         </gating:vertex>
                         <gating:vertex>
                           <gating:coordinate data-type:value="150601.9030672269" />
                           <gating:coordinate data-type:value="51969.2188174191" />
                         </gating:vertex>
                         <gating:vertex>
                           <gating:coordinate data-type:value="194582.113697479" />
                           <gating:coordinate data-type:value="51969.2188174191" />
                         </gating:vertex>
                         <gating:vertex>
                           <gating:coordinate data-type:value="239895.0579831933" />
                           <gating:coordinate data-type:value="59650.6934764433" />
                         </gating:vertex>
                         <gating:vertex>
                           <gating:coordinate data-type:value="261218.7964705882" />
                           <gating:coordinate data-type:value="90375.5363066541" />
                         </gating:vertex>
                         <gating:vertex>
                           <gating:coordinate data-type:value="259886.062815126" />
                           <gating:coordinate data-type:value="181436.7249592298" />
                         </gating:vertex>
                         <gating:vertex>
                           <gating:coordinate data-type:value="233231.3897058823" />
                           <gating:coordinate data-type:value="157777.7762272666" />
                         </gating:vertex>
                         <gating:vertex>
                           <gating:coordinate data-type:value="215905.8521848739" />
                           <gating:coordinate data-type:value="157777.7762272666" />
                         </gating:vertex>
                         <gating:vertex>
                           <gating:coordinate data-type:value="175923.8425210084" />
                           <gating:coordinate data-type:value="150602.7813013778" />
                         </gating:vertex>
                         <gating:vertex>
                           <gating:coordinate data-type:value="130610.8982352941" />
                           <gating:coordinate data-type:value="137223.8249798283" />
                         </gating:vertex>
                         <gating:vertex>
                           <gating:coordinate data-type:value="101290.7578151261" />
                           <gating:coordinate data-type:value="130990.4168593016" />
                         </gating:vertex>
                         <gating:vertex>
                           <gating:coordinate data-type:value="71970.617394958" />
                           <gating:coordinate data-type:value="130990.4168593016" />
                         </gating:vertex>
                         <gating:vertex>
                           <gating:coordinate data-type:value="59976.0144957983" />
                           <gating:coordinate data-type:value="130990.4168593016" />
                         </gating:vertex>
                       </gating:PolygonGate>
                     </Gate>
                     <Subpopulations>
                       <Population name="Comp-PI 561-A, Comp-Alexa 647-A subset"  annotation=""  owningGroup="All Samples"  expanded="1"  sortPriority="10"  count="1233" >
                         <Graph smoothing="0"  backColor="#ffffff"  foreColor="#000000"  heatMapStatParameter="Comp-Alexa 647-A"  type="Pseudocolor"  fast="1" >
                           <Axis dimension="x"  name="Comp-PI 561-A"  label=""  auto="auto" />
                           <Axis dimension="y"  name="Comp-Alexa 647-A"  label=""  auto="auto" />
                           <GraphSettings level="5%"  smoothingHighResolution="1"  contourHighResolution="1"  histogramSmoothingCount="0"  graphResolution="256"  showOutliers="0"  drawLargeDots="0"  dotsToDraw="8000"  tint="le.chartfill.tinted.40"  lineWeight="le.lineweight.normal"  lineStyle="le.linestyle.solid" />
                           <GraphEnvironment showGrid="0"  showAxes="tnlTNL"  showGates="1"  showFreqOnPlots="1"  showGateNameOnPlots="1"  showMedians="0"  showUncomped="0"  addEventParam="0"  lastYAxisName="" >
                             <TextTraits font="SansSerif"  size="11"  name="Labels"  style="plain"  color="#000000"  background="#00ffffff"  just="left" />
                             <TextTraits font="SansSerif"  size="11"  name="LayoutGates"  style="plain"  color="#000000"  background="#00ffffff"  just="left" />
                             <TextTraits font="SansSerif"  size="9"  name="Numbers"  style="plain"  color="#000000"  background="#00ffffff"  just="left" />
                             <TextTraits font="SansSerif"  size="9"  name="Legend"  style="plain"  color="#000000"  background="#00ffffff"  just="left" />
                             <WindowPosition x="1012"  y="106"  width="390"  height="582"  displayed="1"  panelState="---" />
                           </GraphEnvironment>
                         </Graph>
                         <Gate gating:id="ID1174124273"  gating:parent_id="ID1774599476" >
                           <gating:RectangleGate eventsInside="1"  annoOffsetX="1"  annoOffsetY="-60"  tint="#000000"  isTinted="0"  lineWeight="Normal"  userDefined="1"  percentX="0"  percentY="0" >
                             <gating:dimension gating:min="23992.205798319326"  gating:max="302533.53978991596" >
                               <data-type:fcs-dimension data-type:name="Comp-PI 561-A" />
                             </gating:dimension>
                             <gating:dimension gating:min="864.8870997882393"  gating:max="41337.4363362247" >
                               <data-type:fcs-dimension data-type:name="Comp-Alexa 647-A" />
                             </gating:dimension>
                           </gating:RectangleGate>
                         </Gate>
                       </Population>
                     </Subpopulations>
                   </Population>
                 </Subpopulations>
               </Population>
             </Subpopulations>
           </Population>
         </Subpopulations>
       </SampleNode>
     </Sample>
     <Sample>
       <DataSet uri="file:/Z:/RutkowskiDT/Violet%20LSR/Listmode%20Data%20Files/20210717%20DTT%202hr%20recovery%20Edu%20PI%20pulse%20labeling/20210717%20DTT%202hr%20recovery/20210717%20DTT%20revoery_KO%20DTT%206hr_011.fcs"  sampleID="25" />
       <transforms:spilloverMatrix spectral="0"  prefix="Comp-"  name="Acquisition-defined"  editable="0"  color="#c0c0c0"  version="FlowJo-10.8.0"  status="FINALIZED"  transforms:id="df270b8a-0c50-49f7-87f2-09982be6a25c"  suffix="" >
         <data-type:parameters>
           <data-type:parameter data-type:name="Alexa 647-A"  userProvidedCompInfix="Comp-Alexa 647-A" />
           <data-type:parameter data-type:name="PI 561-A"  userProvidedCompInfix="Comp-PI 561-A" />
         </data-type:parameters>
         <transforms:spillover data-type:parameter="Alexa 647-A"  userProvidedCompInfix="Comp-Alexa 647-A" >
           <transforms:coefficient data-type:parameter="Alexa 647-A"  transforms:value="1" />
           <transforms:coefficient data-type:parameter="PI 561-A"  transforms:value="0" />
         </transforms:spillover>
         <transforms:spillover data-type:parameter="PI 561-A"  userProvidedCompInfix="Comp-PI 561-A" >
           <transforms:coefficient data-type:parameter="Alexa 647-A"  transforms:value="0.0040000002" />
           <transforms:coefficient data-type:parameter="PI 561-A"  transforms:value="1" />
         </transforms:spillover>
       </transforms:spilloverMatrix>
       <Transformations>
         <transforms:biex transforms:length="256"  transforms:maxRange="262144"  transforms:neg="0"  transforms:width="-100"  transforms:pos="4.418539922" >
           <data-type:parameter data-type:name="FSC-A" />
         </transforms:biex>
         <transforms:linear transforms:minRange="0"  transforms:maxRange="262144"  gain="1" >
           <data-type:parameter data-type:name="FSC-W" />
         </transforms:linear>
         <transforms:biex transforms:length="256"  transforms:maxRange="262144"  transforms:neg="0"  transforms:width="-100"  transforms:pos="4.418539922" >
           <data-type:parameter data-type:name="SSC-A" />
         </transforms:biex>
         <transforms:biex transforms:length="256"  transforms:maxRange="262144"  transforms:neg="0"  transforms:width="-100"  transforms:pos="4.418539922" >
           <data-type:parameter data-type:name="Alexa 647-A" />
         </transforms:biex>
         <transforms:linear transforms:minRange="3"  transforms:maxRange="317193.61"  gain="1" >
           <data-type:parameter data-type:name="PI 561-A" />
         </transforms:linear>
         <transforms:biex transforms:length="256"  transforms:maxRange="262144"  transforms:neg="0"  transforms:width="-100"  transforms:pos="4.418539922" >
           <data-type:parameter data-type:name="PI 561-W" />
         </transforms:biex>
         <transforms:linear transforms:minRange="0.5198237885"  transforms:maxRange="59"  gain="0.0102731974" >
           <data-type:parameter data-type:name="Time" />
         </transforms:linear>
         <transforms:biex transforms:length="256"  transforms:maxRange="262144"  transforms:neg="0"  transforms:width="-100"  transforms:pos="4.418539922" >
           <data-type:parameter data-type:name="Comp-Alexa 647-A" />
         </transforms:biex>
         <transforms:linear transforms:minRange="3"  transforms:maxRange="317193.61"  gain="1" >
           <data-type:parameter data-type:name="Comp-PI 561-A" />
         </transforms:linear>
       </Transformations>
       <Keywords>
         <Keyword name="FJ_FCS_VERSION"  value="3" />
         <Keyword name="$BEGINANALYSIS"  value="0" />
         <Keyword name="$ENDANALYSIS"  value="0" />
         <Keyword name="$BEGINSTEXT"  value="0" />
         <Keyword name="$ENDSTEXT"  value="0" />
         <Keyword name="$BEGINDATA"  value="1826" />
         <Keyword name="$ENDDATA"  value="569385             " />
         <Keyword name="$FIL"  value="20210717 DTT revoery_KO DTT 6hr_011.fcs" />
         <Keyword name="$SYS"  value="Windows 7 6.1" />
         <Keyword name="$TOT"  value="20270              " />
         <Keyword name="$PAR"  value="7" />
         <Keyword name="$MODE"  value="L" />
         <Keyword name="$BYTEORD"  value="4,3,2,1" />
         <Keyword name="$DATATYPE"  value="F" />
         <Keyword name="$NEXTDATA"  value="0" />
         <Keyword name="CREATOR"  value="BD FACSDiva Software Version 8.0.1" />
         <Keyword name="TUBE NAME"  value="KO DTT 6hr" />
         <Keyword name="$SRC"  value="20210717 DTT revoery" />
         <Keyword name="EXPERIMENT NAME"  value="20210717 DTT 2hr recovery" />
         <Keyword name="GUID"  value="4843acbb-eda3-4c84-b3bb-f365b31ce293" />
         <Keyword name="$DATE"  value="17-JUL-2021" />
         <Keyword name="$BTIM"  value="08:42:08" />
         <Keyword name="$ETIM"  value="08:43:07" />
         <Keyword name="$CYT"  value="LSRII" />
         <Keyword name="SETTINGS"  value="Cytometer" />
         <Keyword name="CYTNUM"  value="1" />
         <Keyword name="WINDOW EXTENSION"  value="10.00" />
         <Keyword name="EXPORT USER NAME"  value="Rutkowski" />
         <Keyword name="EXPORT TIME"  value="17-JUL-2021-09:18:03" />
         <Keyword name="$OP"  value="Rutkowski" />
         <Keyword name="FSC ASF"  value="0.60" />
         <Keyword name="AUTOBS"  value="TRUE" />
         <Keyword name="$INST"  value="UofIFlowCytometry" />
         <Keyword name="LASER1NAME"  value="Blue" />
         <Keyword name="LASER1DELAY"  value="0.00" />
         <Keyword name="LASER1ASF"  value="0.70" />
         <Keyword name="LASER2NAME"  value="Red" />
         <Keyword name="LASER2DELAY"  value="37.02" />
         <Keyword name="LASER2ASF"  value="0.83" />
         <Keyword name="LASER3NAME"  value="Violet" />
         <Keyword name="LASER3DELAY"  value="18.87" />
         <Keyword name="LASER3ASF"  value="0.67" />
         <Keyword name="LASER4NAME"  value="Y_G" />
         <Keyword name="LASER4DELAY"  value="57.70" />
         <Keyword name="LASER4ASF"  value="1.04" />
         <Keyword name="$TIMESTEP"  value="0.01" />
         <Keyword name="SPILL"  value="2,Alexa 647-A,PI 561-A,1,0,0.004,1" />
         <Keyword name="APPLY COMPENSATION"  value="TRUE" />
         <Keyword name="THRESHOLD"  value="FSC,600" />
         <Keyword name="$P1N"  value="FSC-A" />
         <Keyword name="$P1R"  value="262144" />
         <Keyword name="$P1B"  value="32" />
         <Keyword name="$P1E"  value="0,0" />
         <Keyword name="$P1V"  value="132" />
         <Keyword name="$P1G"  value="1.0" />
         <Keyword name="P1DISPLAY"  value="LOG" />
         <Keyword name="P1BS"  value="0" />
         <Keyword name="P1MS"  value="0" />
         <Keyword name="$P2N"  value="FSC-W" />
         <Keyword name="$P2R"  value="262144" />
         <Keyword name="$P2B"  value="32" />
         <Keyword name="$P2E"  value="0,0" />
         <Keyword name="$P2V"  value="132" />
         <Keyword name="$P2G"  value="1.0" />
         <Keyword name="P2BS"  value="-1" />
         <Keyword name="P2MS"  value="0" />
         <Keyword name="$P3N"  value="SSC-A" />
         <Keyword name="$P3R"  value="262144" />
         <Keyword name="$P3B"  value="32" />
         <Keyword name="$P3E"  value="0,0" />
         <Keyword name="$P3V"  value="148" />
         <Keyword name="$P3G"  value="1.0" />
         <Keyword name="P3DISPLAY"  value="LOG" />
         <Keyword name="P3BS"  value="0" />
         <Keyword name="P3MS"  value="0" />
         <Keyword name="$P4N"  value="Alexa 647-A" />
         <Keyword name="$P4R"  value="262144" />
         <Keyword name="$P4B"  value="32" />
         <Keyword name="$P4E"  value="0,0" />
         <Keyword name="$P4V"  value="330" />
         <Keyword name="$P4G"  value="1.0" />
         <Keyword name="P4DISPLAY"  value="LOG" />
         <Keyword name="P4BS"  value="340" />
         <Keyword name="P4MS"  value="0" />
         <Keyword name="$P5N"  value="PI 561-A" />
         <Keyword name="$P5R"  value="262144" />
         <Keyword name="$P5B"  value="32" />
         <Keyword name="$P5E"  value="0,0" />
         <Keyword name="$P5V"  value="379" />
         <Keyword name="$P5G"  value="1.0" />
         <Keyword name="P5DISPLAY"  value="LIN" />
         <Keyword name="P5BS"  value="259" />
         <Keyword name="P5MS"  value="0" />
         <Keyword name="$P6N"  value="PI 561-W" />
         <Keyword name="$P6R"  value="262144" />
         <Keyword name="$P6B"  value="32" />
         <Keyword name="$P6E"  value="0,0" />
         <Keyword name="$P6V"  value="379" />
         <Keyword name="$P6G"  value="1.0" />
         <Keyword name="P6BS"  value="-1" />
         <Keyword name="P6MS"  value="0" />
         <Keyword name="$P7N"  value="Time" />
         <Keyword name="$P7R"  value="262144" />
         <Keyword name="$P7B"  value="32" />
         <Keyword name="$P7E"  value="0,0" />
         <Keyword name="$P7G"  value="0.01" />
         <Keyword name="P7BS"  value="0" />
         <Keyword name="P7MS"  value="0" />
         <Keyword name="CST BEADS LOT ID"  value="86415" />
         <Keyword name="CST BEADS EXPIRED"  value="False" />
         <Keyword name="$P1S"  value="" />
         <Keyword name="$P2S"  value="" />
         <Keyword name="$P3S"  value="" />
         <Keyword name="$P4S"  value="" />
         <Keyword name="$P5S"  value="" />
         <Keyword name="$P6S"  value="" />
         <Keyword name="$P7S"  value="" />
         <Keyword name="$P8N"  value="Comp-Alexa 647-A" />
         <Keyword name="$P8S"  value="" />
         <Keyword name="$P8R"  value="262144" />
         <Keyword name="$P9N"  value="Comp-PI 561-A" />
         <Keyword name="$P9S"  value="" />
         <Keyword name="$P9R"  value="262144" />
       </Keywords>
       <SampleNode name="20210717 DTT revoery_KO DTT 6hr_011.fcs"  annotation=""  owningGroup=""  expanded="1"  sortPriority="10"  count="20270"  sampleID="25" >
         <Graph smoothing="0"  backColor="#ffffff"  foreColor="#000000"  type="Pseudocolor"  fast="1" >
           <Axis dimension="x"  name="FSC-A"  label=""  auto="auto" />
           <Axis dimension="y"  name="SSC-A"  label=""  auto="auto" />
           <GraphSettings level="5%"  smoothingHighResolution="1"  contourHighResolution="1"  histogramSmoothingCount="0"  graphResolution="256"  showOutliers="0"  drawLargeDots="0"  dotsToDraw="8000"  tint="le.chartfill.tinted.40"  lineWeight="le.lineweight.normal"  lineStyle="le.linestyle.solid" />
           <GraphEnvironment showGrid="0"  showAxes="tnlTNL"  showGates="1"  showFreqOnPlots="1"  showGateNameOnPlots="1"  showMedians="0"  showUncomped="0"  addEventParam="0"  lastYAxisName="" >
             <TextTraits font="SansSerif"  size="11"  name="Labels"  style="plain"  color="#000000"  background="#00ffffff"  just="left" />
             <TextTraits font="SansSerif"  size="11"  name="LayoutGates"  style="plain"  color="#000000"  background="#00ffffff"  just="left" />
             <TextTraits font="SansSerif"  size="9"  name="Numbers"  style="plain"  color="#000000"  background="#00ffffff"  just="left" />
             <TextTraits font="SansSerif"  size="9"  name="Legend"  style="plain"  color="#000000"  background="#00ffffff"  just="left" />
           </GraphEnvironment>
         </Graph>
         <Subpopulations>
           <Population name="cells"  annotation=""  owningGroup="All Samples"  expanded="1"  sortPriority="10"  count="16424" >
             <Graph smoothing="0"  backColor="#ffffff"  foreColor="#000000"  heatMapStatParameter="Comp-Alexa 647-A"  type="Pseudocolor"  fast="1" >
               <Axis dimension="x"  name="FSC-A"  label=""  auto="auto" />
               <Axis dimension="y"  name="FSC-W"  label=""  auto="auto" />
               <GraphSettings level="5%"  smoothingHighResolution="1"  contourHighResolution="1"  histogramSmoothingCount="0"  graphResolution="256"  showOutliers="0"  drawLargeDots="0"  dotsToDraw="8000"  tint="le.chartfill.tinted.40"  lineWeight="le.lineweight.normal"  lineStyle="le.linestyle.solid" />
               <GraphEnvironment showGrid="0"  showAxes="tnlTNL"  showGates="1"  showFreqOnPlots="1"  showGateNameOnPlots="1"  showMedians="0"  showUncomped="0"  addEventParam="0"  lastYAxisName="" >
                 <TextTraits font="SansSerif"  size="11"  name="Labels"  style="plain"  color="#000000"  background="#00ffffff"  just="left" />
                 <TextTraits font="SansSerif"  size="11"  name="LayoutGates"  style="plain"  color="#000000"  background="#00ffffff"  just="left" />
                 <TextTraits font="SansSerif"  size="9"  name="Numbers"  style="plain"  color="#000000"  background="#00ffffff"  just="left" />
                 <TextTraits font="SansSerif"  size="9"  name="Legend"  style="plain"  color="#000000"  background="#00ffffff"  just="left" />
                 <WindowPosition x="0"  y="0"  width="390"  height="582"  displayed="0"  panelState="---" />
               </GraphEnvironment>
             </Graph>
             <Gate gating:id="ID1788955237" >
               <gating:PolygonGate eventsInside="1"  annoOffsetX="-81"  annoOffsetY="-26"  tint="#000000"  isTinted="0"  lineWeight="Normal"  userDefined="1"  quadId="-1"  gateResolution="256" >
                 <gating:dimension>
                   <data-type:fcs-dimension data-type:name="FSC-A" />
                 </gating:dimension>
                 <gating:dimension>
                   <data-type:fcs-dimension data-type:name="SSC-A" />
                 </gating:dimension>
                 <gating:vertex>
                   <gating:coordinate data-type:value="70854.0816228617" />
                   <gating:coordinate data-type:value="125042.5437007123" />
                 </gating:vertex>
                 <gating:vertex>
                   <gating:coordinate data-type:value="8870.9785290007" />
                   <gating:coordinate data-type:value="9976.9779812933" />
                 </gating:vertex>
                 <gating:vertex>
                   <gating:coordinate data-type:value="4532.3632116684" />
                   <gating:coordinate data-type:value="1930.5615797524" />
                 </gating:vertex>
                 <gating:vertex>
                   <gating:coordinate data-type:value="7327.249514875" />
                   <gating:coordinate data-type:value="583.8533717454" />
                 </gating:vertex>
                 <gating:vertex>
                   <gating:coordinate data-type:value="24035.5227404624" />
                   <gating:coordinate data-type:value="642.0927658149" />
                 </gating:vertex>
                 <gating:vertex>
                   <gating:coordinate data-type:value="165071.0466007559" />
                   <gating:coordinate data-type:value="3614.1115947551" />
                 </gating:vertex>
                 <gating:vertex>
                   <gating:coordinate data-type:value="213008.4594482" />
                   <gating:coordinate data-type:value="65405.2047817211" />
                 </gating:vertex>
                 <gating:vertex>
                   <gating:coordinate data-type:value="151636.9177581619" />
                   <gating:coordinate data-type:value="119367.1992585343" />
                 </gating:vertex>
               </gating:PolygonGate>
             </Gate>
             <Subpopulations>
               <Population name="Single Cells"  annotation=""  owningGroup="All Samples"  expanded="1"  sortPriority="10"  count="14730" >
                 <Graph smoothing="0"  backColor="#ffffff"  foreColor="#000000"  heatMapStatParameter="Comp-Alexa 647-A"  type="Pseudocolor"  fast="1" >
                   <Axis dimension="x"  name="FSC-A"  label=""  auto="auto" />
                   <Axis dimension="y"  name="FSC-W"  label=""  auto="auto" />
                   <GraphSettings level="5%"  smoothingHighResolution="1"  contourHighResolution="1"  histogramSmoothingCount="0"  graphResolution="256"  showOutliers="0"  drawLargeDots="0"  dotsToDraw="8000"  tint="le.chartfill.tinted.40"  lineWeight="le.lineweight.normal"  lineStyle="le.linestyle.solid" />
                   <GraphEnvironment showGrid="0"  showAxes="tnlTNL"  showGates="1"  showFreqOnPlots="1"  showGateNameOnPlots="1"  showMedians="0"  showUncomped="0"  addEventParam="0"  lastYAxisName="" >
                     <TextTraits font="SansSerif"  size="11"  name="Labels"  style="plain"  color="#000000"  background="#00ffffff"  just="left" />
                     <TextTraits font="SansSerif"  size="11"  name="LayoutGates"  style="plain"  color="#000000"  background="#00ffffff"  just="left" />
                     <TextTraits font="SansSerif"  size="9"  name="Numbers"  style="plain"  color="#000000"  background="#00ffffff"  just="left" />
                     <TextTraits font="SansSerif"  size="9"  name="Legend"  style="plain"  color="#000000"  background="#00ffffff"  just="left" />
                     <WindowPosition x="0"  y="0"  width="390"  height="582"  displayed="1"  panelState="---" />
                   </GraphEnvironment>
                 </Graph>
                 <Gate gating:id="ID283485906"  gating:parent_id="ID1788955237" >
                   <gating:PolygonGate eventsInside="1"  annoOffsetX="0"  annoOffsetY="0"  tint="#000000"  isTinted="0"  lineWeight="Normal"  userDefined="1"  quadId="-1"  gateResolution="256" >
                     <gating:dimension>
                       <data-type:fcs-dimension data-type:name="FSC-A" />
                     </gating:dimension>
                     <gating:dimension>
                       <data-type:fcs-dimension data-type:name="FSC-W" />
                     </gating:dimension>
                     <gating:vertex>
                       <gating:coordinate data-type:value="3794.1590076051" />
                       <gating:coordinate data-type:value="106307.2442396313" />
                     </gating:vertex>
                     <gating:vertex>
                       <gating:coordinate data-type:value="13653.6391068453" />
                       <gating:coordinate data-type:value="73690.2488479263" />
                     </gating:vertex>
                     <gating:vertex>
                       <gating:coordinate data-type:value="55076.4614894126" />
                       <gating:coordinate data-type:value="72482.2119815668" />
                     </gating:vertex>
                     <gating:vertex>
                       <gating:coordinate data-type:value="108044.7671065073" />
                       <gating:coordinate data-type:value="119595.6497695853" />
                     </gating:vertex>
                     <gating:vertex>
                       <gating:coordinate data-type:value="99284.0679902505" />
                       <gating:coordinate data-type:value="143756.3870967742" />
                     </gating:vertex>
                     <gating:vertex>
                       <gating:coordinate data-type:value="46592.9800862002" />
                       <gating:coordinate data-type:value="158252.8294930876" />
                     </gating:vertex>
                     <gating:vertex>
                       <gating:coordinate data-type:value="17364.3039291682" />
                       <gating:coordinate data-type:value="159460.866359447" />
                     </gating:vertex>
                     <gating:vertex>
                       <gating:coordinate data-type:value="6303.575900227" />
                       <gating:coordinate data-type:value="144964.4239631337" />
                     </gating:vertex>
                     <gating:vertex>
                       <gating:coordinate data-type:value="3537.6449011668" />
                       <gating:coordinate data-type:value="120803.6866359447" />
                     </gating:vertex>
                   </gating:PolygonGate>
                 </Gate>
                 <Subpopulations>
                   <Population name="Comp-PI 561-A, PI 561-W subset"  annotation=""  owningGroup="All Samples"  expanded="1"  sortPriority="10"  count="10759" >
                     <Graph smoothing="0"  backColor="#ffffff"  foreColor="#000000"  heatMapStatParameter="Comp-Alexa 647-A"  type="Pseudocolor"  fast="1" >
                       <Axis dimension="x"  name="Comp-PI 561-A"  label=""  auto="auto" />
                       <Axis dimension="y"  name="Comp-Alexa 647-A"  label=""  auto="auto" />
                       <GraphSettings level="5%"  smoothingHighResolution="1"  contourHighResolution="1"  histogramSmoothingCount="0"  graphResolution="256"  showOutliers="0"  drawLargeDots="0"  dotsToDraw="8000"  tint="le.chartfill.tinted.40"  lineWeight="le.lineweight.normal"  lineStyle="le.linestyle.solid" />
                       <GraphEnvironment showGrid="0"  showAxes="tnlTNL"  showGates="1"  showFreqOnPlots="1"  showGateNameOnPlots="1"  showMedians="0"  showUncomped="0"  addEventParam="0"  lastYAxisName="" >
                         <TextTraits font="SansSerif"  size="11"  name="Labels"  style="plain"  color="#000000"  background="#00ffffff"  just="left" />
                         <TextTraits font="SansSerif"  size="11"  name="LayoutGates"  style="plain"  color="#000000"  background="#00ffffff"  just="left" />
                         <TextTraits font="SansSerif"  size="9"  name="Numbers"  style="plain"  color="#000000"  background="#00ffffff"  just="left" />
                         <TextTraits font="SansSerif"  size="9"  name="Legend"  style="plain"  color="#000000"  background="#00ffffff"  just="left" />
                         <WindowPosition x="0"  y="0"  width="390"  height="582"  displayed="0"  panelState="---" />
                       </GraphEnvironment>
                     </Graph>
                     <Gate gating:id="ID1912506320"  gating:parent_id="ID283485906" >
                       <gating:PolygonGate eventsInside="1"  annoOffsetX="-10"  annoOffsetY="114"  tint="#000000"  isTinted="0"  lineWeight="Normal"  userDefined="1"  quadId="-1"  gateResolution="256" >
                         <gating:dimension>
                           <data-type:fcs-dimension data-type:name="Comp-PI 561-A" />
                         </gating:dimension>
                         <gating:dimension>
                           <data-type:fcs-dimension data-type:name="PI 561-W" />
                         </gating:dimension>
                         <gating:vertex>
                           <gating:coordinate data-type:value="87963.4212605042" />
                           <gating:coordinate data-type:value="165297.264393893" />
                         </gating:vertex>
                         <gating:vertex>
                           <gating:coordinate data-type:value="57310.5471848739" />
                           <gating:coordinate data-type:value="130990.4168593016" />
                         </gating:vertex>
                         <gating:vertex>
                           <gating:coordinate data-type:value="55977.8135294118" />
                           <gating:coordinate data-type:value="51969.2188174191" />
                         </gating:vertex>
                         <gating:vertex>
                           <gating:coordinate data-type:value="66639.6827731092" />
                           <gating:coordinate data-type:value="49639.3142957678" />
                         </gating:vertex>
                         <gating:vertex>
                           <gating:coordinate data-type:value="114618.0943697479" />
                           <gating:coordinate data-type:value="51969.2188174191" />
                         </gating:vertex>
                         <gating:vertex>
                           <gating:coordinate data-type:value="150601.9030672269" />
                           <gating:coordinate data-type:value="51969.2188174191" />
                         </gating:vertex>
                         <gating:vertex>
                           <gating:coordinate data-type:value="194582.113697479" />
                           <gating:coordinate data-type:value="51969.2188174191" />
                         </gating:vertex>
                         <gating:vertex>
                           <gating:coordinate data-type:value="239895.0579831933" />
                           <gating:coordinate data-type:value="59650.6934764433" />
                         </gating:vertex>
                         <gating:vertex>
                           <gating:coordinate data-type:value="261218.7964705882" />
                           <gating:coordinate data-type:value="90375.5363066541" />
                         </gating:vertex>
                         <gating:vertex>
                           <gating:coordinate data-type:value="259886.062815126" />
                           <gating:coordinate data-type:value="181436.7249592298" />
                         </gating:vertex>
                         <gating:vertex>
                           <gating:coordinate data-type:value="233231.3897058823" />
                           <gating:coordinate data-type:value="157777.7762272666" />
                         </gating:vertex>
                         <gating:vertex>
                           <gating:coordinate data-type:value="215905.8521848739" />
                           <gating:coordinate data-type:value="157777.7762272666" />
                         </gating:vertex>
                         <gating:vertex>
                           <gating:coordinate data-type:value="175923.8425210084" />
                           <gating:coordinate data-type:value="150602.7813013778" />
                         </gating:vertex>
                         <gating:vertex>
                           <gating:coordinate data-type:value="130610.8982352941" />
                           <gating:coordinate data-type:value="137223.8249798283" />
                         </gating:vertex>
                         <gating:vertex>
                           <gating:coordinate data-type:value="101290.7578151261" />
                           <gating:coordinate data-type:value="130990.4168593016" />
                         </gating:vertex>
                         <gating:vertex>
                           <gating:coordinate data-type:value="71970.617394958" />
                           <gating:coordinate data-type:value="130990.4168593016" />
                         </gating:vertex>
                         <gating:vertex>
                           <gating:coordinate data-type:value="59976.0144957983" />
                           <gating:coordinate data-type:value="130990.4168593016" />
                         </gating:vertex>
                       </gating:PolygonGate>
                     </Gate>
                     <Subpopulations>
                       <Population name="Comp-PI 561-A, Comp-Alexa 647-A subset"  annotation=""  owningGroup="All Samples"  expanded="1"  sortPriority="10"  count="1474" >
                         <Graph smoothing="0"  backColor="#ffffff"  foreColor="#000000"  heatMapStatParameter="Comp-Alexa 647-A"  type="Pseudocolor"  fast="1" >
                           <Axis dimension="x"  name="Comp-PI 561-A"  label=""  auto="auto" />
                           <Axis dimension="y"  name="Comp-Alexa 647-A"  label=""  auto="auto" />
                           <GraphSettings level="5%"  smoothingHighResolution="1"  contourHighResolution="1"  histogramSmoothingCount="0"  graphResolution="256"  showOutliers="0"  drawLargeDots="0"  dotsToDraw="8000"  tint="le.chartfill.tinted.40"  lineWeight="le.lineweight.normal"  lineStyle="le.linestyle.solid" />
                           <GraphEnvironment showGrid="0"  showAxes="tnlTNL"  showGates="1"  showFreqOnPlots="1"  showGateNameOnPlots="1"  showMedians="0"  showUncomped="0"  addEventParam="0"  lastYAxisName="" >
                             <TextTraits font="SansSerif"  size="11"  name="Labels"  style="plain"  color="#000000"  background="#00ffffff"  just="left" />
                             <TextTraits font="SansSerif"  size="11"  name="LayoutGates"  style="plain"  color="#000000"  background="#00ffffff"  just="left" />
                             <TextTraits font="SansSerif"  size="9"  name="Numbers"  style="plain"  color="#000000"  background="#00ffffff"  just="left" />
                             <TextTraits font="SansSerif"  size="9"  name="Legend"  style="plain"  color="#000000"  background="#00ffffff"  just="left" />
                             <WindowPosition x="1012"  y="106"  width="390"  height="582"  displayed="1"  panelState="---" />
                           </GraphEnvironment>
                         </Graph>
                         <Gate gating:id="ID329705133"  gating:parent_id="ID1912506320" >
                           <gating:RectangleGate eventsInside="1"  annoOffsetX="1"  annoOffsetY="-60"  tint="#000000"  isTinted="0"  lineWeight="Normal"  userDefined="1"  percentX="0"  percentY="0" >
                             <gating:dimension gating:min="23992.205798319326"  gating:max="302533.53978991596" >
                               <data-type:fcs-dimension data-type:name="Comp-PI 561-A" />
                             </gating:dimension>
                             <gating:dimension gating:min="864.8870997882393"  gating:max="41337.4363362247" >
                               <data-type:fcs-dimension data-type:name="Comp-Alexa 647-A" />
                             </gating:dimension>
                           </gating:RectangleGate>
                         </Gate>
                       </Population>
                     </Subpopulations>
                   </Population>
                 </Subpopulations>
               </Population>
             </Subpopulations>
           </Population>
         </Subpopulations>
       </SampleNode>
     </Sample>
     <Sample>
       <DataSet uri="file:/Z:/RutkowskiDT/Violet%20LSR/Listmode%20Data%20Files/20210717%20DTT%202hr%20recovery%20Edu%20PI%20pulse%20labeling/20210717%20DTT%202hr%20recovery/20210717%20DTT%20revoery_KO%20DTT%2012hr_015.fcs"  sampleID="27" />
       <transforms:spilloverMatrix spectral="0"  prefix="Comp-"  name="Acquisition-defined"  editable="0"  color="#c0c0c0"  version="FlowJo-10.8.0"  status="FINALIZED"  transforms:id="df270b8a-0c50-49f7-87f2-09982be6a25c"  suffix="" >
         <data-type:parameters>
           <data-type:parameter data-type:name="Alexa 647-A"  userProvidedCompInfix="Comp-Alexa 647-A" />
           <data-type:parameter data-type:name="PI 561-A"  userProvidedCompInfix="Comp-PI 561-A" />
         </data-type:parameters>
         <transforms:spillover data-type:parameter="Alexa 647-A"  userProvidedCompInfix="Comp-Alexa 647-A" >
           <transforms:coefficient data-type:parameter="Alexa 647-A"  transforms:value="1" />
           <transforms:coefficient data-type:parameter="PI 561-A"  transforms:value="0" />
         </transforms:spillover>
         <transforms:spillover data-type:parameter="PI 561-A"  userProvidedCompInfix="Comp-PI 561-A" >
           <transforms:coefficient data-type:parameter="Alexa 647-A"  transforms:value="0.0040000002" />
           <transforms:coefficient data-type:parameter="PI 561-A"  transforms:value="1" />
         </transforms:spillover>
       </transforms:spilloverMatrix>
       <Transformations>
         <transforms:biex transforms:length="256"  transforms:maxRange="262144"  transforms:neg="0"  transforms:width="-100"  transforms:pos="4.418539922" >
           <data-type:parameter data-type:name="FSC-A" />
         </transforms:biex>
         <transforms:linear transforms:minRange="0"  transforms:maxRange="262144"  gain="1" >
           <data-type:parameter data-type:name="FSC-W" />
         </transforms:linear>
         <transforms:biex transforms:length="256"  transforms:maxRange="262144"  transforms:neg="0"  transforms:width="-100"  transforms:pos="4.418539922" >
           <data-type:parameter data-type:name="SSC-A" />
         </transforms:biex>
         <transforms:biex transforms:length="256"  transforms:maxRange="262144"  transforms:neg="0"  transforms:width="-100"  transforms:pos="4.418539922" >
           <data-type:parameter data-type:name="Alexa 647-A" />
         </transforms:biex>
         <transforms:linear transforms:minRange="3"  transforms:maxRange="317193.61"  gain="1" >
           <data-type:parameter data-type:name="PI 561-A" />
         </transforms:linear>
         <transforms:biex transforms:length="256"  transforms:maxRange="262144"  transforms:neg="0"  transforms:width="-100"  transforms:pos="4.418539922" >
           <data-type:parameter data-type:name="PI 561-W" />
         </transforms:biex>
         <transforms:linear transforms:minRange="0.5282395586"  transforms:maxRange="57"  gain="0.0101780262" >
           <data-type:parameter data-type:name="Time" />
         </transforms:linear>
         <transforms:biex transforms:length="256"  transforms:maxRange="262144"  transforms:neg="0"  transforms:width="-100"  transforms:pos="4.418539922" >
           <data-type:parameter data-type:name="Comp-Alexa 647-A" />
         </transforms:biex>
         <transforms:linear transforms:minRange="3"  transforms:maxRange="317193.61"  gain="1" >
           <data-type:parameter data-type:name="Comp-PI 561-A" />
         </transforms:linear>
       </Transformations>
       <Keywords>
         <Keyword name="FJ_FCS_VERSION"  value="3" />
         <Keyword name="$BEGINANALYSIS"  value="0" />
         <Keyword name="$ENDANALYSIS"  value="0" />
         <Keyword name="$BEGINSTEXT"  value="0" />
         <Keyword name="$ENDSTEXT"  value="0" />
         <Keyword name="$BEGINDATA"  value="1828" />
         <Keyword name="$ENDDATA"  value="638267             " />
         <Keyword name="$FIL"  value="20210717 DTT revoery_KO DTT 12hr_015.fcs" />
         <Keyword name="$SYS"  value="Windows 7 6.1" />
         <Keyword name="$TOT"  value="22730              " />
         <Keyword name="$PAR"  value="7" />
         <Keyword name="$MODE"  value="L" />
         <Keyword name="$BYTEORD"  value="4,3,2,1" />
         <Keyword name="$DATATYPE"  value="F" />
         <Keyword name="$NEXTDATA"  value="0" />
         <Keyword name="CREATOR"  value="BD FACSDiva Software Version 8.0.1" />
         <Keyword name="TUBE NAME"  value="KO DTT 12hr" />
         <Keyword name="$SRC"  value="20210717 DTT revoery" />
         <Keyword name="EXPERIMENT NAME"  value="20210717 DTT 2hr recovery" />
         <Keyword name="GUID"  value="bdd67099-bb5d-4557-ad3b-f5bd7b4c9fc8" />
         <Keyword name="$DATE"  value="17-JUL-2021" />
         <Keyword name="$BTIM"  value="08:46:31" />
         <Keyword name="$ETIM"  value="08:47:28" />
         <Keyword name="$CYT"  value="LSRII" />
         <Keyword name="SETTINGS"  value="Cytometer" />
         <Keyword name="CYTNUM"  value="1" />
         <Keyword name="WINDOW EXTENSION"  value="10.00" />
         <Keyword name="EXPORT USER NAME"  value="Rutkowski" />
         <Keyword name="EXPORT TIME"  value="17-JUL-2021-09:18:03" />
         <Keyword name="$OP"  value="Rutkowski" />
         <Keyword name="FSC ASF"  value="0.60" />
         <Keyword name="AUTOBS"  value="TRUE" />
         <Keyword name="$INST"  value="UofIFlowCytometry" />
         <Keyword name="LASER1NAME"  value="Blue" />
         <Keyword name="LASER1DELAY"  value="0.00" />
         <Keyword name="LASER1ASF"  value="0.70" />
         <Keyword name="LASER2NAME"  value="Red" />
         <Keyword name="LASER2DELAY"  value="37.02" />
         <Keyword name="LASER2ASF"  value="0.83" />
         <Keyword name="LASER3NAME"  value="Violet" />
         <Keyword name="LASER3DELAY"  value="18.87" />
         <Keyword name="LASER3ASF"  value="0.67" />
         <Keyword name="LASER4NAME"  value="Y_G" />
         <Keyword name="LASER4DELAY"  value="57.70" />
         <Keyword name="LASER4ASF"  value="1.04" />
         <Keyword name="$TIMESTEP"  value="0.01" />
         <Keyword name="SPILL"  value="2,Alexa 647-A,PI 561-A,1,0,0.004,1" />
         <Keyword name="APPLY COMPENSATION"  value="TRUE" />
         <Keyword name="THRESHOLD"  value="FSC,600" />
         <Keyword name="$P1N"  value="FSC-A" />
         <Keyword name="$P1R"  value="262144" />
         <Keyword name="$P1B"  value="32" />
         <Keyword name="$P1E"  value="0,0" />
         <Keyword name="$P1V"  value="132" />
         <Keyword name="$P1G"  value="1.0" />
         <Keyword name="P1DISPLAY"  value="LOG" />
         <Keyword name="P1BS"  value="0" />
         <Keyword name="P1MS"  value="0" />
         <Keyword name="$P2N"  value="FSC-W" />
         <Keyword name="$P2R"  value="262144" />
         <Keyword name="$P2B"  value="32" />
         <Keyword name="$P2E"  value="0,0" />
         <Keyword name="$P2V"  value="132" />
         <Keyword name="$P2G"  value="1.0" />
         <Keyword name="P2BS"  value="-1" />
         <Keyword name="P2MS"  value="0" />
         <Keyword name="$P3N"  value="SSC-A" />
         <Keyword name="$P3R"  value="262144" />
         <Keyword name="$P3B"  value="32" />
         <Keyword name="$P3E"  value="0,0" />
         <Keyword name="$P3V"  value="148" />
         <Keyword name="$P3G"  value="1.0" />
         <Keyword name="P3DISPLAY"  value="LOG" />
         <Keyword name="P3BS"  value="0" />
         <Keyword name="P3MS"  value="0" />
         <Keyword name="$P4N"  value="Alexa 647-A" />
         <Keyword name="$P4R"  value="262144" />
         <Keyword name="$P4B"  value="32" />
         <Keyword name="$P4E"  value="0,0" />
         <Keyword name="$P4V"  value="330" />
         <Keyword name="$P4G"  value="1.0" />
         <Keyword name="P4DISPLAY"  value="LOG" />
         <Keyword name="P4BS"  value="323" />
         <Keyword name="P4MS"  value="0" />
         <Keyword name="$P5N"  value="PI 561-A" />
         <Keyword name="$P5R"  value="262144" />
         <Keyword name="$P5B"  value="32" />
         <Keyword name="$P5E"  value="0,0" />
         <Keyword name="$P5V"  value="379" />
         <Keyword name="$P5G"  value="1.0" />
         <Keyword name="P5DISPLAY"  value="LIN" />
         <Keyword name="P5BS"  value="273" />
         <Keyword name="P5MS"  value="0" />
         <Keyword name="$P6N"  value="PI 561-W" />
         <Keyword name="$P6R"  value="262144" />
         <Keyword name="$P6B"  value="32" />
         <Keyword name="$P6E"  value="0,0" />
         <Keyword name="$P6V"  value="379" />
         <Keyword name="$P6G"  value="1.0" />
         <Keyword name="P6BS"  value="-1" />
         <Keyword name="P6MS"  value="0" />
         <Keyword name="$P7N"  value="Time" />
         <Keyword name="$P7R"  value="262144" />
         <Keyword name="$P7B"  value="32" />
         <Keyword name="$P7E"  value="0,0" />
         <Keyword name="$P7G"  value="0.01" />
         <Keyword name="P7BS"  value="0" />
         <Keyword name="P7MS"  value="0" />
         <Keyword name="CST BEADS LOT ID"  value="86415" />
         <Keyword name="CST BEADS EXPIRED"  value="False" />
         <Keyword name="$P1S"  value="" />
         <Keyword name="$P2S"  value="" />
         <Keyword name="$P3S"  value="" />
         <Keyword name="$P4S"  value="" />
         <Keyword name="$P5S"  value="" />
         <Keyword name="$P6S"  value="" />
         <Keyword name="$P7S"  value="" />
         <Keyword name="$P8N"  value="Comp-Alexa 647-A" />
         <Keyword name="$P8S"  value="" />
         <Keyword name="$P8R"  value="262144" />
         <Keyword name="$P9N"  value="Comp-PI 561-A" />
         <Keyword name="$P9S"  value="" />
         <Keyword name="$P9R"  value="262144" />
       </Keywords>
       <SampleNode name="20210717 DTT revoery_KO DTT 12hr_015.fcs"  annotation=""  owningGroup=""  expanded="1"  sortPriority="10"  count="22730"  sampleID="27" >
         <Graph smoothing="0"  backColor="#ffffff"  foreColor="#000000"  type="Pseudocolor"  fast="1" >
           <Axis dimension="x"  name="FSC-A"  label=""  auto="auto" />
           <Axis dimension="y"  name="SSC-A"  label=""  auto="auto" />
           <GraphSettings level="5%"  smoothingHighResolution="1"  contourHighResolution="1"  histogramSmoothingCount="0"  graphResolution="256"  showOutliers="0"  drawLargeDots="0"  dotsToDraw="8000"  tint="le.chartfill.tinted.40"  lineWeight="le.lineweight.normal"  lineStyle="le.linestyle.solid" />
           <GraphEnvironment showGrid="0"  showAxes="tnlTNL"  showGates="1"  showFreqOnPlots="1"  showGateNameOnPlots="1"  showMedians="0"  showUncomped="0"  addEventParam="0"  lastYAxisName="" >
             <TextTraits font="SansSerif"  size="11"  name="Labels"  style="plain"  color="#000000"  background="#00ffffff"  just="left" />
             <TextTraits font="SansSerif"  size="11"  name="LayoutGates"  style="plain"  color="#000000"  background="#00ffffff"  just="left" />
             <TextTraits font="SansSerif"  size="9"  name="Numbers"  style="plain"  color="#000000"  background="#00ffffff"  just="left" />
             <TextTraits font="SansSerif"  size="9"  name="Legend"  style="plain"  color="#000000"  background="#00ffffff"  just="left" />
           </GraphEnvironment>
         </Graph>
         <Subpopulations>
           <Population name="cells"  annotation=""  owningGroup="All Samples"  expanded="1"  sortPriority="10"  count="15966" >
             <Graph smoothing="0"  backColor="#ffffff"  foreColor="#000000"  heatMapStatParameter="Comp-Alexa 647-A"  type="Pseudocolor"  fast="1" >
               <Axis dimension="x"  name="FSC-A"  label=""  auto="auto" />
               <Axis dimension="y"  name="FSC-W"  label=""  auto="auto" />
               <GraphSettings level="5%"  smoothingHighResolution="1"  contourHighResolution="1"  histogramSmoothingCount="0"  graphResolution="256"  showOutliers="0"  drawLargeDots="0"  dotsToDraw="8000"  tint="le.chartfill.tinted.40"  lineWeight="le.lineweight.normal"  lineStyle="le.linestyle.solid" />
               <GraphEnvironment showGrid="0"  showAxes="tnlTNL"  showGates="1"  showFreqOnPlots="1"  showGateNameOnPlots="1"  showMedians="0"  showUncomped="0"  addEventParam="0"  lastYAxisName="" >
                 <TextTraits font="SansSerif"  size="11"  name="Labels"  style="plain"  color="#000000"  background="#00ffffff"  just="left" />
                 <TextTraits font="SansSerif"  size="11"  name="LayoutGates"  style="plain"  color="#000000"  background="#00ffffff"  just="left" />
                 <TextTraits font="SansSerif"  size="9"  name="Numbers"  style="plain"  color="#000000"  background="#00ffffff"  just="left" />
                 <TextTraits font="SansSerif"  size="9"  name="Legend"  style="plain"  color="#000000"  background="#00ffffff"  just="left" />
                 <WindowPosition x="0"  y="0"  width="390"  height="582"  displayed="0"  panelState="---" />
               </GraphEnvironment>
             </Graph>
             <Gate gating:id="ID1258124577" >
               <gating:PolygonGate eventsInside="1"  annoOffsetX="-81"  annoOffsetY="-26"  tint="#000000"  isTinted="0"  lineWeight="Normal"  userDefined="1"  quadId="-1"  gateResolution="256" >
                 <gating:dimension>
                   <data-type:fcs-dimension data-type:name="FSC-A" />
                 </gating:dimension>
                 <gating:dimension>
                   <data-type:fcs-dimension data-type:name="SSC-A" />
                 </gating:dimension>
                 <gating:vertex>
                   <gating:coordinate data-type:value="70854.0816228617" />
                   <gating:coordinate data-type:value="125042.5437007123" />
                 </gating:vertex>
                 <gating:vertex>
                   <gating:coordinate data-type:value="8870.9785290007" />
                   <gating:coordinate data-type:value="9976.9779812933" />
                 </gating:vertex>
                 <gating:vertex>
                   <gating:coordinate data-type:value="4532.3632116684" />
                   <gating:coordinate data-type:value="1930.5615797524" />
                 </gating:vertex>
                 <gating:vertex>
                   <gating:coordinate data-type:value="7327.249514875" />
                   <gating:coordinate data-type:value="583.8533717454" />
                 </gating:vertex>
                 <gating:vertex>
                   <gating:coordinate data-type:value="24035.5227404624" />
                   <gating:coordinate data-type:value="642.0927658149" />
                 </gating:vertex>
                 <gating:vertex>
                   <gating:coordinate data-type:value="165071.0466007559" />
                   <gating:coordinate data-type:value="3614.1115947551" />
                 </gating:vertex>
                 <gating:vertex>
                   <gating:coordinate data-type:value="213008.4594482" />
                   <gating:coordinate data-type:value="65405.2047817211" />
                 </gating:vertex>
                 <gating:vertex>
                   <gating:coordinate data-type:value="151636.9177581619" />
                   <gating:coordinate data-type:value="119367.1992585343" />
                 </gating:vertex>
               </gating:PolygonGate>
             </Gate>
             <Subpopulations>
               <Population name="Single Cells"  annotation=""  owningGroup="All Samples"  expanded="1"  sortPriority="10"  count="14230" >
                 <Graph smoothing="0"  backColor="#ffffff"  foreColor="#000000"  heatMapStatParameter="Comp-Alexa 647-A"  type="Pseudocolor"  fast="1" >
                   <Axis dimension="x"  name="Comp-PI 561-A"  label=""  auto="auto" />
                   <Axis dimension="y"  name="PI 561-W"  label=""  auto="auto" />
                   <GraphSettings level="5%"  smoothingHighResolution="1"  contourHighResolution="1"  histogramSmoothingCount="0"  graphResolution="256"  showOutliers="0"  drawLargeDots="0"  dotsToDraw="8000"  tint="le.chartfill.tinted.40"  lineWeight="le.lineweight.normal"  lineStyle="le.linestyle.solid" />
                   <GraphEnvironment showGrid="0"  showAxes="tnlTNL"  showGates="1"  showFreqOnPlots="1"  showGateNameOnPlots="1"  showMedians="0"  showUncomped="0"  addEventParam="0"  lastYAxisName="" >
                     <TextTraits font="SansSerif"  size="11"  name="Labels"  style="plain"  color="#000000"  background="#00ffffff"  just="left" />
                     <TextTraits font="SansSerif"  size="11"  name="LayoutGates"  style="plain"  color="#000000"  background="#00ffffff"  just="left" />
                     <TextTraits font="SansSerif"  size="9"  name="Numbers"  style="plain"  color="#000000"  background="#00ffffff"  just="left" />
                     <TextTraits font="SansSerif"  size="9"  name="Legend"  style="plain"  color="#000000"  background="#00ffffff"  just="left" />
                     <WindowPosition x="0"  y="0"  width="390"  height="582"  displayed="0"  panelState="---" />
                   </GraphEnvironment>
                 </Graph>
                 <Gate gating:id="ID1961782654"  gating:parent_id="ID1258124577" >
                   <gating:PolygonGate eventsInside="1"  annoOffsetX="0"  annoOffsetY="0"  tint="#000000"  isTinted="0"  lineWeight="Normal"  userDefined="1"  quadId="-1"  gateResolution="256" >
                     <gating:dimension>
                       <data-type:fcs-dimension data-type:name="FSC-A" />
                     </gating:dimension>
                     <gating:dimension>
                       <data-type:fcs-dimension data-type:name="FSC-W" />
                     </gating:dimension>
                     <gating:vertex>
                       <gating:coordinate data-type:value="3794.1590076051" />
                       <gating:coordinate data-type:value="106307.2442396313" />
                     </gating:vertex>
                     <gating:vertex>
                       <gating:coordinate data-type:value="13653.6391068453" />
                       <gating:coordinate data-type:value="73690.2488479263" />
                     </gating:vertex>
                     <gating:vertex>
                       <gating:coordinate data-type:value="55076.4614894126" />
                       <gating:coordinate data-type:value="72482.2119815668" />
                     </gating:vertex>
                     <gating:vertex>
                       <gating:coordinate data-type:value="108044.7671065073" />
                       <gating:coordinate data-type:value="119595.6497695853" />
                     </gating:vertex>
                     <gating:vertex>
                       <gating:coordinate data-type:value="99284.0679902505" />
                       <gating:coordinate data-type:value="143756.3870967742" />
                     </gating:vertex>
                     <gating:vertex>
                       <gating:coordinate data-type:value="46592.9800862002" />
                       <gating:coordinate data-type:value="158252.8294930876" />
                     </gating:vertex>
                     <gating:vertex>
                       <gating:coordinate data-type:value="17364.3039291682" />
                       <gating:coordinate data-type:value="159460.866359447" />
                     </gating:vertex>
                     <gating:vertex>
                       <gating:coordinate data-type:value="6303.575900227" />
                       <gating:coordinate data-type:value="144964.4239631337" />
                     </gating:vertex>
                     <gating:vertex>
                       <gating:coordinate data-type:value="3537.6449011668" />
                       <gating:coordinate data-type:value="120803.6866359447" />
                     </gating:vertex>
                   </gating:PolygonGate>
                 </Gate>
                 <Subpopulations>
                   <Population name="Comp-PI 561-A, PI 561-W subset"  annotation=""  owningGroup="All Samples"  expanded="1"  sortPriority="10"  count="10984" >
                     <Graph smoothing="0"  backColor="#ffffff"  foreColor="#000000"  heatMapStatParameter="Comp-Alexa 647-A"  type="Pseudocolor"  fast="1" >
                       <Axis dimension="x"  name="Comp-PI 561-A"  label=""  auto="auto" />
                       <Axis dimension="y"  name="Comp-Alexa 647-A"  label=""  auto="auto" />
                       <GraphSettings level="5%"  smoothingHighResolution="1"  contourHighResolution="1"  histogramSmoothingCount="0"  graphResolution="256"  showOutliers="0"  drawLargeDots="0"  dotsToDraw="8000"  tint="le.chartfill.tinted.40"  lineWeight="le.lineweight.normal"  lineStyle="le.linestyle.solid" />
                       <GraphEnvironment showGrid="0"  showAxes="tnlTNL"  showGates="1"  showFreqOnPlots="1"  showGateNameOnPlots="1"  showMedians="0"  showUncomped="0"  addEventParam="0"  lastYAxisName="" >
                         <TextTraits font="SansSerif"  size="11"  name="Labels"  style="plain"  color="#000000"  background="#00ffffff"  just="left" />
                         <TextTraits font="SansSerif"  size="11"  name="LayoutGates"  style="plain"  color="#000000"  background="#00ffffff"  just="left" />
                         <TextTraits font="SansSerif"  size="9"  name="Numbers"  style="plain"  color="#000000"  background="#00ffffff"  just="left" />
                         <TextTraits font="SansSerif"  size="9"  name="Legend"  style="plain"  color="#000000"  background="#00ffffff"  just="left" />
                         <WindowPosition x="0"  y="0"  width="390"  height="582"  displayed="0"  panelState="---" />
                       </GraphEnvironment>
                     </Graph>
                     <Gate gating:id="ID878722859"  gating:parent_id="ID1961782654" >
                       <gating:PolygonGate eventsInside="1"  annoOffsetX="-10"  annoOffsetY="114"  tint="#000000"  isTinted="0"  lineWeight="Normal"  userDefined="1"  quadId="-1"  gateResolution="256" >
                         <gating:dimension>
                           <data-type:fcs-dimension data-type:name="Comp-PI 561-A" />
                         </gating:dimension>
                         <gating:dimension>
                           <data-type:fcs-dimension data-type:name="PI 561-W" />
                         </gating:dimension>
                         <gating:vertex>
                           <gating:coordinate data-type:value="87963.4212605042" />
                           <gating:coordinate data-type:value="165297.264393893" />
                         </gating:vertex>
                         <gating:vertex>
                           <gating:coordinate data-type:value="57310.5471848739" />
                           <gating:coordinate data-type:value="130990.4168593016" />
                         </gating:vertex>
                         <gating:vertex>
                           <gating:coordinate data-type:value="55977.8135294118" />
                           <gating:coordinate data-type:value="51969.2188174191" />
                         </gating:vertex>
                         <gating:vertex>
                           <gating:coordinate data-type:value="66639.6827731092" />
                           <gating:coordinate data-type:value="49639.3142957678" />
                         </gating:vertex>
                         <gating:vertex>
                           <gating:coordinate data-type:value="114618.0943697479" />
                           <gating:coordinate data-type:value="51969.2188174191" />
                         </gating:vertex>
                         <gating:vertex>
                           <gating:coordinate data-type:value="150601.9030672269" />
                           <gating:coordinate data-type:value="51969.2188174191" />
                         </gating:vertex>
                         <gating:vertex>
                           <gating:coordinate data-type:value="194582.113697479" />
                           <gating:coordinate data-type:value="51969.2188174191" />
                         </gating:vertex>
                         <gating:vertex>
                           <gating:coordinate data-type:value="239895.0579831933" />
                           <gating:coordinate data-type:value="59650.6934764433" />
                         </gating:vertex>
                         <gating:vertex>
                           <gating:coordinate data-type:value="261218.7964705882" />
                           <gating:coordinate data-type:value="90375.5363066541" />
                         </gating:vertex>
                         <gating:vertex>
                           <gating:coordinate data-type:value="259886.062815126" />
                           <gating:coordinate data-type:value="181436.7249592298" />
                         </gating:vertex>
                         <gating:vertex>
                           <gating:coordinate data-type:value="233231.3897058823" />
                           <gating:coordinate data-type:value="157777.7762272666" />
                         </gating:vertex>
                         <gating:vertex>
                           <gating:coordinate data-type:value="215905.8521848739" />
                           <gating:coordinate data-type:value="157777.7762272666" />
                         </gating:vertex>
                         <gating:vertex>
                           <gating:coordinate data-type:value="175923.8425210084" />
                           <gating:coordinate data-type:value="150602.7813013778" />
                         </gating:vertex>
                         <gating:vertex>
                           <gating:coordinate data-type:value="130610.8982352941" />
                           <gating:coordinate data-type:value="137223.8249798283" />
                         </gating:vertex>
                         <gating:vertex>
                           <gating:coordinate data-type:value="101290.7578151261" />
                           <gating:coordinate data-type:value="130990.4168593016" />
                         </gating:vertex>
                         <gating:vertex>
                           <gating:coordinate data-type:value="71970.617394958" />
                           <gating:coordinate data-type:value="130990.4168593016" />
                         </gating:vertex>
                         <gating:vertex>
                           <gating:coordinate data-type:value="59976.0144957983" />
                           <gating:coordinate data-type:value="130990.4168593016" />
                         </gating:vertex>
                       </gating:PolygonGate>
                     </Gate>
                     <Subpopulations>
                       <Population name="Comp-PI 561-A, Comp-Alexa 647-A subset"  annotation=""  owningGroup="All Samples"  expanded="1"  sortPriority="10"  count="2068" >
                         <Graph smoothing="0"  backColor="#ffffff"  foreColor="#000000"  heatMapStatParameter="Comp-Alexa 647-A"  type="Pseudocolor"  fast="1" >
                           <Axis dimension="x"  name="Comp-PI 561-A"  label=""  auto="auto" />
                           <Axis dimension="y"  name="Comp-Alexa 647-A"  label=""  auto="auto" />
                           <GraphSettings level="5%"  smoothingHighResolution="1"  contourHighResolution="1"  histogramSmoothingCount="0"  graphResolution="256"  showOutliers="0"  drawLargeDots="0"  dotsToDraw="8000"  tint="le.chartfill.tinted.40"  lineWeight="le.lineweight.normal"  lineStyle="le.linestyle.solid" />
                           <GraphEnvironment showGrid="0"  showAxes="tnlTNL"  showGates="1"  showFreqOnPlots="1"  showGateNameOnPlots="1"  showMedians="0"  showUncomped="0"  addEventParam="0"  lastYAxisName="" >
                             <TextTraits font="SansSerif"  size="11"  name="Labels"  style="plain"  color="#000000"  background="#00ffffff"  just="left" />
                             <TextTraits font="SansSerif"  size="11"  name="LayoutGates"  style="plain"  color="#000000"  background="#00ffffff"  just="left" />
                             <TextTraits font="SansSerif"  size="9"  name="Numbers"  style="plain"  color="#000000"  background="#00ffffff"  just="left" />
                             <TextTraits font="SansSerif"  size="9"  name="Legend"  style="plain"  color="#000000"  background="#00ffffff"  just="left" />
                             <WindowPosition x="1012"  y="106"  width="390"  height="582"  displayed="1"  panelState="---" />
                           </GraphEnvironment>
                         </Graph>
                         <Gate gating:id="ID1152066575"  gating:parent_id="ID878722859" >
                           <gating:RectangleGate eventsInside="1"  annoOffsetX="1"  annoOffsetY="-60"  tint="#000000"  isTinted="0"  lineWeight="Normal"  userDefined="1"  percentX="0"  percentY="0" >
                             <gating:dimension gating:min="23992.205798319326"  gating:max="302533.53978991596" >
                               <data-type:fcs-dimension data-type:name="Comp-PI 561-A" />
                             </gating:dimension>
                             <gating:dimension gating:min="864.8870997882393"  gating:max="41337.4363362247" >
                               <data-type:fcs-dimension data-type:name="Comp-Alexa 647-A" />
                             </gating:dimension>
                           </gating:RectangleGate>
                         </Gate>
                       </Population>
                     </Subpopulations>
                   </Population>
                 </Subpopulations>
               </Population>
             </Subpopulations>
           </Population>
         </Subpopulations>
       </SampleNode>
     </Sample>
     <Sample>
       <DataSet uri="file:/Z:/RutkowskiDT/Violet%20LSR/Listmode%20Data%20Files/20210717%20DTT%202hr%20recovery%20Edu%20PI%20pulse%20labeling/20210717%20DTT%202hr%20recovery/20210717%20DTT%20revoery_KO%20DTT%2024hr_019.fcs"  sampleID="29" />
       <transforms:spilloverMatrix spectral="0"  prefix="Comp-"  name="Acquisition-defined"  editable="0"  color="#c0c0c0"  version="FlowJo-10.8.0"  status="FINALIZED"  transforms:id="df270b8a-0c50-49f7-87f2-09982be6a25c"  suffix="" >
         <data-type:parameters>
           <data-type:parameter data-type:name="Alexa 647-A"  userProvidedCompInfix="Comp-Alexa 647-A" />
           <data-type:parameter data-type:name="PI 561-A"  userProvidedCompInfix="Comp-PI 561-A" />
         </data-type:parameters>
         <transforms:spillover data-type:parameter="Alexa 647-A"  userProvidedCompInfix="Comp-Alexa 647-A" >
           <transforms:coefficient data-type:parameter="Alexa 647-A"  transforms:value="1" />
           <transforms:coefficient data-type:parameter="PI 561-A"  transforms:value="0" />
         </transforms:spillover>
         <transforms:spillover data-type:parameter="PI 561-A"  userProvidedCompInfix="Comp-PI 561-A" >
           <transforms:coefficient data-type:parameter="Alexa 647-A"  transforms:value="0.0040000002" />
           <transforms:coefficient data-type:parameter="PI 561-A"  transforms:value="1" />
         </transforms:spillover>
       </transforms:spilloverMatrix>
       <Transformations>
         <transforms:biex transforms:length="256"  transforms:maxRange="262144"  transforms:neg="0"  transforms:width="-100"  transforms:pos="4.418539922" >
           <data-type:parameter data-type:name="FSC-A" />
         </transforms:biex>
         <transforms:linear transforms:minRange="0"  transforms:maxRange="262144"  gain="1" >
           <data-type:parameter data-type:name="FSC-W" />
         </transforms:linear>
         <transforms:biex transforms:length="256"  transforms:maxRange="262144"  transforms:neg="0"  transforms:width="-100"  transforms:pos="4.418539922" >
           <data-type:parameter data-type:name="SSC-A" />
         </transforms:biex>
         <transforms:biex transforms:length="256"  transforms:maxRange="262144"  transforms:neg="0"  transforms:width="-100"  transforms:pos="4.418539922" >
           <data-type:parameter data-type:name="Alexa 647-A" />
         </transforms:biex>
         <transforms:linear transforms:minRange="3"  transforms:maxRange="317193.61"  gain="1" >
           <data-type:parameter data-type:name="PI 561-A" />
         </transforms:linear>
         <transforms:biex transforms:length="256"  transforms:maxRange="262144"  transforms:neg="0"  transforms:width="-100"  transforms:pos="4.418539922" >
           <data-type:parameter data-type:name="PI 561-W" />
         </transforms:biex>
         <transforms:linear transforms:minRange="0.62936535"  transforms:maxRange="43"  gain="0.0104719692" >
           <data-type:parameter data-type:name="Time" />
         </transforms:linear>
         <transforms:biex transforms:length="256"  transforms:maxRange="262144"  transforms:neg="0"  transforms:width="-100"  transforms:pos="4.418539922" >
           <data-type:parameter data-type:name="Comp-Alexa 647-A" />
         </transforms:biex>
         <transforms:linear transforms:minRange="3"  transforms:maxRange="317193.61"  gain="1" >
           <data-type:parameter data-type:name="Comp-PI 561-A" />
         </transforms:linear>
       </Transformations>
       <Keywords>
         <Keyword name="FJ_FCS_VERSION"  value="3" />
         <Keyword name="$BEGINANALYSIS"  value="0" />
         <Keyword name="$ENDANALYSIS"  value="0" />
         <Keyword name="$BEGINSTEXT"  value="0" />
         <Keyword name="$ENDSTEXT"  value="0" />
         <Keyword name="$BEGINDATA"  value="1828" />
         <Keyword name="$ENDDATA"  value="583723             " />
         <Keyword name="$FIL"  value="20210717 DTT revoery_KO DTT 24hr_019.fcs" />
         <Keyword name="$SYS"  value="Windows 7 6.1" />
         <Keyword name="$TOT"  value="20782              " />
         <Keyword name="$PAR"  value="7" />
         <Keyword name="$MODE"  value="L" />
         <Keyword name="$BYTEORD"  value="4,3,2,1" />
         <Keyword name="$DATATYPE"  value="F" />
         <Keyword name="$NEXTDATA"  value="0" />
         <Keyword name="CREATOR"  value="BD FACSDiva Software Version 8.0.1" />
         <Keyword name="TUBE NAME"  value="KO DTT 24hr" />
         <Keyword name="$SRC"  value="20210717 DTT revoery" />
         <Keyword name="EXPERIMENT NAME"  value="20210717 DTT 2hr recovery" />
         <Keyword name="GUID"  value="52be2da4-122e-4962-a2cf-18efb6ae66ad" />
         <Keyword name="$DATE"  value="17-JUL-2021" />
         <Keyword name="$BTIM"  value="08:52:18" />
         <Keyword name="$ETIM"  value="08:53:01" />
         <Keyword name="$CYT"  value="LSRII" />
         <Keyword name="SETTINGS"  value="Cytometer" />
         <Keyword name="CYTNUM"  value="1" />
         <Keyword name="WINDOW EXTENSION"  value="10.00" />
         <Keyword name="EXPORT USER NAME"  value="Rutkowski" />
         <Keyword name="EXPORT TIME"  value="17-JUL-2021-09:18:04" />
         <Keyword name="$OP"  value="Rutkowski" />
         <Keyword name="FSC ASF"  value="0.60" />
         <Keyword name="AUTOBS"  value="TRUE" />
         <Keyword name="$INST"  value="UofIFlowCytometry" />
         <Keyword name="LASER1NAME"  value="Blue" />
         <Keyword name="LASER1DELAY"  value="0.00" />
         <Keyword name="LASER1ASF"  value="0.70" />
         <Keyword name="LASER2NAME"  value="Red" />
         <Keyword name="LASER2DELAY"  value="37.02" />
         <Keyword name="LASER2ASF"  value="0.83" />
         <Keyword name="LASER3NAME"  value="Violet" />
         <Keyword name="LASER3DELAY"  value="18.87" />
         <Keyword name="LASER3ASF"  value="0.67" />
         <Keyword name="LASER4NAME"  value="Y_G" />
         <Keyword name="LASER4DELAY"  value="57.70" />
         <Keyword name="LASER4ASF"  value="1.04" />
         <Keyword name="$TIMESTEP"  value="0.01" />
         <Keyword name="SPILL"  value="2,Alexa 647-A,PI 561-A,1,0,0.004,1" />
         <Keyword name="APPLY COMPENSATION"  value="TRUE" />
         <Keyword name="THRESHOLD"  value="FSC,600" />
         <Keyword name="$P1N"  value="FSC-A" />
         <Keyword name="$P1R"  value="262144" />
         <Keyword name="$P1B"  value="32" />
         <Keyword name="$P1E"  value="0,0" />
         <Keyword name="$P1V"  value="132" />
         <Keyword name="$P1G"  value="1.0" />
         <Keyword name="P1DISPLAY"  value="LOG" />
         <Keyword name="P1BS"  value="0" />
         <Keyword name="P1MS"  value="0" />
         <Keyword name="$P2N"  value="FSC-W" />
         <Keyword name="$P2R"  value="262144" />
         <Keyword name="$P2B"  value="32" />
         <Keyword name="$P2E"  value="0,0" />
         <Keyword name="$P2V"  value="132" />
         <Keyword name="$P2G"  value="1.0" />
         <Keyword name="P2BS"  value="-1" />
         <Keyword name="P2MS"  value="0" />
         <Keyword name="$P3N"  value="SSC-A" />
         <Keyword name="$P3R"  value="262144" />
         <Keyword name="$P3B"  value="32" />
         <Keyword name="$P3E"  value="0,0" />
         <Keyword name="$P3V"  value="148" />
         <Keyword name="$P3G"  value="1.0" />
         <Keyword name="P3DISPLAY"  value="LOG" />
         <Keyword name="P3BS"  value="0" />
         <Keyword name="P3MS"  value="0" />
         <Keyword name="$P4N"  value="Alexa 647-A" />
         <Keyword name="$P4R"  value="262144" />
         <Keyword name="$P4B"  value="32" />
         <Keyword name="$P4E"  value="0,0" />
         <Keyword name="$P4V"  value="330" />
         <Keyword name="$P4G"  value="1.0" />
         <Keyword name="P4DISPLAY"  value="LOG" />
         <Keyword name="P4BS"  value="255" />
         <Keyword name="P4MS"  value="0" />
         <Keyword name="$P5N"  value="PI 561-A" />
         <Keyword name="$P5R"  value="262144" />
         <Keyword name="$P5B"  value="32" />
         <Keyword name="$P5E"  value="0,0" />
         <Keyword name="$P5V"  value="379" />
         <Keyword name="$P5G"  value="1.0" />
         <Keyword name="P5DISPLAY"  value="LIN" />
         <Keyword name="P5BS"  value="253" />
         <Keyword name="P5MS"  value="0" />
         <Keyword name="$P6N"  value="PI 561-W" />
         <Keyword name="$P6R"  value="262144" />
         <Keyword name="$P6B"  value="32" />
         <Keyword name="$P6E"  value="0,0" />
         <Keyword name="$P6V"  value="379" />
         <Keyword name="$P6G"  value="1.0" />
         <Keyword name="P6BS"  value="-1" />
         <Keyword name="P6MS"  value="0" />
         <Keyword name="$P7N"  value="Time" />
         <Keyword name="$P7R"  value="262144" />
         <Keyword name="$P7B"  value="32" />
         <Keyword name="$P7E"  value="0,0" />
         <Keyword name="$P7G"  value="0.01" />
         <Keyword name="P7BS"  value="0" />
         <Keyword name="P7MS"  value="0" />
         <Keyword name="CST BEADS LOT ID"  value="86415" />
         <Keyword name="CST BEADS EXPIRED"  value="False" />
         <Keyword name="$P1S"  value="" />
         <Keyword name="$P2S"  value="" />
         <Keyword name="$P3S"  value="" />
         <Keyword name="$P4S"  value="" />
         <Keyword name="$P5S"  value="" />
         <Keyword name="$P6S"  value="" />
         <Keyword name="$P7S"  value="" />
         <Keyword name="$P8N"  value="Comp-Alexa 647-A" />
         <Keyword name="$P8S"  value="" />
         <Keyword name="$P8R"  value="262144" />
         <Keyword name="$P9N"  value="Comp-PI 561-A" />
         <Keyword name="$P9S"  value="" />
         <Keyword name="$P9R"  value="262144" />
       </Keywords>
       <SampleNode name="20210717 DTT revoery_KO DTT 24hr_019.fcs"  annotation=""  owningGroup=""  expanded="1"  sortPriority="10"  count="20782"  sampleID="29" >
         <Graph smoothing="0"  backColor="#ffffff"  foreColor="#000000"  type="Pseudocolor"  fast="1" >
           <Axis dimension="x"  name="FSC-A"  label=""  auto="auto" />
           <Axis dimension="y"  name="SSC-A"  label=""  auto="auto" />
           <GraphSettings level="5%"  smoothingHighResolution="1"  contourHighResolution="1"  histogramSmoothingCount="0"  graphResolution="256"  showOutliers="0"  drawLargeDots="0"  dotsToDraw="8000"  tint="le.chartfill.tinted.40"  lineWeight="le.lineweight.normal"  lineStyle="le.linestyle.solid" />
           <GraphEnvironment showGrid="0"  showAxes="tnlTNL"  showGates="1"  showFreqOnPlots="1"  showGateNameOnPlots="1"  showMedians="0"  showUncomped="0"  addEventParam="0"  lastYAxisName="" >
             <TextTraits font="SansSerif"  size="11"  name="Labels"  style="plain"  color="#000000"  background="#00ffffff"  just="left" />
             <TextTraits font="SansSerif"  size="11"  name="LayoutGates"  style="plain"  color="#000000"  background="#00ffffff"  just="left" />
             <TextTraits font="SansSerif"  size="9"  name="Numbers"  style="plain"  color="#000000"  background="#00ffffff"  just="left" />
             <TextTraits font="SansSerif"  size="9"  name="Legend"  style="plain"  color="#000000"  background="#00ffffff"  just="left" />
           </GraphEnvironment>
         </Graph>
         <Subpopulations>
           <Population name="cells"  annotation=""  owningGroup="All Samples"  expanded="1"  sortPriority="10"  count="15965" >
             <Graph smoothing="0"  backColor="#ffffff"  foreColor="#000000"  heatMapStatParameter="Comp-Alexa 647-A"  type="Pseudocolor"  fast="1" >
               <Axis dimension="x"  name="FSC-A"  label=""  auto="auto" />
               <Axis dimension="y"  name="FSC-W"  label=""  auto="auto" />
               <GraphSettings level="5%"  smoothingHighResolution="1"  contourHighResolution="1"  histogramSmoothingCount="0"  graphResolution="256"  showOutliers="0"  drawLargeDots="0"  dotsToDraw="8000"  tint="le.chartfill.tinted.40"  lineWeight="le.lineweight.normal"  lineStyle="le.linestyle.solid" />
               <GraphEnvironment showGrid="0"  showAxes="tnlTNL"  showGates="1"  showFreqOnPlots="1"  showGateNameOnPlots="1"  showMedians="0"  showUncomped="0"  addEventParam="0"  lastYAxisName="" >
                 <TextTraits font="SansSerif"  size="11"  name="Labels"  style="plain"  color="#000000"  background="#00ffffff"  just="left" />
                 <TextTraits font="SansSerif"  size="11"  name="LayoutGates"  style="plain"  color="#000000"  background="#00ffffff"  just="left" />
                 <TextTraits font="SansSerif"  size="9"  name="Numbers"  style="plain"  color="#000000"  background="#00ffffff"  just="left" />
                 <TextTraits font="SansSerif"  size="9"  name="Legend"  style="plain"  color="#000000"  background="#00ffffff"  just="left" />
                 <WindowPosition x="0"  y="0"  width="390"  height="582"  displayed="0"  panelState="---" />
               </GraphEnvironment>
             </Graph>
             <Gate gating:id="ID448717260" >
               <gating:PolygonGate eventsInside="1"  annoOffsetX="-81"  annoOffsetY="-26"  tint="#000000"  isTinted="0"  lineWeight="Normal"  userDefined="1"  quadId="-1"  gateResolution="256" >
                 <gating:dimension>
                   <data-type:fcs-dimension data-type:name="FSC-A" />
                 </gating:dimension>
                 <gating:dimension>
                   <data-type:fcs-dimension data-type:name="SSC-A" />
                 </gating:dimension>
                 <gating:vertex>
                   <gating:coordinate data-type:value="70854.0816228617" />
                   <gating:coordinate data-type:value="125042.5437007123" />
                 </gating:vertex>
                 <gating:vertex>
                   <gating:coordinate data-type:value="8870.9785290007" />
                   <gating:coordinate data-type:value="9976.9779812933" />
                 </gating:vertex>
                 <gating:vertex>
                   <gating:coordinate data-type:value="4532.3632116684" />
                   <gating:coordinate data-type:value="1930.5615797524" />
                 </gating:vertex>
                 <gating:vertex>
                   <gating:coordinate data-type:value="7327.249514875" />
                   <gating:coordinate data-type:value="583.8533717454" />
                 </gating:vertex>
                 <gating:vertex>
                   <gating:coordinate data-type:value="24035.5227404624" />
                   <gating:coordinate data-type:value="642.0927658149" />
                 </gating:vertex>
                 <gating:vertex>
                   <gating:coordinate data-type:value="165071.0466007559" />
                   <gating:coordinate data-type:value="3614.1115947551" />
                 </gating:vertex>
                 <gating:vertex>
                   <gating:coordinate data-type:value="213008.4594482" />
                   <gating:coordinate data-type:value="65405.2047817211" />
                 </gating:vertex>
                 <gating:vertex>
                   <gating:coordinate data-type:value="151636.9177581619" />
                   <gating:coordinate data-type:value="119367.1992585343" />
                 </gating:vertex>
               </gating:PolygonGate>
             </Gate>
             <Subpopulations>
               <Population name="Single Cells"  annotation=""  owningGroup="All Samples"  expanded="1"  sortPriority="10"  count="14622" >
                 <Graph smoothing="0"  backColor="#ffffff"  foreColor="#000000"  heatMapStatParameter="Comp-Alexa 647-A"  type="Pseudocolor"  fast="1" >
                   <Axis dimension="x"  name="FSC-A"  label=""  auto="auto" />
                   <Axis dimension="y"  name="FSC-W"  label=""  auto="auto" />
                   <GraphSettings level="5%"  smoothingHighResolution="1"  contourHighResolution="1"  histogramSmoothingCount="0"  graphResolution="256"  showOutliers="0"  drawLargeDots="0"  dotsToDraw="8000"  tint="le.chartfill.tinted.40"  lineWeight="le.lineweight.normal"  lineStyle="le.linestyle.solid" />
                   <GraphEnvironment showGrid="0"  showAxes="tnlTNL"  showGates="1"  showFreqOnPlots="1"  showGateNameOnPlots="1"  showMedians="0"  showUncomped="0"  addEventParam="0"  lastYAxisName="" >
                     <TextTraits font="SansSerif"  size="11"  name="Labels"  style="plain"  color="#000000"  background="#00ffffff"  just="left" />
                     <TextTraits font="SansSerif"  size="11"  name="LayoutGates"  style="plain"  color="#000000"  background="#00ffffff"  just="left" />
                     <TextTraits font="SansSerif"  size="9"  name="Numbers"  style="plain"  color="#000000"  background="#00ffffff"  just="left" />
                     <TextTraits font="SansSerif"  size="9"  name="Legend"  style="plain"  color="#000000"  background="#00ffffff"  just="left" />
                     <WindowPosition x="0"  y="0"  width="390"  height="582"  displayed="1"  panelState="---" />
                   </GraphEnvironment>
                 </Graph>
                 <Gate gating:id="ID1170771093"  gating:parent_id="ID448717260" >
                   <gating:PolygonGate eventsInside="1"  annoOffsetX="0"  annoOffsetY="0"  tint="#000000"  isTinted="0"  lineWeight="Normal"  userDefined="1"  quadId="-1"  gateResolution="256" >
                     <gating:dimension>
                       <data-type:fcs-dimension data-type:name="FSC-A" />
                     </gating:dimension>
                     <gating:dimension>
                       <data-type:fcs-dimension data-type:name="FSC-W" />
                     </gating:dimension>
                     <gating:vertex>
                       <gating:coordinate data-type:value="3794.1590076051" />
                       <gating:coordinate data-type:value="106307.2442396313" />
                     </gating:vertex>
                     <gating:vertex>
                       <gating:coordinate data-type:value="13653.6391068453" />
                       <gating:coordinate data-type:value="73690.2488479263" />
                     </gating:vertex>
                     <gating:vertex>
                       <gating:coordinate data-type:value="55076.4614894126" />
                       <gating:coordinate data-type:value="72482.2119815668" />
                     </gating:vertex>
                     <gating:vertex>
                       <gating:coordinate data-type:value="108044.7671065073" />
                       <gating:coordinate data-type:value="119595.6497695853" />
                     </gating:vertex>
                     <gating:vertex>
                       <gating:coordinate data-type:value="99284.0679902505" />
                       <gating:coordinate data-type:value="143756.3870967742" />
                     </gating:vertex>
                     <gating:vertex>
                       <gating:coordinate data-type:value="46592.9800862002" />
                       <gating:coordinate data-type:value="158252.8294930876" />
                     </gating:vertex>
                     <gating:vertex>
                       <gating:coordinate data-type:value="17364.3039291682" />
                       <gating:coordinate data-type:value="159460.866359447" />
                     </gating:vertex>
                     <gating:vertex>
                       <gating:coordinate data-type:value="6303.575900227" />
                       <gating:coordinate data-type:value="144964.4239631337" />
                     </gating:vertex>
                     <gating:vertex>
                       <gating:coordinate data-type:value="3537.6449011668" />
                       <gating:coordinate data-type:value="120803.6866359447" />
                     </gating:vertex>
                   </gating:PolygonGate>
                 </Gate>
                 <Subpopulations>
                   <Population name="Comp-PI 561-A, PI 561-W subset"  annotation=""  owningGroup="All Samples"  expanded="1"  sortPriority="10"  count="10580" >
                     <Graph smoothing="0"  backColor="#ffffff"  foreColor="#000000"  heatMapStatParameter="Comp-Alexa 647-A"  type="Pseudocolor"  fast="1" >
                       <Axis dimension="x"  name="Comp-PI 561-A"  label=""  auto="auto" />
                       <Axis dimension="y"  name="Comp-Alexa 647-A"  label=""  auto="auto" />
                       <GraphSettings level="5%"  smoothingHighResolution="1"  contourHighResolution="1"  histogramSmoothingCount="0"  graphResolution="256"  showOutliers="0"  drawLargeDots="0"  dotsToDraw="8000"  tint="le.chartfill.tinted.40"  lineWeight="le.lineweight.normal"  lineStyle="le.linestyle.solid" />
                       <GraphEnvironment showGrid="0"  showAxes="tnlTNL"  showGates="1"  showFreqOnPlots="1"  showGateNameOnPlots="1"  showMedians="0"  showUncomped="0"  addEventParam="0"  lastYAxisName="" >
                         <TextTraits font="SansSerif"  size="11"  name="Labels"  style="plain"  color="#000000"  background="#00ffffff"  just="left" />
                         <TextTraits font="SansSerif"  size="11"  name="LayoutGates"  style="plain"  color="#000000"  background="#00ffffff"  just="left" />
                         <TextTraits font="SansSerif"  size="9"  name="Numbers"  style="plain"  color="#000000"  background="#00ffffff"  just="left" />
                         <TextTraits font="SansSerif"  size="9"  name="Legend"  style="plain"  color="#000000"  background="#00ffffff"  just="left" />
                         <WindowPosition x="0"  y="0"  width="390"  height="582"  displayed="0"  panelState="---" />
                       </GraphEnvironment>
                     </Graph>
                     <Gate gating:id="ID1308372444"  gating:parent_id="ID1170771093" >
                       <gating:PolygonGate eventsInside="1"  annoOffsetX="-10"  annoOffsetY="114"  tint="#000000"  isTinted="0"  lineWeight="Normal"  userDefined="1"  quadId="-1"  gateResolution="256" >
                         <gating:dimension>
                           <data-type:fcs-dimension data-type:name="Comp-PI 561-A" />
                         </gating:dimension>
                         <gating:dimension>
                           <data-type:fcs-dimension data-type:name="PI 561-W" />
                         </gating:dimension>
                         <gating:vertex>
                           <gating:coordinate data-type:value="87963.4212605042" />
                           <gating:coordinate data-type:value="165297.264393893" />
                         </gating:vertex>
                         <gating:vertex>
                           <gating:coordinate data-type:value="57310.5471848739" />
                           <gating:coordinate data-type:value="130990.4168593016" />
                         </gating:vertex>
                         <gating:vertex>
                           <gating:coordinate data-type:value="55977.8135294118" />
                           <gating:coordinate data-type:value="51969.2188174191" />
                         </gating:vertex>
                         <gating:vertex>
                           <gating:coordinate data-type:value="66639.6827731092" />
                           <gating:coordinate data-type:value="49639.3142957678" />
                         </gating:vertex>
                         <gating:vertex>
                           <gating:coordinate data-type:value="114618.0943697479" />
                           <gating:coordinate data-type:value="51969.2188174191" />
                         </gating:vertex>
                         <gating:vertex>
                           <gating:coordinate data-type:value="150601.9030672269" />
                           <gating:coordinate data-type:value="51969.2188174191" />
                         </gating:vertex>
                         <gating:vertex>
                           <gating:coordinate data-type:value="194582.113697479" />
                           <gating:coordinate data-type:value="51969.2188174191" />
                         </gating:vertex>
                         <gating:vertex>
                           <gating:coordinate data-type:value="239895.0579831933" />
                           <gating:coordinate data-type:value="59650.6934764433" />
                         </gating:vertex>
                         <gating:vertex>
                           <gating:coordinate data-type:value="261218.7964705882" />
                           <gating:coordinate data-type:value="90375.5363066541" />
                         </gating:vertex>
                         <gating:vertex>
                           <gating:coordinate data-type:value="259886.062815126" />
                           <gating:coordinate data-type:value="181436.7249592298" />
                         </gating:vertex>
                         <gating:vertex>
                           <gating:coordinate data-type:value="233231.3897058823" />
                           <gating:coordinate data-type:value="157777.7762272666" />
                         </gating:vertex>
                         <gating:vertex>
                           <gating:coordinate data-type:value="215905.8521848739" />
                           <gating:coordinate data-type:value="157777.7762272666" />
                         </gating:vertex>
                         <gating:vertex>
                           <gating:coordinate data-type:value="175923.8425210084" />
                           <gating:coordinate data-type:value="150602.7813013778" />
                         </gating:vertex>
                         <gating:vertex>
                           <gating:coordinate data-type:value="130610.8982352941" />
                           <gating:coordinate data-type:value="137223.8249798283" />
                         </gating:vertex>
                         <gating:vertex>
                           <gating:coordinate data-type:value="101290.7578151261" />
                           <gating:coordinate data-type:value="130990.4168593016" />
                         </gating:vertex>
                         <gating:vertex>
                           <gating:coordinate data-type:value="71970.617394958" />
                           <gating:coordinate data-type:value="130990.4168593016" />
                         </gating:vertex>
                         <gating:vertex>
                           <gating:coordinate data-type:value="59976.0144957983" />
                           <gating:coordinate data-type:value="130990.4168593016" />
                         </gating:vertex>
                       </gating:PolygonGate>
                     </Gate>
                     <Subpopulations>
                       <Population name="Comp-PI 561-A, Comp-Alexa 647-A subset"  annotation=""  owningGroup="All Samples"  expanded="1"  sortPriority="10"  count="1108" >
                         <Graph smoothing="0"  backColor="#ffffff"  foreColor="#000000"  heatMapStatParameter="Comp-Alexa 647-A"  type="Pseudocolor"  fast="1" >
                           <Axis dimension="x"  name="Comp-PI 561-A"  label=""  auto="auto" />
                           <Axis dimension="y"  name="Comp-Alexa 647-A"  label=""  auto="auto" />
                           <GraphSettings level="5%"  smoothingHighResolution="1"  contourHighResolution="1"  histogramSmoothingCount="0"  graphResolution="256"  showOutliers="0"  drawLargeDots="0"  dotsToDraw="8000"  tint="le.chartfill.tinted.40"  lineWeight="le.lineweight.normal"  lineStyle="le.linestyle.solid" />
                           <GraphEnvironment showGrid="0"  showAxes="tnlTNL"  showGates="1"  showFreqOnPlots="1"  showGateNameOnPlots="1"  showMedians="0"  showUncomped="0"  addEventParam="0"  lastYAxisName="" >
                             <TextTraits font="SansSerif"  size="11"  name="Labels"  style="plain"  color="#000000"  background="#00ffffff"  just="left" />
                             <TextTraits font="SansSerif"  size="11"  name="LayoutGates"  style="plain"  color="#000000"  background="#00ffffff"  just="left" />
                             <TextTraits font="SansSerif"  size="9"  name="Numbers"  style="plain"  color="#000000"  background="#00ffffff"  just="left" />
                             <TextTraits font="SansSerif"  size="9"  name="Legend"  style="plain"  color="#000000"  background="#00ffffff"  just="left" />
                             <WindowPosition x="1012"  y="106"  width="390"  height="582"  displayed="1"  panelState="---" />
                           </GraphEnvironment>
                         </Graph>
                         <Gate gating:id="ID1847337138"  gating:parent_id="ID1308372444" >
                           <gating:RectangleGate eventsInside="1"  annoOffsetX="1"  annoOffsetY="-60"  tint="#000000"  isTinted="0"  lineWeight="Normal"  userDefined="1"  percentX="0"  percentY="0" >
                             <gating:dimension gating:min="23992.205798319326"  gating:max="302533.53978991596" >
                               <data-type:fcs-dimension data-type:name="Comp-PI 561-A" />
                             </gating:dimension>
                             <gating:dimension gating:min="864.8870997882393"  gating:max="41337.4363362247" >
                               <data-type:fcs-dimension data-type:name="Comp-Alexa 647-A" />
                             </gating:dimension>
                           </gating:RectangleGate>
                         </Gate>
                       </Population>
                     </Subpopulations>
                   </Population>
                 </Subpopulations>
               </Population>
             </Subpopulations>
           </Population>
         </Subpopulations>
       </SampleNode>
     </Sample>
     <Sample>
       <DataSet uri="file:/Z:/RutkowskiDT/Violet%20LSR/Listmode%20Data%20Files/20210717%20DTT%202hr%20recovery%20Edu%20PI%20pulse%20labeling/20210717%20DTT%202hr%20recovery/20210717%20DTT%20revoery_WT%200%200hr_004.fcs"  sampleID="31" />
       <transforms:spilloverMatrix spectral="0"  prefix="Comp-"  name="Acquisition-defined"  editable="0"  color="#c0c0c0"  version="FlowJo-10.8.0"  status="FINALIZED"  transforms:id="df270b8a-0c50-49f7-87f2-09982be6a25c"  suffix="" >
         <data-type:parameters>
           <data-type:parameter data-type:name="Alexa 647-A"  userProvidedCompInfix="Comp-Alexa 647-A" />
           <data-type:parameter data-type:name="PI 561-A"  userProvidedCompInfix="Comp-PI 561-A" />
         </data-type:parameters>
         <transforms:spillover data-type:parameter="Alexa 647-A"  userProvidedCompInfix="Comp-Alexa 647-A" >
           <transforms:coefficient data-type:parameter="Alexa 647-A"  transforms:value="1" />
           <transforms:coefficient data-type:parameter="PI 561-A"  transforms:value="0" />
         </transforms:spillover>
         <transforms:spillover data-type:parameter="PI 561-A"  userProvidedCompInfix="Comp-PI 561-A" >
           <transforms:coefficient data-type:parameter="Alexa 647-A"  transforms:value="0.0040000002" />
           <transforms:coefficient data-type:parameter="PI 561-A"  transforms:value="1" />
         </transforms:spillover>
       </transforms:spilloverMatrix>
       <Transformations>
         <transforms:biex transforms:length="256"  transforms:maxRange="262144"  transforms:neg="0"  transforms:width="-100"  transforms:pos="4.418539922" >
           <data-type:parameter data-type:name="FSC-A" />
         </transforms:biex>
         <transforms:linear transforms:minRange="0"  transforms:maxRange="262144"  gain="1" >
           <data-type:parameter data-type:name="FSC-W" />
         </transforms:linear>
         <transforms:biex transforms:length="256"  transforms:maxRange="262144"  transforms:neg="0"  transforms:width="-100"  transforms:pos="4.418539922" >
           <data-type:parameter data-type:name="SSC-A" />
         </transforms:biex>
         <transforms:biex transforms:length="256"  transforms:maxRange="262144"  transforms:neg="0"  transforms:width="-100"  transforms:pos="4.418539922" >
           <data-type:parameter data-type:name="Alexa 647-A" />
         </transforms:biex>
         <transforms:linear transforms:minRange="3"  transforms:maxRange="317193.61"  gain="1" >
           <data-type:parameter data-type:name="PI 561-A" />
         </transforms:linear>
         <transforms:biex transforms:length="256"  transforms:maxRange="262144"  transforms:neg="0"  transforms:width="-100"  transforms:pos="4.418539922" >
           <data-type:parameter data-type:name="PI 561-W" />
         </transforms:biex>
         <transforms:linear transforms:minRange="0.6138000626"  transforms:maxRange="30"  gain="0.0104387766" >
           <data-type:parameter data-type:name="Time" />
         </transforms:linear>
         <transforms:biex transforms:length="256"  transforms:maxRange="262144"  transforms:neg="0"  transforms:width="-100"  transforms:pos="4.418539922" >
           <data-type:parameter data-type:name="Comp-Alexa 647-A" />
         </transforms:biex>
         <transforms:linear transforms:minRange="3"  transforms:maxRange="317193.61"  gain="1" >
           <data-type:parameter data-type:name="Comp-PI 561-A" />
         </transforms:linear>
       </Transformations>
       <Keywords>
         <Keyword name="FJ_FCS_VERSION"  value="3" />
         <Keyword name="$BEGINANALYSIS"  value="0" />
         <Keyword name="$ENDANALYSIS"  value="0" />
         <Keyword name="$BEGINSTEXT"  value="0" />
         <Keyword name="$ENDSTEXT"  value="0" />
         <Keyword name="$BEGINDATA"  value="1822" />
         <Keyword name="$ENDDATA"  value="440777             " />
         <Keyword name="$FIL"  value="20210717 DTT revoery_WT 0 0hr_004.fcs" />
         <Keyword name="$SYS"  value="Windows 7 6.1" />
         <Keyword name="$TOT"  value="15677              " />
         <Keyword name="$PAR"  value="7" />
         <Keyword name="$MODE"  value="L" />
         <Keyword name="$BYTEORD"  value="4,3,2,1" />
         <Keyword name="$DATATYPE"  value="F" />
         <Keyword name="$NEXTDATA"  value="0" />
         <Keyword name="CREATOR"  value="BD FACSDiva Software Version 8.0.1" />
         <Keyword name="TUBE NAME"  value="WT 0 0hr" />
         <Keyword name="$SRC"  value="20210717 DTT revoery" />
         <Keyword name="EXPERIMENT NAME"  value="20210717 DTT 2hr recovery" />
         <Keyword name="GUID"  value="8c2e2a55-1c7a-495e-b374-f7fba1aed95a" />
         <Keyword name="$DATE"  value="17-JUL-2021" />
         <Keyword name="$BTIM"  value="08:34:44" />
         <Keyword name="$ETIM"  value="08:35:14" />
         <Keyword name="$CYT"  value="LSRII" />
         <Keyword name="SETTINGS"  value="Cytometer" />
         <Keyword name="CYTNUM"  value="1" />
         <Keyword name="WINDOW EXTENSION"  value="10.00" />
         <Keyword name="EXPORT USER NAME"  value="Rutkowski" />
         <Keyword name="EXPORT TIME"  value="17-JUL-2021-09:18:03" />
         <Keyword name="$OP"  value="Rutkowski" />
         <Keyword name="FSC ASF"  value="0.60" />
         <Keyword name="AUTOBS"  value="TRUE" />
         <Keyword name="$INST"  value="UofIFlowCytometry" />
         <Keyword name="LASER1NAME"  value="Blue" />
         <Keyword name="LASER1DELAY"  value="0.00" />
         <Keyword name="LASER1ASF"  value="0.70" />
         <Keyword name="LASER2NAME"  value="Red" />
         <Keyword name="LASER2DELAY"  value="37.02" />
         <Keyword name="LASER2ASF"  value="0.83" />
         <Keyword name="LASER3NAME"  value="Violet" />
         <Keyword name="LASER3DELAY"  value="18.87" />
         <Keyword name="LASER3ASF"  value="0.67" />
         <Keyword name="LASER4NAME"  value="Y_G" />
         <Keyword name="LASER4DELAY"  value="57.70" />
         <Keyword name="LASER4ASF"  value="1.04" />
         <Keyword name="$TIMESTEP"  value="0.01" />
         <Keyword name="SPILL"  value="2,Alexa 647-A,PI 561-A,1,0,0.004,1" />
         <Keyword name="APPLY COMPENSATION"  value="TRUE" />
         <Keyword name="THRESHOLD"  value="FSC,600" />
         <Keyword name="$P1N"  value="FSC-A" />
         <Keyword name="$P1R"  value="262144" />
         <Keyword name="$P1B"  value="32" />
         <Keyword name="$P1E"  value="0,0" />
         <Keyword name="$P1V"  value="132" />
         <Keyword name="$P1G"  value="1.0" />
         <Keyword name="P1DISPLAY"  value="LOG" />
         <Keyword name="P1BS"  value="0" />
         <Keyword name="P1MS"  value="0" />
         <Keyword name="$P2N"  value="FSC-W" />
         <Keyword name="$P2R"  value="262144" />
         <Keyword name="$P2B"  value="32" />
         <Keyword name="$P2E"  value="0,0" />
         <Keyword name="$P2V"  value="132" />
         <Keyword name="$P2G"  value="1.0" />
         <Keyword name="P2BS"  value="-1" />
         <Keyword name="P2MS"  value="0" />
         <Keyword name="$P3N"  value="SSC-A" />
         <Keyword name="$P3R"  value="262144" />
         <Keyword name="$P3B"  value="32" />
         <Keyword name="$P3E"  value="0,0" />
         <Keyword name="$P3V"  value="148" />
         <Keyword name="$P3G"  value="1.0" />
         <Keyword name="P3DISPLAY"  value="LOG" />
         <Keyword name="P3BS"  value="0" />
         <Keyword name="P3MS"  value="0" />
         <Keyword name="$P4N"  value="Alexa 647-A" />
         <Keyword name="$P4R"  value="262144" />
         <Keyword name="$P4B"  value="32" />
         <Keyword name="$P4E"  value="0,0" />
         <Keyword name="$P4V"  value="330" />
         <Keyword name="$P4G"  value="1.0" />
         <Keyword name="P4DISPLAY"  value="LOG" />
         <Keyword name="P4BS"  value="105" />
         <Keyword name="P4MS"  value="0" />
         <Keyword name="$P5N"  value="PI 561-A" />
         <Keyword name="$P5R"  value="262144" />
         <Keyword name="$P5B"  value="32" />
         <Keyword name="$P5E"  value="0,0" />
         <Keyword name="$P5V"  value="379" />
         <Keyword name="$P5G"  value="1.0" />
         <Keyword name="P5DISPLAY"  value="LIN" />
         <Keyword name="P5BS"  value="270" />
         <Keyword name="P5MS"  value="0" />
         <Keyword name="$P6N"  value="PI 561-W" />
         <Keyword name="$P6R"  value="262144" />
         <Keyword name="$P6B"  value="32" />
         <Keyword name="$P6E"  value="0,0" />
         <Keyword name="$P6V"  value="379" />
         <Keyword name="$P6G"  value="1.0" />
         <Keyword name="P6BS"  value="-1" />
         <Keyword name="P6MS"  value="0" />
         <Keyword name="$P7N"  value="Time" />
         <Keyword name="$P7R"  value="262144" />
         <Keyword name="$P7B"  value="32" />
         <Keyword name="$P7E"  value="0,0" />
         <Keyword name="$P7G"  value="0.01" />
         <Keyword name="P7BS"  value="0" />
         <Keyword name="P7MS"  value="0" />
         <Keyword name="CST BEADS LOT ID"  value="86415" />
         <Keyword name="CST BEADS EXPIRED"  value="False" />
         <Keyword name="$P1S"  value="" />
         <Keyword name="$P2S"  value="" />
         <Keyword name="$P3S"  value="" />
         <Keyword name="$P4S"  value="" />
         <Keyword name="$P5S"  value="" />
         <Keyword name="$P6S"  value="" />
         <Keyword name="$P7S"  value="" />
         <Keyword name="$P8N"  value="Comp-Alexa 647-A" />
         <Keyword name="$P8S"  value="" />
         <Keyword name="$P8R"  value="262144" />
         <Keyword name="$P9N"  value="Comp-PI 561-A" />
         <Keyword name="$P9S"  value="" />
         <Keyword name="$P9R"  value="262144" />
       </Keywords>
       <SampleNode name="20210717 DTT revoery_WT 0 0hr_004.fcs"  annotation=""  owningGroup=""  expanded="1"  sortPriority="10"  count="15677"  sampleID="31" >
         <Graph smoothing="0"  backColor="#ffffff"  foreColor="#000000"  type="Pseudocolor"  fast="1" >
           <Axis dimension="x"  name="FSC-A"  label=""  auto="auto" />
           <Axis dimension="y"  name="SSC-A"  label=""  auto="auto" />
           <GraphSettings level="5%"  smoothingHighResolution="1"  contourHighResolution="1"  histogramSmoothingCount="0"  graphResolution="256"  showOutliers="0"  drawLargeDots="0"  dotsToDraw="8000"  tint="le.chartfill.tinted.40"  lineWeight="le.lineweight.normal"  lineStyle="le.linestyle.solid" />
           <GraphEnvironment showGrid="0"  showAxes="tnlTNL"  showGates="1"  showFreqOnPlots="1"  showGateNameOnPlots="1"  showMedians="0"  showUncomped="0"  addEventParam="0"  lastYAxisName="" >
             <TextTraits font="SansSerif"  size="11"  name="Labels"  style="plain"  color="#000000"  background="#00ffffff"  just="left" />
             <TextTraits font="SansSerif"  size="11"  name="LayoutGates"  style="plain"  color="#000000"  background="#00ffffff"  just="left" />
             <TextTraits font="SansSerif"  size="9"  name="Numbers"  style="plain"  color="#000000"  background="#00ffffff"  just="left" />
             <TextTraits font="SansSerif"  size="9"  name="Legend"  style="plain"  color="#000000"  background="#00ffffff"  just="left" />
           </GraphEnvironment>
         </Graph>
         <Subpopulations>
           <Population name="cells"  annotation=""  owningGroup="All Samples"  expanded="1"  sortPriority="10"  count="12870" >
             <Graph smoothing="0"  backColor="#ffffff"  foreColor="#000000"  heatMapStatParameter="Comp-Alexa 647-A"  type="Pseudocolor"  fast="1" >
               <Axis dimension="x"  name="FSC-A"  label=""  auto="auto" />
               <Axis dimension="y"  name="FSC-W"  label=""  auto="auto" />
               <GraphSettings level="5%"  smoothingHighResolution="1"  contourHighResolution="1"  histogramSmoothingCount="0"  graphResolution="256"  showOutliers="0"  drawLargeDots="0"  dotsToDraw="8000"  tint="le.chartfill.tinted.40"  lineWeight="le.lineweight.normal"  lineStyle="le.linestyle.solid" />
               <GraphEnvironment showGrid="0"  showAxes="tnlTNL"  showGates="1"  showFreqOnPlots="1"  showGateNameOnPlots="1"  showMedians="0"  showUncomped="0"  addEventParam="0"  lastYAxisName="" >
                 <TextTraits font="SansSerif"  size="11"  name="Labels"  style="plain"  color="#000000"  background="#00ffffff"  just="left" />
                 <TextTraits font="SansSerif"  size="11"  name="LayoutGates"  style="plain"  color="#000000"  background="#00ffffff"  just="left" />
                 <TextTraits font="SansSerif"  size="9"  name="Numbers"  style="plain"  color="#000000"  background="#00ffffff"  just="left" />
                 <TextTraits font="SansSerif"  size="9"  name="Legend"  style="plain"  color="#000000"  background="#00ffffff"  just="left" />
                 <WindowPosition x="0"  y="0"  width="390"  height="582"  displayed="0"  panelState="---" />
               </GraphEnvironment>
             </Graph>
             <Gate gating:id="ID631185505" >
               <gating:PolygonGate eventsInside="1"  annoOffsetX="-81"  annoOffsetY="-26"  tint="#000000"  isTinted="0"  lineWeight="Normal"  userDefined="1"  quadId="-1"  gateResolution="256" >
                 <gating:dimension>
                   <data-type:fcs-dimension data-type:name="FSC-A" />
                 </gating:dimension>
                 <gating:dimension>
                   <data-type:fcs-dimension data-type:name="SSC-A" />
                 </gating:dimension>
                 <gating:vertex>
                   <gating:coordinate data-type:value="70854.0816228617" />
                   <gating:coordinate data-type:value="125042.5437007123" />
                 </gating:vertex>
                 <gating:vertex>
                   <gating:coordinate data-type:value="8870.9785290007" />
                   <gating:coordinate data-type:value="9976.9779812933" />
                 </gating:vertex>
                 <gating:vertex>
                   <gating:coordinate data-type:value="4532.3632116684" />
                   <gating:coordinate data-type:value="1930.5615797524" />
                 </gating:vertex>
                 <gating:vertex>
                   <gating:coordinate data-type:value="7327.249514875" />
                   <gating:coordinate data-type:value="583.8533717454" />
                 </gating:vertex>
                 <gating:vertex>
                   <gating:coordinate data-type:value="24035.5227404624" />
                   <gating:coordinate data-type:value="642.0927658149" />
                 </gating:vertex>
                 <gating:vertex>
                   <gating:coordinate data-type:value="165071.0466007559" />
                   <gating:coordinate data-type:value="3614.1115947551" />
                 </gating:vertex>
                 <gating:vertex>
                   <gating:coordinate data-type:value="213008.4594482" />
                   <gating:coordinate data-type:value="65405.2047817211" />
                 </gating:vertex>
                 <gating:vertex>
                   <gating:coordinate data-type:value="151636.9177581619" />
                   <gating:coordinate data-type:value="119367.1992585343" />
                 </gating:vertex>
               </gating:PolygonGate>
             </Gate>
             <Subpopulations>
               <Population name="Single Cells"  annotation=""  owningGroup="All Samples"  expanded="1"  sortPriority="10"  count="12370" >
                 <Graph smoothing="0"  backColor="#ffffff"  foreColor="#000000"  heatMapStatParameter="Comp-Alexa 647-A"  type="Pseudocolor"  fast="1" >
                   <Axis dimension="x"  name="FSC-A"  label=""  auto="auto" />
                   <Axis dimension="y"  name="FSC-W"  label=""  auto="auto" />
                   <GraphSettings level="5%"  smoothingHighResolution="1"  contourHighResolution="1"  histogramSmoothingCount="0"  graphResolution="256"  showOutliers="0"  drawLargeDots="0"  dotsToDraw="8000"  tint="le.chartfill.tinted.40"  lineWeight="le.lineweight.normal"  lineStyle="le.linestyle.solid" />
                   <GraphEnvironment showGrid="0"  showAxes="tnlTNL"  showGates="1"  showFreqOnPlots="1"  showGateNameOnPlots="1"  showMedians="0"  showUncomped="0"  addEventParam="0"  lastYAxisName="" >
                     <TextTraits font="SansSerif"  size="11"  name="Labels"  style="plain"  color="#000000"  background="#00ffffff"  just="left" />
                     <TextTraits font="SansSerif"  size="11"  name="LayoutGates"  style="plain"  color="#000000"  background="#00ffffff"  just="left" />
                     <TextTraits font="SansSerif"  size="9"  name="Numbers"  style="plain"  color="#000000"  background="#00ffffff"  just="left" />
                     <TextTraits font="SansSerif"  size="9"  name="Legend"  style="plain"  color="#000000"  background="#00ffffff"  just="left" />
                     <WindowPosition x="0"  y="0"  width="390"  height="582"  displayed="1"  panelState="---" />
                   </GraphEnvironment>
                 </Graph>
                 <Gate gating:id="ID346924643"  gating:parent_id="ID631185505" >
                   <gating:PolygonGate eventsInside="1"  annoOffsetX="0"  annoOffsetY="0"  tint="#000000"  isTinted="0"  lineWeight="Normal"  userDefined="1"  quadId="-1"  gateResolution="256" >
                     <gating:dimension>
                       <data-type:fcs-dimension data-type:name="FSC-A" />
                     </gating:dimension>
                     <gating:dimension>
                       <data-type:fcs-dimension data-type:name="FSC-W" />
                     </gating:dimension>
                     <gating:vertex>
                       <gating:coordinate data-type:value="3794.1590076051" />
                       <gating:coordinate data-type:value="106307.2442396313" />
                     </gating:vertex>
                     <gating:vertex>
                       <gating:coordinate data-type:value="13653.6391068453" />
                       <gating:coordinate data-type:value="73690.2488479263" />
                     </gating:vertex>
                     <gating:vertex>
                       <gating:coordinate data-type:value="55076.4614894126" />
                       <gating:coordinate data-type:value="72482.2119815668" />
                     </gating:vertex>
                     <gating:vertex>
                       <gating:coordinate data-type:value="108044.7671065073" />
                       <gating:coordinate data-type:value="119595.6497695853" />
                     </gating:vertex>
                     <gating:vertex>
                       <gating:coordinate data-type:value="99284.0679902505" />
                       <gating:coordinate data-type:value="143756.3870967742" />
                     </gating:vertex>
                     <gating:vertex>
                       <gating:coordinate data-type:value="46592.9800862002" />
                       <gating:coordinate data-type:value="158252.8294930876" />
                     </gating:vertex>
                     <gating:vertex>
                       <gating:coordinate data-type:value="17364.3039291682" />
                       <gating:coordinate data-type:value="159460.866359447" />
                     </gating:vertex>
                     <gating:vertex>
                       <gating:coordinate data-type:value="6303.575900227" />
                       <gating:coordinate data-type:value="144964.4239631337" />
                     </gating:vertex>
                     <gating:vertex>
                       <gating:coordinate data-type:value="3537.6449011668" />
                       <gating:coordinate data-type:value="120803.6866359447" />
                     </gating:vertex>
                   </gating:PolygonGate>
                 </Gate>
                 <Subpopulations>
                   <Population name="Comp-PI 561-A, PI 561-W subset"  annotation=""  owningGroup="All Samples"  expanded="1"  sortPriority="10"  count="9692" >
                     <Graph smoothing="0"  backColor="#ffffff"  foreColor="#000000"  heatMapStatParameter="Comp-Alexa 647-A"  type="Pseudocolor"  fast="1" >
                       <Axis dimension="x"  name="Comp-PI 561-A"  label=""  auto="auto" />
                       <Axis dimension="y"  name="Comp-Alexa 647-A"  label=""  auto="auto" />
                       <GraphSettings level="5%"  smoothingHighResolution="1"  contourHighResolution="1"  histogramSmoothingCount="0"  graphResolution="256"  showOutliers="0"  drawLargeDots="0"  dotsToDraw="8000"  tint="le.chartfill.tinted.40"  lineWeight="le.lineweight.normal"  lineStyle="le.linestyle.solid" />
                       <GraphEnvironment showGrid="0"  showAxes="tnlTNL"  showGates="1"  showFreqOnPlots="1"  showGateNameOnPlots="1"  showMedians="0"  showUncomped="0"  addEventParam="0"  lastYAxisName="" >
                         <TextTraits font="SansSerif"  size="11"  name="Labels"  style="plain"  color="#000000"  background="#00ffffff"  just="left" />
                         <TextTraits font="SansSerif"  size="11"  name="LayoutGates"  style="plain"  color="#000000"  background="#00ffffff"  just="left" />
                         <TextTraits font="SansSerif"  size="9"  name="Numbers"  style="plain"  color="#000000"  background="#00ffffff"  just="left" />
                         <TextTraits font="SansSerif"  size="9"  name="Legend"  style="plain"  color="#000000"  background="#00ffffff"  just="left" />
                         <WindowPosition x="0"  y="0"  width="390"  height="582"  displayed="0"  panelState="---" />
                       </GraphEnvironment>
                     </Graph>
                     <Gate gating:id="ID1190865440"  gating:parent_id="ID346924643" >
                       <gating:PolygonGate eventsInside="1"  annoOffsetX="-10"  annoOffsetY="114"  tint="#000000"  isTinted="0"  lineWeight="Normal"  userDefined="1"  quadId="-1"  gateResolution="256" >
                         <gating:dimension>
                           <data-type:fcs-dimension data-type:name="Comp-PI 561-A" />
                         </gating:dimension>
                         <gating:dimension>
                           <data-type:fcs-dimension data-type:name="PI 561-W" />
                         </gating:dimension>
                         <gating:vertex>
                           <gating:coordinate data-type:value="87963.4212605042" />
                           <gating:coordinate data-type:value="165297.264393893" />
                         </gating:vertex>
                         <gating:vertex>
                           <gating:coordinate data-type:value="57310.5471848739" />
                           <gating:coordinate data-type:value="130990.4168593016" />
                         </gating:vertex>
                         <gating:vertex>
                           <gating:coordinate data-type:value="55977.8135294118" />
                           <gating:coordinate data-type:value="51969.2188174191" />
                         </gating:vertex>
                         <gating:vertex>
                           <gating:coordinate data-type:value="66639.6827731092" />
                           <gating:coordinate data-type:value="49639.3142957678" />
                         </gating:vertex>
                         <gating:vertex>
                           <gating:coordinate data-type:value="114618.0943697479" />
                           <gating:coordinate data-type:value="51969.2188174191" />
                         </gating:vertex>
                         <gating:vertex>
                           <gating:coordinate data-type:value="150601.9030672269" />
                           <gating:coordinate data-type:value="51969.2188174191" />
                         </gating:vertex>
                         <gating:vertex>
                           <gating:coordinate data-type:value="194582.113697479" />
                           <gating:coordinate data-type:value="51969.2188174191" />
                         </gating:vertex>
                         <gating:vertex>
                           <gating:coordinate data-type:value="239895.0579831933" />
                           <gating:coordinate data-type:value="59650.6934764433" />
                         </gating:vertex>
                         <gating:vertex>
                           <gating:coordinate data-type:value="261218.7964705882" />
                           <gating:coordinate data-type:value="90375.5363066541" />
                         </gating:vertex>
                         <gating:vertex>
                           <gating:coordinate data-type:value="259886.062815126" />
                           <gating:coordinate data-type:value="181436.7249592298" />
                         </gating:vertex>
                         <gating:vertex>
                           <gating:coordinate data-type:value="233231.3897058823" />
                           <gating:coordinate data-type:value="157777.7762272666" />
                         </gating:vertex>
                         <gating:vertex>
                           <gating:coordinate data-type:value="215905.8521848739" />
                           <gating:coordinate data-type:value="157777.7762272666" />
                         </gating:vertex>
                         <gating:vertex>
                           <gating:coordinate data-type:value="175923.8425210084" />
                           <gating:coordinate data-type:value="150602.7813013778" />
                         </gating:vertex>
                         <gating:vertex>
                           <gating:coordinate data-type:value="130610.8982352941" />
                           <gating:coordinate data-type:value="137223.8249798283" />
                         </gating:vertex>
                         <gating:vertex>
                           <gating:coordinate data-type:value="101290.7578151261" />
                           <gating:coordinate data-type:value="130990.4168593016" />
                         </gating:vertex>
                         <gating:vertex>
                           <gating:coordinate data-type:value="71970.617394958" />
                           <gating:coordinate data-type:value="130990.4168593016" />
                         </gating:vertex>
                         <gating:vertex>
                           <gating:coordinate data-type:value="59976.0144957983" />
                           <gating:coordinate data-type:value="130990.4168593016" />
                         </gating:vertex>
                       </gating:PolygonGate>
                     </Gate>
                     <Subpopulations>
                       <Population name="Comp-PI 561-A, Comp-Alexa 647-A subset"  annotation=""  owningGroup="All Samples"  expanded="1"  sortPriority="10"  count="2773" >
                         <Graph smoothing="0"  backColor="#ffffff"  foreColor="#000000"  heatMapStatParameter="Comp-Alexa 647-A"  type="Pseudocolor"  fast="1" >
                           <Axis dimension="x"  name="Comp-PI 561-A"  label=""  auto="auto" />
                           <Axis dimension="y"  name="Comp-Alexa 647-A"  label=""  auto="auto" />
                           <GraphSettings level="5%"  smoothingHighResolution="1"  contourHighResolution="1"  histogramSmoothingCount="0"  graphResolution="256"  showOutliers="0"  drawLargeDots="0"  dotsToDraw="8000"  tint="le.chartfill.tinted.40"  lineWeight="le.lineweight.normal"  lineStyle="le.linestyle.solid" />
                           <GraphEnvironment showGrid="0"  showAxes="tnlTNL"  showGates="1"  showFreqOnPlots="1"  showGateNameOnPlots="1"  showMedians="0"  showUncomped="0"  addEventParam="0"  lastYAxisName="" >
                             <TextTraits font="SansSerif"  size="11"  name="Labels"  style="plain"  color="#000000"  background="#00ffffff"  just="left" />
                             <TextTraits font="SansSerif"  size="11"  name="LayoutGates"  style="plain"  color="#000000"  background="#00ffffff"  just="left" />
                             <TextTraits font="SansSerif"  size="9"  name="Numbers"  style="plain"  color="#000000"  background="#00ffffff"  just="left" />
                             <TextTraits font="SansSerif"  size="9"  name="Legend"  style="plain"  color="#000000"  background="#00ffffff"  just="left" />
                             <WindowPosition x="1012"  y="106"  width="390"  height="582"  displayed="1"  panelState="---" />
                           </GraphEnvironment>
                         </Graph>
                         <Gate gating:id="ID52593615"  gating:parent_id="ID1190865440" >
                           <gating:RectangleGate eventsInside="1"  annoOffsetX="1"  annoOffsetY="-60"  tint="#000000"  isTinted="0"  lineWeight="Normal"  userDefined="1"  percentX="0"  percentY="0" >
                             <gating:dimension gating:min="23992.205798319326"  gating:max="302533.53978991596" >
                               <data-type:fcs-dimension data-type:name="Comp-PI 561-A" />
                             </gating:dimension>
                             <gating:dimension gating:min="864.8870997882393"  gating:max="41337.4363362247" >
                               <data-type:fcs-dimension data-type:name="Comp-Alexa 647-A" />
                             </gating:dimension>
                           </gating:RectangleGate>
                         </Gate>
                       </Population>
                     </Subpopulations>
                   </Population>
                 </Subpopulations>
               </Population>
             </Subpopulations>
           </Population>
         </Subpopulations>
       </SampleNode>
     </Sample>
     <Sample>
       <DataSet uri="file:/Z:/RutkowskiDT/Violet%20LSR/Listmode%20Data%20Files/20210717%20DTT%202hr%20recovery%20Edu%20PI%20pulse%20labeling/20210717%20DTT%202hr%20recovery/20210717%20DTT%20revoery_WT%20DTT%2012hr_014.fcs"  sampleID="11" />
       <transforms:spilloverMatrix spectral="0"  prefix="Comp-"  name="Acquisition-defined"  editable="0"  color="#c0c0c0"  version="FlowJo-10.8.0"  status="FINALIZED"  transforms:id="df270b8a-0c50-49f7-87f2-09982be6a25c"  suffix="" >
         <data-type:parameters>
           <data-type:parameter data-type:name="Alexa 647-A"  userProvidedCompInfix="Comp-Alexa 647-A" />
           <data-type:parameter data-type:name="PI 561-A"  userProvidedCompInfix="Comp-PI 561-A" />
         </data-type:parameters>
         <transforms:spillover data-type:parameter="Alexa 647-A"  userProvidedCompInfix="Comp-Alexa 647-A" >
           <transforms:coefficient data-type:parameter="Alexa 647-A"  transforms:value="1" />
           <transforms:coefficient data-type:parameter="PI 561-A"  transforms:value="0" />
         </transforms:spillover>
         <transforms:spillover data-type:parameter="PI 561-A"  userProvidedCompInfix="Comp-PI 561-A" >
           <transforms:coefficient data-type:parameter="Alexa 647-A"  transforms:value="0.0040000002" />
           <transforms:coefficient data-type:parameter="PI 561-A"  transforms:value="1" />
         </transforms:spillover>
       </transforms:spilloverMatrix>
       <Transformations>
         <transforms:biex transforms:length="256"  transforms:maxRange="262144"  transforms:neg="0"  transforms:width="-100"  transforms:pos="4.418539922" >
           <data-type:parameter data-type:name="FSC-A" />
         </transforms:biex>
         <transforms:linear transforms:minRange="0"  transforms:maxRange="262144"  gain="1" >
           <data-type:parameter data-type:name="FSC-W" />
         </transforms:linear>
         <transforms:biex transforms:length="256"  transforms:maxRange="262144"  transforms:neg="0"  transforms:width="-100"  transforms:pos="4.418539922" >
           <data-type:parameter data-type:name="SSC-A" />
         </transforms:biex>
         <transforms:biex transforms:length="256"  transforms:maxRange="262144"  transforms:neg="0"  transforms:width="-100"  transforms:pos="4.418539922" >
           <data-type:parameter data-type:name="Alexa 647-A" />
         </transforms:biex>
         <transforms:linear transforms:minRange="3"  transforms:maxRange="317193.61"  gain="1" >
           <data-type:parameter data-type:name="PI 561-A" />
         </transforms:linear>
         <transforms:biex transforms:length="256"  transforms:maxRange="262144"  transforms:neg="0"  transforms:width="-100"  transforms:pos="4.418539922" >
           <data-type:parameter data-type:name="PI 561-W" />
         </transforms:biex>
         <transforms:linear transforms:minRange="0.524703781"  transforms:maxRange="81"  gain="0.0101884229" >
           <data-type:parameter data-type:name="Time" />
         </transforms:linear>
         <transforms:biex transforms:length="256"  transforms:maxRange="262144"  transforms:neg="0"  transforms:width="-100"  transforms:pos="4.418539922" >
           <data-type:parameter data-type:name="Comp-Alexa 647-A" />
         </transforms:biex>
         <transforms:linear transforms:minRange="3"  transforms:maxRange="317193.61"  gain="1" >
           <data-type:parameter data-type:name="Comp-PI 561-A" />
         </transforms:linear>
       </Transformations>
       <Keywords>
         <Keyword name="FJ_FCS_VERSION"  value="3" />
         <Keyword name="$BEGINANALYSIS"  value="0" />
         <Keyword name="$ENDANALYSIS"  value="0" />
         <Keyword name="$BEGINSTEXT"  value="0" />
         <Keyword name="$ENDSTEXT"  value="0" />
         <Keyword name="$BEGINDATA"  value="1828" />
         <Keyword name="$ENDDATA"  value="526183             " />
         <Keyword name="$FIL"  value="20210717 DTT revoery_WT DTT 12hr_014.fcs" />
         <Keyword name="$SYS"  value="Windows 7 6.1" />
         <Keyword name="$TOT"  value="18727              " />
         <Keyword name="$PAR"  value="7" />
         <Keyword name="$MODE"  value="L" />
         <Keyword name="$BYTEORD"  value="4,3,2,1" />
         <Keyword name="$DATATYPE"  value="F" />
         <Keyword name="$NEXTDATA"  value="0" />
         <Keyword name="CREATOR"  value="BD FACSDiva Software Version 8.0.1" />
         <Keyword name="TUBE NAME"  value="WT DTT 12hr" />
         <Keyword name="$SRC"  value="20210717 DTT revoery" />
         <Keyword name="EXPERIMENT NAME"  value="20210717 DTT 2hr recovery" />
         <Keyword name="GUID"  value="d731a491-94d1-4b0d-8a49-2a0e1b9354ab" />
         <Keyword name="$DATE"  value="17-JUL-2021" />
         <Keyword name="$BTIM"  value="08:44:53" />
         <Keyword name="$ETIM"  value="08:46:14" />
         <Keyword name="$CYT"  value="LSRII" />
         <Keyword name="SETTINGS"  value="Cytometer" />
         <Keyword name="CYTNUM"  value="1" />
         <Keyword name="WINDOW EXTENSION"  value="10.00" />
         <Keyword name="EXPORT USER NAME"  value="Rutkowski" />
         <Keyword name="EXPORT TIME"  value="17-JUL-2021-09:18:03" />
         <Keyword name="$OP"  value="Rutkowski" />
         <Keyword name="FSC ASF"  value="0.60" />
         <Keyword name="AUTOBS"  value="TRUE" />
         <Keyword name="$INST"  value="UofIFlowCytometry" />
         <Keyword name="LASER1NAME"  value="Blue" />
         <Keyword name="LASER1DELAY"  value="0.00" />
         <Keyword name="LASER1ASF"  value="0.70" />
         <Keyword name="LASER2NAME"  value="Red" />
         <Keyword name="LASER2DELAY"  value="37.02" />
         <Keyword name="LASER2ASF"  value="0.83" />
         <Keyword name="LASER3NAME"  value="Violet" />
         <Keyword name="LASER3DELAY"  value="18.87" />
         <Keyword name="LASER3ASF"  value="0.67" />
         <Keyword name="LASER4NAME"  value="Y_G" />
         <Keyword name="LASER4DELAY"  value="57.70" />
         <Keyword name="LASER4ASF"  value="1.04" />
         <Keyword name="$TIMESTEP"  value="0.01" />
         <Keyword name="SPILL"  value="2,Alexa 647-A,PI 561-A,1,0,0.004,1" />
         <Keyword name="APPLY COMPENSATION"  value="TRUE" />
         <Keyword name="THRESHOLD"  value="FSC,600" />
         <Keyword name="$P1N"  value="FSC-A" />
         <Keyword name="$P1R"  value="262144" />
         <Keyword name="$P1B"  value="32" />
         <Keyword name="$P1E"  value="0,0" />
         <Keyword name="$P1V"  value="132" />
         <Keyword name="$P1G"  value="1.0" />
         <Keyword name="P1DISPLAY"  value="LOG" />
         <Keyword name="P1BS"  value="0" />
         <Keyword name="P1MS"  value="0" />
         <Keyword name="$P2N"  value="FSC-W" />
         <Keyword name="$P2R"  value="262144" />
         <Keyword name="$P2B"  value="32" />
         <Keyword name="$P2E"  value="0,0" />
         <Keyword name="$P2V"  value="132" />
         <Keyword name="$P2G"  value="1.0" />
         <Keyword name="P2BS"  value="-1" />
         <Keyword name="P2MS"  value="0" />
         <Keyword name="$P3N"  value="SSC-A" />
         <Keyword name="$P3R"  value="262144" />
         <Keyword name="$P3B"  value="32" />
         <Keyword name="$P3E"  value="0,0" />
         <Keyword name="$P3V"  value="148" />
         <Keyword name="$P3G"  value="1.0" />
         <Keyword name="P3DISPLAY"  value="LOG" />
         <Keyword name="P3BS"  value="0" />
         <Keyword name="P3MS"  value="0" />
         <Keyword name="$P4N"  value="Alexa 647-A" />
         <Keyword name="$P4R"  value="262144" />
         <Keyword name="$P4B"  value="32" />
         <Keyword name="$P4E"  value="0,0" />
         <Keyword name="$P4V"  value="330" />
         <Keyword name="$P4G"  value="1.0" />
         <Keyword name="P4DISPLAY"  value="LOG" />
         <Keyword name="P4BS"  value="207" />
         <Keyword name="P4MS"  value="0" />
         <Keyword name="$P5N"  value="PI 561-A" />
         <Keyword name="$P5R"  value="262144" />
         <Keyword name="$P5B"  value="32" />
         <Keyword name="$P5E"  value="0,0" />
         <Keyword name="$P5V"  value="379" />
         <Keyword name="$P5G"  value="1.0" />
         <Keyword name="P5DISPLAY"  value="LIN" />
         <Keyword name="P5BS"  value="302" />
         <Keyword name="P5MS"  value="0" />
         <Keyword name="$P6N"  value="PI 561-W" />
         <Keyword name="$P6R"  value="262144" />
         <Keyword name="$P6B"  value="32" />
         <Keyword name="$P6E"  value="0,0" />
         <Keyword name="$P6V"  value="379" />
         <Keyword name="$P6G"  value="1.0" />
         <Keyword name="P6BS"  value="-1" />
         <Keyword name="P6MS"  value="0" />
         <Keyword name="$P7N"  value="Time" />
         <Keyword name="$P7R"  value="262144" />
         <Keyword name="$P7B"  value="32" />
         <Keyword name="$P7E"  value="0,0" />
         <Keyword name="$P7G"  value="0.01" />
         <Keyword name="P7BS"  value="0" />
         <Keyword name="P7MS"  value="0" />
         <Keyword name="CST BEADS LOT ID"  value="86415" />
         <Keyword name="CST BEADS EXPIRED"  value="False" />
         <Keyword name="$P1S"  value="" />
         <Keyword name="$P2S"  value="" />
         <Keyword name="$P3S"  value="" />
         <Keyword name="$P4S"  value="" />
         <Keyword name="$P5S"  value="" />
         <Keyword name="$P6S"  value="" />
         <Keyword name="$P7S"  value="" />
         <Keyword name="$P8N"  value="Comp-Alexa 647-A" />
         <Keyword name="$P8S"  value="" />
         <Keyword name="$P8R"  value="262144" />
         <Keyword name="$P9N"  value="Comp-PI 561-A" />
         <Keyword name="$P9S"  value="" />
         <Keyword name="$P9R"  value="262144" />
       </Keywords>
       <SampleNode name="20210717 DTT revoery_WT DTT 12hr_014.fcs"  annotation=""  owningGroup=""  expanded="1"  sortPriority="10"  count="18727"  sampleID="11" >
         <Graph smoothing="0"  backColor="#ffffff"  foreColor="#000000"  type="Pseudocolor"  fast="1" >
           <Axis dimension="x"  name="FSC-A"  label=""  auto="auto" />
           <Axis dimension="y"  name="SSC-A"  label=""  auto="auto" />
           <GraphSettings level="5%"  smoothingHighResolution="1"  contourHighResolution="1"  histogramSmoothingCount="0"  graphResolution="256"  showOutliers="0"  drawLargeDots="0"  dotsToDraw="8000"  tint="le.chartfill.tinted.40"  lineWeight="le.lineweight.normal"  lineStyle="le.linestyle.solid" />
           <GraphEnvironment showGrid="0"  showAxes="tnlTNL"  showGates="1"  showFreqOnPlots="1"  showGateNameOnPlots="1"  showMedians="0"  showUncomped="0"  addEventParam="0"  lastYAxisName="" >
             <TextTraits font="SansSerif"  size="11"  name="Labels"  style="plain"  color="#000000"  background="#00ffffff"  just="left" />
             <TextTraits font="SansSerif"  size="11"  name="LayoutGates"  style="plain"  color="#000000"  background="#00ffffff"  just="left" />
             <TextTraits font="SansSerif"  size="9"  name="Numbers"  style="plain"  color="#000000"  background="#00ffffff"  just="left" />
             <TextTraits font="SansSerif"  size="9"  name="Legend"  style="plain"  color="#000000"  background="#00ffffff"  just="left" />
           </GraphEnvironment>
         </Graph>
         <Subpopulations>
           <Population name="cells"  annotation=""  owningGroup="All Samples"  expanded="1"  sortPriority="10"  count="14687" >
             <Graph smoothing="0"  backColor="#ffffff"  foreColor="#000000"  heatMapStatParameter="Comp-Alexa 647-A"  type="Pseudocolor"  fast="1" >
               <Axis dimension="x"  name="FSC-A"  label=""  auto="auto" />
               <Axis dimension="y"  name="FSC-W"  label=""  auto="auto" />
               <GraphSettings level="5%"  smoothingHighResolution="1"  contourHighResolution="1"  histogramSmoothingCount="0"  graphResolution="256"  showOutliers="0"  drawLargeDots="0"  dotsToDraw="8000"  tint="le.chartfill.tinted.40"  lineWeight="le.lineweight.normal"  lineStyle="le.linestyle.solid" />
               <GraphEnvironment showGrid="0"  showAxes="tnlTNL"  showGates="1"  showFreqOnPlots="1"  showGateNameOnPlots="1"  showMedians="0"  showUncomped="0"  addEventParam="0"  lastYAxisName="" >
                 <TextTraits font="SansSerif"  size="11"  name="Labels"  style="plain"  color="#000000"  background="#00ffffff"  just="left" />
                 <TextTraits font="SansSerif"  size="11"  name="LayoutGates"  style="plain"  color="#000000"  background="#00ffffff"  just="left" />
                 <TextTraits font="SansSerif"  size="9"  name="Numbers"  style="plain"  color="#000000"  background="#00ffffff"  just="left" />
                 <TextTraits font="SansSerif"  size="9"  name="Legend"  style="plain"  color="#000000"  background="#00ffffff"  just="left" />
                 <WindowPosition x="0"  y="0"  width="390"  height="582"  displayed="0"  panelState="---" />
               </GraphEnvironment>
             </Graph>
             <Gate gating:id="ID346866706" >
               <gating:PolygonGate eventsInside="1"  annoOffsetX="-81"  annoOffsetY="-26"  tint="#000000"  isTinted="0"  lineWeight="Normal"  userDefined="1"  quadId="-1"  gateResolution="256" >
                 <gating:dimension>
                   <data-type:fcs-dimension data-type:name="FSC-A" />
                 </gating:dimension>
                 <gating:dimension>
                   <data-type:fcs-dimension data-type:name="SSC-A" />
                 </gating:dimension>
                 <gating:vertex>
                   <gating:coordinate data-type:value="70854.0816228617" />
                   <gating:coordinate data-type:value="125042.5437007123" />
                 </gating:vertex>
                 <gating:vertex>
                   <gating:coordinate data-type:value="8870.9785290007" />
                   <gating:coordinate data-type:value="9976.9779812933" />
                 </gating:vertex>
                 <gating:vertex>
                   <gating:coordinate data-type:value="4532.3632116684" />
                   <gating:coordinate data-type:value="1930.5615797524" />
                 </gating:vertex>
                 <gating:vertex>
                   <gating:coordinate data-type:value="7327.249514875" />
                   <gating:coordinate data-type:value="583.8533717454" />
                 </gating:vertex>
                 <gating:vertex>
                   <gating:coordinate data-type:value="24035.5227404624" />
                   <gating:coordinate data-type:value="642.0927658149" />
                 </gating:vertex>
                 <gating:vertex>
                   <gating:coordinate data-type:value="165071.0466007559" />
                   <gating:coordinate data-type:value="3614.1115947551" />
                 </gating:vertex>
                 <gating:vertex>
                   <gating:coordinate data-type:value="213008.4594482" />
                   <gating:coordinate data-type:value="65405.2047817211" />
                 </gating:vertex>
                 <gating:vertex>
                   <gating:coordinate data-type:value="151636.9177581619" />
                   <gating:coordinate data-type:value="119367.1992585343" />
                 </gating:vertex>
               </gating:PolygonGate>
             </Gate>
             <Subpopulations>
               <Population name="Single Cells"  annotation=""  owningGroup="All Samples"  expanded="1"  sortPriority="10"  count="13370" >
                 <Graph smoothing="0"  backColor="#ffffff"  foreColor="#000000"  heatMapStatParameter="Comp-Alexa 647-A"  type="Pseudocolor"  fast="1" >
                   <Axis dimension="x"  name="FSC-A"  label=""  auto="auto" />
                   <Axis dimension="y"  name="FSC-W"  label=""  auto="auto" />
                   <GraphSettings level="5%"  smoothingHighResolution="1"  contourHighResolution="1"  histogramSmoothingCount="0"  graphResolution="256"  showOutliers="0"  drawLargeDots="0"  dotsToDraw="8000"  tint="le.chartfill.tinted.40"  lineWeight="le.lineweight.normal"  lineStyle="le.linestyle.solid" />
                   <GraphEnvironment showGrid="0"  showAxes="tnlTNL"  showGates="1"  showFreqOnPlots="1"  showGateNameOnPlots="1"  showMedians="0"  showUncomped="0"  addEventParam="0"  lastYAxisName="" >
                     <TextTraits font="SansSerif"  size="11"  name="Labels"  style="plain"  color="#000000"  background="#00ffffff"  just="left" />
                     <TextTraits font="SansSerif"  size="11"  name="LayoutGates"  style="plain"  color="#000000"  background="#00ffffff"  just="left" />
                     <TextTraits font="SansSerif"  size="9"  name="Numbers"  style="plain"  color="#000000"  background="#00ffffff"  just="left" />
                     <TextTraits font="SansSerif"  size="9"  name="Legend"  style="plain"  color="#000000"  background="#00ffffff"  just="left" />
                     <WindowPosition x="0"  y="0"  width="390"  height="582"  displayed="1"  panelState="---" />
                   </GraphEnvironment>
                 </Graph>
                 <Gate gating:id="ID2056330883"  gating:parent_id="ID346866706" >
                   <gating:PolygonGate eventsInside="1"  annoOffsetX="0"  annoOffsetY="0"  tint="#000000"  isTinted="0"  lineWeight="Normal"  userDefined="1"  quadId="-1"  gateResolution="256" >
                     <gating:dimension>
                       <data-type:fcs-dimension data-type:name="FSC-A" />
                     </gating:dimension>
                     <gating:dimension>
                       <data-type:fcs-dimension data-type:name="FSC-W" />
                     </gating:dimension>
                     <gating:vertex>
                       <gating:coordinate data-type:value="3794.1590076051" />
                       <gating:coordinate data-type:value="106307.2442396313" />
                     </gating:vertex>
                     <gating:vertex>
                       <gating:coordinate data-type:value="13653.6391068453" />
                       <gating:coordinate data-type:value="73690.2488479263" />
                     </gating:vertex>
                     <gating:vertex>
                       <gating:coordinate data-type:value="55076.4614894126" />
                       <gating:coordinate data-type:value="72482.2119815668" />
                     </gating:vertex>
                     <gating:vertex>
                       <gating:coordinate data-type:value="108044.7671065073" />
                       <gating:coordinate data-type:value="119595.6497695853" />
                     </gating:vertex>
                     <gating:vertex>
                       <gating:coordinate data-type:value="99284.0679902505" />
                       <gating:coordinate data-type:value="143756.3870967742" />
                     </gating:vertex>
                     <gating:vertex>
                       <gating:coordinate data-type:value="46592.9800862002" />
                       <gating:coordinate data-type:value="158252.8294930876" />
                     </gating:vertex>
                     <gating:vertex>
                       <gating:coordinate data-type:value="17364.3039291682" />
                       <gating:coordinate data-type:value="159460.866359447" />
                     </gating:vertex>
                     <gating:vertex>
                       <gating:coordinate data-type:value="6303.575900227" />
                       <gating:coordinate data-type:value="144964.4239631337" />
                     </gating:vertex>
                     <gating:vertex>
                       <gating:coordinate data-type:value="3537.6449011668" />
                       <gating:coordinate data-type:value="120803.6866359447" />
                     </gating:vertex>
                   </gating:PolygonGate>
                 </Gate>
                 <Subpopulations>
                   <Population name="Comp-PI 561-A, PI 561-W subset"  annotation=""  owningGroup="All Samples"  expanded="1"  sortPriority="10"  count="10167" >
                     <Graph smoothing="0"  backColor="#ffffff"  foreColor="#000000"  heatMapStatParameter="Comp-Alexa 647-A"  type="Pseudocolor"  fast="1" >
                       <Axis dimension="x"  name="Comp-PI 561-A"  label=""  auto="auto" />
                       <Axis dimension="y"  name="Comp-Alexa 647-A"  label=""  auto="auto" />
                       <GraphSettings level="5%"  smoothingHighResolution="1"  contourHighResolution="1"  histogramSmoothingCount="0"  graphResolution="256"  showOutliers="0"  drawLargeDots="0"  dotsToDraw="8000"  tint="le.chartfill.tinted.40"  lineWeight="le.lineweight.normal"  lineStyle="le.linestyle.solid" />
                       <GraphEnvironment showGrid="0"  showAxes="tnlTNL"  showGates="1"  showFreqOnPlots="1"  showGateNameOnPlots="1"  showMedians="0"  showUncomped="0"  addEventParam="0"  lastYAxisName="" >
                         <TextTraits font="SansSerif"  size="11"  name="Labels"  style="plain"  color="#000000"  background="#00ffffff"  just="left" />
                         <TextTraits font="SansSerif"  size="11"  name="LayoutGates"  style="plain"  color="#000000"  background="#00ffffff"  just="left" />
                         <TextTraits font="SansSerif"  size="9"  name="Numbers"  style="plain"  color="#000000"  background="#00ffffff"  just="left" />
                         <TextTraits font="SansSerif"  size="9"  name="Legend"  style="plain"  color="#000000"  background="#00ffffff"  just="left" />
                         <WindowPosition x="0"  y="0"  width="390"  height="582"  displayed="0"  panelState="---" />
                       </GraphEnvironment>
                     </Graph>
                     <Gate gating:id="ID431602102"  gating:parent_id="ID2056330883" >
                       <gating:PolygonGate eventsInside="1"  annoOffsetX="-10"  annoOffsetY="114"  tint="#000000"  isTinted="0"  lineWeight="Normal"  userDefined="1"  quadId="-1"  gateResolution="256" >
                         <gating:dimension>
                           <data-type:fcs-dimension data-type:name="Comp-PI 561-A" />
                         </gating:dimension>
                         <gating:dimension>
                           <data-type:fcs-dimension data-type:name="PI 561-W" />
                         </gating:dimension>
                         <gating:vertex>
                           <gating:coordinate data-type:value="87963.4212605042" />
                           <gating:coordinate data-type:value="165297.264393893" />
                         </gating:vertex>
                         <gating:vertex>
                           <gating:coordinate data-type:value="57310.5471848739" />
                           <gating:coordinate data-type:value="130990.4168593016" />
                         </gating:vertex>
                         <gating:vertex>
                           <gating:coordinate data-type:value="55977.8135294118" />
                           <gating:coordinate data-type:value="51969.2188174191" />
                         </gating:vertex>
                         <gating:vertex>
                           <gating:coordinate data-type:value="66639.6827731092" />
                           <gating:coordinate data-type:value="49639.3142957678" />
                         </gating:vertex>
                         <gating:vertex>
                           <gating:coordinate data-type:value="114618.0943697479" />
                           <gating:coordinate data-type:value="51969.2188174191" />
                         </gating:vertex>
                         <gating:vertex>
                           <gating:coordinate data-type:value="150601.9030672269" />
                           <gating:coordinate data-type:value="51969.2188174191" />
                         </gating:vertex>
                         <gating:vertex>
                           <gating:coordinate data-type:value="194582.113697479" />
                           <gating:coordinate data-type:value="51969.2188174191" />
                         </gating:vertex>
                         <gating:vertex>
                           <gating:coordinate data-type:value="239895.0579831933" />
                           <gating:coordinate data-type:value="59650.6934764433" />
                         </gating:vertex>
                         <gating:vertex>
                           <gating:coordinate data-type:value="261218.7964705882" />
                           <gating:coordinate data-type:value="90375.5363066541" />
                         </gating:vertex>
                         <gating:vertex>
                           <gating:coordinate data-type:value="259886.062815126" />
                           <gating:coordinate data-type:value="181436.7249592298" />
                         </gating:vertex>
                         <gating:vertex>
                           <gating:coordinate data-type:value="233231.3897058823" />
                           <gating:coordinate data-type:value="157777.7762272666" />
                         </gating:vertex>
                         <gating:vertex>
                           <gating:coordinate data-type:value="215905.8521848739" />
                           <gating:coordinate data-type:value="157777.7762272666" />
                         </gating:vertex>
                         <gating:vertex>
                           <gating:coordinate data-type:value="175923.8425210084" />
                           <gating:coordinate data-type:value="150602.7813013778" />
                         </gating:vertex>
                         <gating:vertex>
                           <gating:coordinate data-type:value="130610.8982352941" />
                           <gating:coordinate data-type:value="137223.8249798283" />
                         </gating:vertex>
                         <gating:vertex>
                           <gating:coordinate data-type:value="101290.7578151261" />
                           <gating:coordinate data-type:value="130990.4168593016" />
                         </gating:vertex>
                         <gating:vertex>
                           <gating:coordinate data-type:value="71970.617394958" />
                           <gating:coordinate data-type:value="130990.4168593016" />
                         </gating:vertex>
                         <gating:vertex>
                           <gating:coordinate data-type:value="59976.0144957983" />
                           <gating:coordinate data-type:value="130990.4168593016" />
                         </gating:vertex>
                       </gating:PolygonGate>
                     </Gate>
                     <Subpopulations>
                       <Population name="Comp-PI 561-A, Comp-Alexa 647-A subset"  annotation=""  owningGroup="All Samples"  expanded="1"  sortPriority="10"  count="3339" >
                         <Graph smoothing="0"  backColor="#ffffff"  foreColor="#000000"  heatMapStatParameter="Comp-Alexa 647-A"  type="Pseudocolor"  fast="1" >
                           <Axis dimension="x"  name="Comp-PI 561-A"  label=""  auto="auto" />
                           <Axis dimension="y"  name="Comp-Alexa 647-A"  label=""  auto="auto" />
                           <GraphSettings level="5%"  smoothingHighResolution="1"  contourHighResolution="1"  histogramSmoothingCount="0"  graphResolution="256"  showOutliers="0"  drawLargeDots="0"  dotsToDraw="8000"  tint="le.chartfill.tinted.40"  lineWeight="le.lineweight.normal"  lineStyle="le.linestyle.solid" />
                           <GraphEnvironment showGrid="0"  showAxes="tnlTNL"  showGates="1"  showFreqOnPlots="1"  showGateNameOnPlots="1"  showMedians="0"  showUncomped="0"  addEventParam="0"  lastYAxisName="" >
                             <TextTraits font="SansSerif"  size="11"  name="Labels"  style="plain"  color="#000000"  background="#00ffffff"  just="left" />
                             <TextTraits font="SansSerif"  size="11"  name="LayoutGates"  style="plain"  color="#000000"  background="#00ffffff"  just="left" />
                             <TextTraits font="SansSerif"  size="9"  name="Numbers"  style="plain"  color="#000000"  background="#00ffffff"  just="left" />
                             <TextTraits font="SansSerif"  size="9"  name="Legend"  style="plain"  color="#000000"  background="#00ffffff"  just="left" />
                             <WindowPosition x="1012"  y="106"  width="390"  height="582"  displayed="1"  panelState="---" />
                           </GraphEnvironment>
                         </Graph>
                         <Gate gating:id="ID88635524"  gating:parent_id="ID431602102" >
                           <gating:RectangleGate eventsInside="1"  annoOffsetX="1"  annoOffsetY="-60"  tint="#000000"  isTinted="0"  lineWeight="Normal"  userDefined="1"  percentX="0"  percentY="0" >
                             <gating:dimension gating:min="23992.205798319326"  gating:max="302533.53978991596" >
                               <data-type:fcs-dimension data-type:name="Comp-PI 561-A" />
                             </gating:dimension>
                             <gating:dimension gating:min="864.8870997882393"  gating:max="41337.4363362247" >
                               <data-type:fcs-dimension data-type:name="Comp-Alexa 647-A" />
                             </gating:dimension>
                           </gating:RectangleGate>
                         </Gate>
                       </Population>
                     </Subpopulations>
                   </Population>
                 </Subpopulations>
               </Population>
             </Subpopulations>
           </Population>
         </Subpopulations>
       </SampleNode>
     </Sample>
     <Sample>
       <DataSet uri="file:/Z:/RutkowskiDT/Violet%20LSR/Listmode%20Data%20Files/20210717%20DTT%202hr%20recovery%20Edu%20PI%20pulse%20labeling/20210717%20DTT%202hr%20recovery/20210717%20DTT%20revoery_WT%200%206hr_008.fcs"  sampleID="33" />
       <transforms:spilloverMatrix spectral="0"  prefix="Comp-"  name="Acquisition-defined"  editable="0"  color="#c0c0c0"  version="FlowJo-10.8.0"  status="FINALIZED"  transforms:id="df270b8a-0c50-49f7-87f2-09982be6a25c"  suffix="" >
         <data-type:parameters>
           <data-type:parameter data-type:name="Alexa 647-A"  userProvidedCompInfix="Comp-Alexa 647-A" />
           <data-type:parameter data-type:name="PI 561-A"  userProvidedCompInfix="Comp-PI 561-A" />
         </data-type:parameters>
         <transforms:spillover data-type:parameter="Alexa 647-A"  userProvidedCompInfix="Comp-Alexa 647-A" >
           <transforms:coefficient data-type:parameter="Alexa 647-A"  transforms:value="1" />
           <transforms:coefficient data-type:parameter="PI 561-A"  transforms:value="0" />
         </transforms:spillover>
         <transforms:spillover data-type:parameter="PI 561-A"  userProvidedCompInfix="Comp-PI 561-A" >
           <transforms:coefficient data-type:parameter="Alexa 647-A"  transforms:value="0.0040000002" />
           <transforms:coefficient data-type:parameter="PI 561-A"  transforms:value="1" />
         </transforms:spillover>
       </transforms:spilloverMatrix>
       <Transformations>
         <transforms:biex transforms:length="256"  transforms:maxRange="262144"  transforms:neg="0"  transforms:width="-100"  transforms:pos="4.418539922" >
           <data-type:parameter data-type:name="FSC-A" />
         </transforms:biex>
         <transforms:linear transforms:minRange="0"  transforms:maxRange="262144"  gain="1" >
           <data-type:parameter data-type:name="FSC-W" />
         </transforms:linear>
         <transforms:biex transforms:length="256"  transforms:maxRange="262144"  transforms:neg="0"  transforms:width="-100"  transforms:pos="4.418539922" >
           <data-type:parameter data-type:name="SSC-A" />
         </transforms:biex>
         <transforms:biex transforms:length="256"  transforms:maxRange="262144"  transforms:neg="0"  transforms:width="-100"  transforms:pos="4.418539922" >
           <data-type:parameter data-type:name="Alexa 647-A" />
         </transforms:biex>
         <transforms:linear transforms:minRange="3"  transforms:maxRange="317193.61"  gain="1" >
           <data-type:parameter data-type:name="PI 561-A" />
         </transforms:linear>
         <transforms:biex transforms:length="256"  transforms:maxRange="262144"  transforms:neg="0"  transforms:width="-100"  transforms:pos="4.418539922" >
           <data-type:parameter data-type:name="PI 561-W" />
         </transforms:biex>
         <transforms:linear transforms:minRange="0.5554219764"  transforms:maxRange="30"  gain="0.0103046749" >
           <data-type:parameter data-type:name="Time" />
         </transforms:linear>
         <transforms:biex transforms:length="256"  transforms:maxRange="262144"  transforms:neg="0"  transforms:width="-100"  transforms:pos="4.418539922" >
           <data-type:parameter data-type:name="Comp-Alexa 647-A" />
         </transforms:biex>
         <transforms:linear transforms:minRange="3"  transforms:maxRange="317193.61"  gain="1" >
           <data-type:parameter data-type:name="Comp-PI 561-A" />
         </transforms:linear>
       </Transformations>
       <Keywords>
         <Keyword name="FJ_FCS_VERSION"  value="3" />
         <Keyword name="$BEGINANALYSIS"  value="0" />
         <Keyword name="$ENDANALYSIS"  value="0" />
         <Keyword name="$BEGINSTEXT"  value="0" />
         <Keyword name="$ENDSTEXT"  value="0" />
         <Keyword name="$BEGINDATA"  value="1822" />
         <Keyword name="$ENDDATA"  value="431201             " />
         <Keyword name="$FIL"  value="20210717 DTT revoery_WT 0 6hr_008.fcs" />
         <Keyword name="$SYS"  value="Windows 7 6.1" />
         <Keyword name="$TOT"  value="15335              " />
         <Keyword name="$PAR"  value="7" />
         <Keyword name="$MODE"  value="L" />
         <Keyword name="$BYTEORD"  value="4,3,2,1" />
         <Keyword name="$DATATYPE"  value="F" />
         <Keyword name="$NEXTDATA"  value="0" />
         <Keyword name="CREATOR"  value="BD FACSDiva Software Version 8.0.1" />
         <Keyword name="TUBE NAME"  value="WT 0 6hr" />
         <Keyword name="$SRC"  value="20210717 DTT revoery" />
         <Keyword name="EXPERIMENT NAME"  value="20210717 DTT 2hr recovery" />
         <Keyword name="GUID"  value="992e4200-1e30-4a70-8577-f1c94f74d30d" />
         <Keyword name="$DATE"  value="17-JUL-2021" />
         <Keyword name="$BTIM"  value="08:38:58" />
         <Keyword name="$ETIM"  value="08:39:28" />
         <Keyword name="$CYT"  value="LSRII" />
         <Keyword name="SETTINGS"  value="Cytometer" />
         <Keyword name="CYTNUM"  value="1" />
         <Keyword name="WINDOW EXTENSION"  value="10.00" />
         <Keyword name="EXPORT USER NAME"  value="Rutkowski" />
         <Keyword name="EXPORT TIME"  value="17-JUL-2021-09:18:03" />
         <Keyword name="$OP"  value="Rutkowski" />
         <Keyword name="FSC ASF"  value="0.60" />
         <Keyword name="AUTOBS"  value="TRUE" />
         <Keyword name="$INST"  value="UofIFlowCytometry" />
         <Keyword name="LASER1NAME"  value="Blue" />
         <Keyword name="LASER1DELAY"  value="0.00" />
         <Keyword name="LASER1ASF"  value="0.70" />
         <Keyword name="LASER2NAME"  value="Red" />
         <Keyword name="LASER2DELAY"  value="37.02" />
         <Keyword name="LASER2ASF"  value="0.83" />
         <Keyword name="LASER3NAME"  value="Violet" />
         <Keyword name="LASER3DELAY"  value="18.87" />
         <Keyword name="LASER3ASF"  value="0.67" />
         <Keyword name="LASER4NAME"  value="Y_G" />
         <Keyword name="LASER4DELAY"  value="57.70" />
         <Keyword name="LASER4ASF"  value="1.04" />
         <Keyword name="$TIMESTEP"  value="0.01" />
         <Keyword name="SPILL"  value="2,Alexa 647-A,PI 561-A,1,0,0.004,1" />
         <Keyword name="APPLY COMPENSATION"  value="TRUE" />
         <Keyword name="THRESHOLD"  value="FSC,600" />
         <Keyword name="$P1N"  value="FSC-A" />
         <Keyword name="$P1R"  value="262144" />
         <Keyword name="$P1B"  value="32" />
         <Keyword name="$P1E"  value="0,0" />
         <Keyword name="$P1V"  value="132" />
         <Keyword name="$P1G"  value="1.0" />
         <Keyword name="P1DISPLAY"  value="LOG" />
         <Keyword name="P1BS"  value="0" />
         <Keyword name="P1MS"  value="0" />
         <Keyword name="$P2N"  value="FSC-W" />
         <Keyword name="$P2R"  value="262144" />
         <Keyword name="$P2B"  value="32" />
         <Keyword name="$P2E"  value="0,0" />
         <Keyword name="$P2V"  value="132" />
         <Keyword name="$P2G"  value="1.0" />
         <Keyword name="P2BS"  value="-1" />
         <Keyword name="P2MS"  value="0" />
         <Keyword name="$P3N"  value="SSC-A" />
         <Keyword name="$P3R"  value="262144" />
         <Keyword name="$P3B"  value="32" />
         <Keyword name="$P3E"  value="0,0" />
         <Keyword name="$P3V"  value="148" />
         <Keyword name="$P3G"  value="1.0" />
         <Keyword name="P3DISPLAY"  value="LOG" />
         <Keyword name="P3BS"  value="0" />
         <Keyword name="P3MS"  value="0" />
         <Keyword name="$P4N"  value="Alexa 647-A" />
         <Keyword name="$P4R"  value="262144" />
         <Keyword name="$P4B"  value="32" />
         <Keyword name="$P4E"  value="0,0" />
         <Keyword name="$P4V"  value="330" />
         <Keyword name="$P4G"  value="1.0" />
         <Keyword name="P4DISPLAY"  value="LOG" />
         <Keyword name="P4BS"  value="178" />
         <Keyword name="P4MS"  value="0" />
         <Keyword name="$P5N"  value="PI 561-A" />
         <Keyword name="$P5R"  value="262144" />
         <Keyword name="$P5B"  value="32" />
         <Keyword name="$P5E"  value="0,0" />
         <Keyword name="$P5V"  value="379" />
         <Keyword name="$P5G"  value="1.0" />
         <Keyword name="P5DISPLAY"  value="LIN" />
         <Keyword name="P5BS"  value="263" />
         <Keyword name="P5MS"  value="0" />
         <Keyword name="$P6N"  value="PI 561-W" />
         <Keyword name="$P6R"  value="262144" />
         <Keyword name="$P6B"  value="32" />
         <Keyword name="$P6E"  value="0,0" />
         <Keyword name="$P6V"  value="379" />
         <Keyword name="$P6G"  value="1.0" />
         <Keyword name="P6BS"  value="-1" />
         <Keyword name="P6MS"  value="0" />
         <Keyword name="$P7N"  value="Time" />
         <Keyword name="$P7R"  value="262144" />
         <Keyword name="$P7B"  value="32" />
         <Keyword name="$P7E"  value="0,0" />
         <Keyword name="$P7G"  value="0.01" />
         <Keyword name="P7BS"  value="0" />
         <Keyword name="P7MS"  value="0" />
         <Keyword name="CST BEADS LOT ID"  value="86415" />
         <Keyword name="CST BEADS EXPIRED"  value="False" />
         <Keyword name="$P1S"  value="" />
         <Keyword name="$P2S"  value="" />
         <Keyword name="$P3S"  value="" />
         <Keyword name="$P4S"  value="" />
         <Keyword name="$P5S"  value="" />
         <Keyword name="$P6S"  value="" />
         <Keyword name="$P7S"  value="" />
         <Keyword name="$P8N"  value="Comp-Alexa 647-A" />
         <Keyword name="$P8S"  value="" />
         <Keyword name="$P8R"  value="262144" />
         <Keyword name="$P9N"  value="Comp-PI 561-A" />
         <Keyword name="$P9S"  value="" />
         <Keyword name="$P9R"  value="262144" />
       </Keywords>
       <SampleNode name="20210717 DTT revoery_WT 0 6hr_008.fcs"  annotation=""  owningGroup=""  expanded="1"  sortPriority="10"  count="15335"  sampleID="33" >
         <Graph smoothing="0"  backColor="#ffffff"  foreColor="#000000"  type="Pseudocolor"  fast="1" >
           <Axis dimension="x"  name="FSC-A"  label=""  auto="auto" />
           <Axis dimension="y"  name="SSC-A"  label=""  auto="auto" />
           <GraphSettings level="5%"  smoothingHighResolution="1"  contourHighResolution="1"  histogramSmoothingCount="0"  graphResolution="256"  showOutliers="0"  drawLargeDots="0"  dotsToDraw="8000"  tint="le.chartfill.tinted.40"  lineWeight="le.lineweight.normal"  lineStyle="le.linestyle.solid" />
           <GraphEnvironment showGrid="0"  showAxes="tnlTNL"  showGates="1"  showFreqOnPlots="1"  showGateNameOnPlots="1"  showMedians="0"  showUncomped="0"  addEventParam="0"  lastYAxisName="" >
             <TextTraits font="SansSerif"  size="11"  name="Labels"  style="plain"  color="#000000"  background="#00ffffff"  just="left" />
             <TextTraits font="SansSerif"  size="11"  name="LayoutGates"  style="plain"  color="#000000"  background="#00ffffff"  just="left" />
             <TextTraits font="SansSerif"  size="9"  name="Numbers"  style="plain"  color="#000000"  background="#00ffffff"  just="left" />
             <TextTraits font="SansSerif"  size="9"  name="Legend"  style="plain"  color="#000000"  background="#00ffffff"  just="left" />
           </GraphEnvironment>
         </Graph>
         <Subpopulations>
           <Population name="cells"  annotation=""  owningGroup="All Samples"  expanded="1"  sortPriority="10"  count="12925" >
             <Graph smoothing="0"  backColor="#ffffff"  foreColor="#000000"  heatMapStatParameter="Comp-Alexa 647-A"  type="Pseudocolor"  fast="1" >
               <Axis dimension="x"  name="FSC-A"  label=""  auto="auto" />
               <Axis dimension="y"  name="FSC-W"  label=""  auto="auto" />
               <GraphSettings level="5%"  smoothingHighResolution="1"  contourHighResolution="1"  histogramSmoothingCount="0"  graphResolution="256"  showOutliers="0"  drawLargeDots="0"  dotsToDraw="8000"  tint="le.chartfill.tinted.40"  lineWeight="le.lineweight.normal"  lineStyle="le.linestyle.solid" />
               <GraphEnvironment showGrid="0"  showAxes="tnlTNL"  showGates="1"  showFreqOnPlots="1"  showGateNameOnPlots="1"  showMedians="0"  showUncomped="0"  addEventParam="0"  lastYAxisName="" >
                 <TextTraits font="SansSerif"  size="11"  name="Labels"  style="plain"  color="#000000"  background="#00ffffff"  just="left" />
                 <TextTraits font="SansSerif"  size="11"  name="LayoutGates"  style="plain"  color="#000000"  background="#00ffffff"  just="left" />
                 <TextTraits font="SansSerif"  size="9"  name="Numbers"  style="plain"  color="#000000"  background="#00ffffff"  just="left" />
                 <TextTraits font="SansSerif"  size="9"  name="Legend"  style="plain"  color="#000000"  background="#00ffffff"  just="left" />
                 <WindowPosition x="0"  y="0"  width="390"  height="582"  displayed="0"  panelState="---" />
               </GraphEnvironment>
             </Graph>
             <Gate gating:id="ID1183830595" >
               <gating:PolygonGate eventsInside="1"  annoOffsetX="-81"  annoOffsetY="-26"  tint="#000000"  isTinted="0"  lineWeight="Normal"  userDefined="1"  quadId="-1"  gateResolution="256" >
                 <gating:dimension>
                   <data-type:fcs-dimension data-type:name="FSC-A" />
                 </gating:dimension>
                 <gating:dimension>
                   <data-type:fcs-dimension data-type:name="SSC-A" />
                 </gating:dimension>
                 <gating:vertex>
                   <gating:coordinate data-type:value="70854.0816228617" />
                   <gating:coordinate data-type:value="125042.5437007123" />
                 </gating:vertex>
                 <gating:vertex>
                   <gating:coordinate data-type:value="8870.9785290007" />
                   <gating:coordinate data-type:value="9976.9779812933" />
                 </gating:vertex>
                 <gating:vertex>
                   <gating:coordinate data-type:value="4532.3632116684" />
                   <gating:coordinate data-type:value="1930.5615797524" />
                 </gating:vertex>
                 <gating:vertex>
                   <gating:coordinate data-type:value="7327.249514875" />
                   <gating:coordinate data-type:value="583.8533717454" />
                 </gating:vertex>
                 <gating:vertex>
                   <gating:coordinate data-type:value="24035.5227404624" />
                   <gating:coordinate data-type:value="642.0927658149" />
                 </gating:vertex>
                 <gating:vertex>
                   <gating:coordinate data-type:value="165071.0466007559" />
                   <gating:coordinate data-type:value="3614.1115947551" />
                 </gating:vertex>
                 <gating:vertex>
                   <gating:coordinate data-type:value="213008.4594482" />
                   <gating:coordinate data-type:value="65405.2047817211" />
                 </gating:vertex>
                 <gating:vertex>
                   <gating:coordinate data-type:value="151636.9177581619" />
                   <gating:coordinate data-type:value="119367.1992585343" />
                 </gating:vertex>
               </gating:PolygonGate>
             </Gate>
             <Subpopulations>
               <Population name="Single Cells"  annotation=""  owningGroup="All Samples"  expanded="1"  sortPriority="10"  count="12355" >
                 <Graph smoothing="0"  backColor="#ffffff"  foreColor="#000000"  heatMapStatParameter="Comp-Alexa 647-A"  type="Pseudocolor"  fast="1" >
                   <Axis dimension="x"  name="FSC-A"  label=""  auto="auto" />
                   <Axis dimension="y"  name="FSC-W"  label=""  auto="auto" />
                   <GraphSettings level="5%"  smoothingHighResolution="1"  contourHighResolution="1"  histogramSmoothingCount="0"  graphResolution="256"  showOutliers="0"  drawLargeDots="0"  dotsToDraw="8000"  tint="le.chartfill.tinted.40"  lineWeight="le.lineweight.normal"  lineStyle="le.linestyle.solid" />
                   <GraphEnvironment showGrid="0"  showAxes="tnlTNL"  showGates="1"  showFreqOnPlots="1"  showGateNameOnPlots="1"  showMedians="0"  showUncomped="0"  addEventParam="0"  lastYAxisName="" >
                     <TextTraits font="SansSerif"  size="11"  name="Labels"  style="plain"  color="#000000"  background="#00ffffff"  just="left" />
                     <TextTraits font="SansSerif"  size="11"  name="LayoutGates"  style="plain"  color="#000000"  background="#00ffffff"  just="left" />
                     <TextTraits font="SansSerif"  size="9"  name="Numbers"  style="plain"  color="#000000"  background="#00ffffff"  just="left" />
                     <TextTraits font="SansSerif"  size="9"  name="Legend"  style="plain"  color="#000000"  background="#00ffffff"  just="left" />
                     <WindowPosition x="0"  y="0"  width="390"  height="582"  displayed="1"  panelState="---" />
                   </GraphEnvironment>
                 </Graph>
                 <Gate gating:id="ID181978619"  gating:parent_id="ID1183830595" >
                   <gating:PolygonGate eventsInside="1"  annoOffsetX="0"  annoOffsetY="0"  tint="#000000"  isTinted="0"  lineWeight="Normal"  userDefined="1"  quadId="-1"  gateResolution="256" >
                     <gating:dimension>
                       <data-type:fcs-dimension data-type:name="FSC-A" />
                     </gating:dimension>
                     <gating:dimension>
                       <data-type:fcs-dimension data-type:name="FSC-W" />
                     </gating:dimension>
                     <gating:vertex>
                       <gating:coordinate data-type:value="3794.1590076051" />
                       <gating:coordinate data-type:value="106307.2442396313" />
                     </gating:vertex>
                     <gating:vertex>
                       <gating:coordinate data-type:value="13653.6391068453" />
                       <gating:coordinate data-type:value="73690.2488479263" />
                     </gating:vertex>
                     <gating:vertex>
                       <gating:coordinate data-type:value="55076.4614894126" />
                       <gating:coordinate data-type:value="72482.2119815668" />
                     </gating:vertex>
                     <gating:vertex>
                       <gating:coordinate data-type:value="108044.7671065073" />
                       <gating:coordinate data-type:value="119595.6497695853" />
                     </gating:vertex>
                     <gating:vertex>
                       <gating:coordinate data-type:value="99284.0679902505" />
                       <gating:coordinate data-type:value="143756.3870967742" />
                     </gating:vertex>
                     <gating:vertex>
                       <gating:coordinate data-type:value="46592.9800862002" />
                       <gating:coordinate data-type:value="158252.8294930876" />
                     </gating:vertex>
                     <gating:vertex>
                       <gating:coordinate data-type:value="17364.3039291682" />
                       <gating:coordinate data-type:value="159460.866359447" />
                     </gating:vertex>
                     <gating:vertex>
                       <gating:coordinate data-type:value="6303.575900227" />
                       <gating:coordinate data-type:value="144964.4239631337" />
                     </gating:vertex>
                     <gating:vertex>
                       <gating:coordinate data-type:value="3537.6449011668" />
                       <gating:coordinate data-type:value="120803.6866359447" />
                     </gating:vertex>
                   </gating:PolygonGate>
                 </Gate>
                 <Subpopulations>
                   <Population name="Comp-PI 561-A, PI 561-W subset"  annotation=""  owningGroup="All Samples"  expanded="1"  sortPriority="10"  count="10002" >
                     <Graph smoothing="0"  backColor="#ffffff"  foreColor="#000000"  heatMapStatParameter="Comp-Alexa 647-A"  type="Pseudocolor"  fast="1" >
                       <Axis dimension="x"  name="Comp-PI 561-A"  label=""  auto="auto" />
                       <Axis dimension="y"  name="Comp-Alexa 647-A"  label=""  auto="auto" />
                       <GraphSettings level="5%"  smoothingHighResolution="1"  contourHighResolution="1"  histogramSmoothingCount="0"  graphResolution="256"  showOutliers="0"  drawLargeDots="0"  dotsToDraw="8000"  tint="le.chartfill.tinted.40"  lineWeight="le.lineweight.normal"  lineStyle="le.linestyle.solid" />
                       <GraphEnvironment showGrid="0"  showAxes="tnlTNL"  showGates="1"  showFreqOnPlots="1"  showGateNameOnPlots="1"  showMedians="0"  showUncomped="0"  addEventParam="0"  lastYAxisName="" >
                         <TextTraits font="SansSerif"  size="11"  name="Labels"  style="plain"  color="#000000"  background="#00ffffff"  just="left" />
                         <TextTraits font="SansSerif"  size="11"  name="LayoutGates"  style="plain"  color="#000000"  background="#00ffffff"  just="left" />
                         <TextTraits font="SansSerif"  size="9"  name="Numbers"  style="plain"  color="#000000"  background="#00ffffff"  just="left" />
                         <TextTraits font="SansSerif"  size="9"  name="Legend"  style="plain"  color="#000000"  background="#00ffffff"  just="left" />
                         <WindowPosition x="0"  y="0"  width="390"  height="582"  displayed="0"  panelState="---" />
                       </GraphEnvironment>
                     </Graph>
                     <Gate gating:id="ID539887613"  gating:parent_id="ID181978619" >
                       <gating:PolygonGate eventsInside="1"  annoOffsetX="-10"  annoOffsetY="114"  tint="#000000"  isTinted="0"  lineWeight="Normal"  userDefined="1"  quadId="-1"  gateResolution="256" >
                         <gating:dimension>
                           <data-type:fcs-dimension data-type:name="Comp-PI 561-A" />
                         </gating:dimension>
                         <gating:dimension>
                           <data-type:fcs-dimension data-type:name="PI 561-W" />
                         </gating:dimension>
                         <gating:vertex>
                           <gating:coordinate data-type:value="87963.4212605042" />
                           <gating:coordinate data-type:value="165297.264393893" />
                         </gating:vertex>
                         <gating:vertex>
                           <gating:coordinate data-type:value="57310.5471848739" />
                           <gating:coordinate data-type:value="130990.4168593016" />
                         </gating:vertex>
                         <gating:vertex>
                           <gating:coordinate data-type:value="55977.8135294118" />
                           <gating:coordinate data-type:value="51969.2188174191" />
                         </gating:vertex>
                         <gating:vertex>
                           <gating:coordinate data-type:value="66639.6827731092" />
                           <gating:coordinate data-type:value="49639.3142957678" />
                         </gating:vertex>
                         <gating:vertex>
                           <gating:coordinate data-type:value="114618.0943697479" />
                           <gating:coordinate data-type:value="51969.2188174191" />
                         </gating:vertex>
                         <gating:vertex>
                           <gating:coordinate data-type:value="150601.9030672269" />
                           <gating:coordinate data-type:value="51969.2188174191" />
                         </gating:vertex>
                         <gating:vertex>
                           <gating:coordinate data-type:value="194582.113697479" />
                           <gating:coordinate data-type:value="51969.2188174191" />
                         </gating:vertex>
                         <gating:vertex>
                           <gating:coordinate data-type:value="239895.0579831933" />
                           <gating:coordinate data-type:value="59650.6934764433" />
                         </gating:vertex>
                         <gating:vertex>
                           <gating:coordinate data-type:value="261218.7964705882" />
                           <gating:coordinate data-type:value="90375.5363066541" />
                         </gating:vertex>
                         <gating:vertex>
                           <gating:coordinate data-type:value="259886.062815126" />
                           <gating:coordinate data-type:value="181436.7249592298" />
                         </gating:vertex>
                         <gating:vertex>
                           <gating:coordinate data-type:value="233231.3897058823" />
                           <gating:coordinate data-type:value="157777.7762272666" />
                         </gating:vertex>
                         <gating:vertex>
                           <gating:coordinate data-type:value="215905.8521848739" />
                           <gating:coordinate data-type:value="157777.7762272666" />
                         </gating:vertex>
                         <gating:vertex>
                           <gating:coordinate data-type:value="175923.8425210084" />
                           <gating:coordinate data-type:value="150602.7813013778" />
                         </gating:vertex>
                         <gating:vertex>
                           <gating:coordinate data-type:value="130610.8982352941" />
                           <gating:coordinate data-type:value="137223.8249798283" />
                         </gating:vertex>
                         <gating:vertex>
                           <gating:coordinate data-type:value="101290.7578151261" />
                           <gating:coordinate data-type:value="130990.4168593016" />
                         </gating:vertex>
                         <gating:vertex>
                           <gating:coordinate data-type:value="71970.617394958" />
                           <gating:coordinate data-type:value="130990.4168593016" />
                         </gating:vertex>
                         <gating:vertex>
                           <gating:coordinate data-type:value="59976.0144957983" />
                           <gating:coordinate data-type:value="130990.4168593016" />
                         </gating:vertex>
                       </gating:PolygonGate>
                     </Gate>
                     <Subpopulations>
                       <Population name="Comp-PI 561-A, Comp-Alexa 647-A subset"  annotation=""  owningGroup="All Samples"  expanded="1"  sortPriority="10"  count="2750" >
                         <Graph smoothing="0"  backColor="#ffffff"  foreColor="#000000"  heatMapStatParameter="Comp-Alexa 647-A"  type="Pseudocolor"  fast="1" >
                           <Axis dimension="x"  name="Comp-PI 561-A"  label=""  auto="auto" />
                           <Axis dimension="y"  name="Comp-Alexa 647-A"  label=""  auto="auto" />
                           <GraphSettings level="5%"  smoothingHighResolution="1"  contourHighResolution="1"  histogramSmoothingCount="0"  graphResolution="256"  showOutliers="0"  drawLargeDots="0"  dotsToDraw="8000"  tint="le.chartfill.tinted.40"  lineWeight="le.lineweight.normal"  lineStyle="le.linestyle.solid" />
                           <GraphEnvironment showGrid="0"  showAxes="tnlTNL"  showGates="1"  showFreqOnPlots="1"  showGateNameOnPlots="1"  showMedians="0"  showUncomped="0"  addEventParam="0"  lastYAxisName="" >
                             <TextTraits font="SansSerif"  size="11"  name="Labels"  style="plain"  color="#000000"  background="#00ffffff"  just="left" />
                             <TextTraits font="SansSerif"  size="11"  name="LayoutGates"  style="plain"  color="#000000"  background="#00ffffff"  just="left" />
                             <TextTraits font="SansSerif"  size="9"  name="Numbers"  style="plain"  color="#000000"  background="#00ffffff"  just="left" />
                             <TextTraits font="SansSerif"  size="9"  name="Legend"  style="plain"  color="#000000"  background="#00ffffff"  just="left" />
                             <WindowPosition x="1012"  y="106"  width="390"  height="582"  displayed="1"  panelState="---" />
                           </GraphEnvironment>
                         </Graph>
                         <Gate gating:id="ID242813231"  gating:parent_id="ID539887613" >
                           <gating:RectangleGate eventsInside="1"  annoOffsetX="1"  annoOffsetY="-60"  tint="#000000"  isTinted="0"  lineWeight="Normal"  userDefined="1"  percentX="0"  percentY="0" >
                             <gating:dimension gating:min="23992.205798319326"  gating:max="302533.53978991596" >
                               <data-type:fcs-dimension data-type:name="Comp-PI 561-A" />
                             </gating:dimension>
                             <gating:dimension gating:min="864.8870997882393"  gating:max="41337.4363362247" >
                               <data-type:fcs-dimension data-type:name="Comp-Alexa 647-A" />
                             </gating:dimension>
                           </gating:RectangleGate>
                         </Gate>
                       </Population>
                     </Subpopulations>
                   </Population>
                 </Subpopulations>
               </Population>
             </Subpopulations>
           </Population>
         </Subpopulations>
       </SampleNode>
     </Sample>
     <Sample>
       <DataSet uri="file:/Z:/RutkowskiDT/Violet%20LSR/Listmode%20Data%20Files/20210717%20DTT%202hr%20recovery%20Edu%20PI%20pulse%20labeling/20210717%20DTT%202hr%20recovery/20210717%20DTT%20revoery_WT%20DTT%2024hr_018.fcs"  sampleID="13" />
       <transforms:spilloverMatrix spectral="0"  prefix="Comp-"  name="Acquisition-defined"  editable="0"  color="#c0c0c0"  version="FlowJo-10.8.0"  status="FINALIZED"  transforms:id="df270b8a-0c50-49f7-87f2-09982be6a25c"  suffix="" >
         <data-type:parameters>
           <data-type:parameter data-type:name="Alexa 647-A"  userProvidedCompInfix="Comp-Alexa 647-A" />
           <data-type:parameter data-type:name="PI 561-A"  userProvidedCompInfix="Comp-PI 561-A" />
         </data-type:parameters>
         <transforms:spillover data-type:parameter="Alexa 647-A"  userProvidedCompInfix="Comp-Alexa 647-A" >
           <transforms:coefficient data-type:parameter="Alexa 647-A"  transforms:value="1" />
           <transforms:coefficient data-type:parameter="PI 561-A"  transforms:value="0" />
         </transforms:spillover>
         <transforms:spillover data-type:parameter="PI 561-A"  userProvidedCompInfix="Comp-PI 561-A" >
           <transforms:coefficient data-type:parameter="Alexa 647-A"  transforms:value="0.0040000002" />
           <transforms:coefficient data-type:parameter="PI 561-A"  transforms:value="1" />
         </transforms:spillover>
       </transforms:spilloverMatrix>
       <Transformations>
         <transforms:biex transforms:length="256"  transforms:maxRange="262144"  transforms:neg="0"  transforms:width="-100"  transforms:pos="4.418539922" >
           <data-type:parameter data-type:name="FSC-A" />
         </transforms:biex>
         <transforms:linear transforms:minRange="0"  transforms:maxRange="262144"  gain="1" >
           <data-type:parameter data-type:name="FSC-W" />
         </transforms:linear>
         <transforms:biex transforms:length="256"  transforms:maxRange="262144"  transforms:neg="0"  transforms:width="-100"  transforms:pos="4.418539922" >
           <data-type:parameter data-type:name="SSC-A" />
         </transforms:biex>
         <transforms:biex transforms:length="256"  transforms:maxRange="262144"  transforms:neg="0"  transforms:width="-100"  transforms:pos="4.418539922" >
           <data-type:parameter data-type:name="Alexa 647-A" />
         </transforms:biex>
         <transforms:linear transforms:minRange="3"  transforms:maxRange="317193.61"  gain="1" >
           <data-type:parameter data-type:name="PI 561-A" />
         </transforms:linear>
         <transforms:biex transforms:length="256"  transforms:maxRange="262144"  transforms:neg="0"  transforms:width="-100"  transforms:pos="4.418539922" >
           <data-type:parameter data-type:name="PI 561-W" />
         </transforms:biex>
         <transforms:linear transforms:minRange="0.5978936659"  transforms:maxRange="55"  gain="0.0103621086" >
           <data-type:parameter data-type:name="Time" />
         </transforms:linear>
         <transforms:biex transforms:length="256"  transforms:maxRange="262144"  transforms:neg="0"  transforms:width="-100"  transforms:pos="4.418539922" >
           <data-type:parameter data-type:name="Comp-Alexa 647-A" />
         </transforms:biex>
         <transforms:linear transforms:minRange="3"  transforms:maxRange="317193.61"  gain="1" >
           <data-type:parameter data-type:name="Comp-PI 561-A" />
         </transforms:linear>
       </Transformations>
       <Keywords>
         <Keyword name="FJ_FCS_VERSION"  value="3" />
         <Keyword name="$BEGINANALYSIS"  value="0" />
         <Keyword name="$ENDANALYSIS"  value="0" />
         <Keyword name="$BEGINSTEXT"  value="0" />
         <Keyword name="$ENDSTEXT"  value="0" />
         <Keyword name="$BEGINDATA"  value="1828" />
         <Keyword name="$ENDDATA"  value="666463             " />
         <Keyword name="$FIL"  value="20210717 DTT revoery_WT DTT 24hr_018.fcs" />
         <Keyword name="$SYS"  value="Windows 7 6.1" />
         <Keyword name="$TOT"  value="23737              " />
         <Keyword name="$PAR"  value="7" />
         <Keyword name="$MODE"  value="L" />
         <Keyword name="$BYTEORD"  value="4,3,2,1" />
         <Keyword name="$DATATYPE"  value="F" />
         <Keyword name="$NEXTDATA"  value="0" />
         <Keyword name="CREATOR"  value="BD FACSDiva Software Version 8.0.1" />
         <Keyword name="TUBE NAME"  value="WT DTT 24hr" />
         <Keyword name="$SRC"  value="20210717 DTT revoery" />
         <Keyword name="EXPERIMENT NAME"  value="20210717 DTT 2hr recovery" />
         <Keyword name="GUID"  value="280d7f99-037e-4103-9b62-4bc14286a7c4" />
         <Keyword name="$DATE"  value="17-JUL-2021" />
         <Keyword name="$BTIM"  value="08:50:22" />
         <Keyword name="$ETIM"  value="08:51:17" />
         <Keyword name="$CYT"  value="LSRII" />
         <Keyword name="SETTINGS"  value="Cytometer" />
         <Keyword name="CYTNUM"  value="1" />
         <Keyword name="WINDOW EXTENSION"  value="10.00" />
         <Keyword name="EXPORT USER NAME"  value="Rutkowski" />
         <Keyword name="EXPORT TIME"  value="17-JUL-2021-09:18:04" />
         <Keyword name="$OP"  value="Rutkowski" />
         <Keyword name="FSC ASF"  value="0.60" />
         <Keyword name="AUTOBS"  value="TRUE" />
         <Keyword name="$INST"  value="UofIFlowCytometry" />
         <Keyword name="LASER1NAME"  value="Blue" />
         <Keyword name="LASER1DELAY"  value="0.00" />
         <Keyword name="LASER1ASF"  value="0.70" />
         <Keyword name="LASER2NAME"  value="Red" />
         <Keyword name="LASER2DELAY"  value="37.02" />
         <Keyword name="LASER2ASF"  value="0.83" />
         <Keyword name="LASER3NAME"  value="Violet" />
         <Keyword name="LASER3DELAY"  value="18.87" />
         <Keyword name="LASER3ASF"  value="0.67" />
         <Keyword name="LASER4NAME"  value="Y_G" />
         <Keyword name="LASER4DELAY"  value="57.70" />
         <Keyword name="LASER4ASF"  value="1.04" />
         <Keyword name="$TIMESTEP"  value="0.01" />
         <Keyword name="SPILL"  value="2,Alexa 647-A,PI 561-A,1,0,0.004,1" />
         <Keyword name="APPLY COMPENSATION"  value="TRUE" />
         <Keyword name="THRESHOLD"  value="FSC,600" />
         <Keyword name="$P1N"  value="FSC-A" />
         <Keyword name="$P1R"  value="262144" />
         <Keyword name="$P1B"  value="32" />
         <Keyword name="$P1E"  value="0,0" />
         <Keyword name="$P1V"  value="132" />
         <Keyword name="$P1G"  value="1.0" />
         <Keyword name="P1DISPLAY"  value="LOG" />
         <Keyword name="P1BS"  value="0" />
         <Keyword name="P1MS"  value="0" />
         <Keyword name="$P2N"  value="FSC-W" />
         <Keyword name="$P2R"  value="262144" />
         <Keyword name="$P2B"  value="32" />
         <Keyword name="$P2E"  value="0,0" />
         <Keyword name="$P2V"  value="132" />
         <Keyword name="$P2G"  value="1.0" />
         <Keyword name="P2BS"  value="-1" />
         <Keyword name="P2MS"  value="0" />
         <Keyword name="$P3N"  value="SSC-A" />
         <Keyword name="$P3R"  value="262144" />
         <Keyword name="$P3B"  value="32" />
         <Keyword name="$P3E"  value="0,0" />
         <Keyword name="$P3V"  value="148" />
         <Keyword name="$P3G"  value="1.0" />
         <Keyword name="P3DISPLAY"  value="LOG" />
         <Keyword name="P3BS"  value="0" />
         <Keyword name="P3MS"  value="0" />
         <Keyword name="$P4N"  value="Alexa 647-A" />
         <Keyword name="$P4R"  value="262144" />
         <Keyword name="$P4B"  value="32" />
         <Keyword name="$P4E"  value="0,0" />
         <Keyword name="$P4V"  value="330" />
         <Keyword name="$P4G"  value="1.0" />
         <Keyword name="P4DISPLAY"  value="LOG" />
         <Keyword name="P4BS"  value="135" />
         <Keyword name="P4MS"  value="0" />
         <Keyword name="$P5N"  value="PI 561-A" />
         <Keyword name="$P5R"  value="262144" />
         <Keyword name="$P5B"  value="32" />
         <Keyword name="$P5E"  value="0,0" />
         <Keyword name="$P5V"  value="379" />
         <Keyword name="$P5G"  value="1.0" />
         <Keyword name="P5DISPLAY"  value="LIN" />
         <Keyword name="P5BS"  value="264" />
         <Keyword name="P5MS"  value="0" />
         <Keyword name="$P6N"  value="PI 561-W" />
         <Keyword name="$P6R"  value="262144" />
         <Keyword name="$P6B"  value="32" />
         <Keyword name="$P6E"  value="0,0" />
         <Keyword name="$P6V"  value="379" />
         <Keyword name="$P6G"  value="1.0" />
         <Keyword name="P6BS"  value="-1" />
         <Keyword name="P6MS"  value="0" />
         <Keyword name="$P7N"  value="Time" />
         <Keyword name="$P7R"  value="262144" />
         <Keyword name="$P7B"  value="32" />
         <Keyword name="$P7E"  value="0,0" />
         <Keyword name="$P7G"  value="0.01" />
         <Keyword name="P7BS"  value="0" />
         <Keyword name="P7MS"  value="0" />
         <Keyword name="CST BEADS LOT ID"  value="86415" />
         <Keyword name="CST BEADS EXPIRED"  value="False" />
         <Keyword name="$P1S"  value="" />
         <Keyword name="$P2S"  value="" />
         <Keyword name="$P3S"  value="" />
         <Keyword name="$P4S"  value="" />
         <Keyword name="$P5S"  value="" />
         <Keyword name="$P6S"  value="" />
         <Keyword name="$P7S"  value="" />
         <Keyword name="$P8N"  value="Comp-Alexa 647-A" />
         <Keyword name="$P8S"  value="" />
         <Keyword name="$P8R"  value="262144" />
         <Keyword name="$P9N"  value="Comp-PI 561-A" />
         <Keyword name="$P9S"  value="" />
         <Keyword name="$P9R"  value="262144" />
       </Keywords>
       <SampleNode name="20210717 DTT revoery_WT DTT 24hr_018.fcs"  annotation=""  owningGroup=""  expanded="1"  sortPriority="10"  count="23737"  sampleID="13" >
         <Graph smoothing="0"  backColor="#ffffff"  foreColor="#000000"  type="Pseudocolor"  fast="1" >
           <Axis dimension="x"  name="FSC-A"  label=""  auto="auto" />
           <Axis dimension="y"  name="SSC-A"  label=""  auto="auto" />
           <GraphSettings level="5%"  smoothingHighResolution="1"  contourHighResolution="1"  histogramSmoothingCount="0"  graphResolution="256"  showOutliers="0"  drawLargeDots="0"  dotsToDraw="8000"  tint="le.chartfill.tinted.40"  lineWeight="le.lineweight.normal"  lineStyle="le.linestyle.solid" />
           <GraphEnvironment showGrid="0"  showAxes="tnlTNL"  showGates="1"  showFreqOnPlots="1"  showGateNameOnPlots="1"  showMedians="0"  showUncomped="0"  addEventParam="0"  lastYAxisName="" >
             <TextTraits font="SansSerif"  size="11"  name="Labels"  style="plain"  color="#000000"  background="#00ffffff"  just="left" />
             <TextTraits font="SansSerif"  size="11"  name="LayoutGates"  style="plain"  color="#000000"  background="#00ffffff"  just="left" />
             <TextTraits font="SansSerif"  size="9"  name="Numbers"  style="plain"  color="#000000"  background="#00ffffff"  just="left" />
             <TextTraits font="SansSerif"  size="9"  name="Legend"  style="plain"  color="#000000"  background="#00ffffff"  just="left" />
           </GraphEnvironment>
         </Graph>
         <Subpopulations>
           <Population name="cells"  annotation=""  owningGroup="All Samples"  expanded="1"  sortPriority="10"  count="17166" >
             <Graph smoothing="0"  backColor="#ffffff"  foreColor="#000000"  heatMapStatParameter="Comp-Alexa 647-A"  type="Pseudocolor"  fast="1" >
               <Axis dimension="x"  name="FSC-A"  label=""  auto="auto" />
               <Axis dimension="y"  name="FSC-W"  label=""  auto="auto" />
               <GraphSettings level="5%"  smoothingHighResolution="1"  contourHighResolution="1"  histogramSmoothingCount="0"  graphResolution="256"  showOutliers="0"  drawLargeDots="0"  dotsToDraw="8000"  tint="le.chartfill.tinted.40"  lineWeight="le.lineweight.normal"  lineStyle="le.linestyle.solid" />
               <GraphEnvironment showGrid="0"  showAxes="tnlTNL"  showGates="1"  showFreqOnPlots="1"  showGateNameOnPlots="1"  showMedians="0"  showUncomped="0"  addEventParam="0"  lastYAxisName="" >
                 <TextTraits font="SansSerif"  size="11"  name="Labels"  style="plain"  color="#000000"  background="#00ffffff"  just="left" />
                 <TextTraits font="SansSerif"  size="11"  name="LayoutGates"  style="plain"  color="#000000"  background="#00ffffff"  just="left" />
                 <TextTraits font="SansSerif"  size="9"  name="Numbers"  style="plain"  color="#000000"  background="#00ffffff"  just="left" />
                 <TextTraits font="SansSerif"  size="9"  name="Legend"  style="plain"  color="#000000"  background="#00ffffff"  just="left" />
                 <WindowPosition x="0"  y="0"  width="390"  height="582"  displayed="0"  panelState="---" />
               </GraphEnvironment>
             </Graph>
             <Gate gating:id="ID1750480047" >
               <gating:PolygonGate eventsInside="1"  annoOffsetX="-81"  annoOffsetY="-26"  tint="#000000"  isTinted="0"  lineWeight="Normal"  userDefined="1"  quadId="-1"  gateResolution="256" >
                 <gating:dimension>
                   <data-type:fcs-dimension data-type:name="FSC-A" />
                 </gating:dimension>
                 <gating:dimension>
                   <data-type:fcs-dimension data-type:name="SSC-A" />
                 </gating:dimension>
                 <gating:vertex>
                   <gating:coordinate data-type:value="70854.0816228617" />
                   <gating:coordinate data-type:value="125042.5437007123" />
                 </gating:vertex>
                 <gating:vertex>
                   <gating:coordinate data-type:value="8870.9785290007" />
                   <gating:coordinate data-type:value="9976.9779812933" />
                 </gating:vertex>
                 <gating:vertex>
                   <gating:coordinate data-type:value="4532.3632116684" />
                   <gating:coordinate data-type:value="1930.5615797524" />
                 </gating:vertex>
                 <gating:vertex>
                   <gating:coordinate data-type:value="7327.249514875" />
                   <gating:coordinate data-type:value="583.8533717454" />
                 </gating:vertex>
                 <gating:vertex>
                   <gating:coordinate data-type:value="24035.5227404624" />
                   <gating:coordinate data-type:value="642.0927658149" />
                 </gating:vertex>
                 <gating:vertex>
                   <gating:coordinate data-type:value="165071.0466007559" />
                   <gating:coordinate data-type:value="3614.1115947551" />
                 </gating:vertex>
                 <gating:vertex>
                   <gating:coordinate data-type:value="213008.4594482" />
                   <gating:coordinate data-type:value="65405.2047817211" />
                 </gating:vertex>
                 <gating:vertex>
                   <gating:coordinate data-type:value="151636.9177581619" />
                   <gating:coordinate data-type:value="119367.1992585343" />
                 </gating:vertex>
               </gating:PolygonGate>
             </Gate>
             <Subpopulations>
               <Population name="Single Cells"  annotation=""  owningGroup="All Samples"  expanded="1"  sortPriority="10"  count="15866" >
                 <Graph smoothing="0"  backColor="#ffffff"  foreColor="#000000"  heatMapStatParameter="Comp-Alexa 647-A"  type="Pseudocolor"  fast="1" >
                   <Axis dimension="x"  name="FSC-A"  label=""  auto="auto" />
                   <Axis dimension="y"  name="FSC-W"  label=""  auto="auto" />
                   <GraphSettings level="5%"  smoothingHighResolution="1"  contourHighResolution="1"  histogramSmoothingCount="0"  graphResolution="256"  showOutliers="0"  drawLargeDots="0"  dotsToDraw="8000"  tint="le.chartfill.tinted.40"  lineWeight="le.lineweight.normal"  lineStyle="le.linestyle.solid" />
                   <GraphEnvironment showGrid="0"  showAxes="tnlTNL"  showGates="1"  showFreqOnPlots="1"  showGateNameOnPlots="1"  showMedians="0"  showUncomped="0"  addEventParam="0"  lastYAxisName="" >
                     <TextTraits font="SansSerif"  size="11"  name="Labels"  style="plain"  color="#000000"  background="#00ffffff"  just="left" />
                     <TextTraits font="SansSerif"  size="11"  name="LayoutGates"  style="plain"  color="#000000"  background="#00ffffff"  just="left" />
                     <TextTraits font="SansSerif"  size="9"  name="Numbers"  style="plain"  color="#000000"  background="#00ffffff"  just="left" />
                     <TextTraits font="SansSerif"  size="9"  name="Legend"  style="plain"  color="#000000"  background="#00ffffff"  just="left" />
                     <WindowPosition x="0"  y="0"  width="390"  height="582"  displayed="1"  panelState="---" />
                   </GraphEnvironment>
                 </Graph>
                 <Gate gating:id="ID1622530054"  gating:parent_id="ID1750480047" >
                   <gating:PolygonGate eventsInside="1"  annoOffsetX="0"  annoOffsetY="0"  tint="#000000"  isTinted="0"  lineWeight="Normal"  userDefined="1"  quadId="-1"  gateResolution="256" >
                     <gating:dimension>
                       <data-type:fcs-dimension data-type:name="FSC-A" />
                     </gating:dimension>
                     <gating:dimension>
                       <data-type:fcs-dimension data-type:name="FSC-W" />
                     </gating:dimension>
                     <gating:vertex>
                       <gating:coordinate data-type:value="3794.1590076051" />
                       <gating:coordinate data-type:value="106307.2442396313" />
                     </gating:vertex>
                     <gating:vertex>
                       <gating:coordinate data-type:value="13653.6391068453" />
                       <gating:coordinate data-type:value="73690.2488479263" />
                     </gating:vertex>
                     <gating:vertex>
                       <gating:coordinate data-type:value="55076.4614894126" />
                       <gating:coordinate data-type:value="72482.2119815668" />
                     </gating:vertex>
                     <gating:vertex>
                       <gating:coordinate data-type:value="108044.7671065073" />
                       <gating:coordinate data-type:value="119595.6497695853" />
                     </gating:vertex>
                     <gating:vertex>
                       <gating:coordinate data-type:value="99284.0679902505" />
                       <gating:coordinate data-type:value="143756.3870967742" />
                     </gating:vertex>
                     <gating:vertex>
                       <gating:coordinate data-type:value="46592.9800862002" />
                       <gating:coordinate data-type:value="158252.8294930876" />
                     </gating:vertex>
                     <gating:vertex>
                       <gating:coordinate data-type:value="17364.3039291682" />
                       <gating:coordinate data-type:value="159460.866359447" />
                     </gating:vertex>
                     <gating:vertex>
                       <gating:coordinate data-type:value="6303.575900227" />
                       <gating:coordinate data-type:value="144964.4239631337" />
                     </gating:vertex>
                     <gating:vertex>
                       <gating:coordinate data-type:value="3537.6449011668" />
                       <gating:coordinate data-type:value="120803.6866359447" />
                     </gating:vertex>
                   </gating:PolygonGate>
                 </Gate>
                 <Subpopulations>
                   <Population name="Comp-PI 561-A, PI 561-W subset"  annotation=""  owningGroup="All Samples"  expanded="1"  sortPriority="10"  count="11373" >
                     <Graph smoothing="0"  backColor="#ffffff"  foreColor="#000000"  heatMapStatParameter="Comp-Alexa 647-A"  type="Pseudocolor"  fast="1" >
                       <Axis dimension="x"  name="Comp-PI 561-A"  label=""  auto="auto" />
                       <Axis dimension="y"  name="Comp-Alexa 647-A"  label=""  auto="auto" />
                       <GraphSettings level="5%"  smoothingHighResolution="1"  contourHighResolution="1"  histogramSmoothingCount="0"  graphResolution="256"  showOutliers="0"  drawLargeDots="0"  dotsToDraw="8000"  tint="le.chartfill.tinted.40"  lineWeight="le.lineweight.normal"  lineStyle="le.linestyle.solid" />
                       <GraphEnvironment showGrid="0"  showAxes="tnlTNL"  showGates="1"  showFreqOnPlots="1"  showGateNameOnPlots="1"  showMedians="0"  showUncomped="0"  addEventParam="0"  lastYAxisName="" >
                         <TextTraits font="SansSerif"  size="11"  name="Labels"  style="plain"  color="#000000"  background="#00ffffff"  just="left" />
                         <TextTraits font="SansSerif"  size="11"  name="LayoutGates"  style="plain"  color="#000000"  background="#00ffffff"  just="left" />
                         <TextTraits font="SansSerif"  size="9"  name="Numbers"  style="plain"  color="#000000"  background="#00ffffff"  just="left" />
                         <TextTraits font="SansSerif"  size="9"  name="Legend"  style="plain"  color="#000000"  background="#00ffffff"  just="left" />
                         <WindowPosition x="0"  y="0"  width="390"  height="582"  displayed="0"  panelState="---" />
                       </GraphEnvironment>
                     </Graph>
                     <Gate gating:id="ID782886320"  gating:parent_id="ID1622530054" >
                       <gating:PolygonGate eventsInside="1"  annoOffsetX="-10"  annoOffsetY="114"  tint="#000000"  isTinted="0"  lineWeight="Normal"  userDefined="1"  quadId="-1"  gateResolution="256" >
                         <gating:dimension>
                           <data-type:fcs-dimension data-type:name="Comp-PI 561-A" />
                         </gating:dimension>
                         <gating:dimension>
                           <data-type:fcs-dimension data-type:name="PI 561-W" />
                         </gating:dimension>
                         <gating:vertex>
                           <gating:coordinate data-type:value="87963.4212605042" />
                           <gating:coordinate data-type:value="165297.264393893" />
                         </gating:vertex>
                         <gating:vertex>
                           <gating:coordinate data-type:value="57310.5471848739" />
                           <gating:coordinate data-type:value="130990.4168593016" />
                         </gating:vertex>
                         <gating:vertex>
                           <gating:coordinate data-type:value="55977.8135294118" />
                           <gating:coordinate data-type:value="51969.2188174191" />
                         </gating:vertex>
                         <gating:vertex>
                           <gating:coordinate data-type:value="66639.6827731092" />
                           <gating:coordinate data-type:value="49639.3142957678" />
                         </gating:vertex>
                         <gating:vertex>
                           <gating:coordinate data-type:value="114618.0943697479" />
                           <gating:coordinate data-type:value="51969.2188174191" />
                         </gating:vertex>
                         <gating:vertex>
                           <gating:coordinate data-type:value="150601.9030672269" />
                           <gating:coordinate data-type:value="51969.2188174191" />
                         </gating:vertex>
                         <gating:vertex>
                           <gating:coordinate data-type:value="194582.113697479" />
                           <gating:coordinate data-type:value="51969.2188174191" />
                         </gating:vertex>
                         <gating:vertex>
                           <gating:coordinate data-type:value="239895.0579831933" />
                           <gating:coordinate data-type:value="59650.6934764433" />
                         </gating:vertex>
                         <gating:vertex>
                           <gating:coordinate data-type:value="261218.7964705882" />
                           <gating:coordinate data-type:value="90375.5363066541" />
                         </gating:vertex>
                         <gating:vertex>
                           <gating:coordinate data-type:value="259886.062815126" />
                           <gating:coordinate data-type:value="181436.7249592298" />
                         </gating:vertex>
                         <gating:vertex>
                           <gating:coordinate data-type:value="233231.3897058823" />
                           <gating:coordinate data-type:value="157777.7762272666" />
                         </gating:vertex>
                         <gating:vertex>
                           <gating:coordinate data-type:value="215905.8521848739" />
                           <gating:coordinate data-type:value="157777.7762272666" />
                         </gating:vertex>
                         <gating:vertex>
                           <gating:coordinate data-type:value="175923.8425210084" />
                           <gating:coordinate data-type:value="150602.7813013778" />
                         </gating:vertex>
                         <gating:vertex>
                           <gating:coordinate data-type:value="130610.8982352941" />
                           <gating:coordinate data-type:value="137223.8249798283" />
                         </gating:vertex>
                         <gating:vertex>
                           <gating:coordinate data-type:value="101290.7578151261" />
                           <gating:coordinate data-type:value="130990.4168593016" />
                         </gating:vertex>
                         <gating:vertex>
                           <gating:coordinate data-type:value="71970.617394958" />
                           <gating:coordinate data-type:value="130990.4168593016" />
                         </gating:vertex>
                         <gating:vertex>
                           <gating:coordinate data-type:value="59976.0144957983" />
                           <gating:coordinate data-type:value="130990.4168593016" />
                         </gating:vertex>
                       </gating:PolygonGate>
                     </Gate>
                     <Subpopulations>
                       <Population name="Comp-PI 561-A, Comp-Alexa 647-A subset"  annotation=""  owningGroup="All Samples"  expanded="1"  sortPriority="10"  count="3409" >
                         <Graph smoothing="0"  backColor="#ffffff"  foreColor="#000000"  heatMapStatParameter="Comp-Alexa 647-A"  type="Pseudocolor"  fast="1" >
                           <Axis dimension="x"  name="Comp-PI 561-A"  label=""  auto="auto" />
                           <Axis dimension="y"  name="Comp-Alexa 647-A"  label=""  auto="auto" />
                           <GraphSettings level="5%"  smoothingHighResolution="1"  contourHighResolution="1"  histogramSmoothingCount="0"  graphResolution="256"  showOutliers="0"  drawLargeDots="0"  dotsToDraw="8000"  tint="le.chartfill.tinted.40"  lineWeight="le.lineweight.normal"  lineStyle="le.linestyle.solid" />
                           <GraphEnvironment showGrid="0"  showAxes="tnlTNL"  showGates="1"  showFreqOnPlots="1"  showGateNameOnPlots="1"  showMedians="0"  showUncomped="0"  addEventParam="0"  lastYAxisName="" >
                             <TextTraits font="SansSerif"  size="11"  name="Labels"  style="plain"  color="#000000"  background="#00ffffff"  just="left" />
                             <TextTraits font="SansSerif"  size="11"  name="LayoutGates"  style="plain"  color="#000000"  background="#00ffffff"  just="left" />
                             <TextTraits font="SansSerif"  size="9"  name="Numbers"  style="plain"  color="#000000"  background="#00ffffff"  just="left" />
                             <TextTraits font="SansSerif"  size="9"  name="Legend"  style="plain"  color="#000000"  background="#00ffffff"  just="left" />
                             <WindowPosition x="1012"  y="106"  width="390"  height="582"  displayed="1"  panelState="---" />
                           </GraphEnvironment>
                         </Graph>
                         <Gate gating:id="ID2121179595"  gating:parent_id="ID782886320" >
                           <gating:RectangleGate eventsInside="1"  annoOffsetX="1"  annoOffsetY="-60"  tint="#000000"  isTinted="0"  lineWeight="Normal"  userDefined="1"  percentX="0"  percentY="0" >
                             <gating:dimension gating:min="23992.205798319326"  gating:max="302533.53978991596" >
                               <data-type:fcs-dimension data-type:name="Comp-PI 561-A" />
                             </gating:dimension>
                             <gating:dimension gating:min="864.8870997882393"  gating:max="41337.4363362247" >
                               <data-type:fcs-dimension data-type:name="Comp-Alexa 647-A" />
                             </gating:dimension>
                           </gating:RectangleGate>
                         </Gate>
                       </Population>
                     </Subpopulations>
                   </Population>
                 </Subpopulations>
               </Population>
             </Subpopulations>
           </Population>
         </Subpopulations>
       </SampleNode>
     </Sample>
     <Sample>
       <DataSet uri="file:/Z:/RutkowskiDT/Violet%20LSR/Listmode%20Data%20Files/20210717%20DTT%202hr%20recovery%20Edu%20PI%20pulse%20labeling/20210717%20DTT%202hr%20recovery/20210717%20DTT%20revoery_WT%200%2010k_001.fcs"  sampleID="35" />
       <transforms:spilloverMatrix spectral="0"  prefix="Comp-"  name="Acquisition-defined"  editable="0"  color="#c0c0c0"  version="FlowJo-10.8.0"  status="FINALIZED"  transforms:id="3523d39d-d531-4c33-93ef-b2f56902cd26"  suffix="" >
         <data-type:parameters>
           <data-type:parameter data-type:name="Alexa 647-A"  userProvidedCompInfix="Comp-Alexa 647-A" />
           <data-type:parameter data-type:name="PI 561-A"  userProvidedCompInfix="Comp-PI 561-A" />
         </data-type:parameters>
         <transforms:spillover data-type:parameter="Alexa 647-A"  userProvidedCompInfix="Comp-Alexa 647-A" >
           <transforms:coefficient data-type:parameter="Alexa 647-A"  transforms:value="1" />
           <transforms:coefficient data-type:parameter="PI 561-A"  transforms:value="0" />
         </transforms:spillover>
         <transforms:spillover data-type:parameter="PI 561-A"  userProvidedCompInfix="Comp-PI 561-A" >
           <transforms:coefficient data-type:parameter="Alexa 647-A"  transforms:value="0.0020000001" />
           <transforms:coefficient data-type:parameter="PI 561-A"  transforms:value="1" />
         </transforms:spillover>
       </transforms:spilloverMatrix>
       <Transformations>
         <transforms:biex transforms:length="256"  transforms:maxRange="262144"  transforms:neg="0"  transforms:width="-100"  transforms:pos="4.418539922" >
           <data-type:parameter data-type:name="FSC-A" />
         </transforms:biex>
         <transforms:linear transforms:minRange="0"  transforms:maxRange="262144"  gain="1" >
           <data-type:parameter data-type:name="FSC-W" />
         </transforms:linear>
         <transforms:biex transforms:length="256"  transforms:maxRange="262144"  transforms:neg="0"  transforms:width="-100"  transforms:pos="4.418539922" >
           <data-type:parameter data-type:name="SSC-A" />
         </transforms:biex>
         <transforms:biex transforms:length="256"  transforms:maxRange="262144"  transforms:neg="0"  transforms:width="-100"  transforms:pos="4.418539922" >
           <data-type:parameter data-type:name="Alexa 647-A" />
         </transforms:biex>
         <transforms:linear transforms:minRange="0"  transforms:maxRange="262144"  gain="1" >
           <data-type:parameter data-type:name="PI 561-A" />
         </transforms:linear>
         <transforms:biex transforms:length="256"  transforms:maxRange="262144"  transforms:neg="0"  transforms:width="-100"  transforms:pos="4.418539922" >
           <data-type:parameter data-type:name="PI 561-W" />
         </transforms:biex>
         <transforms:linear transforms:minRange="0.6098352147"  transforms:maxRange="25"  gain="0.0108126811" >
           <data-type:parameter data-type:name="Time" />
         </transforms:linear>
         <transforms:biex transforms:length="256"  transforms:maxRange="262144"  transforms:neg="0"  transforms:width="-100"  transforms:pos="4.418539922" >
           <data-type:parameter data-type:name="Comp-Alexa 647-A" />
         </transforms:biex>
         <transforms:linear transforms:minRange="0"  transforms:maxRange="262144"  gain="1" >
           <data-type:parameter data-type:name="Comp-PI 561-A" />
         </transforms:linear>
       </Transformations>
       <Keywords>
         <Keyword name="FJ_FCS_VERSION"  value="3" />
         <Keyword name="$BEGINANALYSIS"  value="0" />
         <Keyword name="$ENDANALYSIS"  value="0" />
         <Keyword name="$BEGINSTEXT"  value="0" />
         <Keyword name="$ENDSTEXT"  value="0" />
         <Keyword name="$BEGINDATA"  value="1821" />
         <Keyword name="$ENDDATA"  value="366408             " />
         <Keyword name="$FIL"  value="20210717 DTT revoery_WT 0 10k_001.fcs" />
         <Keyword name="$SYS"  value="Windows 7 6.1" />
         <Keyword name="$TOT"  value="13021              " />
         <Keyword name="$PAR"  value="7" />
         <Keyword name="$MODE"  value="L" />
         <Keyword name="$BYTEORD"  value="4,3,2,1" />
         <Keyword name="$DATATYPE"  value="F" />
         <Keyword name="$NEXTDATA"  value="0" />
         <Keyword name="CREATOR"  value="BD FACSDiva Software Version 8.0.1" />
         <Keyword name="TUBE NAME"  value="WT 0 10k" />
         <Keyword name="$SRC"  value="20210717 DTT revoery" />
         <Keyword name="EXPERIMENT NAME"  value="20210717 DTT 2hr recovery" />
         <Keyword name="GUID"  value="f22ef654-877a-49df-9e0f-16a32b980b99" />
         <Keyword name="$DATE"  value="17-JUL-2021" />
         <Keyword name="$BTIM"  value="08:24:24" />
         <Keyword name="$ETIM"  value="08:24:49" />
         <Keyword name="$CYT"  value="LSRII" />
         <Keyword name="SETTINGS"  value="Cytometer" />
         <Keyword name="CYTNUM"  value="1" />
         <Keyword name="WINDOW EXTENSION"  value="10.00" />
         <Keyword name="EXPORT USER NAME"  value="Rutkowski" />
         <Keyword name="EXPORT TIME"  value="17-JUL-2021-09:18:03" />
         <Keyword name="$OP"  value="Rutkowski" />
         <Keyword name="FSC ASF"  value="0.60" />
         <Keyword name="AUTOBS"  value="TRUE" />
         <Keyword name="$INST"  value="UofIFlowCytometry" />
         <Keyword name="LASER1NAME"  value="Blue" />
         <Keyword name="LASER1DELAY"  value="0.00" />
         <Keyword name="LASER1ASF"  value="0.70" />
         <Keyword name="LASER2NAME"  value="Red" />
         <Keyword name="LASER2DELAY"  value="37.02" />
         <Keyword name="LASER2ASF"  value="0.83" />
         <Keyword name="LASER3NAME"  value="Violet" />
         <Keyword name="LASER3DELAY"  value="18.87" />
         <Keyword name="LASER3ASF"  value="0.67" />
         <Keyword name="LASER4NAME"  value="Y_G" />
         <Keyword name="LASER4DELAY"  value="57.70" />
         <Keyword name="LASER4ASF"  value="1.04" />
         <Keyword name="$TIMESTEP"  value="0.01" />
         <Keyword name="SPILL"  value="2,Alexa 647-A,PI 561-A,1,0,0.002,1" />
         <Keyword name="APPLY COMPENSATION"  value="TRUE" />
         <Keyword name="THRESHOLD"  value="FSC,600" />
         <Keyword name="$P1N"  value="FSC-A" />
         <Keyword name="$P1R"  value="262144" />
         <Keyword name="$P1B"  value="32" />
         <Keyword name="$P1E"  value="0,0" />
         <Keyword name="$P1V"  value="132" />
         <Keyword name="$P1G"  value="1.0" />
         <Keyword name="P1DISPLAY"  value="LOG" />
         <Keyword name="P1BS"  value="0" />
         <Keyword name="P1MS"  value="0" />
         <Keyword name="$P2N"  value="FSC-W" />
         <Keyword name="$P2R"  value="262144" />
         <Keyword name="$P2B"  value="32" />
         <Keyword name="$P2E"  value="0,0" />
         <Keyword name="$P2V"  value="132" />
         <Keyword name="$P2G"  value="1.0" />
         <Keyword name="P2BS"  value="-1" />
         <Keyword name="P2MS"  value="0" />
         <Keyword name="$P3N"  value="SSC-A" />
         <Keyword name="$P3R"  value="262144" />
         <Keyword name="$P3B"  value="32" />
         <Keyword name="$P3E"  value="0,0" />
         <Keyword name="$P3V"  value="148" />
         <Keyword name="$P3G"  value="1.0" />
         <Keyword name="P3DISPLAY"  value="LOG" />
         <Keyword name="P3BS"  value="0" />
         <Keyword name="P3MS"  value="0" />
         <Keyword name="$P4N"  value="Alexa 647-A" />
         <Keyword name="$P4R"  value="262144" />
         <Keyword name="$P4B"  value="32" />
         <Keyword name="$P4E"  value="0,0" />
         <Keyword name="$P4V"  value="320" />
         <Keyword name="$P4G"  value="1.0" />
         <Keyword name="P4DISPLAY"  value="LOG" />
         <Keyword name="P4BS"  value="55" />
         <Keyword name="P4MS"  value="0" />
         <Keyword name="$P5N"  value="PI 561-A" />
         <Keyword name="$P5R"  value="262144" />
         <Keyword name="$P5B"  value="32" />
         <Keyword name="$P5E"  value="0,0" />
         <Keyword name="$P5V"  value="379" />
         <Keyword name="$P5G"  value="1.0" />
         <Keyword name="P5DISPLAY"  value="LIN" />
         <Keyword name="P5BS"  value="243" />
         <Keyword name="P5MS"  value="0" />
         <Keyword name="$P6N"  value="PI 561-W" />
         <Keyword name="$P6R"  value="262144" />
         <Keyword name="$P6B"  value="32" />
         <Keyword name="$P6E"  value="0,0" />
         <Keyword name="$P6V"  value="379" />
         <Keyword name="$P6G"  value="1.0" />
         <Keyword name="P6BS"  value="-1" />
         <Keyword name="P6MS"  value="0" />
         <Keyword name="$P7N"  value="Time" />
         <Keyword name="$P7R"  value="262144" />
         <Keyword name="$P7B"  value="32" />
         <Keyword name="$P7E"  value="0,0" />
         <Keyword name="$P7G"  value="0.01" />
         <Keyword name="P7BS"  value="0" />
         <Keyword name="P7MS"  value="0" />
         <Keyword name="CST BEADS LOT ID"  value="86415" />
         <Keyword name="CST BEADS EXPIRED"  value="False" />
         <Keyword name="$P1S"  value="" />
         <Keyword name="$P2S"  value="" />
         <Keyword name="$P3S"  value="" />
         <Keyword name="$P4S"  value="" />
         <Keyword name="$P5S"  value="" />
         <Keyword name="$P6S"  value="" />
         <Keyword name="$P7S"  value="" />
         <Keyword name="$P8N"  value="Comp-Alexa 647-A" />
         <Keyword name="$P8S"  value="" />
         <Keyword name="$P8R"  value="262144" />
         <Keyword name="$P9N"  value="Comp-PI 561-A" />
         <Keyword name="$P9S"  value="" />
         <Keyword name="$P9R"  value="262144" />
       </Keywords>
       <SampleNode name="20210717 DTT revoery_WT 0 10k_001.fcs"  annotation=""  owningGroup=""  expanded="1"  sortPriority="10"  count="13021"  sampleID="35" >
         <Graph smoothing="0"  backColor="#ffffff"  foreColor="#000000"  type="Pseudocolor"  fast="1" >
           <Axis dimension="x"  name="FSC-A"  label=""  auto="auto" />
           <Axis dimension="y"  name="SSC-A"  label=""  auto="auto" />
           <GraphSettings level="5%"  smoothingHighResolution="1"  contourHighResolution="1"  histogramSmoothingCount="0"  graphResolution="256"  showOutliers="0"  drawLargeDots="0"  dotsToDraw="8000"  tint="le.chartfill.tinted.40"  lineWeight="le.lineweight.normal"  lineStyle="le.linestyle.solid" />
           <GraphEnvironment showGrid="0"  showAxes="tnlTNL"  showGates="1"  showFreqOnPlots="1"  showGateNameOnPlots="1"  showMedians="0"  showUncomped="0"  addEventParam="0"  lastYAxisName="" >
             <TextTraits font="SansSerif"  size="11"  name="Labels"  style="plain"  color="#000000"  background="#00ffffff"  just="left" />
             <TextTraits font="SansSerif"  size="11"  name="LayoutGates"  style="plain"  color="#000000"  background="#00ffffff"  just="left" />
             <TextTraits font="SansSerif"  size="9"  name="Numbers"  style="plain"  color="#000000"  background="#00ffffff"  just="left" />
             <TextTraits font="SansSerif"  size="9"  name="Legend"  style="plain"  color="#000000"  background="#00ffffff"  just="left" />
           </GraphEnvironment>
         </Graph>
         <Subpopulations>
           <Population name="cells"  annotation=""  owningGroup="All Samples"  expanded="1"  sortPriority="10"  count="10561" >
             <Graph smoothing="0"  backColor="#ffffff"  foreColor="#000000"  heatMapStatParameter="Comp-Alexa 647-A"  type="Pseudocolor"  fast="1" >
               <Axis dimension="x"  name="FSC-A"  label=""  auto="auto" />
               <Axis dimension="y"  name="FSC-W"  label=""  auto="auto" />
               <GraphSettings level="5%"  smoothingHighResolution="1"  contourHighResolution="1"  histogramSmoothingCount="0"  graphResolution="256"  showOutliers="0"  drawLargeDots="0"  dotsToDraw="8000"  tint="le.chartfill.tinted.40"  lineWeight="le.lineweight.normal"  lineStyle="le.linestyle.solid" />
               <GraphEnvironment showGrid="0"  showAxes="tnlTNL"  showGates="1"  showFreqOnPlots="1"  showGateNameOnPlots="1"  showMedians="0"  showUncomped="0"  addEventParam="0"  lastYAxisName="" >
                 <TextTraits font="SansSerif"  size="11"  name="Labels"  style="plain"  color="#000000"  background="#00ffffff"  just="left" />
                 <TextTraits font="SansSerif"  size="11"  name="LayoutGates"  style="plain"  color="#000000"  background="#00ffffff"  just="left" />
                 <TextTraits font="SansSerif"  size="9"  name="Numbers"  style="plain"  color="#000000"  background="#00ffffff"  just="left" />
                 <TextTraits font="SansSerif"  size="9"  name="Legend"  style="plain"  color="#000000"  background="#00ffffff"  just="left" />
                 <WindowPosition x="0"  y="0"  width="390"  height="582"  displayed="0"  panelState="---" />
               </GraphEnvironment>
             </Graph>
             <Gate gating:id="ID1914327337" >
               <gating:PolygonGate eventsInside="1"  annoOffsetX="-81"  annoOffsetY="-26"  tint="#000000"  isTinted="0"  lineWeight="Normal"  userDefined="1"  quadId="-1"  gateResolution="256" >
                 <gating:dimension>
                   <data-type:fcs-dimension data-type:name="FSC-A" />
                 </gating:dimension>
                 <gating:dimension>
                   <data-type:fcs-dimension data-type:name="SSC-A" />
                 </gating:dimension>
                 <gating:vertex>
                   <gating:coordinate data-type:value="70854.0816228617" />
                   <gating:coordinate data-type:value="125042.5437007123" />
                 </gating:vertex>
                 <gating:vertex>
                   <gating:coordinate data-type:value="8870.9785290007" />
                   <gating:coordinate data-type:value="9976.9779812933" />
                 </gating:vertex>
                 <gating:vertex>
                   <gating:coordinate data-type:value="4532.3632116684" />
                   <gating:coordinate data-type:value="1930.5615797524" />
                 </gating:vertex>
                 <gating:vertex>
                   <gating:coordinate data-type:value="7327.249514875" />
                   <gating:coordinate data-type:value="583.8533717454" />
                 </gating:vertex>
                 <gating:vertex>
                   <gating:coordinate data-type:value="24035.5227404624" />
                   <gating:coordinate data-type:value="642.0927658149" />
                 </gating:vertex>
                 <gating:vertex>
                   <gating:coordinate data-type:value="165071.0466007559" />
                   <gating:coordinate data-type:value="3614.1115947551" />
                 </gating:vertex>
                 <gating:vertex>
                   <gating:coordinate data-type:value="213008.4594482" />
                   <gating:coordinate data-type:value="65405.2047817211" />
                 </gating:vertex>
                 <gating:vertex>
                   <gating:coordinate data-type:value="151636.9177581619" />
                   <gating:coordinate data-type:value="119367.1992585343" />
                 </gating:vertex>
               </gating:PolygonGate>
             </Gate>
             <Subpopulations>
               <Population name="Single Cells"  annotation=""  owningGroup="All Samples"  expanded="1"  sortPriority="10"  count="10167" >
                 <Graph smoothing="0"  backColor="#ffffff"  foreColor="#000000"  heatMapStatParameter="Comp-Alexa 647-A"  type="Pseudocolor"  fast="1" >
                   <Axis dimension="x"  name="Comp-PI 561-A"  label=""  auto="auto" />
                   <Axis dimension="y"  name="PI 561-W"  label=""  auto="auto" />
                   <GraphSettings level="5%"  smoothingHighResolution="1"  contourHighResolution="1"  histogramSmoothingCount="0"  graphResolution="256"  showOutliers="0"  drawLargeDots="0"  dotsToDraw="8000"  tint="le.chartfill.tinted.40"  lineWeight="le.lineweight.normal"  lineStyle="le.linestyle.solid" />
                   <GraphEnvironment showGrid="0"  showAxes="tnlTNL"  showGates="1"  showFreqOnPlots="1"  showGateNameOnPlots="1"  showMedians="0"  showUncomped="0"  addEventParam="0"  lastYAxisName="" >
                     <TextTraits font="SansSerif"  size="11"  name="Labels"  style="plain"  color="#000000"  background="#00ffffff"  just="left" />
                     <TextTraits font="SansSerif"  size="11"  name="LayoutGates"  style="plain"  color="#000000"  background="#00ffffff"  just="left" />
                     <TextTraits font="SansSerif"  size="9"  name="Numbers"  style="plain"  color="#000000"  background="#00ffffff"  just="left" />
                     <TextTraits font="SansSerif"  size="9"  name="Legend"  style="plain"  color="#000000"  background="#00ffffff"  just="left" />
                     <WindowPosition x="0"  y="0"  width="390"  height="582"  displayed="0"  panelState="---" />
                   </GraphEnvironment>
                 </Graph>
                 <Gate gating:id="ID1993281052"  gating:parent_id="ID1914327337" >
                   <gating:PolygonGate eventsInside="1"  annoOffsetX="0"  annoOffsetY="0"  tint="#000000"  isTinted="0"  lineWeight="Normal"  userDefined="1"  quadId="-1"  gateResolution="256" >
                     <gating:dimension>
                       <data-type:fcs-dimension data-type:name="FSC-A" />
                     </gating:dimension>
                     <gating:dimension>
                       <data-type:fcs-dimension data-type:name="FSC-W" />
                     </gating:dimension>
                     <gating:vertex>
                       <gating:coordinate data-type:value="3794.1590076051" />
                       <gating:coordinate data-type:value="106307.2442396313" />
                     </gating:vertex>
                     <gating:vertex>
                       <gating:coordinate data-type:value="13653.6391068453" />
                       <gating:coordinate data-type:value="73690.2488479263" />
                     </gating:vertex>
                     <gating:vertex>
                       <gating:coordinate data-type:value="55076.4614894126" />
                       <gating:coordinate data-type:value="72482.2119815668" />
                     </gating:vertex>
                     <gating:vertex>
                       <gating:coordinate data-type:value="108044.7671065073" />
                       <gating:coordinate data-type:value="119595.6497695853" />
                     </gating:vertex>
                     <gating:vertex>
                       <gating:coordinate data-type:value="99284.0679902505" />
                       <gating:coordinate data-type:value="143756.3870967742" />
                     </gating:vertex>
                     <gating:vertex>
                       <gating:coordinate data-type:value="46592.9800862002" />
                       <gating:coordinate data-type:value="158252.8294930876" />
                     </gating:vertex>
                     <gating:vertex>
                       <gating:coordinate data-type:value="17364.3039291682" />
                       <gating:coordinate data-type:value="159460.866359447" />
                     </gating:vertex>
                     <gating:vertex>
                       <gating:coordinate data-type:value="6303.575900227" />
                       <gating:coordinate data-type:value="144964.4239631337" />
                     </gating:vertex>
                     <gating:vertex>
                       <gating:coordinate data-type:value="3537.6449011668" />
                       <gating:coordinate data-type:value="120803.6866359447" />
                     </gating:vertex>
                   </gating:PolygonGate>
                 </Gate>
                 <Subpopulations>
                   <Population name="Comp-PI 561-A, PI 561-W subset"  annotation=""  owningGroup="All Samples"  expanded="1"  sortPriority="10"  count="7933" >
                     <Graph smoothing="0"  backColor="#ffffff"  foreColor="#000000"  heatMapStatParameter="Comp-Alexa 647-A"  type="Pseudocolor"  fast="1" >
                       <Axis dimension="x"  name="Comp-PI 561-A"  label=""  auto="auto" />
                       <Axis dimension="y"  name="Comp-Alexa 647-A"  label=""  auto="auto" />
                       <GraphSettings level="5%"  smoothingHighResolution="1"  contourHighResolution="1"  histogramSmoothingCount="0"  graphResolution="256"  showOutliers="0"  drawLargeDots="0"  dotsToDraw="8000"  tint="le.chartfill.tinted.40"  lineWeight="le.lineweight.normal"  lineStyle="le.linestyle.solid" />
                       <GraphEnvironment showGrid="0"  showAxes="tnlTNL"  showGates="1"  showFreqOnPlots="1"  showGateNameOnPlots="1"  showMedians="0"  showUncomped="0"  addEventParam="0"  lastYAxisName="" >
                         <TextTraits font="SansSerif"  size="11"  name="Labels"  style="plain"  color="#000000"  background="#00ffffff"  just="left" />
                         <TextTraits font="SansSerif"  size="11"  name="LayoutGates"  style="plain"  color="#000000"  background="#00ffffff"  just="left" />
                         <TextTraits font="SansSerif"  size="9"  name="Numbers"  style="plain"  color="#000000"  background="#00ffffff"  just="left" />
                         <TextTraits font="SansSerif"  size="9"  name="Legend"  style="plain"  color="#000000"  background="#00ffffff"  just="left" />
                         <WindowPosition x="0"  y="0"  width="390"  height="582"  displayed="0"  panelState="---" />
                       </GraphEnvironment>
                     </Graph>
                     <Gate gating:id="ID396077438"  gating:parent_id="ID1993281052" >
                       <gating:PolygonGate eventsInside="1"  annoOffsetX="-10"  annoOffsetY="114"  tint="#000000"  isTinted="0"  lineWeight="Normal"  userDefined="1"  quadId="-1"  gateResolution="256" >
                         <gating:dimension>
                           <data-type:fcs-dimension data-type:name="Comp-PI 561-A" />
                         </gating:dimension>
                         <gating:dimension>
                           <data-type:fcs-dimension data-type:name="PI 561-W" />
                         </gating:dimension>
                         <gating:vertex>
                           <gating:coordinate data-type:value="87963.4212605042" />
                           <gating:coordinate data-type:value="165297.264393893" />
                         </gating:vertex>
                         <gating:vertex>
                           <gating:coordinate data-type:value="57310.5471848739" />
                           <gating:coordinate data-type:value="130990.4168593016" />
                         </gating:vertex>
                         <gating:vertex>
                           <gating:coordinate data-type:value="55977.8135294118" />
                           <gating:coordinate data-type:value="51969.2188174191" />
                         </gating:vertex>
                         <gating:vertex>
                           <gating:coordinate data-type:value="66639.6827731092" />
                           <gating:coordinate data-type:value="49639.3142957678" />
                         </gating:vertex>
                         <gating:vertex>
                           <gating:coordinate data-type:value="114618.0943697479" />
                           <gating:coordinate data-type:value="51969.2188174191" />
                         </gating:vertex>
                         <gating:vertex>
                           <gating:coordinate data-type:value="150601.9030672269" />
                           <gating:coordinate data-type:value="51969.2188174191" />
                         </gating:vertex>
                         <gating:vertex>
                           <gating:coordinate data-type:value="194582.113697479" />
                           <gating:coordinate data-type:value="51969.2188174191" />
                         </gating:vertex>
                         <gating:vertex>
                           <gating:coordinate data-type:value="239895.0579831933" />
                           <gating:coordinate data-type:value="59650.6934764433" />
                         </gating:vertex>
                         <gating:vertex>
                           <gating:coordinate data-type:value="261218.7964705882" />
                           <gating:coordinate data-type:value="90375.5363066541" />
                         </gating:vertex>
                         <gating:vertex>
                           <gating:coordinate data-type:value="259886.062815126" />
                           <gating:coordinate data-type:value="181436.7249592298" />
                         </gating:vertex>
                         <gating:vertex>
                           <gating:coordinate data-type:value="233231.3897058823" />
                           <gating:coordinate data-type:value="157777.7762272666" />
                         </gating:vertex>
                         <gating:vertex>
                           <gating:coordinate data-type:value="215905.8521848739" />
                           <gating:coordinate data-type:value="157777.7762272666" />
                         </gating:vertex>
                         <gating:vertex>
                           <gating:coordinate data-type:value="175923.8425210084" />
                           <gating:coordinate data-type:value="150602.7813013778" />
                         </gating:vertex>
                         <gating:vertex>
                           <gating:coordinate data-type:value="130610.8982352941" />
                           <gating:coordinate data-type:value="137223.8249798283" />
                         </gating:vertex>
                         <gating:vertex>
                           <gating:coordinate data-type:value="101290.7578151261" />
                           <gating:coordinate data-type:value="130990.4168593016" />
                         </gating:vertex>
                         <gating:vertex>
                           <gating:coordinate data-type:value="71970.617394958" />
                           <gating:coordinate data-type:value="130990.4168593016" />
                         </gating:vertex>
                         <gating:vertex>
                           <gating:coordinate data-type:value="59976.0144957983" />
                           <gating:coordinate data-type:value="130990.4168593016" />
                         </gating:vertex>
                       </gating:PolygonGate>
                     </Gate>
                     <Subpopulations>
                       <Population name="Comp-PI 561-A, Comp-Alexa 647-A subset"  annotation=""  owningGroup="All Samples"  expanded="1"  sortPriority="10"  count="2562" >
                         <Graph smoothing="0"  backColor="#ffffff"  foreColor="#000000"  heatMapStatParameter="Comp-Alexa 647-A"  type="Pseudocolor"  fast="1" >
                           <Axis dimension="x"  name="Comp-PI 561-A"  label=""  auto="auto" />
                           <Axis dimension="y"  name="Comp-Alexa 647-A"  label=""  auto="auto" />
                           <GraphSettings level="5%"  smoothingHighResolution="1"  contourHighResolution="1"  histogramSmoothingCount="0"  graphResolution="256"  showOutliers="0"  drawLargeDots="0"  dotsToDraw="8000"  tint="le.chartfill.tinted.40"  lineWeight="le.lineweight.normal"  lineStyle="le.linestyle.solid" />
                           <GraphEnvironment showGrid="0"  showAxes="tnlTNL"  showGates="1"  showFreqOnPlots="1"  showGateNameOnPlots="1"  showMedians="0"  showUncomped="0"  addEventParam="0"  lastYAxisName="" >
                             <TextTraits font="SansSerif"  size="11"  name="Labels"  style="plain"  color="#000000"  background="#00ffffff"  just="left" />
                             <TextTraits font="SansSerif"  size="11"  name="LayoutGates"  style="plain"  color="#000000"  background="#00ffffff"  just="left" />
                             <TextTraits font="SansSerif"  size="9"  name="Numbers"  style="plain"  color="#000000"  background="#00ffffff"  just="left" />
                             <TextTraits font="SansSerif"  size="9"  name="Legend"  style="plain"  color="#000000"  background="#00ffffff"  just="left" />
                             <WindowPosition x="1012"  y="106"  width="390"  height="582"  displayed="1"  panelState="---" />
                           </GraphEnvironment>
                         </Graph>
                         <Gate gating:id="ID751015002"  gating:parent_id="ID396077438" >
                           <gating:RectangleGate eventsInside="1"  annoOffsetX="1"  annoOffsetY="-60"  tint="#000000"  isTinted="0"  lineWeight="Normal"  userDefined="1"  percentX="0"  percentY="0" >
                             <gating:dimension gating:min="23992.205798319326"  gating:max="302533.53978991596" >
                               <data-type:fcs-dimension data-type:name="Comp-PI 561-A" />
                             </gating:dimension>
                             <gating:dimension gating:min="864.8870997882393"  gating:max="41337.4363362247" >
                               <data-type:fcs-dimension data-type:name="Comp-Alexa 647-A" />
                             </gating:dimension>
                           </gating:RectangleGate>
                         </Gate>
                       </Population>
                     </Subpopulations>
                   </Population>
                 </Subpopulations>
               </Population>
             </Subpopulations>
           </Population>
         </Subpopulations>
       </SampleNode>
     </Sample>
     <Sample>
       <DataSet uri="file:/Z:/RutkowskiDT/Violet%20LSR/Listmode%20Data%20Files/20210717%20DTT%202hr%20recovery%20Edu%20PI%20pulse%20labeling/20210717%20DTT%202hr%20recovery/20210717%20DTT%20revoery_KO%200%200hr_005.fcs"  sampleID="15" />
       <transforms:spilloverMatrix spectral="0"  prefix="Comp-"  name="Acquisition-defined"  editable="0"  color="#c0c0c0"  version="FlowJo-10.8.0"  status="FINALIZED"  transforms:id="df270b8a-0c50-49f7-87f2-09982be6a25c"  suffix="" >
         <data-type:parameters>
           <data-type:parameter data-type:name="Alexa 647-A"  userProvidedCompInfix="Comp-Alexa 647-A" />
           <data-type:parameter data-type:name="PI 561-A"  userProvidedCompInfix="Comp-PI 561-A" />
         </data-type:parameters>
         <transforms:spillover data-type:parameter="Alexa 647-A"  userProvidedCompInfix="Comp-Alexa 647-A" >
           <transforms:coefficient data-type:parameter="Alexa 647-A"  transforms:value="1" />
           <transforms:coefficient data-type:parameter="PI 561-A"  transforms:value="0" />
         </transforms:spillover>
         <transforms:spillover data-type:parameter="PI 561-A"  userProvidedCompInfix="Comp-PI 561-A" >
           <transforms:coefficient data-type:parameter="Alexa 647-A"  transforms:value="0.0040000002" />
           <transforms:coefficient data-type:parameter="PI 561-A"  transforms:value="1" />
         </transforms:spillover>
       </transforms:spilloverMatrix>
       <Transformations>
         <transforms:biex transforms:length="256"  transforms:maxRange="262144"  transforms:neg="0"  transforms:width="-100"  transforms:pos="4.418539922" >
           <data-type:parameter data-type:name="FSC-A" />
         </transforms:biex>
         <transforms:linear transforms:minRange="0"  transforms:maxRange="262144"  gain="1" >
           <data-type:parameter data-type:name="FSC-W" />
         </transforms:linear>
         <transforms:biex transforms:length="256"  transforms:maxRange="262144"  transforms:neg="0"  transforms:width="-100"  transforms:pos="4.418539922" >
           <data-type:parameter data-type:name="SSC-A" />
         </transforms:biex>
         <transforms:biex transforms:length="256"  transforms:maxRange="262144"  transforms:neg="0"  transforms:width="-100"  transforms:pos="4.418539922" >
           <data-type:parameter data-type:name="Alexa 647-A" />
         </transforms:biex>
         <transforms:linear transforms:minRange="3"  transforms:maxRange="317193.61"  gain="1" >
           <data-type:parameter data-type:name="PI 561-A" />
         </transforms:linear>
         <transforms:biex transforms:length="256"  transforms:maxRange="262144"  transforms:neg="0"  transforms:width="-100"  transforms:pos="4.418539922" >
           <data-type:parameter data-type:name="PI 561-W" />
         </transforms:biex>
         <transforms:linear transforms:minRange="0.5109334978"  transforms:maxRange="43"  gain="0.0101982734" >
           <data-type:parameter data-type:name="Time" />
         </transforms:linear>
         <transforms:biex transforms:length="256"  transforms:maxRange="262144"  transforms:neg="0"  transforms:width="-100"  transforms:pos="4.418539922" >
           <data-type:parameter data-type:name="Comp-Alexa 647-A" />
         </transforms:biex>
         <transforms:linear transforms:minRange="3"  transforms:maxRange="317193.61"  gain="1" >
           <data-type:parameter data-type:name="Comp-PI 561-A" />
         </transforms:linear>
       </Transformations>
       <Keywords>
         <Keyword name="FJ_FCS_VERSION"  value="3" />
         <Keyword name="$BEGINANALYSIS"  value="0" />
         <Keyword name="$ENDANALYSIS"  value="0" />
         <Keyword name="$BEGINSTEXT"  value="0" />
         <Keyword name="$ENDSTEXT"  value="0" />
         <Keyword name="$BEGINDATA"  value="1822" />
         <Keyword name="$ENDDATA"  value="421429             " />
         <Keyword name="$FIL"  value="20210717 DTT revoery_KO 0 0hr_005.fcs" />
         <Keyword name="$SYS"  value="Windows 7 6.1" />
         <Keyword name="$TOT"  value="14986              " />
         <Keyword name="$PAR"  value="7" />
         <Keyword name="$MODE"  value="L" />
         <Keyword name="$BYTEORD"  value="4,3,2,1" />
         <Keyword name="$DATATYPE"  value="F" />
         <Keyword name="$NEXTDATA"  value="0" />
         <Keyword name="CREATOR"  value="BD FACSDiva Software Version 8.0.1" />
         <Keyword name="TUBE NAME"  value="KO 0 0hr" />
         <Keyword name="$SRC"  value="20210717 DTT revoery" />
         <Keyword name="EXPERIMENT NAME"  value="20210717 DTT 2hr recovery" />
         <Keyword name="GUID"  value="06290be7-456d-4567-b1e9-964b1bee3cfc" />
         <Keyword name="$DATE"  value="17-JUL-2021" />
         <Keyword name="$BTIM"  value="08:32:31" />
         <Keyword name="$ETIM"  value="08:33:14" />
         <Keyword name="$CYT"  value="LSRII" />
         <Keyword name="SETTINGS"  value="Cytometer" />
         <Keyword name="CYTNUM"  value="1" />
         <Keyword name="WINDOW EXTENSION"  value="10.00" />
         <Keyword name="EXPORT USER NAME"  value="Rutkowski" />
         <Keyword name="EXPORT TIME"  value="17-JUL-2021-09:18:03" />
         <Keyword name="$OP"  value="Rutkowski" />
         <Keyword name="FSC ASF"  value="0.60" />
         <Keyword name="AUTOBS"  value="TRUE" />
         <Keyword name="$INST"  value="UofIFlowCytometry" />
         <Keyword name="LASER1NAME"  value="Blue" />
         <Keyword name="LASER1DELAY"  value="0.00" />
         <Keyword name="LASER1ASF"  value="0.70" />
         <Keyword name="LASER2NAME"  value="Red" />
         <Keyword name="LASER2DELAY"  value="37.02" />
         <Keyword name="LASER2ASF"  value="0.83" />
         <Keyword name="LASER3NAME"  value="Violet" />
         <Keyword name="LASER3DELAY"  value="18.87" />
         <Keyword name="LASER3ASF"  value="0.67" />
         <Keyword name="LASER4NAME"  value="Y_G" />
         <Keyword name="LASER4DELAY"  value="57.70" />
         <Keyword name="LASER4ASF"  value="1.04" />
         <Keyword name="$TIMESTEP"  value="0.01" />
         <Keyword name="SPILL"  value="2,Alexa 647-A,PI 561-A,1,0,0.004,1" />
         <Keyword name="APPLY COMPENSATION"  value="TRUE" />
         <Keyword name="THRESHOLD"  value="FSC,600" />
         <Keyword name="$P1N"  value="FSC-A" />
         <Keyword name="$P1R"  value="262144" />
         <Keyword name="$P1B"  value="32" />
         <Keyword name="$P1E"  value="0,0" />
         <Keyword name="$P1V"  value="132" />
         <Keyword name="$P1G"  value="1.0" />
         <Keyword name="P1DISPLAY"  value="LOG" />
         <Keyword name="P1BS"  value="0" />
         <Keyword name="P1MS"  value="0" />
         <Keyword name="$P2N"  value="FSC-W" />
         <Keyword name="$P2R"  value="262144" />
         <Keyword name="$P2B"  value="32" />
         <Keyword name="$P2E"  value="0,0" />
         <Keyword name="$P2V"  value="132" />
         <Keyword name="$P2G"  value="1.0" />
         <Keyword name="P2BS"  value="-1" />
         <Keyword name="P2MS"  value="0" />
         <Keyword name="$P3N"  value="SSC-A" />
         <Keyword name="$P3R"  value="262144" />
         <Keyword name="$P3B"  value="32" />
         <Keyword name="$P3E"  value="0,0" />
         <Keyword name="$P3V"  value="148" />
         <Keyword name="$P3G"  value="1.0" />
         <Keyword name="P3DISPLAY"  value="LOG" />
         <Keyword name="P3BS"  value="0" />
         <Keyword name="P3MS"  value="0" />
         <Keyword name="$P4N"  value="Alexa 647-A" />
         <Keyword name="$P4R"  value="262144" />
         <Keyword name="$P4B"  value="32" />
         <Keyword name="$P4E"  value="0,0" />
         <Keyword name="$P4V"  value="330" />
         <Keyword name="$P4G"  value="1.0" />
         <Keyword name="P4DISPLAY"  value="LOG" />
         <Keyword name="P4BS"  value="131" />
         <Keyword name="P4MS"  value="0" />
         <Keyword name="$P5N"  value="PI 561-A" />
         <Keyword name="$P5R"  value="262144" />
         <Keyword name="$P5B"  value="32" />
         <Keyword name="$P5E"  value="0,0" />
         <Keyword name="$P5V"  value="379" />
         <Keyword name="$P5G"  value="1.0" />
         <Keyword name="P5DISPLAY"  value="LIN" />
         <Keyword name="P5BS"  value="292" />
         <Keyword name="P5MS"  value="0" />
         <Keyword name="$P6N"  value="PI 561-W" />
         <Keyword name="$P6R"  value="262144" />
         <Keyword name="$P6B"  value="32" />
         <Keyword name="$P6E"  value="0,0" />
         <Keyword name="$P6V"  value="379" />
         <Keyword name="$P6G"  value="1.0" />
         <Keyword name="P6BS"  value="-1" />
         <Keyword name="P6MS"  value="0" />
         <Keyword name="$P7N"  value="Time" />
         <Keyword name="$P7R"  value="262144" />
         <Keyword name="$P7B"  value="32" />
         <Keyword name="$P7E"  value="0,0" />
         <Keyword name="$P7G"  value="0.01" />
         <Keyword name="P7BS"  value="0" />
         <Keyword name="P7MS"  value="0" />
         <Keyword name="CST BEADS LOT ID"  value="86415" />
         <Keyword name="CST BEADS EXPIRED"  value="False" />
         <Keyword name="$P1S"  value="" />
         <Keyword name="$P2S"  value="" />
         <Keyword name="$P3S"  value="" />
         <Keyword name="$P4S"  value="" />
         <Keyword name="$P5S"  value="" />
         <Keyword name="$P6S"  value="" />
         <Keyword name="$P7S"  value="" />
         <Keyword name="$P8N"  value="Comp-Alexa 647-A" />
         <Keyword name="$P8S"  value="" />
         <Keyword name="$P8R"  value="262144" />
         <Keyword name="$P9N"  value="Comp-PI 561-A" />
         <Keyword name="$P9S"  value="" />
         <Keyword name="$P9R"  value="262144" />
       </Keywords>
       <SampleNode name="20210717 DTT revoery_KO 0 0hr_005.fcs"  annotation=""  owningGroup=""  expanded="1"  sortPriority="10"  count="14986"  sampleID="15" >
         <Graph smoothing="0"  backColor="#ffffff"  foreColor="#000000"  type="Pseudocolor"  fast="1" >
           <Axis dimension="x"  name="FSC-A"  label=""  auto="auto" />
           <Axis dimension="y"  name="SSC-A"  label=""  auto="auto" />
           <GraphSettings level="5%"  smoothingHighResolution="1"  contourHighResolution="1"  histogramSmoothingCount="0"  graphResolution="256"  showOutliers="0"  drawLargeDots="0"  dotsToDraw="8000"  tint="le.chartfill.tinted.40"  lineWeight="le.lineweight.normal"  lineStyle="le.linestyle.solid" />
           <GraphEnvironment showGrid="0"  showAxes="tnlTNL"  showGates="1"  showFreqOnPlots="1"  showGateNameOnPlots="1"  showMedians="0"  showUncomped="0"  addEventParam="0"  lastYAxisName="" >
             <TextTraits font="SansSerif"  size="11"  name="Labels"  style="plain"  color="#000000"  background="#00ffffff"  just="left" />
             <TextTraits font="SansSerif"  size="11"  name="LayoutGates"  style="plain"  color="#000000"  background="#00ffffff"  just="left" />
             <TextTraits font="SansSerif"  size="9"  name="Numbers"  style="plain"  color="#000000"  background="#00ffffff"  just="left" />
             <TextTraits font="SansSerif"  size="9"  name="Legend"  style="plain"  color="#000000"  background="#00ffffff"  just="left" />
           </GraphEnvironment>
         </Graph>
         <Subpopulations>
           <Population name="cells"  annotation=""  owningGroup="All Samples"  expanded="1"  sortPriority="10"  count="11907" >
             <Graph smoothing="0"  backColor="#ffffff"  foreColor="#000000"  heatMapStatParameter="Comp-Alexa 647-A"  type="Pseudocolor"  fast="1" >
               <Axis dimension="x"  name="FSC-A"  label=""  auto="auto" />
               <Axis dimension="y"  name="FSC-W"  label=""  auto="auto" />
               <GraphSettings level="5%"  smoothingHighResolution="1"  contourHighResolution="1"  histogramSmoothingCount="0"  graphResolution="256"  showOutliers="0"  drawLargeDots="0"  dotsToDraw="8000"  tint="le.chartfill.tinted.40"  lineWeight="le.lineweight.normal"  lineStyle="le.linestyle.solid" />
               <GraphEnvironment showGrid="0"  showAxes="tnlTNL"  showGates="1"  showFreqOnPlots="1"  showGateNameOnPlots="1"  showMedians="0"  showUncomped="0"  addEventParam="0"  lastYAxisName="" >
                 <TextTraits font="SansSerif"  size="11"  name="Labels"  style="plain"  color="#000000"  background="#00ffffff"  just="left" />
                 <TextTraits font="SansSerif"  size="11"  name="LayoutGates"  style="plain"  color="#000000"  background="#00ffffff"  just="left" />
                 <TextTraits font="SansSerif"  size="9"  name="Numbers"  style="plain"  color="#000000"  background="#00ffffff"  just="left" />
                 <TextTraits font="SansSerif"  size="9"  name="Legend"  style="plain"  color="#000000"  background="#00ffffff"  just="left" />
                 <WindowPosition x="0"  y="0"  width="390"  height="582"  displayed="0"  panelState="---" />
               </GraphEnvironment>
             </Graph>
             <Gate gating:id="ID554591911" >
               <gating:PolygonGate eventsInside="1"  annoOffsetX="-81"  annoOffsetY="-26"  tint="#000000"  isTinted="0"  lineWeight="Normal"  userDefined="1"  quadId="-1"  gateResolution="256" >
                 <gating:dimension>
                   <data-type:fcs-dimension data-type:name="FSC-A" />
                 </gating:dimension>
                 <gating:dimension>
                   <data-type:fcs-dimension data-type:name="SSC-A" />
                 </gating:dimension>
                 <gating:vertex>
                   <gating:coordinate data-type:value="70854.0816228617" />
                   <gating:coordinate data-type:value="125042.5437007123" />
                 </gating:vertex>
                 <gating:vertex>
                   <gating:coordinate data-type:value="8870.9785290007" />
                   <gating:coordinate data-type:value="9976.9779812933" />
                 </gating:vertex>
                 <gating:vertex>
                   <gating:coordinate data-type:value="4532.3632116684" />
                   <gating:coordinate data-type:value="1930.5615797524" />
                 </gating:vertex>
                 <gating:vertex>
                   <gating:coordinate data-type:value="7327.249514875" />
                   <gating:coordinate data-type:value="583.8533717454" />
                 </gating:vertex>
                 <gating:vertex>
                   <gating:coordinate data-type:value="24035.5227404624" />
                   <gating:coordinate data-type:value="642.0927658149" />
                 </gating:vertex>
                 <gating:vertex>
                   <gating:coordinate data-type:value="165071.0466007559" />
                   <gating:coordinate data-type:value="3614.1115947551" />
                 </gating:vertex>
                 <gating:vertex>
                   <gating:coordinate data-type:value="213008.4594482" />
                   <gating:coordinate data-type:value="65405.2047817211" />
                 </gating:vertex>
                 <gating:vertex>
                   <gating:coordinate data-type:value="151636.9177581619" />
                   <gating:coordinate data-type:value="119367.1992585343" />
                 </gating:vertex>
               </gating:PolygonGate>
             </Gate>
             <Subpopulations>
               <Population name="Single Cells"  annotation=""  owningGroup="All Samples"  expanded="1"  sortPriority="10"  count="11410" >
                 <Graph smoothing="0"  backColor="#ffffff"  foreColor="#000000"  heatMapStatParameter="Comp-Alexa 647-A"  type="Pseudocolor"  fast="1" >
                   <Axis dimension="x"  name="FSC-A"  label=""  auto="auto" />
                   <Axis dimension="y"  name="FSC-W"  label=""  auto="auto" />
                   <GraphSettings level="5%"  smoothingHighResolution="1"  contourHighResolution="1"  histogramSmoothingCount="0"  graphResolution="256"  showOutliers="0"  drawLargeDots="0"  dotsToDraw="8000"  tint="le.chartfill.tinted.40"  lineWeight="le.lineweight.normal"  lineStyle="le.linestyle.solid" />
                   <GraphEnvironment showGrid="0"  showAxes="tnlTNL"  showGates="1"  showFreqOnPlots="1"  showGateNameOnPlots="1"  showMedians="0"  showUncomped="0"  addEventParam="0"  lastYAxisName="" >
                     <TextTraits font="SansSerif"  size="11"  name="Labels"  style="plain"  color="#000000"  background="#00ffffff"  just="left" />
                     <TextTraits font="SansSerif"  size="11"  name="LayoutGates"  style="plain"  color="#000000"  background="#00ffffff"  just="left" />
                     <TextTraits font="SansSerif"  size="9"  name="Numbers"  style="plain"  color="#000000"  background="#00ffffff"  just="left" />
                     <TextTraits font="SansSerif"  size="9"  name="Legend"  style="plain"  color="#000000"  background="#00ffffff"  just="left" />
                     <WindowPosition x="0"  y="0"  width="390"  height="582"  displayed="1"  panelState="---" />
                   </GraphEnvironment>
                 </Graph>
                 <Gate gating:id="ID1063989359"  gating:parent_id="ID554591911" >
                   <gating:PolygonGate eventsInside="1"  annoOffsetX="0"  annoOffsetY="0"  tint="#000000"  isTinted="0"  lineWeight="Normal"  userDefined="1"  quadId="-1"  gateResolution="256" >
                     <gating:dimension>
                       <data-type:fcs-dimension data-type:name="FSC-A" />
                     </gating:dimension>
                     <gating:dimension>
                       <data-type:fcs-dimension data-type:name="FSC-W" />
                     </gating:dimension>
                     <gating:vertex>
                       <gating:coordinate data-type:value="3794.1590076051" />
                       <gating:coordinate data-type:value="106307.2442396313" />
                     </gating:vertex>
                     <gating:vertex>
                       <gating:coordinate data-type:value="13653.6391068453" />
                       <gating:coordinate data-type:value="73690.2488479263" />
                     </gating:vertex>
                     <gating:vertex>
                       <gating:coordinate data-type:value="55076.4614894126" />
                       <gating:coordinate data-type:value="72482.2119815668" />
                     </gating:vertex>
                     <gating:vertex>
                       <gating:coordinate data-type:value="108044.7671065073" />
                       <gating:coordinate data-type:value="119595.6497695853" />
                     </gating:vertex>
                     <gating:vertex>
                       <gating:coordinate data-type:value="99284.0679902505" />
                       <gating:coordinate data-type:value="143756.3870967742" />
                     </gating:vertex>
                     <gating:vertex>
                       <gating:coordinate data-type:value="46592.9800862002" />
                       <gating:coordinate data-type:value="158252.8294930876" />
                     </gating:vertex>
                     <gating:vertex>
                       <gating:coordinate data-type:value="17364.3039291682" />
                       <gating:coordinate data-type:value="159460.866359447" />
                     </gating:vertex>
                     <gating:vertex>
                       <gating:coordinate data-type:value="6303.575900227" />
                       <gating:coordinate data-type:value="144964.4239631337" />
                     </gating:vertex>
                     <gating:vertex>
                       <gating:coordinate data-type:value="3537.6449011668" />
                       <gating:coordinate data-type:value="120803.6866359447" />
                     </gating:vertex>
                   </gating:PolygonGate>
                 </Gate>
                 <Subpopulations>
                   <Population name="Comp-PI 561-A, PI 561-W subset"  annotation=""  owningGroup="All Samples"  expanded="1"  sortPriority="10"  count="9638" >
                     <Graph smoothing="0"  backColor="#ffffff"  foreColor="#000000"  heatMapStatParameter="Comp-Alexa 647-A"  type="Pseudocolor"  fast="1" >
                       <Axis dimension="x"  name="Comp-PI 561-A"  label=""  auto="auto" />
                       <Axis dimension="y"  name="Comp-Alexa 647-A"  label=""  auto="auto" />
                       <GraphSettings level="5%"  smoothingHighResolution="1"  contourHighResolution="1"  histogramSmoothingCount="0"  graphResolution="256"  showOutliers="0"  drawLargeDots="0"  dotsToDraw="8000"  tint="le.chartfill.tinted.40"  lineWeight="le.lineweight.normal"  lineStyle="le.linestyle.solid" />
                       <GraphEnvironment showGrid="0"  showAxes="tnlTNL"  showGates="1"  showFreqOnPlots="1"  showGateNameOnPlots="1"  showMedians="0"  showUncomped="0"  addEventParam="0"  lastYAxisName="" >
                         <TextTraits font="SansSerif"  size="11"  name="Labels"  style="plain"  color="#000000"  background="#00ffffff"  just="left" />
                         <TextTraits font="SansSerif"  size="11"  name="LayoutGates"  style="plain"  color="#000000"  background="#00ffffff"  just="left" />
                         <TextTraits font="SansSerif"  size="9"  name="Numbers"  style="plain"  color="#000000"  background="#00ffffff"  just="left" />
                         <TextTraits font="SansSerif"  size="9"  name="Legend"  style="plain"  color="#000000"  background="#00ffffff"  just="left" />
                         <WindowPosition x="0"  y="0"  width="390"  height="582"  displayed="0"  panelState="---" />
                       </GraphEnvironment>
                     </Graph>
                     <Gate gating:id="ID632050201"  gating:parent_id="ID1063989359" >
                       <gating:PolygonGate eventsInside="1"  annoOffsetX="-10"  annoOffsetY="114"  tint="#000000"  isTinted="0"  lineWeight="Normal"  userDefined="1"  quadId="-1"  gateResolution="256" >
                         <gating:dimension>
                           <data-type:fcs-dimension data-type:name="Comp-PI 561-A" />
                         </gating:dimension>
                         <gating:dimension>
                           <data-type:fcs-dimension data-type:name="PI 561-W" />
                         </gating:dimension>
                         <gating:vertex>
                           <gating:coordinate data-type:value="87963.4212605042" />
                           <gating:coordinate data-type:value="165297.264393893" />
                         </gating:vertex>
                         <gating:vertex>
                           <gating:coordinate data-type:value="57310.5471848739" />
                           <gating:coordinate data-type:value="130990.4168593016" />
                         </gating:vertex>
                         <gating:vertex>
                           <gating:coordinate data-type:value="55977.8135294118" />
                           <gating:coordinate data-type:value="51969.2188174191" />
                         </gating:vertex>
                         <gating:vertex>
                           <gating:coordinate data-type:value="66639.6827731092" />
                           <gating:coordinate data-type:value="49639.3142957678" />
                         </gating:vertex>
                         <gating:vertex>
                           <gating:coordinate data-type:value="114618.0943697479" />
                           <gating:coordinate data-type:value="51969.2188174191" />
                         </gating:vertex>
                         <gating:vertex>
                           <gating:coordinate data-type:value="150601.9030672269" />
                           <gating:coordinate data-type:value="51969.2188174191" />
                         </gating:vertex>
                         <gating:vertex>
                           <gating:coordinate data-type:value="194582.113697479" />
                           <gating:coordinate data-type:value="51969.2188174191" />
                         </gating:vertex>
                         <gating:vertex>
                           <gating:coordinate data-type:value="239895.0579831933" />
                           <gating:coordinate data-type:value="59650.6934764433" />
                         </gating:vertex>
                         <gating:vertex>
                           <gating:coordinate data-type:value="261218.7964705882" />
                           <gating:coordinate data-type:value="90375.5363066541" />
                         </gating:vertex>
                         <gating:vertex>
                           <gating:coordinate data-type:value="259886.062815126" />
                           <gating:coordinate data-type:value="181436.7249592298" />
                         </gating:vertex>
                         <gating:vertex>
                           <gating:coordinate data-type:value="233231.3897058823" />
                           <gating:coordinate data-type:value="157777.7762272666" />
                         </gating:vertex>
                         <gating:vertex>
                           <gating:coordinate data-type:value="215905.8521848739" />
                           <gating:coordinate data-type:value="157777.7762272666" />
                         </gating:vertex>
                         <gating:vertex>
                           <gating:coordinate data-type:value="175923.8425210084" />
                           <gating:coordinate data-type:value="150602.7813013778" />
                         </gating:vertex>
                         <gating:vertex>
                           <gating:coordinate data-type:value="130610.8982352941" />
                           <gating:coordinate data-type:value="137223.8249798283" />
                         </gating:vertex>
                         <gating:vertex>
                           <gating:coordinate data-type:value="101290.7578151261" />
                           <gating:coordinate data-type:value="130990.4168593016" />
                         </gating:vertex>
                         <gating:vertex>
                           <gating:coordinate data-type:value="71970.617394958" />
                           <gating:coordinate data-type:value="130990.4168593016" />
                         </gating:vertex>
                         <gating:vertex>
                           <gating:coordinate data-type:value="59976.0144957983" />
                           <gating:coordinate data-type:value="130990.4168593016" />
                         </gating:vertex>
                       </gating:PolygonGate>
                     </Gate>
                     <Subpopulations>
                       <Population name="Comp-PI 561-A, Comp-Alexa 647-A subset"  annotation=""  owningGroup="All Samples"  expanded="1"  sortPriority="10"  count="2243" >
                         <Graph smoothing="0"  backColor="#ffffff"  foreColor="#000000"  heatMapStatParameter="Comp-Alexa 647-A"  type="Pseudocolor"  fast="1" >
                           <Axis dimension="x"  name="Comp-PI 561-A"  label=""  auto="auto" />
                           <Axis dimension="y"  name="Comp-Alexa 647-A"  label=""  auto="auto" />
                           <GraphSettings level="5%"  smoothingHighResolution="1"  contourHighResolution="1"  histogramSmoothingCount="0"  graphResolution="256"  showOutliers="0"  drawLargeDots="0"  dotsToDraw="8000"  tint="le.chartfill.tinted.40"  lineWeight="le.lineweight.normal"  lineStyle="le.linestyle.solid" />
                           <GraphEnvironment showGrid="0"  showAxes="tnlTNL"  showGates="1"  showFreqOnPlots="1"  showGateNameOnPlots="1"  showMedians="0"  showUncomped="0"  addEventParam="0"  lastYAxisName="" >
                             <TextTraits font="SansSerif"  size="11"  name="Labels"  style="plain"  color="#000000"  background="#00ffffff"  just="left" />
                             <TextTraits font="SansSerif"  size="11"  name="LayoutGates"  style="plain"  color="#000000"  background="#00ffffff"  just="left" />
                             <TextTraits font="SansSerif"  size="9"  name="Numbers"  style="plain"  color="#000000"  background="#00ffffff"  just="left" />
                             <TextTraits font="SansSerif"  size="9"  name="Legend"  style="plain"  color="#000000"  background="#00ffffff"  just="left" />
                             <WindowPosition x="1012"  y="106"  width="390"  height="582"  displayed="1"  panelState="---" />
                           </GraphEnvironment>
                         </Graph>
                         <Gate gating:id="ID946989763"  gating:parent_id="ID632050201" >
                           <gating:RectangleGate eventsInside="1"  annoOffsetX="1"  annoOffsetY="-60"  tint="#000000"  isTinted="0"  lineWeight="Normal"  userDefined="1"  percentX="0"  percentY="0" >
                             <gating:dimension gating:min="23992.205798319326"  gating:max="302533.53978991596" >
                               <data-type:fcs-dimension data-type:name="Comp-PI 561-A" />
                             </gating:dimension>
                             <gating:dimension gating:min="864.8870997882393"  gating:max="41337.4363362247" >
                               <data-type:fcs-dimension data-type:name="Comp-Alexa 647-A" />
                             </gating:dimension>
                           </gating:RectangleGate>
                         </Gate>
                       </Population>
                     </Subpopulations>
                   </Population>
                 </Subpopulations>
               </Population>
             </Subpopulations>
           </Population>
         </Subpopulations>
       </SampleNode>
     </Sample>
     <Sample>
       <DataSet uri="file:/Z:/RutkowskiDT/Violet%20LSR/Listmode%20Data%20Files/20210717%20DTT%202hr%20recovery%20Edu%20PI%20pulse%20labeling/20210717%20DTT%202hr%20recovery/20210717%20DTT%20revoery_KO%200%206hr_009.fcs"  sampleID="17" />
       <transforms:spilloverMatrix spectral="0"  prefix="Comp-"  name="Acquisition-defined"  editable="0"  color="#c0c0c0"  version="FlowJo-10.8.0"  status="FINALIZED"  transforms:id="df270b8a-0c50-49f7-87f2-09982be6a25c"  suffix="" >
         <data-type:parameters>
           <data-type:parameter data-type:name="Alexa 647-A"  userProvidedCompInfix="Comp-Alexa 647-A" />
           <data-type:parameter data-type:name="PI 561-A"  userProvidedCompInfix="Comp-PI 561-A" />
         </data-type:parameters>
         <transforms:spillover data-type:parameter="Alexa 647-A"  userProvidedCompInfix="Comp-Alexa 647-A" >
           <transforms:coefficient data-type:parameter="Alexa 647-A"  transforms:value="1" />
           <transforms:coefficient data-type:parameter="PI 561-A"  transforms:value="0" />
         </transforms:spillover>
         <transforms:spillover data-type:parameter="PI 561-A"  userProvidedCompInfix="Comp-PI 561-A" >
           <transforms:coefficient data-type:parameter="Alexa 647-A"  transforms:value="0.0040000002" />
           <transforms:coefficient data-type:parameter="PI 561-A"  transforms:value="1" />
         </transforms:spillover>
       </transforms:spilloverMatrix>
       <Transformations>
         <transforms:biex transforms:length="256"  transforms:maxRange="262144"  transforms:neg="0"  transforms:width="-100"  transforms:pos="4.418539922" >
           <data-type:parameter data-type:name="FSC-A" />
         </transforms:biex>
         <transforms:linear transforms:minRange="0"  transforms:maxRange="262144"  gain="1" >
           <data-type:parameter data-type:name="FSC-W" />
         </transforms:linear>
         <transforms:biex transforms:length="256"  transforms:maxRange="262144"  transforms:neg="0"  transforms:width="-100"  transforms:pos="4.418539922" >
           <data-type:parameter data-type:name="SSC-A" />
         </transforms:biex>
         <transforms:biex transforms:length="256"  transforms:maxRange="262144"  transforms:neg="0"  transforms:width="-100"  transforms:pos="4.418539922" >
           <data-type:parameter data-type:name="Alexa 647-A" />
         </transforms:biex>
         <transforms:linear transforms:minRange="3"  transforms:maxRange="317193.61"  gain="1" >
           <data-type:parameter data-type:name="PI 561-A" />
         </transforms:linear>
         <transforms:biex transforms:length="256"  transforms:maxRange="262144"  transforms:neg="0"  transforms:width="-100"  transforms:pos="4.418539922" >
           <data-type:parameter data-type:name="PI 561-W" />
         </transforms:biex>
         <transforms:linear transforms:minRange="0.553168502"  transforms:maxRange="26"  gain="0.0108040723" >
           <data-type:parameter data-type:name="Time" />
         </transforms:linear>
         <transforms:biex transforms:length="256"  transforms:maxRange="262144"  transforms:neg="0"  transforms:width="-100"  transforms:pos="4.418539922" >
           <data-type:parameter data-type:name="Comp-Alexa 647-A" />
         </transforms:biex>
         <transforms:linear transforms:minRange="3"  transforms:maxRange="317193.61"  gain="1" >
           <data-type:parameter data-type:name="Comp-PI 561-A" />
         </transforms:linear>
       </Transformations>
       <Keywords>
         <Keyword name="FJ_FCS_VERSION"  value="3" />
         <Keyword name="$BEGINANALYSIS"  value="0" />
         <Keyword name="$ENDANALYSIS"  value="0" />
         <Keyword name="$BEGINSTEXT"  value="0" />
         <Keyword name="$ENDSTEXT"  value="0" />
         <Keyword name="$BEGINDATA"  value="1822" />
         <Keyword name="$ENDDATA"  value="445089             " />
         <Keyword name="$FIL"  value="20210717 DTT revoery_KO 0 6hr_009.fcs" />
         <Keyword name="$SYS"  value="Windows 7 6.1" />
         <Keyword name="$TOT"  value="15831              " />
         <Keyword name="$PAR"  value="7" />
         <Keyword name="$MODE"  value="L" />
         <Keyword name="$BYTEORD"  value="4,3,2,1" />
         <Keyword name="$DATATYPE"  value="F" />
         <Keyword name="$NEXTDATA"  value="0" />
         <Keyword name="CREATOR"  value="BD FACSDiva Software Version 8.0.1" />
         <Keyword name="TUBE NAME"  value="KO 0 6hr" />
         <Keyword name="$SRC"  value="20210717 DTT revoery" />
         <Keyword name="EXPERIMENT NAME"  value="20210717 DTT 2hr recovery" />
         <Keyword name="GUID"  value="c9007c7f-c82b-49e7-8502-21b38101f9ce" />
         <Keyword name="$DATE"  value="17-JUL-2021" />
         <Keyword name="$BTIM"  value="08:39:54" />
         <Keyword name="$ETIM"  value="08:40:20" />
         <Keyword name="$CYT"  value="LSRII" />
         <Keyword name="SETTINGS"  value="Cytometer" />
         <Keyword name="CYTNUM"  value="1" />
         <Keyword name="WINDOW EXTENSION"  value="10.00" />
         <Keyword name="EXPORT USER NAME"  value="Rutkowski" />
         <Keyword name="EXPORT TIME"  value="17-JUL-2021-09:18:03" />
         <Keyword name="$OP"  value="Rutkowski" />
         <Keyword name="FSC ASF"  value="0.60" />
         <Keyword name="AUTOBS"  value="TRUE" />
         <Keyword name="$INST"  value="UofIFlowCytometry" />
         <Keyword name="LASER1NAME"  value="Blue" />
         <Keyword name="LASER1DELAY"  value="0.00" />
         <Keyword name="LASER1ASF"  value="0.70" />
         <Keyword name="LASER2NAME"  value="Red" />
         <Keyword name="LASER2DELAY"  value="37.02" />
         <Keyword name="LASER2ASF"  value="0.83" />
         <Keyword name="LASER3NAME"  value="Violet" />
         <Keyword name="LASER3DELAY"  value="18.87" />
         <Keyword name="LASER3ASF"  value="0.67" />
         <Keyword name="LASER4NAME"  value="Y_G" />
         <Keyword name="LASER4DELAY"  value="57.70" />
         <Keyword name="LASER4ASF"  value="1.04" />
         <Keyword name="$TIMESTEP"  value="0.01" />
         <Keyword name="SPILL"  value="2,Alexa 647-A,PI 561-A,1,0,0.004,1" />
         <Keyword name="APPLY COMPENSATION"  value="TRUE" />
         <Keyword name="THRESHOLD"  value="FSC,600" />
         <Keyword name="$P1N"  value="FSC-A" />
         <Keyword name="$P1R"  value="262144" />
         <Keyword name="$P1B"  value="32" />
         <Keyword name="$P1E"  value="0,0" />
         <Keyword name="$P1V"  value="132" />
         <Keyword name="$P1G"  value="1.0" />
         <Keyword name="P1DISPLAY"  value="LOG" />
         <Keyword name="P1BS"  value="0" />
         <Keyword name="P1MS"  value="0" />
         <Keyword name="$P2N"  value="FSC-W" />
         <Keyword name="$P2R"  value="262144" />
         <Keyword name="$P2B"  value="32" />
         <Keyword name="$P2E"  value="0,0" />
         <Keyword name="$P2V"  value="132" />
         <Keyword name="$P2G"  value="1.0" />
         <Keyword name="P2BS"  value="-1" />
         <Keyword name="P2MS"  value="0" />
         <Keyword name="$P3N"  value="SSC-A" />
         <Keyword name="$P3R"  value="262144" />
         <Keyword name="$P3B"  value="32" />
         <Keyword name="$P3E"  value="0,0" />
         <Keyword name="$P3V"  value="148" />
         <Keyword name="$P3G"  value="1.0" />
         <Keyword name="P3DISPLAY"  value="LOG" />
         <Keyword name="P3BS"  value="0" />
         <Keyword name="P3MS"  value="0" />
         <Keyword name="$P4N"  value="Alexa 647-A" />
         <Keyword name="$P4R"  value="262144" />
         <Keyword name="$P4B"  value="32" />
         <Keyword name="$P4E"  value="0,0" />
         <Keyword name="$P4V"  value="330" />
         <Keyword name="$P4G"  value="1.0" />
         <Keyword name="P4DISPLAY"  value="LOG" />
         <Keyword name="P4BS"  value="158" />
         <Keyword name="P4MS"  value="0" />
         <Keyword name="$P5N"  value="PI 561-A" />
         <Keyword name="$P5R"  value="262144" />
         <Keyword name="$P5B"  value="32" />
         <Keyword name="$P5E"  value="0,0" />
         <Keyword name="$P5V"  value="379" />
         <Keyword name="$P5G"  value="1.0" />
         <Keyword name="P5DISPLAY"  value="LIN" />
         <Keyword name="P5BS"  value="225" />
         <Keyword name="P5MS"  value="0" />
         <Keyword name="$P6N"  value="PI 561-W" />
         <Keyword name="$P6R"  value="262144" />
         <Keyword name="$P6B"  value="32" />
         <Keyword name="$P6E"  value="0,0" />
         <Keyword name="$P6V"  value="379" />
         <Keyword name="$P6G"  value="1.0" />
         <Keyword name="P6BS"  value="-1" />
         <Keyword name="P6MS"  value="0" />
         <Keyword name="$P7N"  value="Time" />
         <Keyword name="$P7R"  value="262144" />
         <Keyword name="$P7B"  value="32" />
         <Keyword name="$P7E"  value="0,0" />
         <Keyword name="$P7G"  value="0.01" />
         <Keyword name="P7BS"  value="0" />
         <Keyword name="P7MS"  value="0" />
         <Keyword name="CST BEADS LOT ID"  value="86415" />
         <Keyword name="CST BEADS EXPIRED"  value="False" />
         <Keyword name="$P1S"  value="" />
         <Keyword name="$P2S"  value="" />
         <Keyword name="$P3S"  value="" />
         <Keyword name="$P4S"  value="" />
         <Keyword name="$P5S"  value="" />
         <Keyword name="$P6S"  value="" />
         <Keyword name="$P7S"  value="" />
         <Keyword name="$P8N"  value="Comp-Alexa 647-A" />
         <Keyword name="$P8S"  value="" />
         <Keyword name="$P8R"  value="262144" />
         <Keyword name="$P9N"  value="Comp-PI 561-A" />
         <Keyword name="$P9S"  value="" />
         <Keyword name="$P9R"  value="262144" />
       </Keywords>
       <SampleNode name="20210717 DTT revoery_KO 0 6hr_009.fcs"  annotation=""  owningGroup=""  expanded="1"  sortPriority="10"  count="15831"  sampleID="17" >
         <Graph smoothing="0"  backColor="#ffffff"  foreColor="#000000"  type="Pseudocolor"  fast="1" >
           <Axis dimension="x"  name="FSC-A"  label=""  auto="auto" />
           <Axis dimension="y"  name="SSC-A"  label=""  auto="auto" />
           <GraphSettings level="5%"  smoothingHighResolution="1"  contourHighResolution="1"  histogramSmoothingCount="0"  graphResolution="256"  showOutliers="0"  drawLargeDots="0"  dotsToDraw="8000"  tint="le.chartfill.tinted.40"  lineWeight="le.lineweight.normal"  lineStyle="le.linestyle.solid" />
           <GraphEnvironment showGrid="0"  showAxes="tnlTNL"  showGates="1"  showFreqOnPlots="1"  showGateNameOnPlots="1"  showMedians="0"  showUncomped="0"  addEventParam="0"  lastYAxisName="" >
             <TextTraits font="SansSerif"  size="11"  name="Labels"  style="plain"  color="#000000"  background="#00ffffff"  just="left" />
             <TextTraits font="SansSerif"  size="11"  name="LayoutGates"  style="plain"  color="#000000"  background="#00ffffff"  just="left" />
             <TextTraits font="SansSerif"  size="9"  name="Numbers"  style="plain"  color="#000000"  background="#00ffffff"  just="left" />
             <TextTraits font="SansSerif"  size="9"  name="Legend"  style="plain"  color="#000000"  background="#00ffffff"  just="left" />
           </GraphEnvironment>
         </Graph>
         <Subpopulations>
           <Population name="cells"  annotation=""  owningGroup="All Samples"  expanded="1"  sortPriority="10"  count="13807" >
             <Graph smoothing="0"  backColor="#ffffff"  foreColor="#000000"  heatMapStatParameter="Comp-Alexa 647-A"  type="Pseudocolor"  fast="1" >
               <Axis dimension="x"  name="FSC-A"  label=""  auto="auto" />
               <Axis dimension="y"  name="FSC-W"  label=""  auto="auto" />
               <GraphSettings level="5%"  smoothingHighResolution="1"  contourHighResolution="1"  histogramSmoothingCount="0"  graphResolution="256"  showOutliers="0"  drawLargeDots="0"  dotsToDraw="8000"  tint="le.chartfill.tinted.40"  lineWeight="le.lineweight.normal"  lineStyle="le.linestyle.solid" />
               <GraphEnvironment showGrid="0"  showAxes="tnlTNL"  showGates="1"  showFreqOnPlots="1"  showGateNameOnPlots="1"  showMedians="0"  showUncomped="0"  addEventParam="0"  lastYAxisName="" >
                 <TextTraits font="SansSerif"  size="11"  name="Labels"  style="plain"  color="#000000"  background="#00ffffff"  just="left" />
                 <TextTraits font="SansSerif"  size="11"  name="LayoutGates"  style="plain"  color="#000000"  background="#00ffffff"  just="left" />
                 <TextTraits font="SansSerif"  size="9"  name="Numbers"  style="plain"  color="#000000"  background="#00ffffff"  just="left" />
                 <TextTraits font="SansSerif"  size="9"  name="Legend"  style="plain"  color="#000000"  background="#00ffffff"  just="left" />
                 <WindowPosition x="0"  y="0"  width="390"  height="582"  displayed="0"  panelState="---" />
               </GraphEnvironment>
             </Graph>
             <Gate gating:id="ID1775659420" >
               <gating:PolygonGate eventsInside="1"  annoOffsetX="-81"  annoOffsetY="-26"  tint="#000000"  isTinted="0"  lineWeight="Normal"  userDefined="1"  quadId="-1"  gateResolution="256" >
                 <gating:dimension>
                   <data-type:fcs-dimension data-type:name="FSC-A" />
                 </gating:dimension>
                 <gating:dimension>
                   <data-type:fcs-dimension data-type:name="SSC-A" />
                 </gating:dimension>
                 <gating:vertex>
                   <gating:coordinate data-type:value="70854.0816228617" />
                   <gating:coordinate data-type:value="125042.5437007123" />
                 </gating:vertex>
                 <gating:vertex>
                   <gating:coordinate data-type:value="8870.9785290007" />
                   <gating:coordinate data-type:value="9976.9779812933" />
                 </gating:vertex>
                 <gating:vertex>
                   <gating:coordinate data-type:value="4532.3632116684" />
                   <gating:coordinate data-type:value="1930.5615797524" />
                 </gating:vertex>
                 <gating:vertex>
                   <gating:coordinate data-type:value="7327.249514875" />
                   <gating:coordinate data-type:value="583.8533717454" />
                 </gating:vertex>
                 <gating:vertex>
                   <gating:coordinate data-type:value="24035.5227404624" />
                   <gating:coordinate data-type:value="642.0927658149" />
                 </gating:vertex>
                 <gating:vertex>
                   <gating:coordinate data-type:value="165071.0466007559" />
                   <gating:coordinate data-type:value="3614.1115947551" />
                 </gating:vertex>
                 <gating:vertex>
                   <gating:coordinate data-type:value="213008.4594482" />
                   <gating:coordinate data-type:value="65405.2047817211" />
                 </gating:vertex>
                 <gating:vertex>
                   <gating:coordinate data-type:value="151636.9177581619" />
                   <gating:coordinate data-type:value="119367.1992585343" />
                 </gating:vertex>
               </gating:PolygonGate>
             </Gate>
             <Subpopulations>
               <Population name="Single Cells"  annotation=""  owningGroup="All Samples"  expanded="1"  sortPriority="10"  count="12996" >
                 <Graph smoothing="0"  backColor="#ffffff"  foreColor="#000000"  heatMapStatParameter="Comp-Alexa 647-A"  type="Pseudocolor"  fast="1" >
                   <Axis dimension="x"  name="FSC-A"  label=""  auto="auto" />
                   <Axis dimension="y"  name="FSC-W"  label=""  auto="auto" />
                   <GraphSettings level="5%"  smoothingHighResolution="1"  contourHighResolution="1"  histogramSmoothingCount="0"  graphResolution="256"  showOutliers="0"  drawLargeDots="0"  dotsToDraw="8000"  tint="le.chartfill.tinted.40"  lineWeight="le.lineweight.normal"  lineStyle="le.linestyle.solid" />
                   <GraphEnvironment showGrid="0"  showAxes="tnlTNL"  showGates="1"  showFreqOnPlots="1"  showGateNameOnPlots="1"  showMedians="0"  showUncomped="0"  addEventParam="0"  lastYAxisName="" >
                     <TextTraits font="SansSerif"  size="11"  name="Labels"  style="plain"  color="#000000"  background="#00ffffff"  just="left" />
                     <TextTraits font="SansSerif"  size="11"  name="LayoutGates"  style="plain"  color="#000000"  background="#00ffffff"  just="left" />
                     <TextTraits font="SansSerif"  size="9"  name="Numbers"  style="plain"  color="#000000"  background="#00ffffff"  just="left" />
                     <TextTraits font="SansSerif"  size="9"  name="Legend"  style="plain"  color="#000000"  background="#00ffffff"  just="left" />
                     <WindowPosition x="0"  y="0"  width="390"  height="582"  displayed="1"  panelState="---" />
                   </GraphEnvironment>
                 </Graph>
                 <Gate gating:id="ID456605309"  gating:parent_id="ID1775659420" >
                   <gating:PolygonGate eventsInside="1"  annoOffsetX="0"  annoOffsetY="0"  tint="#000000"  isTinted="0"  lineWeight="Normal"  userDefined="1"  quadId="-1"  gateResolution="256" >
                     <gating:dimension>
                       <data-type:fcs-dimension data-type:name="FSC-A" />
                     </gating:dimension>
                     <gating:dimension>
                       <data-type:fcs-dimension data-type:name="FSC-W" />
                     </gating:dimension>
                     <gating:vertex>
                       <gating:coordinate data-type:value="3794.1590076051" />
                       <gating:coordinate data-type:value="106307.2442396313" />
                     </gating:vertex>
                     <gating:vertex>
                       <gating:coordinate data-type:value="13653.6391068453" />
                       <gating:coordinate data-type:value="73690.2488479263" />
                     </gating:vertex>
                     <gating:vertex>
                       <gating:coordinate data-type:value="55076.4614894126" />
                       <gating:coordinate data-type:value="72482.2119815668" />
                     </gating:vertex>
                     <gating:vertex>
                       <gating:coordinate data-type:value="108044.7671065073" />
                       <gating:coordinate data-type:value="119595.6497695853" />
                     </gating:vertex>
                     <gating:vertex>
                       <gating:coordinate data-type:value="99284.0679902505" />
                       <gating:coordinate data-type:value="143756.3870967742" />
                     </gating:vertex>
                     <gating:vertex>
                       <gating:coordinate data-type:value="46592.9800862002" />
                       <gating:coordinate data-type:value="158252.8294930876" />
                     </gating:vertex>
                     <gating:vertex>
                       <gating:coordinate data-type:value="17364.3039291682" />
                       <gating:coordinate data-type:value="159460.866359447" />
                     </gating:vertex>
                     <gating:vertex>
                       <gating:coordinate data-type:value="6303.575900227" />
                       <gating:coordinate data-type:value="144964.4239631337" />
                     </gating:vertex>
                     <gating:vertex>
                       <gating:coordinate data-type:value="3537.6449011668" />
                       <gating:coordinate data-type:value="120803.6866359447" />
                     </gating:vertex>
                   </gating:PolygonGate>
                 </Gate>
                 <Subpopulations>
                   <Population name="Comp-PI 561-A, PI 561-W subset"  annotation=""  owningGroup="All Samples"  expanded="1"  sortPriority="10"  count="10356" >
                     <Graph smoothing="0"  backColor="#ffffff"  foreColor="#000000"  heatMapStatParameter="Comp-Alexa 647-A"  type="Pseudocolor"  fast="1" >
                       <Axis dimension="x"  name="Comp-PI 561-A"  label=""  auto="auto" />
                       <Axis dimension="y"  name="Comp-Alexa 647-A"  label=""  auto="auto" />
                       <GraphSettings level="5%"  smoothingHighResolution="1"  contourHighResolution="1"  histogramSmoothingCount="0"  graphResolution="256"  showOutliers="0"  drawLargeDots="0"  dotsToDraw="8000"  tint="le.chartfill.tinted.40"  lineWeight="le.lineweight.normal"  lineStyle="le.linestyle.solid" />
                       <GraphEnvironment showGrid="0"  showAxes="tnlTNL"  showGates="1"  showFreqOnPlots="1"  showGateNameOnPlots="1"  showMedians="0"  showUncomped="0"  addEventParam="0"  lastYAxisName="" >
                         <TextTraits font="SansSerif"  size="11"  name="Labels"  style="plain"  color="#000000"  background="#00ffffff"  just="left" />
                         <TextTraits font="SansSerif"  size="11"  name="LayoutGates"  style="plain"  color="#000000"  background="#00ffffff"  just="left" />
                         <TextTraits font="SansSerif"  size="9"  name="Numbers"  style="plain"  color="#000000"  background="#00ffffff"  just="left" />
                         <TextTraits font="SansSerif"  size="9"  name="Legend"  style="plain"  color="#000000"  background="#00ffffff"  just="left" />
                         <WindowPosition x="0"  y="0"  width="390"  height="582"  displayed="0"  panelState="---" />
                       </GraphEnvironment>
                     </Graph>
                     <Gate gating:id="ID880873122"  gating:parent_id="ID456605309" >
                       <gating:PolygonGate eventsInside="1"  annoOffsetX="-10"  annoOffsetY="114"  tint="#000000"  isTinted="0"  lineWeight="Normal"  userDefined="1"  quadId="-1"  gateResolution="256" >
                         <gating:dimension>
                           <data-type:fcs-dimension data-type:name="Comp-PI 561-A" />
                         </gating:dimension>
                         <gating:dimension>
                           <data-type:fcs-dimension data-type:name="PI 561-W" />
                         </gating:dimension>
                         <gating:vertex>
                           <gating:coordinate data-type:value="87963.4212605042" />
                           <gating:coordinate data-type:value="165297.264393893" />
                         </gating:vertex>
                         <gating:vertex>
                           <gating:coordinate data-type:value="57310.5471848739" />
                           <gating:coordinate data-type:value="130990.4168593016" />
                         </gating:vertex>
                         <gating:vertex>
                           <gating:coordinate data-type:value="55977.8135294118" />
                           <gating:coordinate data-type:value="51969.2188174191" />
                         </gating:vertex>
                         <gating:vertex>
                           <gating:coordinate data-type:value="66639.6827731092" />
                           <gating:coordinate data-type:value="49639.3142957678" />
                         </gating:vertex>
                         <gating:vertex>
                           <gating:coordinate data-type:value="114618.0943697479" />
                           <gating:coordinate data-type:value="51969.2188174191" />
                         </gating:vertex>
                         <gating:vertex>
                           <gating:coordinate data-type:value="150601.9030672269" />
                           <gating:coordinate data-type:value="51969.2188174191" />
                         </gating:vertex>
                         <gating:vertex>
                           <gating:coordinate data-type:value="194582.113697479" />
                           <gating:coordinate data-type:value="51969.2188174191" />
                         </gating:vertex>
                         <gating:vertex>
                           <gating:coordinate data-type:value="239895.0579831933" />
                           <gating:coordinate data-type:value="59650.6934764433" />
                         </gating:vertex>
                         <gating:vertex>
                           <gating:coordinate data-type:value="261218.7964705882" />
                           <gating:coordinate data-type:value="90375.5363066541" />
                         </gating:vertex>
                         <gating:vertex>
                           <gating:coordinate data-type:value="259886.062815126" />
                           <gating:coordinate data-type:value="181436.7249592298" />
                         </gating:vertex>
                         <gating:vertex>
                           <gating:coordinate data-type:value="233231.3897058823" />
                           <gating:coordinate data-type:value="157777.7762272666" />
                         </gating:vertex>
                         <gating:vertex>
                           <gating:coordinate data-type:value="215905.8521848739" />
                           <gating:coordinate data-type:value="157777.7762272666" />
                         </gating:vertex>
                         <gating:vertex>
                           <gating:coordinate data-type:value="175923.8425210084" />
                           <gating:coordinate data-type:value="150602.7813013778" />
                         </gating:vertex>
                         <gating:vertex>
                           <gating:coordinate data-type:value="130610.8982352941" />
                           <gating:coordinate data-type:value="137223.8249798283" />
                         </gating:vertex>
                         <gating:vertex>
                           <gating:coordinate data-type:value="101290.7578151261" />
                           <gating:coordinate data-type:value="130990.4168593016" />
                         </gating:vertex>
                         <gating:vertex>
                           <gating:coordinate data-type:value="71970.617394958" />
                           <gating:coordinate data-type:value="130990.4168593016" />
                         </gating:vertex>
                         <gating:vertex>
                           <gating:coordinate data-type:value="59976.0144957983" />
                           <gating:coordinate data-type:value="130990.4168593016" />
                         </gating:vertex>
                       </gating:PolygonGate>
                     </Gate>
                     <Subpopulations>
                       <Population name="Comp-PI 561-A, Comp-Alexa 647-A subset"  annotation=""  owningGroup="All Samples"  expanded="1"  sortPriority="10"  count="2607" >
                         <Graph smoothing="0"  backColor="#ffffff"  foreColor="#000000"  heatMapStatParameter="Comp-Alexa 647-A"  type="Pseudocolor"  fast="1" >
                           <Axis dimension="x"  name="Comp-PI 561-A"  label=""  auto="auto" />
                           <Axis dimension="y"  name="Comp-Alexa 647-A"  label=""  auto="auto" />
                           <GraphSettings level="5%"  smoothingHighResolution="1"  contourHighResolution="1"  histogramSmoothingCount="0"  graphResolution="256"  showOutliers="0"  drawLargeDots="0"  dotsToDraw="8000"  tint="le.chartfill.tinted.40"  lineWeight="le.lineweight.normal"  lineStyle="le.linestyle.solid" />
                           <GraphEnvironment showGrid="0"  showAxes="tnlTNL"  showGates="1"  showFreqOnPlots="1"  showGateNameOnPlots="1"  showMedians="0"  showUncomped="0"  addEventParam="0"  lastYAxisName="" >
                             <TextTraits font="SansSerif"  size="11"  name="Labels"  style="plain"  color="#000000"  background="#00ffffff"  just="left" />
                             <TextTraits font="SansSerif"  size="11"  name="LayoutGates"  style="plain"  color="#000000"  background="#00ffffff"  just="left" />
                             <TextTraits font="SansSerif"  size="9"  name="Numbers"  style="plain"  color="#000000"  background="#00ffffff"  just="left" />
                             <TextTraits font="SansSerif"  size="9"  name="Legend"  style="plain"  color="#000000"  background="#00ffffff"  just="left" />
                             <WindowPosition x="1012"  y="106"  width="390"  height="582"  displayed="1"  panelState="---" />
                           </GraphEnvironment>
                         </Graph>
                         <Gate gating:id="ID2018612712"  gating:parent_id="ID880873122" >
                           <gating:RectangleGate eventsInside="1"  annoOffsetX="1"  annoOffsetY="-60"  tint="#000000"  isTinted="0"  lineWeight="Normal"  userDefined="1"  percentX="0"  percentY="0" >
                             <gating:dimension gating:min="23992.205798319326"  gating:max="302533.53978991596" >
                               <data-type:fcs-dimension data-type:name="Comp-PI 561-A" />
                             </gating:dimension>
                             <gating:dimension gating:min="864.8870997882393"  gating:max="41337.4363362247" >
                               <data-type:fcs-dimension data-type:name="Comp-Alexa 647-A" />
                             </gating:dimension>
                           </gating:RectangleGate>
                         </Gate>
                       </Population>
                     </Subpopulations>
                   </Population>
                 </Subpopulations>
               </Population>
             </Subpopulations>
           </Population>
         </Subpopulations>
       </SampleNode>
     </Sample>
     <Sample>
       <DataSet uri="file:/Z:/RutkowskiDT/Violet%20LSR/Listmode%20Data%20Files/20210717%20DTT%202hr%20recovery%20Edu%20PI%20pulse%20labeling/20210717%20DTT%202hr%20recovery/20210717%20DTT%20revoery_KO%200%2012hr_013.fcs"  sampleID="18" />
       <transforms:spilloverMatrix spectral="0"  prefix="Comp-"  name="Acquisition-defined"  editable="0"  color="#c0c0c0"  version="FlowJo-10.8.0"  status="FINALIZED"  transforms:id="df270b8a-0c50-49f7-87f2-09982be6a25c"  suffix="" >
         <data-type:parameters>
           <data-type:parameter data-type:name="Alexa 647-A"  userProvidedCompInfix="Comp-Alexa 647-A" />
           <data-type:parameter data-type:name="PI 561-A"  userProvidedCompInfix="Comp-PI 561-A" />
         </data-type:parameters>
         <transforms:spillover data-type:parameter="Alexa 647-A"  userProvidedCompInfix="Comp-Alexa 647-A" >
           <transforms:coefficient data-type:parameter="Alexa 647-A"  transforms:value="1" />
           <transforms:coefficient data-type:parameter="PI 561-A"  transforms:value="0" />
         </transforms:spillover>
         <transforms:spillover data-type:parameter="PI 561-A"  userProvidedCompInfix="Comp-PI 561-A" >
           <transforms:coefficient data-type:parameter="Alexa 647-A"  transforms:value="0.0040000002" />
           <transforms:coefficient data-type:parameter="PI 561-A"  transforms:value="1" />
         </transforms:spillover>
       </transforms:spilloverMatrix>
       <Transformations>
         <transforms:biex transforms:length="256"  transforms:maxRange="262144"  transforms:neg="0"  transforms:width="-100"  transforms:pos="4.418539922" >
           <data-type:parameter data-type:name="FSC-A" />
         </transforms:biex>
         <transforms:linear transforms:minRange="0"  transforms:maxRange="262144"  gain="1" >
           <data-type:parameter data-type:name="FSC-W" />
         </transforms:linear>
         <transforms:biex transforms:length="256"  transforms:maxRange="262144"  transforms:neg="0"  transforms:width="-100"  transforms:pos="4.418539922" >
           <data-type:parameter data-type:name="SSC-A" />
         </transforms:biex>
         <transforms:biex transforms:length="256"  transforms:maxRange="262144"  transforms:neg="0"  transforms:width="-100"  transforms:pos="4.418539922" >
           <data-type:parameter data-type:name="Alexa 647-A" />
         </transforms:biex>
         <transforms:linear transforms:minRange="3"  transforms:maxRange="317193.61"  gain="1" >
           <data-type:parameter data-type:name="PI 561-A" />
         </transforms:linear>
         <transforms:biex transforms:length="256"  transforms:maxRange="262144"  transforms:neg="0"  transforms:width="-100"  transforms:pos="4.418539922" >
           <data-type:parameter data-type:name="PI 561-W" />
         </transforms:biex>
         <transforms:linear transforms:minRange="0.5308203991"  transforms:maxRange="19"  gain="0.0105321508" >
           <data-type:parameter data-type:name="Time" />
         </transforms:linear>
         <transforms:biex transforms:length="256"  transforms:maxRange="262144"  transforms:neg="0"  transforms:width="-100"  transforms:pos="4.418539922" >
           <data-type:parameter data-type:name="Comp-Alexa 647-A" />
         </transforms:biex>
         <transforms:linear transforms:minRange="3"  transforms:maxRange="317193.61"  gain="1" >
           <data-type:parameter data-type:name="Comp-PI 561-A" />
         </transforms:linear>
       </Transformations>
       <Keywords>
         <Keyword name="FJ_FCS_VERSION"  value="3" />
         <Keyword name="$BEGINANALYSIS"  value="0" />
         <Keyword name="$ENDANALYSIS"  value="0" />
         <Keyword name="$BEGINSTEXT"  value="0" />
         <Keyword name="$ENDSTEXT"  value="0" />
         <Keyword name="$BEGINDATA"  value="1824" />
         <Keyword name="$ENDDATA"  value="490115             " />
         <Keyword name="$FIL"  value="20210717 DTT revoery_KO 0 12hr_013.fcs" />
         <Keyword name="$SYS"  value="Windows 7 6.1" />
         <Keyword name="$TOT"  value="17439              " />
         <Keyword name="$PAR"  value="7" />
         <Keyword name="$MODE"  value="L" />
         <Keyword name="$BYTEORD"  value="4,3,2,1" />
         <Keyword name="$DATATYPE"  value="F" />
         <Keyword name="$NEXTDATA"  value="0" />
         <Keyword name="CREATOR"  value="BD FACSDiva Software Version 8.0.1" />
         <Keyword name="TUBE NAME"  value="KO 0 12hr" />
         <Keyword name="$SRC"  value="20210717 DTT revoery" />
         <Keyword name="EXPERIMENT NAME"  value="20210717 DTT 2hr recovery" />
         <Keyword name="GUID"  value="51257bc2-ac1a-4d8d-b49f-5c4691d54f51" />
         <Keyword name="$DATE"  value="17-JUL-2021" />
         <Keyword name="$BTIM"  value="08:44:10" />
         <Keyword name="$ETIM"  value="08:44:29" />
         <Keyword name="$CYT"  value="LSRII" />
         <Keyword name="SETTINGS"  value="Cytometer" />
         <Keyword name="CYTNUM"  value="1" />
         <Keyword name="WINDOW EXTENSION"  value="10.00" />
         <Keyword name="EXPORT USER NAME"  value="Rutkowski" />
         <Keyword name="EXPORT TIME"  value="17-JUL-2021-09:18:03" />
         <Keyword name="$OP"  value="Rutkowski" />
         <Keyword name="FSC ASF"  value="0.60" />
         <Keyword name="AUTOBS"  value="TRUE" />
         <Keyword name="$INST"  value="UofIFlowCytometry" />
         <Keyword name="LASER1NAME"  value="Blue" />
         <Keyword name="LASER1DELAY"  value="0.00" />
         <Keyword name="LASER1ASF"  value="0.70" />
         <Keyword name="LASER2NAME"  value="Red" />
         <Keyword name="LASER2DELAY"  value="37.02" />
         <Keyword name="LASER2ASF"  value="0.83" />
         <Keyword name="LASER3NAME"  value="Violet" />
         <Keyword name="LASER3DELAY"  value="18.87" />
         <Keyword name="LASER3ASF"  value="0.67" />
         <Keyword name="LASER4NAME"  value="Y_G" />
         <Keyword name="LASER4DELAY"  value="57.70" />
         <Keyword name="LASER4ASF"  value="1.04" />
         <Keyword name="$TIMESTEP"  value="0.01" />
         <Keyword name="SPILL"  value="2,Alexa 647-A,PI 561-A,1,0,0.004,1" />
         <Keyword name="APPLY COMPENSATION"  value="TRUE" />
         <Keyword name="THRESHOLD"  value="FSC,600" />
         <Keyword name="$P1N"  value="FSC-A" />
         <Keyword name="$P1R"  value="262144" />
         <Keyword name="$P1B"  value="32" />
         <Keyword name="$P1E"  value="0,0" />
         <Keyword name="$P1V"  value="132" />
         <Keyword name="$P1G"  value="1.0" />
         <Keyword name="P1DISPLAY"  value="LOG" />
         <Keyword name="P1BS"  value="0" />
         <Keyword name="P1MS"  value="0" />
         <Keyword name="$P2N"  value="FSC-W" />
         <Keyword name="$P2R"  value="262144" />
         <Keyword name="$P2B"  value="32" />
         <Keyword name="$P2E"  value="0,0" />
         <Keyword name="$P2V"  value="132" />
         <Keyword name="$P2G"  value="1.0" />
         <Keyword name="P2BS"  value="-1" />
         <Keyword name="P2MS"  value="0" />
         <Keyword name="$P3N"  value="SSC-A" />
         <Keyword name="$P3R"  value="262144" />
         <Keyword name="$P3B"  value="32" />
         <Keyword name="$P3E"  value="0,0" />
         <Keyword name="$P3V"  value="148" />
         <Keyword name="$P3G"  value="1.0" />
         <Keyword name="P3DISPLAY"  value="LOG" />
         <Keyword name="P3BS"  value="0" />
         <Keyword name="P3MS"  value="0" />
         <Keyword name="$P4N"  value="Alexa 647-A" />
         <Keyword name="$P4R"  value="262144" />
         <Keyword name="$P4B"  value="32" />
         <Keyword name="$P4E"  value="0,0" />
         <Keyword name="$P4V"  value="330" />
         <Keyword name="$P4G"  value="1.0" />
         <Keyword name="P4DISPLAY"  value="LOG" />
         <Keyword name="P4BS"  value="162" />
         <Keyword name="P4MS"  value="0" />
         <Keyword name="$P5N"  value="PI 561-A" />
         <Keyword name="$P5R"  value="262144" />
         <Keyword name="$P5B"  value="32" />
         <Keyword name="$P5E"  value="0,0" />
         <Keyword name="$P5V"  value="379" />
         <Keyword name="$P5G"  value="1.0" />
         <Keyword name="P5DISPLAY"  value="LIN" />
         <Keyword name="P5BS"  value="289" />
         <Keyword name="P5MS"  value="0" />
         <Keyword name="$P6N"  value="PI 561-W" />
         <Keyword name="$P6R"  value="262144" />
         <Keyword name="$P6B"  value="32" />
         <Keyword name="$P6E"  value="0,0" />
         <Keyword name="$P6V"  value="379" />
         <Keyword name="$P6G"  value="1.0" />
         <Keyword name="P6BS"  value="-1" />
         <Keyword name="P6MS"  value="0" />
         <Keyword name="$P7N"  value="Time" />
         <Keyword name="$P7R"  value="262144" />
         <Keyword name="$P7B"  value="32" />
         <Keyword name="$P7E"  value="0,0" />
         <Keyword name="$P7G"  value="0.01" />
         <Keyword name="P7BS"  value="0" />
         <Keyword name="P7MS"  value="0" />
         <Keyword name="CST BEADS LOT ID"  value="86415" />
         <Keyword name="CST BEADS EXPIRED"  value="False" />
         <Keyword name="$P1S"  value="" />
         <Keyword name="$P2S"  value="" />
         <Keyword name="$P3S"  value="" />
         <Keyword name="$P4S"  value="" />
         <Keyword name="$P5S"  value="" />
         <Keyword name="$P6S"  value="" />
         <Keyword name="$P7S"  value="" />
         <Keyword name="$P8N"  value="Comp-Alexa 647-A" />
         <Keyword name="$P8S"  value="" />
         <Keyword name="$P8R"  value="262144" />
         <Keyword name="$P9N"  value="Comp-PI 561-A" />
         <Keyword name="$P9S"  value="" />
         <Keyword name="$P9R"  value="262144" />
       </Keywords>
       <SampleNode name="20210717 DTT revoery_KO 0 12hr_013.fcs"  annotation=""  owningGroup=""  expanded="1"  sortPriority="10"  count="17439"  sampleID="18" >
         <Graph smoothing="0"  backColor="#ffffff"  foreColor="#000000"  type="Pseudocolor"  fast="1" >
           <Axis dimension="x"  name="FSC-A"  label=""  auto="auto" />
           <Axis dimension="y"  name="SSC-A"  label=""  auto="auto" />
           <GraphSettings level="5%"  smoothingHighResolution="1"  contourHighResolution="1"  histogramSmoothingCount="0"  graphResolution="256"  showOutliers="0"  drawLargeDots="0"  dotsToDraw="8000"  tint="le.chartfill.tinted.40"  lineWeight="le.lineweight.normal"  lineStyle="le.linestyle.solid" />
           <GraphEnvironment showGrid="0"  showAxes="tnlTNL"  showGates="1"  showFreqOnPlots="1"  showGateNameOnPlots="1"  showMedians="0"  showUncomped="0"  addEventParam="0"  lastYAxisName="" >
             <TextTraits font="SansSerif"  size="11"  name="Labels"  style="plain"  color="#000000"  background="#00ffffff"  just="left" />
             <TextTraits font="SansSerif"  size="11"  name="LayoutGates"  style="plain"  color="#000000"  background="#00ffffff"  just="left" />
             <TextTraits font="SansSerif"  size="9"  name="Numbers"  style="plain"  color="#000000"  background="#00ffffff"  just="left" />
             <TextTraits font="SansSerif"  size="9"  name="Legend"  style="plain"  color="#000000"  background="#00ffffff"  just="left" />
           </GraphEnvironment>
         </Graph>
         <Subpopulations>
           <Population name="cells"  annotation=""  owningGroup="All Samples"  expanded="1"  sortPriority="10"  count="13934" >
             <Graph smoothing="0"  backColor="#ffffff"  foreColor="#000000"  heatMapStatParameter="Comp-Alexa 647-A"  type="Pseudocolor"  fast="1" >
               <Axis dimension="x"  name="FSC-A"  label=""  auto="auto" />
               <Axis dimension="y"  name="FSC-W"  label=""  auto="auto" />
               <GraphSettings level="5%"  smoothingHighResolution="1"  contourHighResolution="1"  histogramSmoothingCount="0"  graphResolution="256"  showOutliers="0"  drawLargeDots="0"  dotsToDraw="8000"  tint="le.chartfill.tinted.40"  lineWeight="le.lineweight.normal"  lineStyle="le.linestyle.solid" />
               <GraphEnvironment showGrid="0"  showAxes="tnlTNL"  showGates="1"  showFreqOnPlots="1"  showGateNameOnPlots="1"  showMedians="0"  showUncomped="0"  addEventParam="0"  lastYAxisName="" >
                 <TextTraits font="SansSerif"  size="11"  name="Labels"  style="plain"  color="#000000"  background="#00ffffff"  just="left" />
                 <TextTraits font="SansSerif"  size="11"  name="LayoutGates"  style="plain"  color="#000000"  background="#00ffffff"  just="left" />
                 <TextTraits font="SansSerif"  size="9"  name="Numbers"  style="plain"  color="#000000"  background="#00ffffff"  just="left" />
                 <TextTraits font="SansSerif"  size="9"  name="Legend"  style="plain"  color="#000000"  background="#00ffffff"  just="left" />
                 <WindowPosition x="0"  y="0"  width="390"  height="582"  displayed="0"  panelState="---" />
               </GraphEnvironment>
             </Graph>
             <Gate gating:id="ID1822833345" >
               <gating:PolygonGate eventsInside="1"  annoOffsetX="-81"  annoOffsetY="-26"  tint="#000000"  isTinted="0"  lineWeight="Normal"  userDefined="1"  quadId="-1"  gateResolution="256" >
                 <gating:dimension>
                   <data-type:fcs-dimension data-type:name="FSC-A" />
                 </gating:dimension>
                 <gating:dimension>
                   <data-type:fcs-dimension data-type:name="SSC-A" />
                 </gating:dimension>
                 <gating:vertex>
                   <gating:coordinate data-type:value="70854.0816228617" />
                   <gating:coordinate data-type:value="125042.5437007123" />
                 </gating:vertex>
                 <gating:vertex>
                   <gating:coordinate data-type:value="8870.9785290007" />
                   <gating:coordinate data-type:value="9976.9779812933" />
                 </gating:vertex>
                 <gating:vertex>
                   <gating:coordinate data-type:value="4532.3632116684" />
                   <gating:coordinate data-type:value="1930.5615797524" />
                 </gating:vertex>
                 <gating:vertex>
                   <gating:coordinate data-type:value="7327.249514875" />
                   <gating:coordinate data-type:value="583.8533717454" />
                 </gating:vertex>
                 <gating:vertex>
                   <gating:coordinate data-type:value="24035.5227404624" />
                   <gating:coordinate data-type:value="642.0927658149" />
                 </gating:vertex>
                 <gating:vertex>
                   <gating:coordinate data-type:value="165071.0466007559" />
                   <gating:coordinate data-type:value="3614.1115947551" />
                 </gating:vertex>
                 <gating:vertex>
                   <gating:coordinate data-type:value="213008.4594482" />
                   <gating:coordinate data-type:value="65405.2047817211" />
                 </gating:vertex>
                 <gating:vertex>
                   <gating:coordinate data-type:value="151636.9177581619" />
                   <gating:coordinate data-type:value="119367.1992585343" />
                 </gating:vertex>
               </gating:PolygonGate>
             </Gate>
             <Subpopulations>
               <Population name="Single Cells"  annotation=""  owningGroup="All Samples"  expanded="1"  sortPriority="10"  count="12854" >
                 <Graph smoothing="0"  backColor="#ffffff"  foreColor="#000000"  heatMapStatParameter="Comp-Alexa 647-A"  type="Pseudocolor"  fast="1" >
                   <Axis dimension="x"  name="FSC-A"  label=""  auto="auto" />
                   <Axis dimension="y"  name="FSC-W"  label=""  auto="auto" />
                   <GraphSettings level="5%"  smoothingHighResolution="1"  contourHighResolution="1"  histogramSmoothingCount="0"  graphResolution="256"  showOutliers="0"  drawLargeDots="0"  dotsToDraw="8000"  tint="le.chartfill.tinted.40"  lineWeight="le.lineweight.normal"  lineStyle="le.linestyle.solid" />
                   <GraphEnvironment showGrid="0"  showAxes="tnlTNL"  showGates="1"  showFreqOnPlots="1"  showGateNameOnPlots="1"  showMedians="0"  showUncomped="0"  addEventParam="0"  lastYAxisName="" >
                     <TextTraits font="SansSerif"  size="11"  name="Labels"  style="plain"  color="#000000"  background="#00ffffff"  just="left" />
                     <TextTraits font="SansSerif"  size="11"  name="LayoutGates"  style="plain"  color="#000000"  background="#00ffffff"  just="left" />
                     <TextTraits font="SansSerif"  size="9"  name="Numbers"  style="plain"  color="#000000"  background="#00ffffff"  just="left" />
                     <TextTraits font="SansSerif"  size="9"  name="Legend"  style="plain"  color="#000000"  background="#00ffffff"  just="left" />
                     <WindowPosition x="0"  y="0"  width="390"  height="582"  displayed="1"  panelState="---" />
                   </GraphEnvironment>
                 </Graph>
                 <Gate gating:id="ID955394485"  gating:parent_id="ID1822833345" >
                   <gating:PolygonGate eventsInside="1"  annoOffsetX="0"  annoOffsetY="0"  tint="#000000"  isTinted="0"  lineWeight="Normal"  userDefined="1"  quadId="-1"  gateResolution="256" >
                     <gating:dimension>
                       <data-type:fcs-dimension data-type:name="FSC-A" />
                     </gating:dimension>
                     <gating:dimension>
                       <data-type:fcs-dimension data-type:name="FSC-W" />
                     </gating:dimension>
                     <gating:vertex>
                       <gating:coordinate data-type:value="3794.1590076051" />
                       <gating:coordinate data-type:value="106307.2442396313" />
                     </gating:vertex>
                     <gating:vertex>
                       <gating:coordinate data-type:value="13653.6391068453" />
                       <gating:coordinate data-type:value="73690.2488479263" />
                     </gating:vertex>
                     <gating:vertex>
                       <gating:coordinate data-type:value="55076.4614894126" />
                       <gating:coordinate data-type:value="72482.2119815668" />
                     </gating:vertex>
                     <gating:vertex>
                       <gating:coordinate data-type:value="108044.7671065073" />
                       <gating:coordinate data-type:value="119595.6497695853" />
                     </gating:vertex>
                     <gating:vertex>
                       <gating:coordinate data-type:value="99284.0679902505" />
                       <gating:coordinate data-type:value="143756.3870967742" />
                     </gating:vertex>
                     <gating:vertex>
                       <gating:coordinate data-type:value="46592.9800862002" />
                       <gating:coordinate data-type:value="158252.8294930876" />
                     </gating:vertex>
                     <gating:vertex>
                       <gating:coordinate data-type:value="17364.3039291682" />
                       <gating:coordinate data-type:value="159460.866359447" />
                     </gating:vertex>
                     <gating:vertex>
                       <gating:coordinate data-type:value="6303.575900227" />
                       <gating:coordinate data-type:value="144964.4239631337" />
                     </gating:vertex>
                     <gating:vertex>
                       <gating:coordinate data-type:value="3537.6449011668" />
                       <gating:coordinate data-type:value="120803.6866359447" />
                     </gating:vertex>
                   </gating:PolygonGate>
                 </Gate>
                 <Subpopulations>
                   <Population name="Comp-PI 561-A, PI 561-W subset"  annotation=""  owningGroup="All Samples"  expanded="1"  sortPriority="10"  count="10273" >
                     <Graph smoothing="0"  backColor="#ffffff"  foreColor="#000000"  heatMapStatParameter="Comp-Alexa 647-A"  type="Pseudocolor"  fast="1" >
                       <Axis dimension="x"  name="Comp-PI 561-A"  label=""  auto="auto" />
                       <Axis dimension="y"  name="Comp-Alexa 647-A"  label=""  auto="auto" />
                       <GraphSettings level="5%"  smoothingHighResolution="1"  contourHighResolution="1"  histogramSmoothingCount="0"  graphResolution="256"  showOutliers="0"  drawLargeDots="0"  dotsToDraw="8000"  tint="le.chartfill.tinted.40"  lineWeight="le.lineweight.normal"  lineStyle="le.linestyle.solid" />
                       <GraphEnvironment showGrid="0"  showAxes="tnlTNL"  showGates="1"  showFreqOnPlots="1"  showGateNameOnPlots="1"  showMedians="0"  showUncomped="0"  addEventParam="0"  lastYAxisName="" >
                         <TextTraits font="SansSerif"  size="11"  name="Labels"  style="plain"  color="#000000"  background="#00ffffff"  just="left" />
                         <TextTraits font="SansSerif"  size="11"  name="LayoutGates"  style="plain"  color="#000000"  background="#00ffffff"  just="left" />
                         <TextTraits font="SansSerif"  size="9"  name="Numbers"  style="plain"  color="#000000"  background="#00ffffff"  just="left" />
                         <TextTraits font="SansSerif"  size="9"  name="Legend"  style="plain"  color="#000000"  background="#00ffffff"  just="left" />
                         <WindowPosition x="0"  y="0"  width="390"  height="582"  displayed="0"  panelState="---" />
                       </GraphEnvironment>
                     </Graph>
                     <Gate gating:id="ID386259110"  gating:parent_id="ID955394485" >
                       <gating:PolygonGate eventsInside="1"  annoOffsetX="-10"  annoOffsetY="114"  tint="#000000"  isTinted="0"  lineWeight="Normal"  userDefined="1"  quadId="-1"  gateResolution="256" >
                         <gating:dimension>
                           <data-type:fcs-dimension data-type:name="Comp-PI 561-A" />
                         </gating:dimension>
                         <gating:dimension>
                           <data-type:fcs-dimension data-type:name="PI 561-W" />
                         </gating:dimension>
                         <gating:vertex>
                           <gating:coordinate data-type:value="87963.4212605042" />
                           <gating:coordinate data-type:value="165297.264393893" />
                         </gating:vertex>
                         <gating:vertex>
                           <gating:coordinate data-type:value="57310.5471848739" />
                           <gating:coordinate data-type:value="130990.4168593016" />
                         </gating:vertex>
                         <gating:vertex>
                           <gating:coordinate data-type:value="55977.8135294118" />
                           <gating:coordinate data-type:value="51969.2188174191" />
                         </gating:vertex>
                         <gating:vertex>
                           <gating:coordinate data-type:value="66639.6827731092" />
                           <gating:coordinate data-type:value="49639.3142957678" />
                         </gating:vertex>
                         <gating:vertex>
                           <gating:coordinate data-type:value="114618.0943697479" />
                           <gating:coordinate data-type:value="51969.2188174191" />
                         </gating:vertex>
                         <gating:vertex>
                           <gating:coordinate data-type:value="150601.9030672269" />
                           <gating:coordinate data-type:value="51969.2188174191" />
                         </gating:vertex>
                         <gating:vertex>
                           <gating:coordinate data-type:value="194582.113697479" />
                           <gating:coordinate data-type:value="51969.2188174191" />
                         </gating:vertex>
                         <gating:vertex>
                           <gating:coordinate data-type:value="239895.0579831933" />
                           <gating:coordinate data-type:value="59650.6934764433" />
                         </gating:vertex>
                         <gating:vertex>
                           <gating:coordinate data-type:value="261218.7964705882" />
                           <gating:coordinate data-type:value="90375.5363066541" />
                         </gating:vertex>
                         <gating:vertex>
                           <gating:coordinate data-type:value="259886.062815126" />
                           <gating:coordinate data-type:value="181436.7249592298" />
                         </gating:vertex>
                         <gating:vertex>
                           <gating:coordinate data-type:value="233231.3897058823" />
                           <gating:coordinate data-type:value="157777.7762272666" />
                         </gating:vertex>
                         <gating:vertex>
                           <gating:coordinate data-type:value="215905.8521848739" />
                           <gating:coordinate data-type:value="157777.7762272666" />
                         </gating:vertex>
                         <gating:vertex>
                           <gating:coordinate data-type:value="175923.8425210084" />
                           <gating:coordinate data-type:value="150602.7813013778" />
                         </gating:vertex>
                         <gating:vertex>
                           <gating:coordinate data-type:value="130610.8982352941" />
                           <gating:coordinate data-type:value="137223.8249798283" />
                         </gating:vertex>
                         <gating:vertex>
                           <gating:coordinate data-type:value="101290.7578151261" />
                           <gating:coordinate data-type:value="130990.4168593016" />
                         </gating:vertex>
                         <gating:vertex>
                           <gating:coordinate data-type:value="71970.617394958" />
                           <gating:coordinate data-type:value="130990.4168593016" />
                         </gating:vertex>
                         <gating:vertex>
                           <gating:coordinate data-type:value="59976.0144957983" />
                           <gating:coordinate data-type:value="130990.4168593016" />
                         </gating:vertex>
                       </gating:PolygonGate>
                     </Gate>
                     <Subpopulations>
                       <Population name="Comp-PI 561-A, Comp-Alexa 647-A subset"  annotation=""  owningGroup="All Samples"  expanded="1"  sortPriority="10"  count="3137" >
                         <Graph smoothing="0"  backColor="#ffffff"  foreColor="#000000"  heatMapStatParameter="Comp-Alexa 647-A"  type="Pseudocolor"  fast="1" >
                           <Axis dimension="x"  name="Comp-PI 561-A"  label=""  auto="auto" />
                           <Axis dimension="y"  name="Comp-Alexa 647-A"  label=""  auto="auto" />
                           <GraphSettings level="5%"  smoothingHighResolution="1"  contourHighResolution="1"  histogramSmoothingCount="0"  graphResolution="256"  showOutliers="0"  drawLargeDots="0"  dotsToDraw="8000"  tint="le.chartfill.tinted.40"  lineWeight="le.lineweight.normal"  lineStyle="le.linestyle.solid" />
                           <GraphEnvironment showGrid="0"  showAxes="tnlTNL"  showGates="1"  showFreqOnPlots="1"  showGateNameOnPlots="1"  showMedians="0"  showUncomped="0"  addEventParam="0"  lastYAxisName="" >
                             <TextTraits font="SansSerif"  size="11"  name="Labels"  style="plain"  color="#000000"  background="#00ffffff"  just="left" />
                             <TextTraits font="SansSerif"  size="11"  name="LayoutGates"  style="plain"  color="#000000"  background="#00ffffff"  just="left" />
                             <TextTraits font="SansSerif"  size="9"  name="Numbers"  style="plain"  color="#000000"  background="#00ffffff"  just="left" />
                             <TextTraits font="SansSerif"  size="9"  name="Legend"  style="plain"  color="#000000"  background="#00ffffff"  just="left" />
                             <WindowPosition x="1012"  y="106"  width="390"  height="582"  displayed="1"  panelState="---" />
                           </GraphEnvironment>
                         </Graph>
                         <Gate gating:id="ID340254896"  gating:parent_id="ID386259110" >
                           <gating:RectangleGate eventsInside="1"  annoOffsetX="1"  annoOffsetY="-60"  tint="#000000"  isTinted="0"  lineWeight="Normal"  userDefined="1"  percentX="0"  percentY="0" >
                             <gating:dimension gating:min="23992.205798319326"  gating:max="302533.53978991596" >
                               <data-type:fcs-dimension data-type:name="Comp-PI 561-A" />
                             </gating:dimension>
                             <gating:dimension gating:min="864.8870997882393"  gating:max="41337.4363362247" >
                               <data-type:fcs-dimension data-type:name="Comp-Alexa 647-A" />
                             </gating:dimension>
                           </gating:RectangleGate>
                         </Gate>
                       </Population>
                     </Subpopulations>
                   </Population>
                 </Subpopulations>
               </Population>
             </Subpopulations>
           </Population>
         </Subpopulations>
       </SampleNode>
     </Sample>
     <Sample>
       <DataSet uri="file:/Z:/RutkowskiDT/Violet%20LSR/Listmode%20Data%20Files/20210717%20DTT%202hr%20recovery%20Edu%20PI%20pulse%20labeling/20210717%20DTT%202hr%20recovery/20210717%20DTT%20revoery_WT%200%2012hr_012.fcs"  sampleID="2" />
       <transforms:spilloverMatrix spectral="0"  prefix="Comp-"  name="Acquisition-defined"  editable="0"  color="#c0c0c0"  version="FlowJo-10.8.0"  status="FINALIZED"  transforms:id="df270b8a-0c50-49f7-87f2-09982be6a25c"  suffix="" >
         <data-type:parameters>
           <data-type:parameter data-type:name="Alexa 647-A"  userProvidedCompInfix="Comp-Alexa 647-A" />
           <data-type:parameter data-type:name="PI 561-A"  userProvidedCompInfix="Comp-PI 561-A" />
         </data-type:parameters>
         <transforms:spillover data-type:parameter="Alexa 647-A"  userProvidedCompInfix="Comp-Alexa 647-A" >
           <transforms:coefficient data-type:parameter="Alexa 647-A"  transforms:value="1" />
           <transforms:coefficient data-type:parameter="PI 561-A"  transforms:value="0" />
         </transforms:spillover>
         <transforms:spillover data-type:parameter="PI 561-A"  userProvidedCompInfix="Comp-PI 561-A" >
           <transforms:coefficient data-type:parameter="Alexa 647-A"  transforms:value="0.0040000002" />
           <transforms:coefficient data-type:parameter="PI 561-A"  transforms:value="1" />
         </transforms:spillover>
       </transforms:spilloverMatrix>
       <Transformations>
         <transforms:biex transforms:length="256"  transforms:maxRange="262144"  transforms:neg="0"  transforms:width="-100"  transforms:pos="4.418539922" >
           <data-type:parameter data-type:name="FSC-A" />
         </transforms:biex>
         <transforms:linear transforms:minRange="0"  transforms:maxRange="262144"  gain="1" >
           <data-type:parameter data-type:name="FSC-W" />
         </transforms:linear>
         <transforms:biex transforms:length="256"  transforms:maxRange="262144"  transforms:neg="0"  transforms:width="-100"  transforms:pos="4.418539922" >
           <data-type:parameter data-type:name="SSC-A" />
         </transforms:biex>
         <transforms:biex transforms:length="256"  transforms:maxRange="262144"  transforms:neg="0"  transforms:width="-100"  transforms:pos="4.418539922" >
           <data-type:parameter data-type:name="Alexa 647-A" />
         </transforms:biex>
         <transforms:linear transforms:minRange="3"  transforms:maxRange="317193.61"  gain="1" >
           <data-type:parameter data-type:name="PI 561-A" />
         </transforms:linear>
         <transforms:biex transforms:length="256"  transforms:maxRange="262144"  transforms:neg="0"  transforms:width="-100"  transforms:pos="4.418539922" >
           <data-type:parameter data-type:name="PI 561-W" />
         </transforms:biex>
         <transforms:linear transforms:minRange="0.6376285541"  transforms:maxRange="12"  gain="0.0120992136" >
           <data-type:parameter data-type:name="Time" />
         </transforms:linear>
         <transforms:biex transforms:length="256"  transforms:maxRange="262144"  transforms:neg="0"  transforms:width="-100"  transforms:pos="4.418539922" >
           <data-type:parameter data-type:name="Comp-Alexa 647-A" />
         </transforms:biex>
         <transforms:linear transforms:minRange="3"  transforms:maxRange="317193.61"  gain="1" >
           <data-type:parameter data-type:name="Comp-PI 561-A" />
         </transforms:linear>
       </Transformations>
       <Keywords>
         <Keyword name="FJ_FCS_VERSION"  value="3" />
         <Keyword name="$BEGINANALYSIS"  value="0" />
         <Keyword name="$ENDANALYSIS"  value="0" />
         <Keyword name="$BEGINSTEXT"  value="0" />
         <Keyword name="$ENDSTEXT"  value="0" />
         <Keyword name="$BEGINDATA"  value="1824" />
         <Keyword name="$ENDDATA"  value="475387             " />
         <Keyword name="$FIL"  value="20210717 DTT revoery_WT 0 12hr_012.fcs" />
         <Keyword name="$SYS"  value="Windows 7 6.1" />
         <Keyword name="$TOT"  value="16913              " />
         <Keyword name="$PAR"  value="7" />
         <Keyword name="$MODE"  value="L" />
         <Keyword name="$BYTEORD"  value="4,3,2,1" />
         <Keyword name="$DATATYPE"  value="F" />
         <Keyword name="$NEXTDATA"  value="0" />
         <Keyword name="CREATOR"  value="BD FACSDiva Software Version 8.0.1" />
         <Keyword name="TUBE NAME"  value="WT 0 12hr" />
         <Keyword name="$SRC"  value="20210717 DTT revoery" />
         <Keyword name="EXPERIMENT NAME"  value="20210717 DTT 2hr recovery" />
         <Keyword name="GUID"  value="47f10f4f-040e-4b7e-9879-baea97c1f58c" />
         <Keyword name="$DATE"  value="17-JUL-2021" />
         <Keyword name="$BTIM"  value="08:43:35" />
         <Keyword name="$ETIM"  value="08:43:47" />
         <Keyword name="$CYT"  value="LSRII" />
         <Keyword name="SETTINGS"  value="Cytometer" />
         <Keyword name="CYTNUM"  value="1" />
         <Keyword name="WINDOW EXTENSION"  value="10.00" />
         <Keyword name="EXPORT USER NAME"  value="Rutkowski" />
         <Keyword name="EXPORT TIME"  value="17-JUL-2021-09:18:03" />
         <Keyword name="$OP"  value="Rutkowski" />
         <Keyword name="FSC ASF"  value="0.60" />
         <Keyword name="AUTOBS"  value="TRUE" />
         <Keyword name="$INST"  value="UofIFlowCytometry" />
         <Keyword name="LASER1NAME"  value="Blue" />
         <Keyword name="LASER1DELAY"  value="0.00" />
         <Keyword name="LASER1ASF"  value="0.70" />
         <Keyword name="LASER2NAME"  value="Red" />
         <Keyword name="LASER2DELAY"  value="37.02" />
         <Keyword name="LASER2ASF"  value="0.83" />
         <Keyword name="LASER3NAME"  value="Violet" />
         <Keyword name="LASER3DELAY"  value="18.87" />
         <Keyword name="LASER3ASF"  value="0.67" />
         <Keyword name="LASER4NAME"  value="Y_G" />
         <Keyword name="LASER4DELAY"  value="57.70" />
         <Keyword name="LASER4ASF"  value="1.04" />
         <Keyword name="$TIMESTEP"  value="0.01" />
         <Keyword name="SPILL"  value="2,Alexa 647-A,PI 561-A,1,0,0.004,1" />
         <Keyword name="APPLY COMPENSATION"  value="TRUE" />
         <Keyword name="THRESHOLD"  value="FSC,600" />
         <Keyword name="$P1N"  value="FSC-A" />
         <Keyword name="$P1R"  value="262144" />
         <Keyword name="$P1B"  value="32" />
         <Keyword name="$P1E"  value="0,0" />
         <Keyword name="$P1V"  value="132" />
         <Keyword name="$P1G"  value="1.0" />
         <Keyword name="P1DISPLAY"  value="LOG" />
         <Keyword name="P1BS"  value="0" />
         <Keyword name="P1MS"  value="0" />
         <Keyword name="$P2N"  value="FSC-W" />
         <Keyword name="$P2R"  value="262144" />
         <Keyword name="$P2B"  value="32" />
         <Keyword name="$P2E"  value="0,0" />
         <Keyword name="$P2V"  value="132" />
         <Keyword name="$P2G"  value="1.0" />
         <Keyword name="P2BS"  value="-1" />
         <Keyword name="P2MS"  value="0" />
         <Keyword name="$P3N"  value="SSC-A" />
         <Keyword name="$P3R"  value="262144" />
         <Keyword name="$P3B"  value="32" />
         <Keyword name="$P3E"  value="0,0" />
         <Keyword name="$P3V"  value="148" />
         <Keyword name="$P3G"  value="1.0" />
         <Keyword name="P3DISPLAY"  value="LOG" />
         <Keyword name="P3BS"  value="0" />
         <Keyword name="P3MS"  value="0" />
         <Keyword name="$P4N"  value="Alexa 647-A" />
         <Keyword name="$P4R"  value="262144" />
         <Keyword name="$P4B"  value="32" />
         <Keyword name="$P4E"  value="0,0" />
         <Keyword name="$P4V"  value="330" />
         <Keyword name="$P4G"  value="1.0" />
         <Keyword name="P4DISPLAY"  value="LOG" />
         <Keyword name="P4BS"  value="172" />
         <Keyword name="P4MS"  value="0" />
         <Keyword name="$P5N"  value="PI 561-A" />
         <Keyword name="$P5R"  value="262144" />
         <Keyword name="$P5B"  value="32" />
         <Keyword name="$P5E"  value="0,0" />
         <Keyword name="$P5V"  value="379" />
         <Keyword name="$P5G"  value="1.0" />
         <Keyword name="P5DISPLAY"  value="LIN" />
         <Keyword name="P5BS"  value="300" />
         <Keyword name="P5MS"  value="0" />
         <Keyword name="$P6N"  value="PI 561-W" />
         <Keyword name="$P6R"  value="262144" />
         <Keyword name="$P6B"  value="32" />
         <Keyword name="$P6E"  value="0,0" />
         <Keyword name="$P6V"  value="379" />
         <Keyword name="$P6G"  value="1.0" />
         <Keyword name="P6BS"  value="-1" />
         <Keyword name="P6MS"  value="0" />
         <Keyword name="$P7N"  value="Time" />
         <Keyword name="$P7R"  value="262144" />
         <Keyword name="$P7B"  value="32" />
         <Keyword name="$P7E"  value="0,0" />
         <Keyword name="$P7G"  value="0.01" />
         <Keyword name="P7BS"  value="0" />
         <Keyword name="P7MS"  value="0" />
         <Keyword name="CST BEADS LOT ID"  value="86415" />
         <Keyword name="CST BEADS EXPIRED"  value="False" />
         <Keyword name="$P1S"  value="" />
         <Keyword name="$P2S"  value="" />
         <Keyword name="$P3S"  value="" />
         <Keyword name="$P4S"  value="" />
         <Keyword name="$P5S"  value="" />
         <Keyword name="$P6S"  value="" />
         <Keyword name="$P7S"  value="" />
         <Keyword name="$P8N"  value="Comp-Alexa 647-A" />
         <Keyword name="$P8S"  value="" />
         <Keyword name="$P8R"  value="262144" />
         <Keyword name="$P9N"  value="Comp-PI 561-A" />
         <Keyword name="$P9S"  value="" />
         <Keyword name="$P9R"  value="262144" />
       </Keywords>
       <SampleNode name="20210717 DTT revoery_WT 0 12hr_012.fcs"  annotation=""  owningGroup=""  expanded="1"  sortPriority="10"  count="16913"  sampleID="2" >
         <Graph smoothing="0"  backColor="#ffffff"  foreColor="#000000"  type="Pseudocolor"  fast="1" >
           <Axis dimension="x"  name="FSC-A"  label=""  auto="auto" />
           <Axis dimension="y"  name="SSC-A"  label=""  auto="auto" />
           <GraphSettings level="5%"  smoothingHighResolution="1"  contourHighResolution="1"  histogramSmoothingCount="0"  graphResolution="256"  showOutliers="0"  drawLargeDots="0"  dotsToDraw="8000"  tint="le.chartfill.tinted.40"  lineWeight="le.lineweight.normal"  lineStyle="le.linestyle.solid" />
           <GraphEnvironment showGrid="0"  showAxes="tnlTNL"  showGates="1"  showFreqOnPlots="1"  showGateNameOnPlots="1"  showMedians="0"  showUncomped="0"  addEventParam="0"  lastYAxisName="" >
             <TextTraits font="SansSerif"  size="11"  name="Labels"  style="plain"  color="#000000"  background="#00ffffff"  just="left" />
             <TextTraits font="SansSerif"  size="11"  name="LayoutGates"  style="plain"  color="#000000"  background="#00ffffff"  just="left" />
[truncated: 316,745 more chars]
