# Supplementary material for: A beneficial adaptive role for CHOP in driving cell fate selection during ER stress
Source: EMBO Rep. 2024 Jan 2;25(1):228–53. doi: 10.1038/s44319-023-00026-0 (PMC10897205; doi:10.1038/s44319-023-00026-0)
Supplement: Supplementary file 7 — Source Data Fig. 4 [file 44319_2023_26_MOESM7_ESM.zip › Figure 4 source data/Figure 4F source data/Figure 4F source data.xlsx]

## Sheet: Data
Ct values
Group	Ppia	Btf3	Gadd34
Scr TG	16.965	19.4971	23.7557
Scr TG	16.5625	18.47	23.2159
Scr TG	16.4552	17.6217	22.6946
Gadd34 KD TG	17.8858	19.0469	24.5504
Gadd34 KD TG	17.0164	17.8591	24.2784
Gadd34 KD TG	17.1327	17.9269	24.2755

## Sheet: Metadata
Experimental Conditions
cell line	wild-type, passae 3
number of independent experiments shown	1
biological replicates/line/experiment	3
stressor used	TG (all)
normalization controls	Btf3 and Ppia
