# Supplementary material for: A beneficial adaptive role for CHOP in driving cell fate selection during ER stress
Source: EMBO Rep. 2024 Jan 2;25(1):228–53. doi: 10.1038/s44319-023-00026-0 (PMC10897205; doi:10.1038/s44319-023-00026-0)
Supplement: Supplementary file 8 — Source Data Fig. 5 [file 44319_2023_26_MOESM8_ESM.zip]

Archive with 22 entries (17 files):
- Figure 5 source data/
- __MACOSX/._Figure 5 source data
- Figure 5 source data/Figure 5D source data/
- __MACOSX/Figure 5 source data/._Figure 5D source data
- Figure 5 source data/.DS_Store
- __MACOSX/Figure 5 source data/._.DS_Store
- Figure 5 source data/Figure 5B source data/
- __MACOSX/Figure 5 source data/._Figure 5B source data
- Figure 5 source data/Figure 5E source data/
- __MACOSX/Figure 5 source data/._Figure 5E source data
- Figure 5 source data/Figure 5C source data/
- __MACOSX/Figure 5 source data/._Figure 5C source data
- Figure 5 source data/Figure 5D source data/Figure 5D source data.xlsx
- __MACOSX/Figure 5 source data/Figure 5D source data/._Figure 5D source data.xlsx
- Figure 5 source data/Figure 5B source data/Figure 5B source data.xlsx
- __MACOSX/Figure 5 source data/Figure 5B source data/._Figure 5B source data.xlsx
- Figure 5 source data/Figure 5E source data/Figure 5E source data.xlsx
- __MACOSX/Figure 5 source data/Figure 5E source data/._Figure 5E source data.xlsx
- Figure 5 source data/Figure 5C source data/.DS_Store
- __MACOSX/Figure 5 source data/Figure 5C source data/._.DS_Store
- Figure 5 source data/Figure 5C source data/Figure 5C source data.xlsx
- __MACOSX/Figure 5 source data/Figure 5C source data/._Figure 5C source data.xlsx
