# Supplementary material for: A beneficial adaptive role for CHOP in driving cell fate selection during ER stress
Source: EMBO Rep. 2024 Jan 2;25(1):228–53. doi: 10.1038/s44319-023-00026-0 (PMC10897205; doi:10.1038/s44319-023-00026-0)
Supplement: Supplementary file 8 — Source Data Fig. 5 [file 44319_2023_26_MOESM8_ESM.zip › Figure 5 source data/Figure 5D source data/Figure 5D source data.xlsx]

## Sheet: Data
Ct values
Group	Hprt	FLuL	Flox
p0	22.8172	23.2018	26.0164
p0	23.5476	23.3386	25.0819
p0	22.4552	23.1271	24.8209
NT ps. 1	22.0694	22.8146	24.3159
NT ps. 1	22.2938	22.8636	24.1395
NT ps. 2	25.9081	22.6382	23.5969
NT ps. 2	21.4745	22.2002	23.5644
NT ps. 2	20.8846	21.8706	23.2174
NT ps. 3	20.9691	21.7534	23.1661
NT ps. 3	20.6205	21.7874	23.1049
NT ps. 3	22.0383	23.7959	26.4928
2.5 TG ps. 1	22.7886	23.3822	23.4353
2.5 TG ps. 1	23.268	24.4481	25.6973
2.5 TG ps. 1	22.3665	23.4623	24.6181
2.5 TG ps. 2	22.0451	23.5862	23.9511
2.5 TG ps. 2	22.0871	23.4106	23.6334
2.5 TG ps. 2	21.4851	23.0565	23.264
2.5 TG ps. 3	21.1667	22.7223	23.4679
2.5 TG ps. 3	21.3661	23.095	22.6918
2.5 TG ps. 3	20.8071	22.8331	22.8557

## Sheet: Metadata
Experimental Conditions
cell line	Chop FLuL/FLuL 454-9, passage 3 at beginning of experiment
viral treatment	Ad-GFP or Ad-FLPo
number of independent experiments shown	1
biological replicates/line/experiment	2-3
seeding density	0.6 x 10^6/60mm dish, then 20% of trypsinized cells each passage
stressor used	TG
dosage	0 or 2.5 nM TG
other	media change every 2 dyas, passage cells when NT at 90% confluence
normalization controls	Hprt
