# Supplementary material for: A beneficial adaptive role for CHOP in driving cell fate selection during ER stress
Source: EMBO Rep. 2024 Jan 2;25(1):228–53. doi: 10.1038/s44319-023-00026-0 (PMC10897205; doi:10.1038/s44319-023-00026-0)
Supplement: Supplementary file 8 — Source Data Fig. 5 [file 44319_2023_26_MOESM8_ESM.zip › Figure 5 source data/Figure 5B source data/Figure 5B source data.xlsx]

## Sheet: Data
	Ct values
	PCR1				PCR2
	Primers	Input	Ct		Primers	Input	Ct
	FLuL	FLuL+GFP	27.3907		Flox	FLuL+GFP	31.1163
	FLuL	FLuL+GFP	27.4367		Flox	FLuL+GFP	29.3288
	FLuL	Flox+GFP	36.8652		Flox	FLuL+GFP	29.6981
	FLuL	Flox+GFP	38.1876		Flox	Flox+GFP	19.3147
	FLuL	Flox+CRE	36.1875		Flox	Flox+GFP	19.5096
	FLuL	Flox+CRE	36.0598		Flox	Flox+GFP	18.4743
	KO	FLuL+	34.3469		Flox	Flox+CRE	29.2524
	KO	FLuL	33.5916		Flox	Flox+CRE	31.5588
	KO	Flox	32.5521		Flox	Flox+CRE	31.1355
	KO	Flox	31.7146
	KO	Flox+CRE	26.6792
	KO	Flox+CRE	26.2537

## Sheet: Metadata
Experimental Conditions
cell line	FLuL/FLuL + Ad-GFP; fl/fl + Ad-GFP; fl/fl + Ad-CRE
number of independent experiments shown	1 experiment to test FLuL and KO primers, 1 experiment to test Flox primers
biological replicates/line/experiment	2-3
stressor used	N/A
normalization controls	N/A
