# Supplementary material for: A beneficial adaptive role for CHOP in driving cell fate selection during ER stress
Source: EMBO Rep. 2024 Jan 2;25(1):228–53. doi: 10.1038/s44319-023-00026-0 (PMC10897205; doi:10.1038/s44319-023-00026-0)
Supplement: Supplementary file 8 — Source Data Fig. 5 [file 44319_2023_26_MOESM8_ESM.zip › Figure 5 source data/Figure 5E source data/Figure 5E source data.xlsx]

## Sheet: Data
Ct values
Group	Hprt	Flox	KO		Group	Hprt	Flox	KO
p0	25.1123	30.0927	25.0888		p0	24.1739	31.4657	24.5131
p0	24.1642	29.5442	23.8262		p0	23.4331	28.7034	24.0116
p0	23.6031	32.3007	24.3476		p0	23.0652	28.3289	23.6566
NT ps. 1	23.5232	28.4221	23.9366		2.5 TG ps. 1	22.8375	27.3309	23.4748
NT ps. 1	24.3148	32.1809	23.7604		2.5 TG ps. 1	22.1757	26.2925	22.9478
NT ps. 1	24.3597	31.7675	24.7849		2.5 TG ps. 1	22.7773	27.0603	23.6658
NT ps. 2	24.2938	29.8406	25.4633		2.5 TG ps. 2	23.0344	27.3333	23.3453
NT ps. 2	24.142	30.3618	24.3334		2.5 TG ps. 2	22.697	27.0762	23.0749
NT ps. 2	23.8584	33.4941	24.0875		2.5 TG ps. 2	22.8078	26.506	23.1009
NT ps. 3	23.042	31.9975	23.9666		2.5 TG ps. 3	22.8497	26.9552	23.1804
NT ps. 3	22.1816	25.7469	22.6163		2.5 TG ps. 3	22.929	26.5965	23.1576
NT ps. 3	23.7679	30.2738	24.189		2.5 TG ps. 3	22.998	26.7746	23.1656

## Sheet: Metadata
Experimental Conditions
cell line	Chop fl/fl 930-6, passage 3 at beginning of experiment
viral treatment	Ad-GFP or Ad-CRE
number of independent experiments shown	1
biological replicates/line/experiment	3
seeding density	0.6 x 10^6/60mm dish, then 20% of trypsinized cells each passage
stressor used	TG
dosage	0 or 2.5 nM TG
other	media change every 2 dyas, passage cells when NT at 90% confluence
normalization controls	Hprt
	PCRs for NT and 2.5 run in separate reactions
