# Supplementary material for: A beneficial adaptive role for CHOP in driving cell fate selection during ER stress
Source: EMBO Rep. 2024 Jan 2;25(1):228–53. doi: 10.1038/s44319-023-00026-0 (PMC10897205; doi:10.1038/s44319-023-00026-0)
Supplement: Supplementary file 8 — Source Data Fig. 5 [file 44319_2023_26_MOESM8_ESM.zip › Figure 5 source data/Figure 5C source data/Figure 5C source data.xlsx]

## Sheet: Data
	Ct values
	PCR1				PCR2
	Primers	DNA dilution	Ct		Primers	DNA dilution	Ct
	FLuL	Flul+GFP 1/5	20.2866		Flox	Flox+GFP 1/5	22.4437
	FLuL	Flul+GFP 1/5	19.389		Flox	Flox+GFP 1/5	22.5148
	FLuL	Flul+GFP 1/20	21.1862		Flox	Flox+GFP 1/5	22.0076
	FLuL	Flul+GFP 1/20	21.3575		Flox	Flox+GFP 1/20	25.3641
	FLuL	Flul+GFP 1/80	23.6647		Flox	Flox+GFP 1/20	25.4316
	FLuL	Flul+GFP 1/80	23.6543		Flox	Flox+GFP 1/20	25.2246
	FLuL	Flul+GFP 1/320	25.7911		Flox	Flox+GFP 1/80	27.6132
	FLuL	Flul+GFP 1/320	26.0244		Flox	Flox+GFP 1/80	27.5186
	KO	Flox+CRE 1/5	23.2536		Flox	Flox+GFP 1/80	27.5896
	KO	Flox+CRE 1/5	22.7802		Flox	Flox+GFP 1/320	29.2587
	KO	Flox+CRE 1/20	25.4326		Flox	Flox+GFP 1/320	29.5075
	KO	Flox+CRE 1/20	25.5685		Flox	Flox+GFP 1/320	30.7252
	KO	Flox+CRE 1/80	28.5034
	KO	Flox+CRE 1/80	28.316
	KO	Flox+CRE 1/320	30.098
	KO	Flox+CRE 1/320	29.3723

## Sheet: Metadata
Experimental Conditions
cell line	FLuL/FLuL + Ad-GFP; fl/fl + Ad-GFP; fl/fl + Ad-CRE
number of independent experiments shown	1 experiment to test FLuL and KO primers, 1 experiment to test Flox primers
biological replicates/line/experiment	2-3
stressor used	N/A
normalization controls	N/A
