# Supplementary material for: A beneficial adaptive role for CHOP in driving cell fate selection during ER stress
Source: EMBO Rep. 2024 Jan 2;25(1):228–53. doi: 10.1038/s44319-023-00026-0 (PMC10897205; doi:10.1038/s44319-023-00026-0)
Supplement: Supplementary file 10 — Source Data Fig. 7 [file 44319_2023_26_MOESM10_ESM.zip]

Archive with 8 entries (6 files):
- Figure 7 source data/
- __MACOSX/._Figure 7 source data
- Figure 7 source data/.DS_Store
- __MACOSX/Figure 7 source data/._.DS_Store
- Figure 7 source data/Figure 7D source data/
- __MACOSX/Figure 7 source data/._Figure 7D source data
- Figure 7 source data/Figure 7D source data/Figure 7D source data.xlsx
- __MACOSX/Figure 7 source data/Figure 7D source data/._Figure 7D source data.xlsx
