# Supplementary material for: A beneficial adaptive role for CHOP in driving cell fate selection during ER stress
Source: EMBO Rep. 2024 Jan 2;25(1):228–53. doi: 10.1038/s44319-023-00026-0 (PMC10897205; doi:10.1038/s44319-023-00026-0)
Supplement: Supplementary file 10 — Source Data Fig. 7 [file 44319_2023_26_MOESM10_ESM.zip › Figure 7 source data/Figure 7D source data/Figure 7D source data.xlsx]

## Sheet: Ddit3 Chop
	.y.	group1	group2	n1	n2	statistic	p	p.adj	p.adj.signif
1	Ddit3	G0	G1	323	428	31846	9.32e-37	1.4e-35	****
2	Ddit3	G0	G13	323	98	12855.5	0.005	0.073	ns
3	Ddit3	G0	G2	323	375	52043.5	0.001	0.02	*
4	Ddit3	G0	G5	323	51	13077	1.52e-11	2.28e-10	****
5	Ddit3	G0	G8	323	198	41603.5	7.87e-09	1.18e-07	****
6	Ddit3	G1	G13	428	98	29567	2.41e-10	3.62e-09	****
7	Ddit3	G1	G2	428	375	112982	1.84e-23	2.76e-22	****
8	Ddit3	G1	G5	428	51	20080	1.03e-22	1.54e-21	****
9	Ddit3	G1	G8	428	198	72774	2.59e-47	3.88e-46	****
10	Ddit3	G13	G2	98	375	19114	0.54	1	ns
11	Ddit3	G13	G5	98	51	4345	1.54e-13	2.31e-12	****
12	Ddit3	G13	G8	98	198	14495	4.66e-12	6.99e-11	****
13	Ddit3	G2	G5	375	51	16169	1.17e-15	1.76e-14	****
14	Ddit3	G2	G8	375	198	52818.5	8.29e-17	1.24e-15	****
15	Ddit3	G5	G8	51	198	2674	2.26e-07	3.39e-06	****

## Sheet: Grp94 Hsp90b1
	.y.	group1	group2	n1	n2	statistic	p	p.adj	p.adj.signif
1	Hsp90b1	G0	G1	323	428	39915	3.31e-23	4.96e-22	****
2	Hsp90b1	G0	G13	323	98	17987	0.041	0.611	ns
3	Hsp90b1	G0	G2	323	375	56268	0.106	1	ns
4	Hsp90b1	G0	G5	323	51	3634	1.42e-10	2.13e-09	****
5	Hsp90b1	G0	G8	323	198	42525	2.55e-10	3.83e-09	****
6	Hsp90b1	G1	G13	428	98	32513	1.85e-17	2.78e-16	****
7	Hsp90b1	G1	G2	428	375	106699	7.3e-16	1.1e-14	****
8	Hsp90b1	G1	G5	428	51	8334	0.006	0.087	ns
9	Hsp90b1	G1	G8	428	198	70802	1.36e-41	2.04e-40	****
10	Hsp90b1	G13	G2	98	375	14774	0.003	0.042	*
11	Hsp90b1	G13	G5	98	51	868	6.88e-11	1.03e-09	****
12	Hsp90b1	G13	G8	98	198	12014	0.000851	0.013	*
13	Hsp90b1	G2	G5	375	51	4925	1.9e-08	2.85e-07	****
14	Hsp90b1	G2	G8	375	198	51372	4.05e-14	6.08e-13	****
15	Hsp90b1	G5	G8	51	198	8805	2.66e-16	3.99e-15	****

## Sheet: Bip Hspa5
	.y.	group1	group2	n1	n2	statistic	p	p.adj	p.adj.signif
1	Hspa5	G0	G1	323	428	39789	2.15e-23	3.22e-22	****
2	Hspa5	G0	G13	323	98	9936	2.36e-08	3.54e-07	****
3	Hspa5	G0	G2	323	375	24455	4.39e-42	6.58e-41	****
4	Hspa5	G0	G5	323	51	7903	0.643	1	ns
5	Hspa5	G0	G8	323	198	22469	1.2e-08	1.8e-07	****
6	Hspa5	G1	G13	428	98	22627	0.223	1	ns
7	Hspa5	G1	G2	428	375	62011	2.67e-08	4e-07	****
8	Hspa5	G1	G5	428	51	15274	3.08e-06	4.62e-05	****
9	Hspa5	G1	G8	428	198	48933	0.002	0.027	*
10	Hspa5	G13	G2	98	375	12752	3.06e-06	4.59e-05	****
11	Hspa5	G13	G5	98	51	3388	0.000378	0.006	**
12	Hspa5	G13	G8	98	198	10492	0.255	1	ns
13	Hspa5	G2	G5	375	51	14944	6.9e-11	1.03e-09	****
14	Hspa5	G2	G8	375	198	50793	4.1e-13	6.15e-12	****
15	Hspa5	G5	G8	51	198	3653	0.002	0.035	*
